# Supplementary material for: Dynamic MRI of plantar flexion: A comprehensive repeatability study of electrical stimulation-gated muscle contraction standardized on evoked force
Source: PLoS One. 2020 Nov 5;15(11):e0241832. doi: 10.1371/journal.pone.0241832 (PMC7644050; doi:10.1371/journal.pone.0241832)
Supplement: S1 File — (ZIP) [file pone.0241832.s001.zip]

Archive with 31 entries (30 files):
- Force/
- Force/S1_D0.txt
- Force/S1_Dfat.txt
- Force/S1_Dfor.txt
- Force/S2_D0.txt
- Force/S2_Dfat.txt
- Force/S2_Dfor.txt
- Force/S2_Dcur.txt
- Force/S3_D0.txt
- Force/S3_Dfat.txt
- Force/S3_Dfor.txt
- Force/S3_Dcur.txt
- Force/S4_D0.txt
- Force/S4_Dfat.txt
- Force/S4_Dfor.txt
- Force/S4_Dcur.txt
- Force/S5_D0.txt
- Force/S5_Dfat.txt
- Force/S5_Dfor.txt
- Force/S5_Dcur.txt
- Force/S6_Dfat.txt
- Force/S6_Dfor.txt
- Force/S6_Dcur.txt
- Force/S7_D0.txt
- Force/S7_Dfat.txt
- Force/S7_Dfor.txt
- Force/S7_Dcur.txt
- Force/S8_D0.txt
- Force/S8_Dfat.txt
- Force/S8_Dfor.txt
- Force/S8_Dcur.txt
