# Supplementary material for: Dynamic MRI of plantar flexion: A comprehensive repeatability study of electrical stimulation-gated muscle contraction standardized on evoked force
Source: PLoS One. 2020 Nov 5;15(11):e0241832. doi: 10.1371/journal.pone.0241832 (PMC7644050; doi:10.1371/journal.pone.0241832)
Supplement: S1 File — (ZIP) [file pone.0241832.s001.zip › Force/S1_D0.txt]

time	force	other
1522837333.750000	1.000000
1522837333.832000	0.800000
1522837333.930000	0.600000
1522837334.010000	0.500000
1522837334.104000	0.600000
1522837334.170000		TRIG
1522837334.200000	0.600000
1522837334.290000	0.600000
1522837334.375000	0.500000
1522837334.471000	0.500000
1522837334.569000	0.300000
1522837334.649000	0.700000
1522837334.743000	1.000000
1522837334.829000	0.900000
1522837334.919000	0.700000
1522837335.014000	0.700000
1522837335.109000	0.800000
1522837335.190000	0.900000
1522837335.289000	1.000000
1522837335.369000	1.000000
1522837335.462000	1.000000
1522837335.558000	0.800000
1522837335.649000	1.200000
1522837335.734000		TRIG
1522837335.749000	1.500000
1522837335.829000	1.500000
1522837335.929000	1.400000
1522837336.009000	1.500000
1522837336.101000	1.300000
1522837336.189000	1.100000
1522837336.277000	1.200000
1522837336.373000	1.200000
1522837336.469000	0.900000
1522837336.549000	0.800000
1522837336.644000	1.200000
1522837336.729000	1.100000
1522837336.820000	0.900000
1522837336.916000	0.700000
1522837337.009000	0.700000
1522837337.092000	0.700000
1522837337.189000	0.700000
1522837337.269000	0.600000
1522837337.309000		TRIG
1522837337.363000	0.600000
1522837337.459000	0.400000
1522837337.549000	0.600000
1522837337.635000	0.900000
1522837337.731000	0.800000
1522837337.829000	0.600000
1522837337.909000	0.600000
1522837338.002000	0.600000
1522837338.089000	0.700000
1522837338.178000	0.800000
1522837338.274000	0.900000
1522837338.369000	0.900000
1522837338.450000	0.800000
1522837338.549000	1.300000
1522837338.629000	1.500000
1522837338.721000	1.400000
1522837338.817000	1.200000
1522837338.869000		TRIG
1522837338.909000	1.300000
1522837338.993000	1.300000
1522837339.089000	1.200000
1522837339.169000	1.000000
1522837339.264000	1.000000
1522837339.360000	0.700000
1522837339.449000	0.900000
1522837339.536000	1.100000
1522837339.632000	1.000000
1522837339.729000	0.800000
1522837339.809000	0.600000
1522837339.904000	0.500000
1522837339.989000	0.900000
1522837340.079000	1.200000
1522837340.175000	1.400000
1522837340.269000	1.600000
1522837340.351000	1.500000
1522837340.449000	2.000000
1522837340.469000		TRIG
1522837340.529000	2.100000
1522837340.623000	1.800000
1522837340.718000	1.600000
1522837340.809000	1.600000
1522837340.894000	1.500000
1522837340.990000	1.700000
1522837341.070000	1.700000
1522837341.169000	1.300000
1522837341.262000	1.200000
1522837341.342000	1.300000
1522837341.437000	1.600000
1522837341.533000	1.100000
1522837341.613000	1.000000
1522837341.709000	0.800000
1522837341.805000	0.600000
1522837341.885000	0.400000
1522837341.981000	0.500000
1522837342.013000		TRIG
1522837342.076000	0.000000
1522837342.156000	-0.000000
1522837342.252000	0.300000
1522837342.349000	0.300000
1522837342.429000	0.100000
1522837342.524000	0.100000
1522837342.620000	0.200000
1522837342.700000	0.200000
1522837342.796000	0.200000
1522837342.889000	0.200000
1522837342.971000	0.300000
1522837343.069000	1.100000
1522837343.149000	1.600000
1522837343.243000	1.800000
1522837343.339000	1.900000
1522837343.429000	1.800000
1522837343.515000	1.700000
1522837343.589000		TRIG
1522837343.610000	2.000000
1522837343.709000	1.600000
1522837343.789000	1.500000
1522837343.882000	1.800000
1522837343.969000	1.700000
1522837344.058000	1.200000
1522837344.153000	0.800000
1522837344.249000	0.900000
1522837344.329000	1.000000
1522837344.429000	1.000000
1522837344.509000	0.900000
1522837344.601000	0.700000
1522837344.697000	1.200000
1522837344.789000	1.200000
1522837344.872000	1.200000
1522837344.969000	1.100000
1522837345.049000	1.000000
1522837345.144000	1.000000
1522837345.149000		TRIG
1522837345.240000	0.900000
1522837345.329000	1.000000
1522837345.416000	0.800000
1522837345.511000	0.900000
1522837345.609000	1.200000
1522837345.689000	1.100000
1522837345.783000	0.800000
1522837345.869000	0.800000
1522837345.960000	0.800000
1522837346.056000	0.900000
1522837346.150000	0.800000
1522837346.231000	0.600000
1522837346.330000	0.400000
1522837346.410000	0.700000
1522837346.503000	1.000000
1522837346.599000	0.900000
1522837346.690000	0.700000
1522837346.730000		TRIG
1522837346.775000	0.600000
1522837346.870000	0.700000
1522837346.970000	0.700000
1522837347.050000	0.600000
1522837347.142000	0.700000
1522837347.230000	0.900000
1522837347.318000	1.100000
1522837347.414000	1.700000
1522837347.510000	1.800000
1522837347.590000	1.400000
1522837347.685000	0.900000
1522837347.770000	0.700000
1522837347.861000	0.600000
1522837347.957000	0.600000
1522837348.050000	0.500000
1522837348.133000	0.400000
1522837348.230000	0.400000
1522837348.292000		TRIG
1522837348.310000	0.400000
1522837348.404000	0.200000
1522837348.500000	0.600000
1522837348.590000	0.800000
1522837348.676000	0.800000
1522837348.772000	1.500000
1522837348.870000	4.800000
1522837348.950000	11.500000
1522837349.043000	16.300000
1522837349.130000	14.000000
1522837349.219000	8.600000
1522837349.315000	4.100000
1522837349.410000	1.600000
1522837349.491000	0.300000
1522837349.590000	0.300000
1522837349.670000	0.300000
1522837349.762000	0.100000
1522837349.858000	-0.000000
1522837349.870000		TRIG
1522837349.950000	0.000000
1522837350.034000	0.100000
1522837350.130000	0.100000
1522837350.210000	0.100000
1522837350.305000	1.000000
1522837350.401000	9.600000
1522837350.490000	40.100000
1522837350.577000	76.800000
1522837350.673000	81.200000
1522837350.770000	48.100000
1522837350.850000	15.400000
1522837350.945000	2.100000
1522837351.030000	-1.300000
1522837351.120000	-1.700000
1522837351.216000	-1.500000
1522837351.310000	-1.400000
1522837351.392000	-1.400000
1522837351.430000		TRIG
1522837351.490000	-1.400000
1522837351.570000	-1.500000
1522837351.664000	-1.400000
1522837351.759000	-1.000000
1522837351.850000	-0.700000
1522837351.935000	3.200000
1522837352.031000	26.400000
1522837352.129000	74.700000
1522837352.209000	98.900000
1522837352.303000	67.200000
1522837352.389000	22.300000
1522837352.478000	2.800000
1522837352.574000	-1.700000
1522837352.669000	-2.200000
1522837352.750000	-1.800000
1522837352.849000	-1.500000
1522837352.929000	-1.700000
1522837353.009000		TRIG
1522837353.029000	-1.800000
1522837353.117000	-1.600000
1522837353.197000	-1.500000
1522837353.293000	-1.400000
1522837353.389000	-1.300000
1522837353.469000	0.400000
1522837353.565000	14.600000
1522837353.661000	57.000000
1522837353.741000	98.200000
1522837353.836000	83.600000
1522837353.932000	33.600000
1522837354.012000	5.500000
1522837354.109000	-1.400000
1522837354.204000	-2.200000
1522837354.284000	-2.200000
1522837354.380000	-2.000000
1522837354.475000	-1.900000
1522837354.555000	-1.800000
1522837354.571000		TRIG
1522837354.651000	-1.800000
1522837354.749000	-1.800000
1522837354.829000	-1.300000
1522837354.923000	-1.200000
1522837355.019000	-0.600000
1522837355.099000	6.700000
1522837355.194000	39.500000
1522837355.290000	88.400000
1522837355.370000	95.600000
1522837355.469000	49.400000
1522837355.562000	11.000000
1522837355.642000	-0.500000
1522837355.738000	-2.500000
1522837355.834000	-2.200000
1522837355.913000	-2.000000
1522837356.009000	-2.000000
1522837356.109000	-2.100000
1522837356.149000		TRIG
1522837356.189000	-2.000000
1522837356.281000	-1.900000
1522837356.377000	-1.900000
1522837356.457000	-1.800000
1522837356.552000	-1.600000
1522837356.649000	2.300000
1522837356.729000	24.900000
1522837356.824000	73.200000
1522837356.920000	98.100000
1522837357.000000	63.300000
1522837357.096000	18.200000
1522837357.189000	1.400000
1522837357.272000	-2.000000
1522837357.369000	-2.200000
1522837357.463000	-2.300000
1522837357.543000	-2.200000
1522837357.639000	-2.200000
1522837357.709000		TRIG
1522837357.735000	-2.200000
1522837357.815000	-2.100000
1522837357.911000	-1.700000
1522837358.009000	-1.600000
1522837358.089000	-1.600000
1522837358.182000	-0.100000
1522837358.269000	13.300000
1522837358.358000	55.300000
1522837358.454000	96.100000
1522837358.549000	80.800000
1522837358.630000	31.600000
1522837358.729000	4.500000
1522837358.809000	-2.000000
1522837358.901000	-2.400000
1522837358.997000	-2.200000
1522837359.089000	-2.200000
1522837359.173000	-2.200000
1522837359.269000	-2.300000
1522837359.289000		TRIG
1522837359.349000	-2.100000
1522837359.444000	-2.700000
1522837359.540000	-3.000000
1522837359.629000	-2.400000
1522837359.716000	-1.500000
1522837359.812000	5.600000
1522837359.909000	38.100000
1522837359.989000	85.400000
1522837360.083000	90.000000
1522837360.169000	44.700000
1522837360.259000	9.000000
1522837360.355000	-1.300000
1522837360.449000	-2.900000
1522837360.531000	-2.800000
1522837360.629000	-2.800000
1522837360.709000	-2.500000
1522837360.802000	-2.700000
1522837360.850000		TRIG
1522837360.898000	-2.500000
1522837360.989000	-2.000000
1522837361.074000	-2.100000
1522837361.170000	-2.100000
1522837361.269000	-2.000000
1522837361.349000	1.400000
1522837361.441000	23.700000
1522837361.529000	71.200000
1522837361.617000	95.500000
1522837361.713000	61.700000
1522837361.809000	17.000000
1522837361.889000	0.100000
1522837361.985000	-2.900000
1522837362.069000	-2.700000
1522837362.160000	-2.900000
1522837362.256000	-2.800000
1522837362.349000	-2.800000
1522837362.429000		TRIG
1522837362.449000	-2.600000
1522837362.529000	-2.500000
1522837362.609000	-2.600000
1522837362.704000	-2.600000
1522837362.799000	-2.500000
1522837362.889000	-1.200000
1522837362.975000	12.300000
1522837363.071000	54.000000
1522837363.169000	94.300000
1522837363.249000	79.700000
1522837363.343000	30.800000
1522837363.429000	4.300000
1522837363.519000	-2.100000
1522837363.615000	-2.800000
1522837363.710000	-2.600000
1522837363.791000	-2.500000
1522837363.890000	-2.500000
1522837363.970000	-1.900000
1522837363.990000		TRIG
1522837364.063000	-1.600000
1522837364.158000	-1.800000
1522837364.250000	-1.900000
1522837364.334000	-1.800000
1522837364.430000	-1.200000
1522837364.530000	5.100000
1522837364.610000	36.100000
1522837364.702000	84.300000
1522837364.790000	92.600000
1522837364.877000	48.200000
1522837364.973000	10.500000
1522837365.070000	-0.800000
1522837365.150000	-3.000000
1522837365.245000	-3.000000
1522837365.330000	-2.900000
1522837365.421000	-2.700000
1522837365.516000	-2.700000
1522837365.550000		TRIG
1522837365.610000	-2.600000
1522837365.692000	-2.600000
1522837365.790000	-2.800000
1522837365.870000	-2.200000
1522837365.964000	-1.800000
1522837366.060000	1.300000
1522837366.150000	22.900000
1522837366.236000	69.700000
1522837366.331000	94.400000
1522837366.430000	62.800000
1522837366.510000	18.400000
1522837366.603000	0.900000
1522837366.690000	-2.900000
1522837366.779000	-2.900000
1522837366.875000	-2.400000
1522837366.955000	-2.200000
1522837367.050000	-2.400000
1522837367.130000		TRIG
1522837367.150000	-2.300000
1522837367.230000	-2.200000
1522837367.322000	-2.100000
1522837367.418000	-2.000000
1522837367.498000	-1.900000
1522837367.594000	-0.700000
1522837367.690000	11.600000
1522837367.770000	53.500000
1522837367.865000	95.400000
1522837367.961000	82.300000
1522837368.041000	32.600000
1522837368.137000	4.500000
1522837368.233000	-2.300000
1522837368.313000	-3.100000
1522837368.410000	-2.900000
1522837368.504000	-2.900000
1522837368.584000	-2.900000
1522837368.680000	-3.000000
1522837368.710000		TRIG
1522837368.776000	-2.500000
1522837368.856000	-2.400000
1522837368.952000	-2.600000
1522837369.050000	-2.600000
1522837369.130000	-2.000000
1522837369.223000	4.500000
1522837369.319000	35.600000
1522837369.399000	83.900000
1522837369.495000	93.300000
1522837369.591000	49.700000
1522837369.671000	11.100000
1522837369.769000	-0.200000
1522837369.862000	-2.400000
1522837369.942000	-2.700000
1522837370.038000	-2.600000
1522837370.134000	-2.300000
1522837370.214000	-2.200000
1522837370.269000		TRIG
1522837370.310000	-2.100000
1522837370.409000	-2.100000
1522837370.489000	-2.300000
1522837370.581000	-2.500000
1522837370.677000	-2.200000
1522837370.757000	0.800000
1522837370.853000	20.600000
1522837370.949000	66.500000
1522837371.029000	95.000000
1522837371.124000	66.800000
1522837371.220000	21.000000
1522837371.300000	1.500000
1522837371.396000	-2.800000
1522837371.492000	-3.100000
1522837371.572000	-3.200000
1522837371.669000	-2.900000
1522837371.763000	-2.500000
1522837371.843000		TRIG
1522837371.849000	-2.300000
1522837371.939000	-2.400000
1522837372.029000	-2.600000
1522837372.115000	-2.400000
1522837372.211000	-2.200000
1522837372.309000	-0.900000
1522837372.389000	10.200000
1522837372.482000	49.100000
1522837372.569000	91.100000
1522837372.658000	82.600000
1522837372.754000	35.200000
1522837372.849000	5.800000
1522837372.930000	-1.500000
1522837373.029000	-2.500000
1522837373.109000	-2.400000
1522837373.202000	-2.500000
1522837373.297000	-2.600000
1522837373.389000	-2.700000
1522837373.409000		TRIG
1522837373.473000	-2.600000
1522837373.569000	-2.800000
1522837373.649000	-2.700000
1522837373.745000	-2.200000
1522837373.841000	-1.800000
1522837373.929000	4.100000
1522837374.016000	34.200000
1522837374.112000	82.500000
1522837374.209000	93.300000
1522837374.289000	51.400000
1522837374.384000	12.100000
1522837374.469000	-0.600000
1522837374.560000	-3.100000
1522837374.655000	-3.000000
1522837374.749000	-2.600000
1522837374.831000	-2.400000
1522837374.929000	-2.600000
1522837374.989000		TRIG
1522837375.009000	-2.400000
1522837375.103000	-2.200000
1522837375.199000	-2.200000
1522837375.289000	-2.200000
1522837375.374000	-1.900000
1522837375.470000	0.900000
1522837375.569000	19.200000
1522837375.649000	63.400000
1522837375.742000	93.300000
1522837375.829000	67.500000
1522837375.918000	21.800000
1522837376.013000	1.800000
1522837376.109000	-2.600000
1522837376.189000	-3.000000
1522837376.289000	-3.000000
1522837376.369000	-2.900000
1522837376.461000	-2.900000
1522837376.549000		TRIG
1522837376.569000	-2.900000
1522837376.649000	-2.600000
1522837376.732000	-2.400000
1522837376.829000	-2.500000
1522837376.909000	-2.500000
1522837377.004000	-1.500000
1522837377.100000	9.200000
1522837377.189000	48.000000
1522837377.276000	91.600000
1522837377.371000	84.400000
1522837377.469000	36.600000
1522837377.549000	5.800000
1522837377.643000	-1.900000
1522837377.729000	-2.700000
1522837377.819000	-2.800000
1522837377.914000	-2.800000
1522837378.009000	-2.500000
1522837378.090000	-2.300000
1522837378.122000		TRIG
1522837378.189000	-2.000000
1522837378.269000	-2.100000
1522837378.362000	-2.100000
1522837378.458000	-2.000000
1522837378.549000	-1.700000
1522837378.633000	3.700000
1522837378.729000	30.700000
1522837378.829000	78.400000
1522837378.909000	92.800000
1522837379.001000	53.600000
1522837379.089000	13.300000
1522837379.177000	-0.300000
1522837379.273000	-3.000000
1522837379.369000	-3.100000
1522837379.449000	-3.200000
1522837379.544000	-3.000000
1522837379.629000	-2.600000
1522837379.689000		TRIG
1522837379.720000	-2.400000
1522837379.816000	-2.500000
1522837379.909000	-2.600000
1522837379.992000	-2.500000
1522837380.089000	-2.300000
1522837380.169000	0.000000
1522837380.263000	17.900000
1522837380.359000	64.300000
1522837380.449000	96.200000
1522837380.535000	70.800000
1522837380.631000	24.200000
1522837380.729000	2.600000
1522837380.809000	-2.400000
1522837380.902000	-2.800000
1522837380.983000	-2.700000
1522837381.079000	-2.500000
1522837381.175000	-2.400000
1522837381.255000	-2.200000
1522837381.271000		TRIG
1522837381.351000	-2.100000
1522837381.450000	-2.400000
1522837381.530000	-2.000000
1522837381.622000	-1.800000
1522837381.718000	-1.000000
1522837381.798000	8.200000
1522837381.894000	44.400000
1522837381.990000	87.500000
1522837382.070000	83.700000
1522837382.166000	38.400000
1522837382.261000	7.000000
1522837382.341000	-1.600000
1522837382.437000	-3.200000
1522837382.533000	-2.900000
1522837382.613000	-2.800000
1522837382.710000	-2.800000
1522837382.804000	-2.800000
1522837382.830000		TRIG
1522837382.884000	-2.600000
1522837382.980000	-2.600000
1522837383.076000	-2.700000
1522837383.156000	-2.600000
1522837383.252000	-2.100000
1522837383.350000	3.100000
1522837383.430000	29.900000
1522837383.524000	77.400000
1522837383.619000	93.500000
1522837383.699000	54.900000
1522837383.795000	13.500000
1522837383.891000	-0.200000
1522837383.971000	-2.800000
1522837384.070000	-2.800000
1522837384.162000	-2.800000
1522837384.243000	-2.600000
1522837384.338000	-2.900000
1522837384.402000		TRIG
1522837384.434000	-2.600000
1522837384.514000	-2.300000
1522837384.610000	-2.400000
1522837384.706000	-2.400000
1522837384.786000	-2.200000
1522837384.882000	-0.000000
1522837384.977000	16.700000
1522837385.057000	61.700000
1522837385.153000	97.000000
1522837385.250000	75.500000
1522837385.330000	27.100000
1522837385.425000	3.300000
1522837385.510000	-2.100000
1522837385.601000	-3.000000
1522837385.696000	-3.100000
1522837385.790000	-3.000000
1522837385.872000	-2.900000
1522837385.970000	-2.800000
1522837385.990000		TRIG
1522837386.050000	-2.700000
1522837386.144000	-2.800000
1522837386.240000	-2.700000
1522837386.330000	-2.700000
1522837386.415000	-1.400000
1522837386.511000	8.600000
1522837386.610000	45.800000
1522837386.690000	91.100000
1522837386.783000	88.400000
1522837386.870000	41.300000
1522837386.959000	8.000000
1522837387.054000	-1.200000
1522837387.149000	-2.800000
1522837387.230000	-2.800000
1522837387.329000	-2.900000
1522837387.409000	-2.500000
1522837387.502000	-2.400000
1522837387.549000		TRIG
1522837387.598000	-2.400000
1522837387.689000	-2.600000
1522837387.773000	-2.700000
1522837387.869000	-2.500000
1522837387.969000	-2.200000
1522837388.049000	2.400000
1522837388.141000	28.800000
1522837388.229000	78.000000
1522837388.317000	96.700000
1522837388.412000	59.100000
1522837388.509000	16.100000
1522837388.589000	0.400000
1522837388.684000	-2.800000
1522837388.769000	-3.000000
1522837388.860000	-3.100000
1522837388.956000	-2.900000
1522837389.049000	-2.900000
1522837389.109000		TRIG
1522837389.131000	-2.700000
1522837389.229000	-2.800000
1522837389.309000	-2.700000
1522837389.403000	-2.200000
1522837389.499000	-2.000000
1522837389.589000	-0.000000
1522837389.675000	16.100000
1522837389.770000	60.900000
1522837389.869000	96.800000
1522837389.949000	76.600000
1522837390.042000	28.800000
1522837390.129000	4.600000
1522837390.218000	-1.500000
1522837390.314000	-2.200000
1522837390.409000	-2.200000
1522837390.489000	-2.500000
1522837390.589000	-2.600000
1522837390.669000	-2.500000
1522837390.689000		TRIG
1522837390.761000	-2.400000
1522837390.857000	-2.500000
1522837390.949000	-2.500000
1522837391.033000	-2.400000
1522837391.129000	-1.800000
1522837391.209000	6.900000
1522837391.304000	42.600000
1522837391.400000	88.500000
1522837391.489000	88.300000
1522837391.576000	42.900000
1522837391.672000	8.900000
1522837391.769000	-1.000000
1522837391.849000	-2.500000
1522837391.943000	-2.700000
1522837392.029000	-3.000000
1522837392.119000	-3.100000
1522837392.215000	-2.800000
1522837392.249000		TRIG
1522837392.309000	-2.300000
1522837392.391000	-2.400000
1522837392.489000	-2.600000
1522837392.569000	-2.500000
1522837392.662000	-2.000000
1522837392.758000	2.400000
1522837392.849000	27.300000
1522837392.934000	76.600000
1522837393.030000	98.200000
1522837393.129000	61.700000
1522837393.209000	17.600000
1522837393.301000	1.100000
1522837393.389000	-2.500000
1522837393.477000	-2.700000
1522837393.573000	-2.700000
1522837393.669000	-2.700000
1522837393.749000	-2.800000
1522837393.829000		TRIG
1522837393.849000	-2.800000
1522837393.929000	-2.800000
1522837394.020000	-3.000000
1522837394.116000	-2.800000
1522837394.209000	-2.300000
1522837394.292000	-0.400000
1522837394.389000	14.700000
1522837394.469000	59.400000
1522837394.563000	98.400000
1522837394.659000	80.300000
1522837394.749000	30.800000
1522837394.835000	4.100000
1522837394.931000	-2.500000
1522837395.011000	-3.400000
1522837395.109000	-2.900000
1522837395.202000	-2.500000
1522837395.282000	-2.500000
1522837395.378000	-2.700000
1522837395.389000		TRIG
1522837395.474000	-2.500000
1522837395.554000	-2.400000
1522837395.650000	-2.200000
1522837395.749000	-2.100000
1522837395.829000	-1.400000
1522837395.921000	6.300000
1522837396.017000	39.100000
1522837396.097000	85.900000
1522837396.193000	89.800000
1522837396.289000	45.500000
1522837396.369000	9.700000
1522837396.465000	-1.200000
1522837396.560000	-3.100000
1522837396.640000	-3.100000
1522837396.736000	-3.100000
1522837396.832000	-2.900000
1522837396.912000	-3.000000
1522837396.960000		TRIG
1522837397.009000	-2.800000
1522837397.104000	-2.500000
1522837397.184000	-2.600000
1522837397.279000	-2.700000
1522837397.375000	-2.500000
1522837397.455000	1.200000
1522837397.551000	24.500000
1522837397.649000	73.400000
1522837397.729000	98.200000
1522837397.823000	64.800000
1522837397.918000	19.700000
1522837397.999000	1.600000
1522837398.094000	-2.400000
1522837398.190000	-2.800000
1522837398.270000	-2.900000
1522837398.369000	-2.700000
1522837398.463000	-2.500000
1522837398.530000		TRIG
1522837398.550000	-2.300000
1522837398.639000	-2.200000
1522837398.734000	-2.200000
1522837398.814000	-2.200000
1522837398.910000	-2.200000
1522837399.010000	-0.300000
1522837399.090000	13.200000
1522837399.182000	54.600000
1522837399.278000	90.500000
1522837399.358000	72.300000
1522837399.453000	25.700000
1522837399.550000	2.500000
1522837399.630000	-2.700000
1522837399.725000	-3.300000
1522837399.810000	-3.400000
1522837399.901000	-3.200000
1522837399.997000	-2.800000
1522837400.090000	-2.800000
1522837400.110000		TRIG
1522837400.172000	-2.900000
1522837400.270000	-3.000000
1522837400.350000	-2.900000
1522837400.444000	-2.800000
1522837400.540000	-2.100000
1522837400.630000	5.100000
1522837400.716000	38.100000
1522837400.812000	87.000000
1522837400.910000	93.700000
1522837400.990000	49.300000
1522837401.083000	11.400000
1522837401.170000	-0.800000
1522837401.259000	-3.000000
1522837401.355000	-2.900000
1522837401.450000	-2.800000
1522837401.531000	-2.600000
1522837401.630000	-2.600000
1522837401.670000		TRIG
1522837401.710000	-2.500000
1522837401.802000	-2.500000
1522837401.898000	-2.100000
1522837401.990000	-2.000000
1522837402.074000	-1.900000
1522837402.170000	1.300000
1522837402.250000	23.000000
1522837402.345000	71.400000
1522837402.441000	98.200000
1522837402.530000	66.600000
1522837402.617000	20.900000
1522837402.713000	1.500000
1522837402.810000	-2.800000
1522837402.890000	-3.000000
1522837402.984000	-3.100000
1522837403.070000	-3.100000
1522837403.160000	-3.000000
1522837403.230000		TRIG
1522837403.256000	-2.800000
1522837403.350000	-2.700000
1522837403.432000	-2.800000
1522837403.530000	-2.800000
1522837403.610000	-2.700000
1522837403.703000	-1.100000
1522837403.799000	12.500000
1522837403.890000	53.600000
1522837403.975000	90.600000
1522837404.071000	74.300000
1522837404.170000	27.500000
1522837404.250000	2.800000
1522837404.342000	-2.600000
1522837404.429000	-3.000000
1522837404.518000	-2.800000
1522837404.614000	-3.000000
1522837404.709000	-2.700000
1522837404.790000	-2.300000
1522837404.809000		TRIG
1522837404.889000	-2.100000
1522837404.969000	-2.400000
1522837405.061000	-2.400000
1522837405.157000	-2.400000
1522837405.249000	-2.000000
1522837405.333000	4.200000
1522837405.429000	34.800000
1522837405.509000	83.100000
1522837405.604000	92.800000
1522837405.700000	51.000000
1522837405.789000	12.600000
1522837405.876000	-0.400000
1522837405.972000	-3.200000
1522837406.069000	-3.300000
1522837406.149000	-3.200000
1522837406.243000	-3.000000
1522837406.329000	-2.900000
1522837406.389000		TRIG
1522837406.419000	-2.800000
1522837406.515000	-2.900000
1522837406.609000	-2.700000
1522837406.691000	-2.400000
1522837406.789000	-2.300000
1522837406.869000	0.400000
1522837406.963000	20.200000
1522837407.058000	66.600000
1522837407.149000	94.100000
1522837407.234000	65.600000
1522837407.330000	21.200000
1522837407.429000	1.900000
1522837407.509000	-2.700000
1522837407.602000	-2.800000
1522837407.689000	-2.700000
1522837407.777000	-2.600000
1522837407.873000	-2.700000
1522837407.949000		TRIG
1522837407.969000	-2.600000
1522837408.049000	-2.600000
1522837408.145000	-2.800000
1522837408.229000	-2.800000
1522837408.321000	-2.700000
1522837408.416000	-1.500000
1522837408.509000	10.400000
1522837408.592000	47.700000
1522837408.689000	84.200000
1522837408.769000	72.400000
1522837408.864000	28.200000
1522837408.960000	2.900000
1522837409.040000	-3.100000
1522837409.135000	-3.700000
1522837409.231000	-3.500000
1522837409.311000	-3.500000
1522837409.409000	-3.400000
1522837409.503000	-2.800000
1522837409.509000		TRIG
1522837409.583000	-2.400000
1522837409.679000	-2.600000
1522837409.774000	-2.700000
1522837409.854000	-2.600000
1522837409.950000	-2.000000
1522837410.049000	4.000000
1522837410.129000	33.700000
1522837410.222000	80.700000
1522837410.317000	89.800000
1522837410.398000	49.200000
1522837410.493000	11.900000
1522837410.589000	-0.400000
1522837410.669000	-3.100000
1522837410.769000	-3.300000
1522837410.861000	-3.300000
1522837410.941000	-3.200000
1522837411.036000	-3.100000
1522837411.085000		TRIG
1522837411.132000	-3.000000
1522837411.212000	-3.100000
1522837411.309000	-3.300000
1522837411.404000	-2.800000
1522837411.484000	-2.500000
1522837411.580000	0.100000
1522837411.675000	19.100000
1522837411.755000	65.000000
1522837411.851000	93.400000
1522837411.949000	66.200000
1522837412.029000	21.700000
1522837412.123000	2.100000
1522837412.219000	-2.700000
1522837412.299000	-3.200000
1522837412.395000	-2.900000
1522837412.490000	-2.900000
1522837412.570000	-3.000000
1522837412.669000		TRIG
1522837412.689000	-2.900000
1522837412.762000	-2.700000
1522837412.842000	-2.700000
1522837412.938000	-2.500000
1522837413.034000	-2.400000
1522837413.114000	-1.200000
1522837413.209000	9.500000
1522837413.309000	48.700000
1522837413.389000	92.300000
1522837413.481000	84.700000
1522837413.569000	37.900000
1522837413.657000	7.400000
1522837413.753000	-1.300000
1522837413.849000	-3.000000
1522837413.929000	-3.100000
1522837414.024000	-3.100000
1522837414.109000	-3.100000
1522837414.200000	-3.100000
1522837414.229000		TRIG
1522837414.296000	-2.500000
1522837414.389000	-2.500000
1522837414.472000	-2.700000
1522837414.569000	-2.700000
1522837414.649000	-2.300000
1522837414.743000	3.000000
1522837414.839000	31.400000
1522837414.929000	81.200000
1522837415.015000	95.600000
1522837415.111000	55.200000
1522837415.209000	14.800000
1522837415.289000	0.600000
1522837415.382000	-2.700000
1522837415.469000	-3.000000
1522837415.558000	-3.000000
1522837415.654000	-2.900000
1522837415.749000	-2.800000
1522837415.789000		TRIG
1522837415.830000	-2.500000
1522837415.930000	-2.500000
1522837416.010000	-2.600000
1522837416.102000	-2.500000
1522837416.198000	-1.900000
1522837416.290000	0.500000
1522837416.374000	18.100000
1522837416.470000	62.300000
1522837416.550000	90.100000
1522837416.646000	63.000000
1522837416.741000	19.000000
1522837416.830000	0.800000
1522837416.917000	-3.100000
1522837417.013000	-3.600000
1522837417.110000	-3.400000
1522837417.190000	-3.000000
1522837417.285000	-3.100000
1522837417.365000		TRIG
1522837417.380000	-3.100000
1522837417.460000	-3.000000
1522837417.556000	-3.100000
1522837417.650000	-2.900000
1522837417.732000	-2.900000
1522837417.830000	-1.900000
1522837417.910000	8.000000
1522837418.004000	45.400000
1522837418.099000	88.400000
1522837418.190000	81.600000
1522837418.275000	36.300000
1522837418.371000	6.800000
1522837418.470000	-1.500000
1522837418.550000	-3.000000
1522837418.643000	-3.000000
1522837418.730000	-3.000000
1522837418.818000	-2.800000
1522837418.914000	-3.000000
1522837418.950000		TRIG
1522837419.010000	-2.500000
1522837419.090000	-2.300000
1522837419.190000	-2.500000
1522837419.270000	-2.600000
1522837419.362000	-2.300000
1522837419.457000	2.500000
1522837419.550000	29.400000
1522837419.633000	77.900000
1522837419.730000	92.600000
1522837419.810000	54.400000
1522837419.905000	14.600000
1522837420.001000	0.400000
1522837420.090000	-2.800000
1522837420.176000	-3.300000
1522837420.272000	-3.400000
1522837420.370000	-3.300000
1522837420.450000	-3.200000
1522837420.510000		TRIG
1522837420.544000	-2.900000
1522837420.630000	-3.000000
1522837420.719000	-3.000000
1522837420.815000	-3.000000
1522837420.910000	-2.800000
1522837420.991000	-0.100000
1522837421.090000	16.900000
1522837421.170000	61.400000
1522837421.263000	92.600000
1522837421.359000	69.800000
1522837421.450000	25.200000
1522837421.534000	3.400000
1522837421.630000	-2.200000
1522837421.730000	-3.000000
1522837421.810000	-3.100000
1522837421.902000	-3.100000
1522837421.989000	-2.600000
1522837422.069000		TRIG
1522837422.089000	-2.500000
1522837422.173000	-2.600000
1522837422.269000	-2.900000
1522837422.349000	-2.900000
1522837422.449000	-2.700000
1522837422.529000	-1.800000
1522837422.621000	7.400000
1522837422.717000	43.700000
1522837422.809000	86.100000
1522837422.892000	81.400000
1522837422.989000	36.500000
1522837423.069000	6.300000
1522837423.164000	-2.000000
1522837423.260000	-3.400000
1522837423.340000	-3.500000
1522837423.436000	-3.500000
1522837423.531000	-3.300000
1522837423.611000	-3.400000
1522837423.643000		TRIG
1522837423.709000	-3.200000
1522837423.803000	-3.500000
1522837423.883000	-3.000000
1522837423.979000	-2.600000
1522837424.075000	-2.200000
1522837424.155000	1.700000
1522837424.250000	24.300000
1522837424.349000	67.300000
1522837424.429000	81.800000
1522837424.522000	48.100000
1522837424.618000	11.300000
1522837424.698000	-0.900000
1522837424.794000	-3.100000
1522837424.889000	-2.900000
1522837424.969000	-3.000000
1522837425.069000	-3.100000
1522837425.161000	-3.200000
1522837425.229000		TRIG
1522837425.249000	-3.100000
1522837425.337000	-3.200000
1522837425.432000	-3.400000
1522837425.513000	-3.300000
1522837425.609000	-3.200000
1522837425.704000	-1.400000
1522837425.784000	14.200000
1522837425.880000	58.000000
1522837425.976000	92.500000
1522837426.056000	72.700000
1522837426.152000	27.400000
1522837426.249000	4.300000
1522837426.329000	-1.900000
1522837426.423000	-3.000000
1522837426.519000	-3.100000
1522837426.599000	-3.200000
1522837426.695000	-3.100000
1522837426.791000	-2.500000
1522837426.809000		TRIG
1522837426.871000	-2.500000
1522837426.969000	-2.700000
1522837427.062000	-2.700000
1522837427.142000	-2.500000
1522837427.238000	-1.600000
1522837427.329000	6.400000
1522837427.414000	40.200000
1522837427.510000	83.500000
1522837427.609000	81.000000
1522837427.689000	37.800000
1522837427.781000	7.400000
1522837427.877000	-1.300000
1522837427.957000	-3.100000
1522837428.053000	-3.300000
1522837428.149000	-3.400000
1522837428.229000	-3.300000
1522837428.324000	-3.300000
1522837428.349000		TRIG
1522837428.409000	-3.200000
1522837428.500000	-3.300000
1522837428.596000	-3.400000
1522837428.689000	-2.800000
1522837428.772000	-2.500000
1522837428.869000	1.600000
1522837428.949000	26.200000
1522837429.043000	73.400000
1522837429.139000	89.900000
1522837429.229000	54.000000
1522837429.315000	14.500000
1522837429.411000	0.200000
1522837429.509000	-3.000000
1522837429.589000	-3.300000
1522837429.683000	-3.100000
1522837429.769000	-3.000000
1522837429.858000	-3.000000
1522837429.922000		TRIG
1522837429.954000	-2.900000
1522837430.049000	-2.800000
1522837430.130000	-2.800000
1522837430.229000	-2.700000
1522837430.309000	-2.500000
1522837430.402000	-0.500000
1522837430.497000	14.800000
1522837430.589000	57.200000
1522837430.673000	90.400000
1522837430.769000	70.500000
1522837430.849000	25.900000
1522837430.945000	3.400000
1522837431.041000	-2.500000
1522837431.129000	-3.500000
1522837431.216000	-3.500000
1522837431.312000	-3.500000
1522837431.409000	-3.300000
1522837431.489000	-3.300000
1522837431.509000		TRIG
1522837431.584000	-3.300000
1522837431.669000	-3.000000
1522837431.760000	-3.000000
1522837431.855000	-3.000000
1522837431.949000	-2.300000
1522837432.031000	5.700000
1522837432.129000	38.200000
1522837432.209000	81.400000
1522837432.303000	81.400000
1522837432.398000	39.000000
1522837432.489000	7.700000
1522837432.574000	-1.200000
1522837432.670000	-2.600000
1522837432.769000	-2.700000
1522837432.849000	-3.000000
1522837432.942000	-3.000000
1522837433.029000	-3.000000
1522837433.069000		TRIG
1522837433.117000	-2.900000
1522837433.213000	-3.100000
1522837433.309000	-3.100000
1522837433.390000	-3.100000
1522837433.490000	-3.000000
1522837433.570000	0.900000
1522837433.662000	24.300000
1522837433.758000	71.300000
1522837433.850000	91.800000
1522837433.933000	58.600000
1522837434.030000	17.200000
1522837434.110000	0.900000
1522837434.205000	-3.100000
1522837434.301000	-3.600000
1522837434.390000	-3.700000
1522837434.476000	-3.700000
1522837434.572000	-3.300000
1522837434.636000		TRIG
1522837434.670000	-2.600000
1522837434.750000	-2.600000
1522837434.844000	-2.800000
1522837434.930000	-2.600000
1522837435.020000	-2.400000
1522837435.116000	-0.800000
1522837435.210000	11.800000
1522837435.291000	50.900000
1522837435.390000	85.600000
1522837435.470000	69.900000
1522837435.563000	26.900000
1522837435.659000	3.900000
1522837435.750000	-2.300000
1522837435.835000	-3.300000
1522837435.930000	-3.400000
1522837436.030000	-3.400000
1522837436.110000	-3.300000
1522837436.202000	-3.200000
1522837436.210000		TRIG
1522837436.290000	-3.000000
1522837436.378000	-3.300000
1522837436.474000	-3.200000
1522837436.570000	-2.900000
1522837436.650000	-2.300000
1522837436.745000	5.100000
1522837436.830000	38.600000
1522837436.921000	83.800000
1522837437.017000	85.500000
1522837437.110000	42.900000
1522837437.193000	9.500000
1522837437.290000	-1.000000
1522837437.370000	-3.300000
1522837437.464000	-3.200000
1522837437.560000	-2.900000
1522837437.640000	-2.800000
1522837437.736000	-2.900000
1522837437.770000		TRIG
1522837437.831000	-2.700000
1522837437.912000	-2.800000
1522837438.010000	-2.700000
1522837438.103000	-2.600000
1522837438.183000	-2.200000
1522837438.279000	1.400000
1522837438.375000	23.700000
1522837438.455000	71.800000
1522837438.550000	95.300000
1522837438.650000	62.800000
1522837438.730000	19.500000
1522837438.822000	1.400000
1522837438.918000	-2.700000
1522837438.998000	-3.000000
1522837439.094000	-3.000000
1522837439.190000	-3.100000
1522837439.270000	-3.400000
1522837439.350000		TRIG
1522837439.369000	-3.200000
1522837439.461000	-2.800000
1522837439.541000	-2.900000
1522837439.637000	-3.000000
1522837439.733000	-2.900000
1522837439.813000	-1.300000
1522837439.909000	11.900000
1522837440.004000	53.300000
1522837440.084000	90.800000
1522837440.180000	76.800000
1522837440.276000	31.400000
1522837440.356000	5.400000
1522837440.452000	-1.600000
1522837440.549000	-2.900000
1522837440.629000	-3.100000
1522837440.723000	-3.100000
1522837440.819000	-2.900000
1522837440.899000	-2.600000
1522837440.915000		TRIG
1522837440.995000	-2.500000
1522837441.091000	-2.600000
1522837441.171000	-2.500000
1522837441.269000	-2.600000
1522837441.362000	-1.800000
1522837441.442000	4.900000
1522837441.538000	35.300000
1522837441.634000	80.300000
1522837441.714000	86.400000
1522837441.810000	46.000000
1522837441.909000	11.200000
1522837441.989000	-0.500000
1522837442.081000	-3.200000
1522837442.177000	-3.400000
1522837442.257000	-3.600000
1522837442.353000	-3.200000
1522837442.449000	-2.900000
1522837442.489000		TRIG
1522837442.529000	-2.900000
1522837442.624000	-3.200000
1522837442.720000	-3.200000
1522837442.800000	-3.000000
1522837442.896000	-2.800000
1522837442.989000	0.300000
1522837443.072000	21.300000
1522837443.169000	68.900000
1522837443.249000	95.800000
1522837443.343000	66.500000
1522837443.439000	22.200000
1522837443.529000	2.300000
1522837443.615000	-2.500000
1522837443.711000	-3.000000
1522837443.809000	-3.100000
1522837443.889000	-2.900000
1522837443.982000	-2.900000
1522837444.049000		TRIG
1522837444.069000	-2.600000
1522837444.158000	-2.800000
1522837444.254000	-2.800000
1522837444.349000	-2.500000
1522837444.430000	-2.500000
1522837444.529000	-1.100000
1522837444.609000	11.600000
1522837444.702000	52.200000
1522837444.797000	91.900000
1522837444.889000	78.800000
1522837444.973000	32.700000
1522837445.069000	5.800000
1522837445.169000	-1.700000
1522837445.249000	-3.000000
1522837445.341000	-3.100000
1522837445.429000	-3.300000
1522837445.516000	-3.300000
1522837445.612000	-3.200000
1522837445.629000		TRIG
1522837445.709000	-3.100000
1522837445.789000	-3.100000
1522837445.884000	-3.100000
1522837445.969000	-3.000000
1522837446.060000	-2.500000
1522837446.155000	3.900000
1522837446.249000	34.900000
1522837446.331000	80.900000
1522837446.429000	87.400000
1522837446.509000	47.100000
1522837446.603000	11.900000
1522837446.699000	-0.100000
1522837446.789000	-2.800000
1522837446.874000	-3.100000
1522837446.970000	-3.100000
1522837447.069000	-3.100000
1522837447.149000	-3.000000
1522837447.194000		TRIG
1522837447.242000	-2.500000
1522837447.329000	-2.700000
1522837447.418000	-2.900000
1522837447.513000	-3.000000
1522837447.609000	-2.800000
1522837447.689000	0.100000
1522837447.789000	20.100000
1522837447.869000	65.900000
1522837447.961000	92.100000
1522837448.057000	64.300000
1522837448.149000	21.000000
1522837448.233000	2.100000
1522837448.329000	-2.600000
1522837448.409000	-3.400000
1522837448.504000	-3.600000
1522837448.600000	-3.500000
1522837448.689000	-3.300000
1522837448.769000		TRIG
1522837448.789000	-3.100000
1522837448.871000	-3.100000
1522837448.969000	-3.200000
1522837449.049000	-3.200000
1522837449.143000	-2.900000
1522837449.229000	-1.300000
1522837449.319000	10.300000
1522837449.415000	51.000000
1522837449.509000	94.200000
1522837449.590000	84.300000
1522837449.689000	37.000000
1522837449.769000	7.200000
1522837449.862000	-1.400000
1522837449.958000	-2.900000
1522837450.049000	-3.200000
1522837450.134000	-3.000000
1522837450.230000	-2.500000
1522837450.329000	-2.600000
1522837450.349000		TRIG
1522837450.409000	-2.800000
1522837450.501000	-3.000000
1522837450.589000	-2.900000
1522837450.677000	-2.800000
1522837450.773000	-2.400000
1522837450.870000	3.200000
1522837450.950000	32.100000
1522837451.045000	80.200000
1522837451.130000	92.100000
1522837451.221000	52.500000
1522837451.317000	13.900000
1522837451.410000	-0.000000
1522837451.493000	-3.200000
1522837451.590000	-3.400000
1522837451.670000	-3.500000
1522837451.764000	-3.400000
1522837451.860000	-3.300000
1522837451.910000		TRIG
1522837451.950000	-3.200000
1522837452.036000	-3.200000
1522837452.132000	-2.800000
1522837452.212000	-2.400000
1522837452.310000	-2.200000
1522837452.403000	0.100000
1522837452.483000	18.000000
1522837452.579000	63.800000
1522837452.675000	93.900000
1522837452.755000	68.800000
1522837452.851000	24.300000
1522837452.950000	3.200000
1522837453.030000	-2.300000
1522837453.122000	-2.800000
1522837453.218000	-2.800000
1522837453.298000	-2.900000
1522837453.394000	-3.100000
1522837453.470000		TRIG
1522837453.490000	-3.000000
1522837453.570000	-3.000000
1522837453.666000	-3.100000
1522837453.761000	-3.000000
1522837453.841000	-2.800000
1522837453.937000	-1.700000
1522837454.033000	9.800000
1522837454.113000	49.100000
1522837454.210000	89.300000
1522837454.304000	80.300000
1522837454.385000	35.400000
1522837454.480000	6.800000
1522837454.576000	-1.400000
1522837454.656000	-3.100000
1522837454.752000	-3.400000
1522837454.850000	-3.500000
1522837454.930000	-3.400000
1522837455.024000	-3.400000
1522837455.030000		TRIG
1522837455.119000	-2.800000
1522837455.199000	-2.700000
1522837455.295000	-2.700000
1522837455.391000	-2.600000
1522837455.471000	-2.100000
1522837455.570000	3.600000
1522837455.662000	31.800000
1522837455.742000	78.800000
1522837455.838000	90.700000
1522837455.934000	52.100000
1522837456.014000	13.700000
1522837456.110000	0.100000
1522837456.206000	-2.900000
1522837456.286000	-3.300000
1522837456.381000	-3.300000
1522837456.477000	-3.200000
1522837456.557000	-3.200000
1522837456.610000		TRIG
1522837456.653000	-3.200000
1522837456.750000	-3.300000
1522837456.830000	-3.300000
1522837456.925000	-3.200000
1522837457.020000	-3.200000
1522837457.100000	-0.700000
1522837457.196000	17.300000
1522837457.289000	63.000000
1522837457.372000	93.900000
1522837457.469000	69.800000
1522837457.549000	25.200000
1522837457.644000	3.200000
1522837457.739000	-2.600000
1522837457.829000	-3.500000
1522837457.915000	-3.500000
1522837458.011000	-3.600000
1522837458.109000	-3.400000
1522837458.189000		TRIG
1522837458.209000	-2.700000
1522837458.283000	-2.700000
1522837458.369000	-2.900000
1522837458.458000	-2.800000
1522837458.554000	-2.600000
1522837458.649000	-1.600000
1522837458.730000	8.300000
1522837458.829000	46.100000
1522837458.909000	90.500000
1522837459.002000	85.100000
1522837459.097000	39.500000
1522837459.189000	8.300000
1522837459.273000	-1.000000
1522837459.369000	-3.100000
1522837459.469000	-3.400000
1522837459.549000	-3.500000
1522837459.641000	-3.400000
1522837459.729000	-3.400000
1522837459.753000		TRIG
1522837459.817000	-3.300000
1522837459.912000	-3.400000
1522837460.009000	-3.500000
1522837460.089000	-3.300000
1522837460.184000	-2.500000
1522837460.269000	2.200000
1522837460.360000	28.900000
1522837460.456000	76.900000
1522837460.549000	92.300000
1522837460.631000	56.100000
1522837460.729000	16.100000
1522837460.809000	0.600000
1522837460.903000	-3.000000
1522837460.999000	-3.500000
1522837461.089000	-3.500000
1522837461.175000	-3.200000
1522837461.270000	-3.100000
1522837461.329000		TRIG
1522837461.369000	-3.000000
1522837461.449000	-3.100000
1522837461.542000	-3.000000
1522837461.629000	-2.800000
1522837461.718000	-2.600000
1522837461.814000	-0.600000
1522837461.909000	15.800000
1522837461.990000	60.100000
1522837462.089000	92.200000
1522837462.169000	70.500000
1522837462.261000	26.100000
1522837462.357000	3.600000
1522837462.449000	-2.400000
1522837462.533000	-3.400000
1522837462.629000	-3.500000
1522837462.709000	-3.500000
1522837462.804000	-3.500000
1522837462.889000		TRIG
1522837462.909000	-3.400000
1522837462.989000	-3.400000
1522837463.076000	-3.600000
1522837463.172000	-3.100000
1522837463.269000	-2.900000
1522837463.349000	-2.100000
1522837463.443000	7.300000
1522837463.529000	45.000000
1522837463.619000	89.600000
1522837463.715000	84.800000
1522837463.809000	39.400000
1522837463.891000	7.800000
1522837463.989000	-1.500000
1522837464.069000	-3.400000
1522837464.162000	-3.200000
1522837464.258000	-3.100000
1522837464.349000	-3.100000
1522837464.434000	-3.100000
1522837464.469000		TRIG
1522837464.530000	-2.900000
1522837464.629000	-2.900000
1522837464.709000	-2.800000
1522837464.801000	-2.800000
1522837464.889000	-2.500000
1522837464.977000	2.100000
1522837465.073000	28.300000
1522837465.169000	76.600000
1522837465.249000	93.100000
1522837465.344000	56.300000
1522837465.429000	15.800000
1522837465.520000	0.400000
1522837465.616000	-3.100000
1522837465.709000	-3.400000
1522837465.792000	-3.500000
1522837465.889000	-3.500000
1522837465.969000	-3.400000
1522837466.032000		TRIG
1522837466.064000	-3.400000
1522837466.159000	-3.300000
1522837466.249000	-3.100000
1522837466.335000	-3.000000
1522837466.431000	-3.000000
1522837466.511000	-1.000000
1522837466.609000	15.400000
1522837466.702000	60.700000
1522837466.783000	95.200000
1522837466.878000	74.100000
1522837466.974000	28.100000
1522837467.054000	4.300000
1522837467.150000	-2.100000
1522837467.249000	-2.700000
1522837467.329000	-2.700000
1522837467.422000	-2.900000
1522837467.517000	-3.100000
1522837467.597000	-3.000000
1522837467.613000		TRIG
1522837467.693000	-2.800000
1522837467.789000	-3.000000
1522837467.869000	-2.900000
1522837467.965000	-2.900000
1522837468.060000	-2.200000
1522837468.141000	6.600000
1522837468.236000	42.600000
1522837468.333000	87.700000
1522837468.413000	86.400000
1522837468.510000	41.900000
1522837468.605000	8.700000
1522837468.685000	-1.400000
1522837468.780000	-3.500000
1522837468.876000	-3.600000
1522837468.956000	-3.500000
1522837469.052000	-3.500000
1522837469.150000	-3.600000
1522837469.170000		TRIG
1522837469.230000	-3.100000
1522837469.324000	-3.100000
1522837469.419000	-3.300000
1522837469.499000	-3.200000
1522837469.595000	-2.900000
1522837469.690000	1.100000
1522837469.771000	25.800000
1522837469.870000	74.200000
1522837469.963000	93.800000
1522837470.043000	59.800000
1522837470.138000	17.700000
1522837470.230000	1.000000
1522837470.314000	-2.800000
1522837470.410000	-3.400000
1522837470.510000	-3.500000
1522837470.586000	-3.300000
1522837470.682000	-3.200000
1522837470.730000		TRIG
1522837470.777000	-2.900000
1522837470.857000	-2.800000
1522837470.953000	-2.800000
1522837471.050000	-2.700000
1522837471.130000	-2.800000
1522837471.225000	-0.700000
1522837471.321000	14.200000
1522837471.401000	57.900000
1522837471.496000	93.600000
1522837471.592000	75.200000
1522837471.672000	29.800000
1522837471.770000	4.900000
1522837471.850000	-1.900000
1522837471.944000	-3.000000
1522837472.040000	-3.000000
1522837472.130000	-3.300000
1522837472.216000	-3.300000
1522837472.311000	-3.000000
1522837472.330000		TRIG
1522837472.410000	-3.100000
1522837472.490000	-3.300000
1522837472.583000	-3.200000
1522837472.670000	-3.100000
1522837472.759000	-2.300000
1522837472.854000	6.300000
1522837472.950000	42.400000
1522837473.030000	87.100000
1522837473.130000	86.100000
1522837473.210000	42.400000
1522837473.302000	9.400000
1522837473.398000	-0.800000
1522837473.490000	-3.100000
1522837473.573000	-3.400000
1522837473.670000	-3.500000
1522837473.750000	-3.300000
1522837473.845000	-3.200000
1522837473.877000		TRIG
1522837473.941000	-3.100000
1522837474.030000	-3.100000
1522837474.117000	-3.100000
1522837474.212000	-3.100000
1522837474.310000	-2.300000
1522837474.389000	1.900000
1522837474.484000	26.400000
1522837474.569000	74.500000
1522837474.660000	94.000000
1522837474.756000	60.000000
1522837474.849000	18.300000
1522837474.932000	1.400000
1522837475.029000	-3.000000
1522837475.109000	-3.600000
1522837475.203000	-3.800000
1522837475.299000	-3.500000
1522837475.389000	-3.300000
1522837475.449000		TRIG
1522837475.475000	-3.200000
1522837475.571000	-3.400000
1522837475.669000	-3.500000
1522837475.749000	-3.300000
1522837475.842000	-3.100000
1522837475.929000	-1.400000
1522837476.018000	13.300000
1522837476.114000	56.800000
1522837476.209000	94.300000
1522837476.290000	78.200000
1522837476.389000	31.900000
1522837476.469000	5.300000
1522837476.561000	-2.100000
1522837476.657000	-3.400000
1522837476.749000	-3.500000
1522837476.833000	-3.400000
1522837476.929000	-3.200000
1522837477.009000	-3.000000
1522837477.029000		TRIG
1522837477.104000	-2.800000
1522837477.200000	-3.200000
1522837477.289000	-3.100000
1522837477.376000	-2.500000
1522837477.472000	-1.800000
1522837477.569000	5.800000
1522837477.649000	40.100000
1522837477.743000	86.500000
1522837477.829000	88.300000
1522837477.919000	44.800000
1522837478.015000	10.100000
1522837478.109000	-1.000000
1522837478.191000	-3.500000
1522837478.289000	-3.500000
1522837478.369000	-3.400000
1522837478.462000	-3.400000
1522837478.558000	-3.500000
1522837478.590000		TRIG
1522837478.649000	-3.500000
1522837478.734000	-3.600000
1522837478.830000	-3.600000
1522837478.929000	-3.400000
1522837479.009000	-3.200000
1522837479.101000	0.300000
1522837479.189000	22.900000
1522837479.277000	71.300000
1522837479.373000	94.900000
1522837479.469000	63.000000
1522837479.549000	19.600000
1522837479.645000	1.500000
1522837479.729000	-2.700000
1522837479.820000	-3.000000
1522837479.916000	-3.100000
1522837480.009000	-3.100000
1522837480.092000	-3.100000
1522837480.169000		TRIG
1522837480.189000	-3.100000
1522837480.269000	-3.100000
1522837480.364000	-2.800000
1522837480.459000	-2.800000
1522837480.549000	-2.800000
1522837480.635000	-1.500000
1522837480.731000	12.000000
1522837480.829000	55.700000
1522837480.909000	95.800000
1522837481.003000	80.800000
1522837481.083000	33.400000
1522837481.178000	5.700000
1522837481.274000	-1.900000
1522837481.354000	-3.100000
1522837481.450000	-3.400000
1522837481.549000	-3.600000
1522837481.629000	-3.700000
1522837481.722000	-3.500000
1522837481.729000		TRIG
1522837481.817000	-3.500000
1522837481.897000	-3.600000
1522837481.993000	-3.500000
1522837482.089000	-3.300000
1522837482.169000	-2.800000
1522837482.265000	4.600000
1522837482.361000	38.400000
1522837482.441000	83.700000
1522837482.536000	86.200000
1522837482.632000	44.600000
1522837482.712000	10.300000
1522837482.809000	-0.800000
1522837482.904000	-3.200000
1522837482.984000	-3.400000
1522837483.080000	-3.400000
1522837483.175000	-3.300000
1522837483.255000	-3.400000
1522837483.289000		TRIG
1522837483.351000	-2.900000
1522837483.449000	-2.800000
1522837483.529000	-3.000000
1522837483.623000	-3.200000
1522837483.719000	-3.000000
1522837483.799000	0.300000
1522837483.894000	22.200000
1522837483.990000	70.100000
1522837484.070000	95.000000
1522837484.169000	64.900000
1522837484.262000	21.000000
1522837484.342000	1.800000
1522837484.438000	-2.800000
1522837484.533000	-3.700000
1522837484.613000	-3.800000
1522837484.709000	-3.600000
1522837484.809000	-3.500000
1522837484.869000		TRIG
1522837484.889000	-3.300000
1522837484.981000	-3.400000
1522837485.077000	-3.400000
1522837485.157000	-3.200000
1522837485.252000	-3.200000
1522837485.349000	-1.700000
1522837485.429000	10.800000
1522837485.524000	52.200000
1522837485.609000	91.300000
1522837485.700000	78.300000
1522837485.796000	33.000000
1522837485.890000	5.900000
1522837485.972000	-1.800000
1522837486.070000	-3.300000
1522837486.150000	-3.400000
1522837486.244000	-3.600000
1522837486.340000	-3.500000
1522837486.430000	-3.200000
1522837486.450000		TRIG
1522837486.516000	-3.200000
1522837486.611000	-3.400000
1522837486.710000	-3.600000
1522837486.790000	-3.500000
1522837486.883000	-2.900000
1522837486.970000	3.700000
1522837487.059000	34.700000
1522837487.155000	77.100000
1522837487.250000	80.700000
1522837487.330000	42.300000
1522837487.430000	9.000000
1522837487.510000	-1.600000
1522837487.602000	-3.800000
1522837487.698000	-3.900000
1522837487.790000	-3.800000
1522837487.874000	-3.500000
1522837487.970000	-3.400000
1522837488.010000		TRIG
1522837488.050000	-3.200000
1522837488.145000	-3.200000
1522837488.241000	-3.400000
1522837488.330000	-2.900000
1522837488.417000	-2.500000
1522837488.513000	0.300000
1522837488.610000	20.700000
1522837488.690000	68.700000
1522837488.784000	95.800000
1522837488.870000	66.800000
1522837488.960000	22.500000
1522837489.056000	2.700000
1522837489.150000	-2.500000
1522837489.232000	-3.600000
1522837489.330000	-3.600000
1522837489.410000	-3.600000
1522837489.503000	-3.800000
1522837489.583000		TRIG
1522837489.599000	-3.700000
1522837489.690000	-3.700000
1522837489.775000	-3.800000
1522837489.871000	-3.600000
1522837489.970000	-3.500000
1522837490.050000	-2.300000
1522837490.142000	9.400000
1522837490.230000	50.900000
1522837490.318000	93.400000
1522837490.414000	82.200000
1522837490.510000	35.600000
1522837490.590000	6.600000
1522837490.685000	-1.700000
1522837490.770000	-3.300000
1522837490.861000	-3.500000
1522837490.957000	-3.500000
1522837491.050000	-3.400000
1522837491.133000	-3.600000
1522837491.150000		TRIG
1522837491.230000	-3.100000
1522837491.310000	-2.800000
1522837491.404000	-3.000000
1522837491.500000	-3.300000
1522837491.590000	-2.900000
1522837491.676000	3.400000
1522837491.772000	33.700000
1522837491.869000	81.300000
1522837491.949000	91.200000
1522837492.044000	51.000000
1522837492.129000	13.400000
1522837492.219000	0.100000
1522837492.315000	-3.100000
1522837492.409000	-3.700000
1522837492.491000	-3.800000
1522837492.589000	-3.700000
1522837492.669000	-3.800000
1522837492.729000		TRIG
1522837492.763000	-3.600000
1522837492.858000	-3.600000
1522837492.949000	-3.600000
1522837493.034000	-3.600000
1522837493.130000	-3.300000
1522837493.229000	-0.200000
1522837493.309000	19.200000
1522837493.402000	65.300000
1522837493.482000	94.300000
1522837493.577000	67.700000
