# Supplementary material for: Dynamic MRI of plantar flexion: A comprehensive repeatability study of electrical stimulation-gated muscle contraction standardized on evoked force
Source: PLoS One. 2020 Nov 5;15(11):e0241832. doi: 10.1371/journal.pone.0241832 (PMC7644050; doi:10.1371/journal.pone.0241832)
Supplement: S1 File — (ZIP) [file pone.0241832.s001.zip › Force/S1_Dfat.txt]

time	force	other
1522837495.289000	8.100000
1522837495.383000	-1.100000
1522837495.479000	-3.300000
1522837495.574000	-3.600000
1522837495.655000	-3.700000
1522837495.750000	-3.600000
1522837495.849000	-3.700000
1522837495.869000		TRIG
1522837495.929000	-3.500000
1522837496.022000	-3.200000
1522837496.118000	-3.100000
1522837496.198000	-3.100000
1522837496.294000	-2.200000
1522837496.389000	3.100000
1522837496.469000	30.300000
1522837496.569000	78.000000
1522837496.661000	92.800000
1522837496.741000	55.000000
1522837496.837000	15.600000
1522837496.929000	0.700000
1522837497.013000	-2.800000
1522837497.109000	-3.200000
1522837497.204000	-3.600000
1522837497.284000	-3.300000
1522837497.380000	-3.100000
1522837497.429000		TRIG
1522837497.476000	-3.200000
1522837497.556000	-3.100000
1522837497.652000	-3.100000
1522837497.749000	-3.200000
1522837497.829000	-3.100000
1522837497.923000	-0.800000
1522837498.009000	16.300000
1522837498.099000	60.800000
1522837498.195000	93.000000
1522837498.289000	71.200000
1522837498.371000	26.800000
1522837498.469000	4.000000
1522837498.549000	-2.400000
1522837498.642000	-3.400000
1522837498.738000	-3.300000
1522837498.829000	-3.200000
1522837498.914000	-3.100000
1522837498.994000		TRIG
1522837499.009000	-3.100000
1522837499.109000	-3.100000
1522837499.189000	-4.100000
1522837499.281000	-3.600000
1522837499.369000	-2.700000
1522837499.457000	-1.600000
1522837499.553000	9.100000
1522837499.649000	48.800000
1522837499.729000	91.800000
1522837499.824000	83.600000
1522837499.909000	37.000000
1522837500.000000	6.800000
1522837500.096000	-1.800000
1522837500.189000	-3.700000
1522837500.272000	-3.600000
1522837500.369000	-3.400000
1522837500.449000	-3.500000
1522837500.543000	-3.700000
1522837500.569000		TRIG
1522837500.639000	-3.600000
1522837500.729000	-3.700000
1522837500.815000	-3.700000
1522837500.911000	-3.600000
1522837501.009000	-3.200000
1522837501.089000	2.200000
1522837501.182000	31.200000
1522837501.269000	79.800000
1522837501.358000	93.200000
1522837501.454000	54.800000
1522837501.549000	14.900000
1522837501.630000	0.200000
1522837501.729000	-3.200000
1522837501.809000	-3.600000
1522837501.901000	-3.600000
1522837501.997000	-3.600000
1522837502.089000	-3.500000
1522837502.129000		TRIG
1522837502.173000	-3.500000
1522837502.269000	-3.400000
1522837502.349000	-3.200000
1522837502.444000	-3.200000
1522837502.540000	-3.300000
1522837502.629000	-1.100000
1522837502.716000	17.200000
1522837502.812000	63.900000
1522837502.909000	95.800000
1522837502.989000	71.500000
1522837503.083000	25.600000
1522837503.169000	3.100000
1522837503.259000	-2.700000
1522837503.356000	-3.500000
1522837503.450000	-3.800000
1522837503.532000	-3.900000
1522837503.630000	-3.900000
1522837503.710000		TRIG
1522837503.730000	-3.800000
1522837503.803000	-3.700000
1522837503.899000	-3.700000
1522837503.990000	-3.600000
1522837504.075000	-3.400000
1522837504.171000	-2.500000
1522837504.270000	7.300000
1522837504.350000	45.700000
1522837504.442000	89.800000
1522837504.530000	85.500000
1522837504.618000	40.500000
1522837504.714000	8.400000
1522837504.810000	-1.200000
1522837504.890000	-3.300000
1522837504.986000	-3.600000
1522837505.070000	-3.700000
1522837505.161000	-3.800000
1522837505.257000	-3.700000
1522837505.290000		TRIG
1522837505.350000	-3.200000
1522837505.433000	-3.200000
1522837505.530000	-3.400000
1522837505.610000	-3.400000
1522837505.705000	-3.100000
1522837505.800000	1.500000
1522837505.890000	28.300000
1522837505.976000	76.800000
1522837506.072000	93.400000
1522837506.170000	57.000000
1522837506.250000	15.800000
1522837506.344000	0.600000
1522837506.430000	-2.900000
1522837506.520000	-3.500000
1522837506.615000	-3.700000
1522837506.710000	-3.600000
1522837506.791000	-3.500000
1522837506.850000		TRIG
1522837506.890000	-3.300000
1522837506.970000	-3.300000
1522837507.063000	-3.300000
1522837507.158000	-3.300000
1522837507.239000	-3.200000
1522837507.334000	-0.700000
1522837507.430000	16.300000
1522837507.510000	61.200000
1522837507.610000	92.900000
1522837507.702000	70.700000
1522837507.782000	25.700000
1522837507.877000	3.100000
1522837507.973000	-2.800000
1522837508.053000	-3.800000
1522837508.150000	-3.900000
1522837508.245000	-3.900000
1522837508.325000	-3.500000
1522837508.410000		TRIG
1522837508.430000	-3.400000
1522837508.517000	-3.400000
1522837508.597000	-3.600000
1522837508.692000	-3.600000
1522837508.790000	-3.400000
1522837508.870000	-2.600000
1522837508.964000	6.600000
1522837509.060000	43.800000
1522837509.140000	88.400000
1522837509.236000	85.600000
1522837509.331000	41.000000
1522837509.411000	8.600000
1522837509.509000	-1.200000
1522837509.603000	-3.200000
1522837509.683000	-3.500000
1522837509.779000	-3.500000
1522837509.875000	-3.500000
1522837509.955000	-3.400000
1522837509.989000		TRIG
1522837510.050000	-3.200000
1522837510.149000	-3.400000
1522837510.229000	-3.300000
1522837510.322000	-2.800000
1522837510.418000	-2.500000
1522837510.498000	1.600000
1522837510.594000	27.600000
1522837510.689000	75.900000
1522837510.769000	93.300000
1522837510.869000	57.700000
1522837510.961000	16.400000
1522837511.041000	0.500000
1522837511.137000	-3.400000
1522837511.233000	-3.800000
1522837511.313000	-3.700000
1522837511.409000	-3.700000
1522837511.504000	-3.800000
1522837511.569000		TRIG
1522837511.589000	-3.700000
1522837511.680000	-3.700000
1522837511.776000	-3.700000
1522837511.856000	-3.500000
1522837511.952000	-3.400000
1522837512.049000	-1.400000
1522837512.129000	15.200000
1522837512.223000	61.000000
1522837512.319000	95.500000
1522837512.399000	74.500000
1522837512.495000	28.000000
1522837512.589000	3.800000
1522837512.671000	-2.400000
1522837512.769000	-3.500000
1522837512.849000	-3.500000
1522837512.942000	-3.400000
1522837513.038000	-3.400000
1522837513.129000	-3.500000
1522837513.149000		TRIG
1522837513.214000	-3.000000
1522837513.310000	-2.900000
1522837513.409000	-2.900000
1522837513.489000	-3.000000
1522837513.581000	-2.200000
1522837513.669000	6.900000
1522837513.757000	43.600000
1522837513.853000	88.400000
1522837513.949000	87.100000
1522837514.029000	42.600000
1522837514.124000	8.800000
1522837514.209000	-1.300000
1522837514.300000	-3.500000
1522837514.396000	-3.800000
1522837514.489000	-3.900000
1522837514.572000	-3.900000
1522837514.669000	-3.800000
1522837514.689000		TRIG
1522837514.749000	-3.700000
1522837514.844000	-3.800000
1522837514.939000	-3.800000
1522837515.029000	-3.800000
1522837515.115000	-3.100000
1522837515.211000	1.100000
1522837515.309000	26.100000
1522837515.389000	75.400000
1522837515.482000	95.600000
1522837515.569000	61.200000
1522837515.658000	18.500000
1522837515.754000	1.100000
1522837515.849000	-2.900000
1522837515.930000	-3.500000
1522837516.029000	-3.600000
1522837516.109000	-3.200000
1522837516.201000	-3.200000
1522837516.269000		TRIG
1522837516.297000	-3.300000
1522837516.389000	-3.500000
1522837516.473000	-3.500000
1522837516.569000	-3.400000
1522837516.649000	-3.300000
1522837516.745000	-1.700000
1522837516.840000	13.500000
1522837516.929000	57.900000
1522837517.016000	94.800000
1522837517.112000	77.000000
1522837517.209000	30.400000
1522837517.289000	4.500000
1522837517.384000	-2.400000
1522837517.469000	-3.700000
1522837517.559000	-3.800000
1522837517.655000	-3.800000
1522837517.749000	-3.500000
1522837517.831000	-3.500000
1522837517.849000		TRIG
1522837517.929000	-3.300000
1522837518.009000	-3.100000
1522837518.103000	-3.100000
1522837518.198000	-3.100000
1522837518.289000	-2.600000
1522837518.374000	5.100000
1522837518.470000	39.200000
1522837518.569000	85.300000
1522837518.649000	88.000000
1522837518.742000	45.500000
1522837518.829000	10.300000
1522837518.917000	-1.000000
1522837519.013000	-3.500000
1522837519.109000	-3.800000
1522837519.189000	-3.800000
1522837519.289000	-3.600000
1522837519.369000	-3.500000
1522837519.409000		TRIG
1522837519.461000	-3.400000
1522837519.556000	-3.500000
1522837519.649000	-3.600000
1522837519.732000	-3.100000
1522837519.829000	-2.400000
1522837519.909000	1.500000
1522837520.004000	26.200000
1522837520.100000	75.600000
1522837520.189000	96.100000
1522837520.275000	61.300000
1522837520.371000	18.500000
1522837520.469000	1.200000
1522837520.549000	-3.000000
1522837520.643000	-3.400000
1522837520.729000	-3.300000
1522837520.820000	-3.400000
1522837520.915000	-3.600000
1522837520.970000		TRIG
1522837521.010000	-3.500000
1522837521.091000	-3.500000
1522837521.190000	-3.600000
1522837521.270000	-3.500000
1522837521.363000	-3.300000
1522837521.459000	-1.900000
1522837521.550000	12.900000
1522837521.634000	57.300000
1522837521.730000	94.800000
1522837521.830000	77.700000
1522837521.910000	31.200000
1522837522.002000	4.700000
1522837522.090000	-2.400000
1522837522.178000	-3.600000
1522837522.274000	-3.700000
1522837522.370000	-3.600000
1522837522.450000	-3.700000
1522837522.545000	-3.300000
1522837522.550000		TRIG
1522837522.630000	-2.700000
1522837522.721000	-2.800000
1522837522.817000	-2.900000
1522837522.897000	-2.800000
1522837522.993000	-2.200000
1522837523.090000	5.400000
1522837523.170000	39.100000
1522837523.264000	85.300000
1522837523.360000	88.600000
1522837523.440000	46.200000
1522837523.536000	11.000000
1522837523.632000	-0.600000
1522837523.712000	-3.300000
1522837523.810000	-3.700000
1522837523.903000	-3.800000
1522837523.983000	-3.700000
1522837524.079000	-3.500000
1522837524.130000		TRIG
1522837524.175000	-3.400000
1522837524.255000	-3.600000
1522837524.351000	-3.700000
1522837524.450000	-3.700000
1522837524.530000	-3.100000
1522837524.622000	0.400000
1522837524.718000	22.700000
1522837524.798000	70.700000
1522837524.894000	94.300000
1522837524.990000	63.400000
1522837525.070000	20.500000
1522837525.165000	1.800000
1522837525.261000	-2.800000
1522837525.341000	-3.400000
1522837525.437000	-3.600000
1522837525.533000	-3.200000
1522837525.613000	-3.000000
1522837525.690000		TRIG
1522837525.710000	-3.000000
1522837525.804000	-3.100000
1522837525.884000	-3.100000
1522837525.980000	-3.000000
1522837526.076000	-3.000000
1522837526.156000	-1.700000
1522837526.252000	11.300000
1522837526.350000	53.800000
1522837526.430000	93.400000
1522837526.523000	79.800000
1522837526.619000	33.400000
1522837526.699000	5.600000
1522837526.795000	-2.200000
1522837526.891000	-3.700000
1522837526.971000	-3.900000
1522837527.069000	-3.800000
1522837527.162000	-3.800000
1522837527.242000	-3.700000
1522837527.258000		TRIG
1522837527.338000	-3.700000
1522837527.434000	-3.800000
1522837527.514000	-3.300000
1522837527.610000	-3.000000
1522837527.709000	-2.500000
1522837527.789000	4.500000
1522837527.881000	37.800000
1522837527.969000	84.500000
1522837528.057000	88.600000
1522837528.153000	46.400000
1522837528.249000	11.300000
1522837528.329000	-0.300000
1522837528.425000	-2.800000
1522837528.509000	-3.100000
1522837528.600000	-3.300000
1522837528.696000	-3.600000
1522837528.789000	-3.600000
1522837528.824000		TRIG
1522837528.872000	-3.500000
1522837528.969000	-3.600000
1522837529.049000	-3.700000
1522837529.144000	-3.600000
1522837529.240000	-3.300000
1522837529.329000	-0.200000
1522837529.415000	22.100000
1522837529.511000	70.100000
1522837529.609000	94.100000
1522837529.689000	63.100000
1522837529.783000	20.000000
1522837529.869000	1.400000
1522837529.959000	-3.000000
1522837530.054000	-3.600000
1522837530.149000	-3.700000
1522837530.230000	-3.800000
1522837530.329000	-4.000000
1522837530.409000		TRIG
1522837530.429000	-3.600000
1522837530.502000	-3.100000
1522837530.597000	-3.200000
1522837530.689000	-3.100000
1522837530.773000	-2.900000
1522837530.869000	-1.500000
1522837530.969000	11.300000
1522837531.049000	53.500000
1522837531.141000	93.600000
1522837531.229000	80.200000
1522837531.316000	33.700000
1522837531.412000	5.800000
1522837531.509000	-1.800000
1522837531.589000	-3.300000
1522837531.684000	-3.600000
1522837531.769000	-3.700000
1522837531.860000	-3.700000
1522837531.955000	-3.500000
1522837531.969000		TRIG
1522837532.049000	-3.500000
1522837532.131000	-3.700000
1522837532.229000	-3.700000
1522837532.309000	-3.700000
1522837532.403000	-2.900000
1522837532.499000	4.000000
1522837532.589000	36.200000
1522837532.674000	84.400000
1522837532.770000	91.100000
1522837532.869000	49.600000
1522837532.949000	12.700000
1522837533.042000	-0.500000
1522837533.129000	-3.400000
1522837533.218000	-3.700000
1522837533.313000	-3.900000
1522837533.409000	-3.500000
1522837533.489000	-3.100000
1522837533.529000		TRIG
1522837533.589000	-2.900000
1522837533.669000	-3.100000
1522837533.761000	-3.100000
1522837533.857000	-2.900000
1522837533.949000	-2.600000
1522837534.032000	0.200000
1522837534.129000	20.900000
1522837534.209000	66.200000
1522837534.304000	87.300000
1522837534.400000	59.700000
1522837534.489000	20.200000
1522837534.576000	2.200000
1522837534.671000	-2.800000
1522837534.769000	-3.700000
1522837534.849000	-3.700000
1522837534.943000	-3.700000
1522837535.029000	-3.700000
1522837535.103000		TRIG
1522837535.119000	-3.600000
1522837535.215000	-3.700000
1522837535.309000	-3.900000
1522837535.390000	-3.400000
1522837535.489000	-3.200000
1522837535.569000	-2.200000
1522837535.662000	9.700000
1522837535.758000	51.200000
1522837535.849000	92.900000
1522837535.934000	82.100000
1522837536.029000	35.800000
1522837536.129000	6.600000
1522837536.209000	-1.900000
1522837536.301000	-3.600000
1522837536.389000	-3.500000
1522837536.477000	-3.300000
1522837536.573000	-3.400000
1522837536.669000	-3.400000
1522837536.689000		TRIG
1522837536.749000	-3.200000
1522837536.844000	-3.100000
1522837536.929000	-3.000000
1522837537.020000	-2.900000
1522837537.116000	-2.600000
1522837537.209000	3.300000
1522837537.292000	34.300000
1522837537.389000	84.100000
1522837537.469000	94.800000
1522837537.563000	53.600000
1522837537.659000	14.200000
1522837537.739000	0.000000
1522837537.835000	-3.300000
1522837537.931000	-3.700000
1522837538.011000	-3.900000
1522837538.109000	-3.800000
1522837538.202000	-3.800000
1522837538.249000		TRIG
1522837538.283000	-3.800000
1522837538.379000	-3.800000
1522837538.475000	-3.400000
1522837538.555000	-3.300000
1522837538.651000	-3.200000
1522837538.750000	-0.700000
1522837538.830000	18.700000
1522837538.922000	65.500000
1522837539.018000	93.900000
1522837539.098000	67.400000
1522837539.194000	23.700000
1522837539.290000	3.000000
1522837539.370000	-2.600000
1522837539.466000	-3.000000
1522837539.561000	-2.900000
1522837539.641000	-3.100000
1522837539.737000	-3.300000
1522837539.817000		TRIG
1522837539.833000	-3.300000
1522837539.913000	-3.400000
1522837540.010000	-3.500000
1522837540.105000	-3.400000
1522837540.185000	-3.400000
1522837540.280000	-2.400000
1522837540.370000	8.400000
1522837540.456000	48.100000
1522837540.552000	91.800000
1522837540.650000	84.200000
1522837540.730000	38.200000
1522837540.824000	7.600000
1522837540.919000	-1.700000
1522837540.999000	-3.700000
1522837541.095000	-3.900000
1522837541.191000	-4.000000
1522837541.271000	-4.000000
1522837541.370000	-4.000000
1522837541.390000		TRIG
1522837541.463000	-3.500000
1522837541.543000	-3.100000
1522837541.638000	-3.100000
1522837541.734000	-3.100000
1522837541.814000	-2.700000
1522837541.910000	3.100000
1522837542.010000	32.900000
1522837542.086000	80.800000
1522837542.182000	90.600000
1522837542.277000	50.700000
1522837542.358000	13.200000
1522837542.453000	-0.200000
1522837542.550000	-3.000000
1522837542.630000	-3.400000
1522837542.725000	-3.700000
1522837542.810000	-3.700000
1522837542.901000	-3.700000
1522837542.950000		TRIG
1522837542.996000	-3.600000
1522837543.090000	-3.700000
1522837543.172000	-3.800000
1522837543.270000	-3.600000
1522837543.350000	-3.600000
1522837543.444000	-1.100000
1522837543.540000	18.000000
1522837543.630000	65.400000
1522837543.716000	95.100000
1522837543.811000	68.000000
1522837543.910000	23.600000
1522837543.990000	2.700000
1522837544.083000	-2.800000
1522837544.170000	-3.700000
1522837544.259000	-3.800000
1522837544.355000	-3.900000
1522837544.449000	-3.700000
1522837544.529000		TRIG
1522837544.549000	-3.000000
1522837544.629000	-3.000000
1522837544.709000	-3.200000
1522837544.802000	-3.200000
1522837544.898000	-3.000000
1522837544.989000	-1.900000
1522837545.074000	8.500000
1522837545.169000	47.700000
1522837545.269000	91.800000
1522837545.349000	84.900000
1522837545.441000	38.900000
1522837545.529000	8.100000
1522837545.617000	-1.400000
1522837545.712000	-3.400000
1522837545.809000	-3.700000
1522837545.889000	-3.800000
1522837545.984000	-3.700000
1522837546.069000	-3.700000
1522837546.089000		TRIG
1522837546.160000	-3.600000
1522837546.256000	-3.700000
1522837546.349000	-3.800000
1522837546.431000	-3.500000
1522837546.529000	-2.800000
1522837546.609000	1.900000
1522837546.703000	29.100000
1522837546.799000	77.900000
1522837546.889000	92.600000
1522837546.975000	54.600000
1522837547.070000	15.400000
1522837547.169000	0.800000
1522837547.249000	-2.800000
1522837547.342000	-3.300000
1522837547.429000	-2.800000
1522837547.518000	-2.600000
1522837547.614000	-2.900000
1522837547.662000		TRIG
1522837547.709000	-2.900000
1522837547.789000	-2.900000
1522837547.889000	-2.900000
1522837547.969000	-2.700000
1522837548.061000	-2.600000
1522837548.157000	-0.700000
1522837548.249000	15.800000
1522837548.333000	61.700000
1522837548.429000	95.300000
1522837548.509000	72.100000
1522837548.604000	26.400000
1522837548.700000	3.600000
1522837548.789000	-2.600000
1522837548.876000	-3.700000
1522837548.972000	-3.800000
1522837549.052000	-3.900000
1522837549.149000	-3.800000
1522837549.229000		TRIG
1522837549.249000	-3.900000
1522837549.323000	-3.700000
1522837549.419000	-3.400000
1522837549.515000	-3.400000
1522837549.595000	-3.300000
1522837549.691000	-2.400000
1522837549.789000	7.100000
1522837549.869000	44.500000
1522837549.962000	88.500000
1522837550.058000	84.300000
1522837550.138000	40.100000
1522837550.234000	8.700000
1522837550.330000	-1.100000
1522837550.410000	-3.100000
1522837550.509000	-3.400000
1522837550.601000	-3.500000
1522837550.681000	-3.500000
1522837550.777000	-3.400000
1522837550.809000		TRIG
1522837550.873000	-3.400000
1522837550.953000	-3.600000
1522837551.049000	-3.600000
1522837551.144000	-3.600000
1522837551.224000	-3.100000
1522837551.320000	1.600000
1522837551.416000	27.600000
1522837551.496000	76.800000
1522837551.592000	94.500000
1522837551.689000	58.400000
1522837551.769000	17.500000
1522837551.863000	1.000000
1522837551.949000	-3.000000
1522837552.039000	-3.500000
1522837552.135000	-3.800000
1522837552.229000	-3.900000
1522837552.311000	-3.500000
1522837552.375000		TRIG
1522837552.409000	-3.300000
1522837552.489000	-3.400000
1522837552.582000	-3.400000
1522837552.678000	-3.200000
1522837552.769000	-2.900000
1522837552.854000	-1.000000
1522837552.950000	14.800000
1522837553.049000	57.400000
1522837553.129000	89.900000
1522837553.221000	71.700000
1522837553.309000	28.200000
1522837553.397000	4.800000
1522837553.493000	-2.000000
1522837553.589000	-3.300000
1522837553.669000	-3.500000
1522837553.765000	-3.400000
1522837553.849000	-3.500000
1522837553.941000	-3.400000
1522837553.949000		TRIG
1522837554.036000	-3.500000
1522837554.129000	-3.900000
1522837554.212000	-3.500000
1522837554.309000	-3.200000
1522837554.389000	-2.600000
1522837554.484000	6.100000
1522837554.580000	42.900000
1522837554.669000	89.100000
1522837554.755000	87.200000
1522837554.851000	42.100000
1522837554.949000	9.200000
1522837555.029000	-1.300000
1522837555.123000	-3.600000
1522837555.209000	-3.500000
1522837555.299000	-3.400000
1522837555.394000	-3.500000
1522837555.489000	-3.500000
1522837555.509000		TRIG
1522837555.570000	-3.300000
1522837555.669000	-3.300000
1522837555.749000	-3.200000
1522837555.843000	-3.100000
1522837555.939000	-2.700000
1522837556.030000	1.300000
1522837556.114000	26.100000
1522837556.210000	75.400000
1522837556.310000	96.100000
1522837556.390000	60.900000
1522837556.482000	18.500000
1522837556.562000	1.300000
1522837556.658000	-3.000000
1522837556.753000	-3.600000
1522837556.833000	-3.800000
1522837556.930000	-3.800000
1522837557.025000	-4.000000
1522837557.090000		TRIG
1522837557.110000	-3.600000
1522837557.201000	-3.300000
1522837557.297000	-3.400000
1522837557.377000	-3.500000
1522837557.472000	-3.400000
1522837557.570000	-1.800000
1522837557.650000	12.700000
1522837557.744000	56.200000
1522837557.840000	94.100000
1522837557.920000	76.500000
1522837558.016000	30.000000
1522837558.110000	4.900000
1522837558.191000	-2.000000
1522837558.290000	-3.400000
1522837558.383000	-3.500000
1522837558.463000	-3.500000
1522837558.559000	-3.500000
1522837558.655000	-3.200000
1522837558.670000		TRIG
1522837558.735000	-3.100000
1522837558.830000	-3.200000
1522837558.930000	-3.200000
1522837559.010000	-3.200000
1522837559.102000	-2.000000
1522837559.190000	6.300000
1522837559.278000	41.600000
1522837559.374000	88.100000
1522837559.470000	89.000000
1522837559.550000	44.800000
1522837559.645000	10.600000
1522837559.730000	-0.800000
1522837559.821000	-3.300000
1522837559.917000	-3.800000
1522837560.010000	-3.800000
1522837560.093000	-3.500000
1522837560.190000	-3.400000
1522837560.221000		TRIG
1522837560.270000	-3.400000
1522837560.364000	-3.600000
1522837560.460000	-3.500000
1522837560.550000	-3.300000
1522837560.636000	-3.100000
1522837560.732000	0.500000
1522837560.830000	24.500000
1522837560.910000	74.300000
1522837561.003000	96.600000
1522837561.090000	62.300000
1522837561.179000	19.500000
1522837561.275000	1.800000
1522837561.370000	-2.700000
1522837561.451000	-3.300000
1522837561.550000	-3.400000
1522837561.630000	-3.400000
1522837561.722000	-3.400000
1522837561.789000		TRIG
1522837561.818000	-3.100000
1522837561.909000	-3.400000
1522837561.994000	-3.200000
1522837562.090000	-2.900000
1522837562.189000	-2.900000
1522837562.269000	-1.600000
1522837562.361000	12.200000
1522837562.449000	55.100000
1522837562.537000	93.600000
1522837562.633000	77.800000
1522837562.729000	31.600000
1522837562.809000	5.400000
1522837562.904000	-2.100000
1522837562.989000	-3.400000
1522837563.080000	-3.500000
1522837563.176000	-3.700000
1522837563.269000	-3.800000
1522837563.352000	-3.700000
1522837563.369000		TRIG
1522837563.449000	-3.600000
1522837563.529000	-3.600000
1522837563.623000	-3.600000
1522837563.719000	-3.500000
1522837563.809000	-2.800000
1522837563.895000	3.900000
1522837563.991000	36.700000
1522837564.071000	84.900000
1522837564.169000	90.300000
1522837564.262000	47.900000
1522837564.342000	12.500000
1522837564.438000	0.600000
1522837564.534000	-2.300000
1522837564.614000	-2.900000
1522837564.710000	-3.200000
1522837564.809000	-3.400000
1522837564.889000	-3.700000
1522837564.934000		TRIG
1522837564.981000	-3.400000
1522837565.077000	-3.300000
1522837565.157000	-3.400000
1522837565.253000	-3.500000
1522837565.349000	-3.400000
1522837565.429000	-0.500000
1522837565.525000	20.600000
1522837565.620000	69.400000
1522837565.700000	96.000000
1522837565.796000	65.200000
1522837565.892000	20.900000
1522837565.972000	2.100000
1522837566.069000	-2.700000
1522837566.164000	-3.600000
1522837566.244000	-3.800000
1522837566.339000	-3.800000
1522837566.435000	-3.700000
1522837566.509000		TRIG
1522837566.529000	-3.300000
1522837566.611000	-3.200000
1522837566.709000	-3.300000
1522837566.789000	-3.300000
1522837566.883000	-3.200000
1522837566.969000	-1.600000
1522837567.058000	10.200000
1522837567.154000	50.500000
1522837567.249000	91.200000
1522837567.330000	80.400000
1522837567.429000	35.100000
1522837567.509000	7.000000
1522837567.602000	-1.500000
1522837567.697000	-3.400000
1522837567.789000	-3.800000
1522837567.873000	-3.800000
1522837567.969000	-3.400000
1522837568.069000	-3.300000
1522837568.089000		TRIG
1522837568.145000	-3.400000
1522837568.241000	-3.600000
1522837568.329000	-3.600000
1522837568.416000	-3.500000
1522837568.512000	-3.100000
1522837568.609000	3.300000
1522837568.689000	35.500000
1522837568.784000	85.200000
1522837568.869000	93.100000
1522837568.960000	50.600000
1522837569.056000	13.100000
1522837569.149000	0.000000
1522837569.231000	-3.100000
1522837569.329000	-3.400000
1522837569.409000	-3.400000
1522837569.503000	-3.200000
1522837569.599000	-3.100000
1522837569.649000		TRIG
1522837569.689000	-3.100000
1522837569.775000	-3.300000
1522837569.870000	-2.900000
1522837569.969000	-2.700000
1522837570.049000	-2.500000
1522837570.142000	0.100000
1522837570.229000	20.600000
1522837570.318000	68.500000
1522837570.414000	96.100000
1522837570.509000	67.100000
1522837570.589000	22.700000
1522837570.689000	2.800000
1522837570.769000	-2.400000
1522837570.861000	-3.200000
1522837570.957000	-3.400000
1522837571.049000	-3.600000
1522837571.133000	-3.600000
1522837571.209000		TRIG
1522837571.229000	-3.500000
1522837571.309000	-3.500000
1522837571.404000	-3.600000
1522837571.500000	-3.500000
1522837571.580000	-3.400000
1522837571.676000	-2.500000
1522837571.772000	9.100000
1522837571.852000	49.500000
1522837571.949000	91.800000
1522837572.043000	81.900000
1522837572.123000	35.400000
1522837572.219000	6.800000
1522837572.315000	-1.500000
1522837572.395000	-3.200000
1522837572.491000	-3.400000
1522837572.589000	-3.600000
1522837572.669000	-3.600000
1522837572.762000	-3.100000
1522837572.769000		TRIG
1522837572.858000	-3.000000
1522837572.938000	-3.400000
1522837573.034000	-3.500000
1522837573.130000	-3.400000
1522837573.210000	-3.000000
1522837573.310000	2.400000
1522837573.402000	31.700000
1522837573.482000	81.300000
1522837573.578000	94.400000
1522837573.674000	54.700000
1522837573.754000	15.400000
1522837573.850000	1.300000
1522837573.930000	-2.600000
1522837574.025000	-3.500000
1522837574.121000	-3.900000
1522837574.210000	-3.900000
1522837574.297000	-3.900000
1522837574.350000		TRIG
1522837574.393000	-3.800000
1522837574.490000	-3.800000
1522837574.570000	-3.900000
1522837574.664000	-3.600000
1522837574.750000	-2.900000
1522837574.840000	-0.600000
1522837574.936000	17.800000
1522837575.030000	65.400000
1522837575.112000	97.500000
1522837575.210000	72.000000
1522837575.290000	26.000000
1522837575.383000	3.800000
1522837575.479000	-2.200000
1522837575.570000	-3.400000
1522837575.655000	-3.400000
1522837575.751000	-3.300000
1522837575.850000	-3.500000
1522837575.930000		TRIG
1522837575.950000	-3.600000
1522837576.023000	-3.700000
1522837576.110000	-3.800000
1522837576.198000	-3.800000
1522837576.294000	-3.700000
1522837576.390000	-2.700000
1522837576.470000	8.100000
1522837576.570000	47.800000
1522837576.650000	92.600000
1522837576.742000	85.400000
1522837576.837000	38.900000
1522837576.930000	8.100000
1522837577.013000	-1.400000
1522837577.110000	-3.500000
1522837577.190000	-3.800000
1522837577.285000	-3.900000
1522837577.380000	-3.800000
1522837577.470000	-3.700000
1522837577.490000		TRIG
1522837577.556000	-3.700000
1522837577.652000	-3.300000
1522837577.750000	-3.100000
1522837577.830000	-3.000000
1522837577.924000	-2.700000
1522837578.010000	2.300000
1522837578.099000	29.800000
1522837578.195000	77.900000
1522837578.290000	91.900000
1522837578.371000	54.900000
1522837578.470000	15.800000
1522837578.550000	0.800000
1522837578.643000	-2.800000
1522837578.738000	-3.400000
1522837578.818000	-3.700000
1522837578.914000	-3.700000
1522837579.010000	-3.700000
1522837579.058000		TRIG
1522837579.090000	-3.600000
1522837579.190000	-3.600000
1522837579.282000	-3.800000
1522837579.362000	-3.600000
1522837579.457000	-3.600000
1522837579.553000	-1.400000
1522837579.633000	16.400000
1522837579.729000	62.900000
1522837579.825000	96.700000
1522837579.905000	73.200000
1522837580.001000	27.000000
1522837580.089000	3.800000
1522837580.176000	-2.400000
1522837580.272000	-3.500000
1522837580.369000	-3.600000
1522837580.449000	-3.800000
1522837580.544000	-3.500000
1522837580.629000		TRIG
1522837580.649000	-3.000000
1522837580.720000	-3.000000
1522837580.815000	-3.200000
1522837580.911000	-3.200000
1522837580.991000	-3.000000
1522837581.089000	-2.100000
1522837581.169000	6.800000
1522837581.263000	43.500000
1522837581.359000	89.000000
1522837581.449000	86.500000
1522837581.534000	41.700000
1522837581.630000	9.500000
1522837581.729000	-0.900000
1522837581.809000	-3.300000
1522837581.902000	-3.700000
1522837581.989000	-3.700000
1522837582.078000	-3.700000
1522837582.173000	-3.700000
1522837582.209000		TRIG
1522837582.269000	-3.600000
1522837582.349000	-3.700000
1522837582.449000	-3.800000
1522837582.529000	-3.300000
1522837582.621000	-2.900000
1522837582.717000	1.000000
1522837582.809000	25.800000
1522837582.892000	74.400000
1522837582.989000	93.300000
1522837583.069000	57.800000
1522837583.164000	16.900000
1522837583.260000	0.800000
1522837583.349000	-3.200000
1522837583.436000	-3.800000
1522837583.531000	-3.600000
1522837583.629000	-3.500000
1522837583.709000	-3.600000
1522837583.769000		TRIG
1522837583.803000	-3.400000
1522837583.889000	-3.400000
1522837583.979000	-3.300000
1522837584.075000	-3.100000
1522837584.169000	-3.000000
1522837584.251000	-1.100000
1522837584.349000	15.200000
1522837584.429000	61.000000
1522837584.522000	96.300000
1522837584.618000	74.600000
1522837584.709000	28.800000
1522837584.794000	5.200000
1522837584.890000	-1.500000
1522837584.989000	-2.900000
1522837585.069000	-3.300000
1522837585.161000	-3.600000
1522837585.249000	-3.700000
1522837585.337000	-3.700000
1522837585.349000		TRIG
1522837585.433000	-3.800000
1522837585.529000	-3.600000
1522837585.609000	-3.400000
1522837585.704000	-3.400000
1522837585.789000	-2.900000
1522837585.880000	5.500000
1522837585.976000	41.500000
1522837586.069000	88.700000
1522837586.152000	88.100000
1522837586.249000	43.100000
1522837586.329000	9.600000
1522837586.423000	-1.200000
1522837586.519000	-3.400000
1522837586.599000	-3.300000
1522837586.695000	-3.500000
1522837586.791000	-3.600000
1522837586.871000	-3.500000
1522837586.909000		TRIG
1522837586.969000	-3.300000
1522837587.062000	-3.300000
1522837587.143000	-3.300000
1522837587.238000	-3.100000
1522837587.334000	-2.600000
1522837587.414000	1.200000
1522837587.510000	25.700000
1522837587.609000	75.500000
1522837587.689000	96.400000
1522837587.781000	60.400000
1522837587.877000	18.200000
1522837587.957000	1.400000
1522837588.053000	-2.900000
1522837588.149000	-3.700000
1522837588.229000	-3.900000
1522837588.325000	-3.900000
1522837588.420000	-4.000000
1522837588.469000		TRIG
1522837588.501000	-3.600000
1522837588.596000	-3.400000
1522837588.692000	-3.500000
1522837588.772000	-3.600000
1522837588.869000	-3.500000
1522837588.949000	-2.100000
1522837589.044000	12.100000
1522837589.140000	55.700000
1522837589.229000	94.100000
1522837589.315000	76.700000
1522837589.411000	30.300000
1522837589.509000	5.100000
1522837589.589000	-1.800000
1522837589.683000	-3.300000
1522837589.769000	-3.500000
1522837589.859000	-3.500000
1522837589.954000	-3.500000
1522837590.049000	-3.400000
1522837590.069000		TRIG
1522837590.130000	-3.200000
1522837590.229000	-3.200000
1522837590.309000	-3.100000
1522837590.402000	-3.200000
1522837590.498000	-2.400000
1522837590.589000	4.700000
1522837590.673000	37.500000
1522837590.770000	85.100000
1522837590.870000	89.100000
1522837590.950000	46.300000
1522837591.042000	11.200000
1522837591.130000	-0.700000
1522837591.218000	-3.400000
1522837591.313000	-3.800000
1522837591.410000	-4.100000
1522837591.490000	-3.700000
1522837591.585000	-3.500000
1522837591.630000		TRIG
1522837591.670000	-3.500000
1522837591.761000	-3.700000
1522837591.856000	-3.700000
1522837591.950000	-3.500000
1522837592.032000	-3.200000
1522837592.130000	-0.100000
1522837592.210000	21.800000
1522837592.304000	70.200000
1522837592.400000	95.000000
1522837592.490000	63.900000
1522837592.575000	20.700000
1522837592.671000	1.900000
1522837592.770000	-2.800000
1522837592.850000	-3.500000
1522837592.943000	-3.500000
1522837593.030000	-3.500000
1522837593.119000	-3.400000
1522837593.190000		TRIG
1522837593.214000	-3.200000
1522837593.310000	-3.400000
1522837593.390000	-3.300000
1522837593.490000	-2.800000
1522837593.570000	-2.900000
1522837593.662000	-1.700000
1522837593.758000	11.800000
1522837593.838000	55.200000
1522837593.933000	95.300000
1522837594.030000	79.400000
1522837594.110000	32.600000
1522837594.205000	5.700000
1522837594.301000	-2.100000
1522837594.381000	-3.400000
1522837594.477000	-3.200000
1522837594.572000	-3.400000
1522837594.653000	-3.700000
1522837594.750000	-3.700000
1522837594.770000		TRIG
1522837594.844000	-3.600000
1522837594.924000	-3.700000
1522837595.020000	-3.700000
1522837595.116000	-3.500000
1522837595.196000	-3.000000
1522837595.291000	3.900000
1522837595.390000	37.600000
1522837595.470000	86.800000
1522837595.563000	92.400000
1522837595.659000	48.900000
1522837595.739000	12.100000
1522837595.835000	-0.300000
1522837595.931000	-3.000000
1522837596.011000	-3.300000
1522837596.110000	-3.400000
1522837596.190000	-3.700000
1522837596.282000	-3.700000
1522837596.330000		TRIG
1522837596.378000	-3.100000
1522837596.470000	-3.200000
1522837596.554000	-3.500000
1522837596.650000	-3.500000
1522837596.749000	-3.400000
1522837596.829000	-0.600000
1522837596.921000	19.800000
1522837597.009000	67.400000
1522837597.097000	94.500000
1522837597.193000	65.500000
1522837597.289000	21.700000
1522837597.369000	2.200000
1522837597.464000	-2.800000
1522837597.549000	-3.800000
1522837597.640000	-3.900000
1522837597.736000	-3.900000
1522837597.829000	-3.800000
1522837597.896000		TRIG
1522837597.912000	-3.700000
1522837598.009000	-3.700000
1522837598.089000	-3.700000
1522837598.183000	-3.800000
1522837598.279000	-3.300000
1522837598.369000	-1.700000
1522837598.455000	10.700000
1522837598.551000	53.300000
1522837598.649000	95.100000
1522837598.729000	81.800000
1522837598.822000	34.700000
1522837598.909000	6.400000
1522837598.998000	-1.800000
1522837599.094000	-3.300000
1522837599.189000	-3.700000
1522837599.270000	-3.300000
1522837599.369000	-3.300000
1522837599.449000	-3.400000
1522837599.469000		TRIG
1522837599.541000	-3.500000
1522837599.637000	-3.700000
1522837599.729000	-3.700000
1522837599.813000	-3.600000
1522837599.909000	-3.200000
1522837599.989000	3.100000
1522837600.085000	35.000000
1522837600.180000	84.200000
1522837600.269000	93.000000
1522837600.356000	51.100000
1522837600.452000	13.100000
1522837600.549000	-0.300000
1522837600.629000	-3.400000
1522837600.724000	-3.800000
1522837600.809000	-3.900000
1522837600.900000	-4.000000
1522837600.995000	-3.900000
1522837601.029000		TRIG
1522837601.075000	-3.900000
1522837601.171000	-3.800000
1522837601.269000	-3.300000
1522837601.349000	-3.100000
1522837601.443000	-3.000000
1522837601.539000	-0.400000
1522837601.619000	19.900000
1522837601.714000	67.900000
1522837601.810000	96.400000
1522837601.890000	68.400000
1522837601.989000	23.400000
1522837602.082000	2.600000
1522837602.162000	-2.300000
1522837602.258000	-2.900000
1522837602.353000	-3.300000
1522837602.433000	-3.600000
1522837602.529000	-3.600000
1522837602.609000		TRIG
1522837602.629000	-3.500000
1522837602.709000	-3.500000
1522837602.801000	-3.600000
1522837602.897000	-3.600000
1522837602.977000	-3.700000
1522837603.072000	-2.500000
1522837603.169000	8.800000
1522837603.249000	48.900000
1522837603.344000	92.300000
1522837603.440000	83.600000
1522837603.520000	36.900000
1522837603.616000	6.800000
1522837603.709000	-1.900000
1522837603.791000	-3.600000
1522837603.889000	-3.900000
1522837603.969000	-4.100000
1522837604.063000	-3.600000
1522837604.159000	-3.400000
1522837604.169000		TRIG
1522837604.249000	-3.300000
1522837604.335000	-3.300000
1522837604.430000	-3.200000
1522837604.529000	-3.000000
1522837604.609000	-2.700000
1522837604.702000	2.300000
1522837604.789000	30.900000
1522837604.878000	80.000000
1522837604.974000	93.400000
1522837605.069000	54.900000
1522837605.149000	15.600000
1522837605.249000	0.700000
1522837605.329000	-3.000000
1522837605.421000	-3.500000
1522837605.517000	-3.600000
1522837605.609000	-3.700000
1522837605.693000	-3.700000
1522837605.749000		TRIG
1522837605.789000	-3.700000
1522837605.869000	-3.800000
1522837605.964000	-3.500000
1522837606.060000	-3.300000
1522837606.149000	-3.300000
1522837606.236000	-1.100000
1522837606.332000	17.700000
1522837606.429000	65.700000
1522837606.509000	96.600000
1522837606.603000	69.900000
1522837606.689000	24.300000
1522837606.779000	2.700000
1522837606.875000	-2.800000
1522837606.969000	-3.400000
1522837607.051000	-3.600000
1522837607.149000	-3.600000
1522837607.229000	-3.600000
1522837607.309000		TRIG
1522837607.329000	-3.300000
1522837607.418000	-3.200000
1522837607.509000	-3.300000
1522837607.594000	-3.100000
1522837607.690000	-3.000000
1522837607.789000	-2.300000
1522837607.869000	7.700000
1522837607.961000	46.000000
1522837608.049000	91.300000
1522837608.137000	86.200000
1522837608.234000	40.400000
1522837608.330000	8.500000
1522837608.410000	-1.300000
1522837608.505000	-3.500000
1522837608.590000	-3.800000
1522837608.681000	-4.000000
1522837608.777000	-3.900000
1522837608.857000	-3.400000
1522837608.890000		TRIG
1522837608.953000	-3.300000
1522837609.050000	-3.700000
1522837609.130000	-3.800000
1522837609.224000	-3.600000
1522837609.320000	-3.200000
1522837609.400000	1.200000
1522837609.496000	28.100000
1522837609.592000	77.800000
1522837609.672000	94.200000
1522837609.770000	56.900000
1522837609.863000	16.400000
1522837609.943000	0.800000
1522837610.039000	-3.100000
1522837610.135000	-3.500000
1522837610.215000	-3.600000
1522837610.311000	-3.500000
1522837610.410000	-3.400000
1522837610.455000		TRIG
1522837610.490000	-3.200000
1522837610.582000	-3.200000
1522837610.678000	-3.500000
1522837610.758000	-3.100000
1522837610.854000	-2.600000
1522837610.950000	-0.800000
1522837611.030000	16.200000
1522837611.125000	62.900000
1522837611.221000	96.200000
1522837611.301000	73.200000
1522837611.397000	27.200000
1522837611.490000	3.700000
1522837611.573000	-2.600000
1522837611.670000	-3.900000
1522837611.750000	-3.800000
1522837611.845000	-3.700000
1522837611.940000	-3.900000
1522837612.030000		TRIG
1522837612.050000	-3.900000
1522837612.116000	-3.800000
1522837612.212000	-3.800000
1522837612.310000	-3.700000
1522837612.390000	-3.600000
1522837612.484000	-2.800000
1522837612.570000	6.500000
1522837612.659000	44.500000
1522837612.755000	90.900000
1522837612.850000	87.700000
1522837612.931000	41.700000
1522837613.030000	8.800000
1522837613.110000	-1.300000
1522837613.203000	-3.400000
1522837613.298000	-3.500000
1522837613.390000	-3.500000
1522837613.474000	-3.300000
1522837613.570000	-3.200000
1522837613.590000		TRIG
1522837613.670000	-3.200000
1522837613.746000	-3.100000
1522837613.842000	-3.100000
1522837613.930000	-3.200000
1522837614.017000	-3.100000
1522837614.113000	1.000000
1522837614.209000	26.500000
1522837614.289000	75.600000
1522837614.385000	94.600000
1522837614.469000	59.200000
1522837614.561000	17.300000
1522837614.656000	0.700000
1522837614.749000	-3.000000
1522837614.832000	-3.300000
1522837614.929000	-3.700000
1522837615.009000	-3.900000
1522837615.104000	-3.900000
1522837615.169000		TRIG
1522837615.200000	-3.600000
1522837615.289000	-3.600000
1522837615.375000	-3.800000
1522837615.471000	-3.600000
1522837615.569000	-3.400000
1522837615.649000	-1.600000
1522837615.743000	15.000000
1522837615.829000	60.400000
1522837615.919000	94.700000
1522837616.014000	73.700000
1522837616.109000	28.300000
1522837616.190000	4.700000
1522837616.289000	-1.900000
1522837616.369000	-3.200000
1522837616.462000	-3.500000
1522837616.558000	-3.600000
1522837616.638000	-3.700000
1522837616.734000	-3.200000
1522837616.749000		TRIG
1522837616.829000	-2.900000
1522837616.909000	-3.000000
1522837617.009000	-3.200000
1522837617.101000	-3.100000
1522837617.181000	-2.500000
1522837617.277000	6.000000
1522837617.373000	42.100000
1522837617.453000	88.900000
1522837617.549000	88.600000
1522837617.644000	43.400000
1522837617.724000	9.500000
1522837617.820000	-0.900000
1522837617.916000	-3.300000
1522837617.996000	-3.600000
1522837618.092000	-3.900000
1522837618.189000	-4.300000
1522837618.269000	-4.500000
1522837618.309000		TRIG
1522837618.363000	-4.500000
1522837618.459000	-4.600000
1522837618.539000	-4.500000
1522837618.635000	-4.000000
1522837618.731000	-3.200000
1522837618.811000	1.000000
1522837618.909000	26.300000
1522837619.002000	76.000000
1522837619.082000	97.000000
1522837619.178000	61.900000
1522837619.269000	18.700000
1522837619.354000	1.300000
1522837619.449000	-2.800000
1522837619.549000	-3.600000
1522837619.629000	-3.500000
1522837619.721000	-3.400000
1522837619.809000	-3.600000
1522837619.869000		TRIG
1522837619.897000	-3.600000
1522837619.993000	-3.700000
1522837620.089000	-3.800000
1522837620.169000	-3.700000
1522837620.264000	-3.600000
1522837620.349000	-2.000000
1522837620.440000	12.900000
1522837620.536000	57.900000
1522837620.629000	96.900000
1522837620.712000	79.900000
1522837620.809000	32.200000
1522837620.889000	5.400000
1522837620.983000	-2.100000
1522837621.079000	-3.500000
1522837621.169000	-3.700000
1522837621.255000	-3.700000
1522837621.351000	-3.700000
1522837621.449000	-3.600000
1522837621.469000		TRIG
1522837621.529000	-3.400000
1522837621.622000	-3.000000
1522837621.709000	-3.000000
1522837621.798000	-2.900000
1522837621.894000	-2.400000
1522837621.989000	5.100000
1522837622.070000	39.400000
1522837622.169000	87.900000
1522837622.249000	92.400000
1522837622.341000	48.700000
1522837622.437000	11.900000
1522837622.529000	-0.400000
1522837622.613000	-3.100000
1522837622.709000	-3.600000
1522837622.789000	-3.800000
1522837622.885000	-3.800000
1522837622.980000	-3.700000
1522837623.012000		TRIG
1522837623.069000	-3.500000
1522837623.156000	-3.600000
1522837623.252000	-3.700000
1522837623.349000	-3.600000
1522837623.429000	-3.500000
1522837623.523000	0.400000
1522837623.609000	24.500000
1522837623.699000	74.500000
1522837623.795000	98.900000
1522837623.889000	65.600000
1522837623.971000	20.800000
1522837624.069000	2.000000
1522837624.149000	-2.700000
1522837624.242000	-3.300000
1522837624.338000	-3.500000
1522837624.418000	-3.600000
1522837624.514000	-3.200000
1522837624.589000		TRIG
1522837624.610000	-2.800000
1522837624.690000	-3.000000
1522837624.789000	-3.300000
1522837624.881000	-3.200000
1522837624.961000	-3.200000
1522837625.057000	-1.900000
1522837625.153000	11.600000
1522837625.233000	55.200000
1522837625.329000	95.700000
1522837625.425000	81.200000
1522837625.505000	33.900000
1522837625.600000	6.300000
1522837625.697000	-1.600000
1522837625.777000	-3.300000
1522837625.873000	-3.600000
1522837625.970000	-3.800000
1522837626.050000	-3.800000
1522837626.145000	-3.800000
1522837626.150000		TRIG
1522837626.240000	-3.600000
1522837626.320000	-3.800000
1522837626.416000	-3.800000
1522837626.512000	-3.100000
1522837626.592000	-2.300000
1522837626.690000	4.200000
1522837626.784000	36.400000
1522837626.864000	85.500000
1522837626.959000	92.800000
1522837627.055000	50.300000
1522837627.135000	12.900000
1522837627.231000	0.200000
1522837627.330000	-2.700000
1522837627.410000	-3.300000
1522837627.503000	-3.100000
1522837627.590000	-3.000000
1522837627.678000	-3.200000
1522837627.730000		TRIG
1522837627.774000	-3.300000
1522837627.870000	-3.400000
1522837627.950000	-3.400000
1522837628.050000	-3.300000
1522837628.130000	-3.100000
1522837628.222000	-0.100000
1522837628.318000	21.900000
1522837628.410000	70.800000
1522837628.493000	96.400000
1522837628.590000	65.500000
1522837628.670000	21.400000
1522837628.765000	2.300000
1522837628.861000	-2.700000
1522837628.950000	-3.500000
1522837629.037000	-3.500000
1522837629.132000	-3.500000
1522837629.230000	-3.500000
1522837629.310000		TRIG
1522837629.330000	-3.300000
1522837629.404000	-3.400000
1522837629.490000	-3.200000
1522837629.580000	-2.800000
1522837629.675000	-2.700000
1522837629.770000	-1.800000
1522837629.851000	10.300000
1522837629.950000	52.400000
1522837630.030000	95.000000
1522837630.123000	83.800000
1522837630.219000	36.200000
1522837630.310000	6.700000
1522837630.394000	-1.800000
1522837630.490000	-3.300000
1522837630.590000	-3.300000
1522837630.670000	-3.400000
1522837630.762000	-3.500000
1522837630.850000	-3.500000
1522837630.870000		TRIG
1522837630.938000	-3.400000
1522837631.033000	-3.300000
1522837631.130000	-3.300000
1522837631.210000	-3.200000
1522837631.305000	-2.800000
1522837631.390000	2.800000
1522837631.481000	33.500000
1522837631.577000	83.400000
1522837631.670000	94.500000
1522837631.753000	52.800000
1522837631.849000	14.100000
1522837631.929000	0.700000
1522837632.024000	-2.700000
1522837632.120000	-3.100000
1522837632.209000	-3.100000
1522837632.296000	-2.900000
1522837632.392000	-3.100000
1522837632.429000		TRIG
1522837632.472000	-3.000000
1522837632.569000	-2.500000
1522837632.663000	-2.400000
1522837632.743000	-2.500000
1522837632.839000	-2.400000
1522837632.935000	-0.000000
1522837633.015000	18.900000
1522837633.111000	66.500000
1522837633.209000	97.400000
1522837633.289000	70.600000
1522837633.382000	25.000000
1522837633.478000	3.900000
1522837633.558000	-1.900000
1522837633.654000	-3.000000
1522837633.750000	-3.300000
1522837633.830000	-3.300000
1522837633.929000	-3.400000
1522837634.009000		TRIG
1522837634.029000	-3.300000
1522837634.101000	-3.200000
1522837634.197000	-3.200000
1522837634.293000	-2.900000
1522837634.373000	-2.800000
1522837634.469000	-1.700000
1522837634.549000	9.300000
1522837634.644000	48.000000
1522837634.740000	91.800000
1522837634.836000	86.000000
1522837634.916000	39.600000
1522837635.012000	8.700000
1522837635.109000	-0.800000
1522837635.189000	-2.700000
1522837635.283000	-2.800000
1522837635.369000	-3.000000
1522837635.459000	-3.000000
1522837635.555000	-2.700000
1522837635.569000		TRIG
1522837635.649000	-2.400000
1522837635.731000	-2.400000
1522837635.829000	-2.600000
1522837635.909000	-2.800000
1522837636.002000	-2.500000
1522837636.098000	2.700000
1522837636.189000	31.400000
1522837636.274000	80.500000
1522837636.370000	95.000000
1522837636.469000	55.800000
1522837636.549000	16.200000
1522837636.641000	1.500000
1522837636.729000	-2.300000
1522837636.817000	-3.100000
1522837636.913000	-3.300000
1522837637.009000	-3.300000
1522837637.089000	-3.400000
1522837637.149000		TRIG
1522837637.185000	-3.200000
1522837637.269000	-2.900000
1522837637.360000	-3.100000
1522837637.456000	-2.900000
1522837637.549000	-2.300000
1522837637.632000	-0.300000
1522837637.729000	17.000000
1522837637.809000	62.700000
1522837637.904000	95.800000
1522837638.000000	72.500000
1522837638.089000	26.700000
1522837638.175000	4.300000
1522837638.271000	-1.800000
1522837638.369000	-3.000000
1522837638.449000	-3.000000
1522837638.543000	-2.800000
1522837638.629000	-3.000000
1522837638.709000		TRIG
1522837638.729000	-3.100000
1522837638.814000	-3.100000
1522837638.909000	-3.100000
1522837638.990000	-3.100000
1522837639.089000	-3.000000
1522837639.169000	-2.200000
1522837639.262000	7.900000
1522837639.357000	45.300000
1522837639.449000	88.500000
1522837639.533000	83.000000
1522837639.629000	38.500000
1522837639.729000	8.700000
1522837639.805000	-0.900000
1522837639.901000	-2.900000
1522837639.989000	-3.100000
1522837640.076000	-3.100000
1522837640.172000	-3.100000
1522837640.269000	-3.000000
1522837640.289000		TRIG
1522837640.349000	-2.900000
1522837640.444000	-2.800000
1522837640.524000	-2.200000
1522837640.620000	-2.100000
1522837640.715000	-2.000000
1522837640.795000	1.900000
1522837640.891000	26.300000
1522837640.989000	72.500000
1522837641.069000	89.900000
1522837641.163000	55.300000
1522837641.259000	16.600000
1522837641.339000	1.300000
1522837641.434000	-2.700000
1522837641.530000	-3.100000
1522837641.610000	-3.100000
1522837641.709000	-3.200000
1522837641.802000	-3.300000
1522837641.869000		TRIG
1522837641.889000	-3.300000
1522837641.978000	-3.100000
1522837642.073000	-3.100000
1522837642.153000	-3.100000
1522837642.249000	-2.900000
1522837642.349000	-1.100000
1522837642.429000	14.900000
1522837642.521000	57.400000
1522837642.617000	87.700000
1522837642.697000	66.800000
1522837642.792000	25.000000
1522837642.889000	4.300000
1522837642.969000	-1.800000
1522837643.064000	-2.900000
1522837643.149000	-3.100000
1522837643.241000	-3.100000
1522837643.337000	-3.100000
1522837643.430000	-3.000000
1522837643.450000		TRIG
1522837643.512000	-3.100000
1522837643.610000	-2.600000
1522837643.690000	-2.400000
1522837643.784000	-2.500000
1522837643.880000	-2.100000
1522837643.970000	3.900000
1522837644.056000	21.500000
1522837644.151000	37.000000
1522837644.250000	32.300000
1522837644.330000	15.000000
1522837644.423000	2.600000
1522837644.510000	-2.200000
1522837644.599000	-3.100000
1522837644.695000	-3.100000
1522837644.790000	-3.200000
1522837644.870000	-3.300000
1522837644.970000	-3.300000
1522837644.990000		TRIG
1522837645.050000	-3.200000
1522837645.142000	-3.000000
1522837645.238000	-2.900000
1522837645.330000	-2.900000
1522837645.414000	-2.900000
1522837645.510000	-2.400000
1522837645.590000	-1.300000
1522837645.685000	-0.400000
1522837645.781000	-0.700000
1522837645.870000	-1.500000
1522837645.957000	-2.100000
1522837646.053000	-2.300000
1522837646.150000	-2.300000
1522837646.230000	-2.200000
1522837646.324000	-2.200000
1522837646.410000	-2.100000
1522837646.500000	-2.000000
1522837646.564000		TRIG
1522837646.596000	-2.200000
1522837646.690000	-2.000000
1522837646.772000	-1.700000
1522837646.870000	-1.800000
1522837646.950000	-2.000000
1522837647.043000	-2.200000
1522837647.139000	-2.300000
1522837647.230000	-2.200000
1522837647.315000	-2.200000
1522837647.411000	-2.300000
1522837647.510000	-2.300000
1522837647.590000	-2.400000
1522837647.682000	-2.300000
1522837647.770000	-1.900000
1522837647.858000	-2.000000
1522837647.954000	-2.100000
1522837648.034000	-2.200000
1522837648.130000	-2.200000
1522837648.150000		TRIG
1522837648.226000	-2.200000
1522837648.306000	-2.200000
1522837648.401000	-2.200000
1522837648.497000	-2.100000
1522837648.577000	-2.300000
1522837648.673000	-2.100000
1522837648.770000	-1.500000
1522837648.850000	-1.500000
1522837648.945000	-1.600000
1522837649.040000	-1.600000
1522837649.120000	-1.600000
1522837649.216000	-1.500000
1522837649.312000	-1.400000
1522837649.392000	-1.400000
1522837649.489000	-1.300000
1522837649.584000	-1.500000
1522837649.664000	-1.500000
1522837649.709000		TRIG
1522837649.759000	-1.200000
1522837649.855000	-1.200000
1522837649.935000	-1.400000
1522837650.031000	-1.500000
1522837650.129000	-1.600000
1522837650.209000	-1.600000
1522837650.303000	-1.700000
1522837650.398000	-1.700000
1522837650.478000	-1.700000
1522837650.574000	-1.900000
1522837650.670000	-1.800000
1522837650.750000	-1.400000
1522837650.849000	-1.500000
1522837650.929000	-1.600000
1522837651.022000	-1.700000
1522837651.117000	-1.700000
1522837651.209000	-1.700000
1522837651.269000		TRIG
1522837651.293000	-1.700000
1522837651.389000	-1.700000
1522837651.489000	-1.700000
1522837651.565000	-1.800000
1522837651.661000	-1.600000
1522837651.749000	-1.100000
1522837651.836000	-1.000000
1522837651.932000	-1.100000
1522837652.029000	-1.100000
1522837652.109000	-1.000000
1522837652.204000	-1.000000
1522837652.289000	-1.000000
1522837652.380000	-1.000000
1522837652.475000	-0.900000
1522837652.569000	-1.100000
1522837652.651000	-0.900000
1522837652.749000	-0.600000
1522837652.829000	-0.700000
1522837652.849000		TRIG
1522837652.923000	-1.000000
1522837653.019000	-1.200000
1522837653.109000	-1.200000
1522837653.194000	-1.200000
1522837653.290000	-1.300000
1522837653.389000	-1.400000
1522837653.469000	-1.400000
1522837653.562000	-1.600000
1522837653.649000	-1.300000
1522837653.738000	-1.100000
1522837653.833000	-1.200000
1522837653.929000	-1.400000
1522837654.009000	-1.500000
1522837654.109000	-1.400000
1522837654.189000	-1.400000
1522837654.281000	-1.400000
1522837654.377000	-1.400000
1522837654.409000		TRIG
1522837654.469000	-1.300000
1522837654.552000	-1.400000
1522837654.649000	-1.000000
1522837654.729000	-0.700000
1522837654.824000	-0.700000
1522837654.920000	-0.800000
1522837655.009000	-0.900000
1522837655.096000	-0.800000
1522837655.191000	-0.700000
1522837655.289000	-0.600000
1522837655.369000	-0.600000
1522837655.463000	-0.700000
1522837655.549000	-0.900000
1522837655.639000	-0.500000
1522837655.735000	-0.500000
1522837655.829000	-0.700000
1522837655.910000	-1.000000
1522837655.989000		TRIG
1522837656.009000	-1.000000
1522837656.089000	-1.100000
1522837656.182000	-1.100000
1522837656.278000	-1.200000
1522837656.358000	-1.200000
1522837656.454000	-1.400000
1522837656.549000	-1.400000
1522837656.629000	-1.000000
1522837656.729000	-1.000000
1522837656.821000	-1.100000
1522837656.901000	-1.200000
1522837656.997000	-1.300000
1522837657.093000	-1.200000
1522837657.173000	-1.200000
1522837657.269000	-1.300000
1522837657.364000	-1.300000
1522837657.444000	-1.500000
1522837657.540000	-1.400000
1522837657.549000		TRIG
1522837657.636000	-0.900000
1522837657.716000	-0.800000
1522837657.812000	-0.800000
1522837657.909000	-0.900000
1522837657.989000	-0.800000
1522837658.083000	-0.700000
1522837658.179000	-0.700000
1522837658.259000	-0.600000
1522837658.355000	-0.600000
1522837658.451000	-0.800000
1522837658.531000	-0.700000
1522837658.629000	-0.200000
1522837658.722000	-0.300000
1522837658.802000	-0.500000
1522837658.898000	-0.700000
1522837658.989000	-0.800000
1522837659.074000	-0.800000
1522837659.109000		TRIG
1522837659.170000	-0.800000
1522837659.269000	-0.900000
1522837659.349000	-1.000000
1522837659.441000	-1.300000
1522837659.529000	-1.100000
1522837659.617000	-0.800000
1522837659.713000	-0.900000
1522837659.809000	-1.000000
1522837659.889000	-1.100000
1522837659.984000	-0.900000
1522837660.069000	-0.600000
1522837660.160000	-0.400000
1522837660.256000	-0.300000
1522837660.349000	-0.300000
1522837660.432000	-0.400000
1522837660.529000	-0.200000
1522837660.609000	0.100000
1522837660.690000		TRIG
1522837660.710000	-0.000000
1522837660.800000	-0.300000
1522837660.890000	-0.500000
1522837660.976000	-0.400000
1522837661.072000	-0.600000
1522837661.170000	-1.200000
1522837661.250000	-1.400000
1522837661.343000	-1.100000
1522837661.430000	-1.300000
1522837661.519000	-1.100000
1522837661.615000	-0.700000
1522837661.710000	-0.900000
