# Supplementary material for: Dynamic MRI of plantar flexion: A comprehensive repeatability study of electrical stimulation-gated muscle contraction standardized on evoked force
Source: PLoS One. 2020 Nov 5;15(11):e0241832. doi: 10.1371/journal.pone.0241832 (PMC7644050; doi:10.1371/journal.pone.0241832)
Supplement: S1 File — (ZIP) [file pone.0241832.s001.zip › Force/S1_Dfor.txt]

time	force	other
1534947159.102000	-0.100000
1534947159.182000	-0.100000
1534947159.282000	-0.700000
1534947159.362000	-0.100000
1534947159.442000	0.600000
1534947159.542000	0.400000
1534947159.562000		TRIG
1534947159.622000	0.400000
1534947159.702000	0.600000
1534947159.802000	0.800000
1534947159.882000	1.200000
1534947159.982000	5.600000
1534947160.062000	24.800000
1534947160.142000	55.200000
1534947160.242000	84.700000
1534947160.322000	91.700000
1534947160.422000	57.500000
1534947160.502000	19.000000
1534947160.582000	3.900000
1534947160.682000	0.100000
1534947160.762000	0.100000
1534947160.842000	-0.400000
1534947160.942000	-0.600000
1534947161.022000	-0.100000
1534947161.122000	0.200000
1534947161.142000		TRIG
1534947161.202000	0.100000
1534947161.282000	0.000000
1534947161.382000	0.500000
1534947161.462000	1.000000
1534947161.542000	6.300000
1534947161.642000	27.300000
1534947161.722000	56.200000
1534947161.822000	81.300000
1534947161.902000	84.500000
1534947161.982000	50.500000
1534947162.082000	15.800000
1534947162.162000	2.900000
1534947162.242000	0.300000
1534947162.342000	0.300000
1534947162.422000	-0.200000
1534947162.522000	-0.100000
1534947162.602000	0.200000
1534947162.702000	-0.200000
1534947162.722000		TRIG
1534947162.782000	-0.100000
1534947162.862000	-0.400000
1534947162.962000	0.400000
1534947163.042000	1.200000
1534947163.122000	7.000000
1534947163.222000	27.900000
1534947163.302000	58.700000
1534947163.382000	84.000000
1534947163.482000	83.700000
1534947163.562000	47.900000
1534947163.662000	14.900000
1534947163.742000	2.800000
1534947163.822000	0.400000
1534947163.922000	0.600000
1534947164.002000	0.400000
1534947164.082000	0.600000
1534947164.182000	0.900000
1534947164.282000	0.900000
1534947164.302000		TRIG
1534947164.362000	1.000000
1534947164.442000	1.000000
1534947164.522000	1.000000
1534947164.622000	2.000000
1534947164.702000	8.000000
1534947164.802000	26.700000
1534947164.882000	55.300000
1534947164.962000	80.900000
1534947165.062000	80.100000
1534947165.142000	45.900000
1534947165.222000	14.400000
1534947165.322000	2.200000
1534947165.402000	-0.200000
1534947165.502000	0.600000
1534947165.582000	0.200000
1534947165.662000	0.100000
1534947165.762000	0.300000
1534947165.842000		TRIG
1534947165.862000	0.200000
1534947165.922000	0.200000
1534947166.022000	0.700000
1534947166.102000	1.200000
1534947166.202000	1.900000
1534947166.282000	9.300000
1534947166.362000	32.100000
1534947166.462000	64.100000
1534947166.542000	87.500000
1534947166.622000	80.300000
1534947166.722000	41.400000
1534947166.802000	12.300000
1534947166.902000	2.200000
1534947166.982000	0.700000
1534947167.062000	0.600000
1534947167.162000	-0.100000
1534947167.242000	0.600000
1534947167.322000	0.800000
1534947167.422000		TRIG
1534947167.442000	0.500000
1534947167.502000	0.300000
1534947167.602000	0.400000
1534947167.682000	0.500000
1534947167.762000	1.300000
1534947167.862000	10.200000
1534947167.942000	34.500000
1534947168.042000	66.400000
1534947168.122000	91.500000
1534947168.202000	82.400000
1534947168.302000	40.900000
1534947168.382000	11.300000
1534947168.462000	1.500000
1534947168.562000	0.500000
1534947168.642000	0.900000
1534947168.742000	0.600000
1534947168.822000	0.700000
1534947168.902000	0.800000
1534947169.002000		TRIG
1534947169.022000	1.200000
1534947169.082000	1.300000
1534947169.162000	1.300000
1534947169.262000	1.300000
1534947169.342000	2.000000
1534947169.442000	11.500000
1534947169.522000	35.700000
1534947169.602000	66.700000
1534947169.702000	88.300000
1534947169.782000	77.400000
1534947169.882000	38.400000
1534947169.962000	10.600000
1534947170.042000	1.000000
1534947170.142000	-0.100000
1534947170.222000	0.200000
1534947170.302000	-0.200000
1534947170.402000	0.200000
1534947170.482000	0.400000
1534947170.562000		TRIG
1534947170.582000	0.200000
1534947170.662000	0.300000
1534947170.742000	0.900000
1534947170.842000	1.200000
1534947170.922000	2.300000
1534947171.002000	12.700000
1534947171.102000	36.900000
1534947171.182000	66.500000
1534947171.282000	85.800000
1534947171.362000	71.000000
1534947171.442000	32.300000
1534947171.542000	8.500000
1534947171.622000	1.100000
1534947171.702000	0.500000
1534947171.802000	0.300000
1534947171.882000	-0.000000
1534947171.982000	0.200000
1534947172.062000	0.100000
1534947172.102000		TRIG
1534947172.142000	0.100000
1534947172.242000	0.000000
1534947172.322000	-0.100000
1534947172.402000	0.300000
1534947172.502000	2.100000
1534947172.582000	13.000000
1534947172.682000	37.100000
1534947172.762000	68.200000
1534947172.842000	87.300000
1534947172.942000	70.600000
1534947173.023000	30.900000
1534947173.103000	7.800000
1534947173.203000	0.500000
1534947173.283000	0.600000
1534947173.383000	0.900000
1534947173.463000	0.500000
1534947173.543000	0.800000
1534947173.643000	0.900000
1534947173.683000		TRIG
1534947173.723000	0.900000
1534947173.823000	0.800000
1534947173.903000	0.800000
1534947173.983000	0.600000
1534947174.083000	2.200000
1534947174.163000	15.200000
1534947174.243000	41.300000
1534947174.343000	70.900000
1534947174.423000	87.600000
1534947174.523000	68.500000
1534947174.603000	29.100000
1534947174.683000	7.100000
1534947174.783000	0.600000
1534947174.863000	-0.100000
1534947174.943000	-0.200000
1534947175.043000	0.000000
1534947175.122000	0.500000
1534947175.222000	0.500000
1534947175.242000		TRIG
1534947175.302000	0.500000
1534947175.382000	0.700000
1534947175.482000	0.900000
1534947175.562000	1.300000
1534947175.662000	3.600000
1534947175.742000	16.900000
1534947175.822000	42.600000
1534947175.922000	72.400000
1534947176.002000	86.200000
1534947176.082000	64.700000
1534947176.182000	26.600000
1534947176.262000	6.300000
1534947176.362000	0.400000
1534947176.442000	0.300000
1534947176.522000	-0.100000
1534947176.622000	-0.300000
1534947176.702000	0.400000
1534947176.782000	0.400000
1534947176.822000		TRIG
1534947176.882000	0.200000
1534947176.962000	0.200000
1534947177.062000	0.200000
1534947177.142000	0.400000
1534947177.222000	3.400000
1534947177.322000	19.500000
1534947177.402000	47.100000
1534947177.502000	79.000000
1534947177.582000	93.100000
1534947177.662000	66.400000
1534947177.762000	25.300000
1534947177.842000	6.000000
1534947177.922000	0.700000
1534947178.022000	0.800000
1534947178.102000	0.800000
1534947178.202000	0.700000
1534947178.282000	0.900000
1534947178.402000	1.400000
1534947178.422000		TRIG
1534947178.462000	1.300000
1534947178.542000	1.200000
1534947178.622000	1.200000
1534947178.722000	1.400000
1534947178.802000	4.400000
1534947178.902000	21.500000
1534947178.982000	53.200000
1534947179.062000	84.700000
1534947179.162000	96.100000
1534947179.242000	66.500000
1534947179.322000	24.100000
1534947179.422000	4.800000
1534947179.502000	-0.200000
1534947179.602000	-0.000000
1534947179.682000	-0.200000
1534947179.762000	0.100000
1534947179.862000	0.700000
1534947179.962000	0.500000
1534947179.982000		TRIG
1534947180.022000	0.800000
1534947180.122000	1.200000
1534947180.202000	1.400000
1534947180.302000	1.600000
1534947180.382000	5.400000
1534947180.462000	21.400000
1534947180.562000	48.100000
1534947180.642000	77.200000
1534947180.742000	84.400000
1534947180.822000	55.900000
1534947180.902000	20.900000
1534947181.002000	4.600000
1534947181.082000	0.000000
1534947181.162000	-0.100000
1534947181.262000	-0.400000
1534947181.342000	-0.300000
1534947181.442000	0.000000
1534947181.542000	0.300000
1534947181.562000		TRIG
1534947181.602000	0.200000
1534947181.702000	0.300000
1534947181.782000	0.700000
1534947181.862000	1.000000
1534947181.962000	5.500000
1534947182.042000	25.300000
1534947182.142000	57.400000
1534947182.222000	90.200000
1534947182.302000	99.000000
1534947182.402000	63.700000
1534947182.482000	21.400000
1534947182.562000	4.400000
1534947182.662000	0.800000
1534947182.742000	1.100000
1534947182.842000	0.600000
1534947182.922000	0.800000
1534947183.002000	1.100000
1534947183.102000	0.800000
1534947183.122000		TRIG
1534947183.182000	0.700000
1534947183.262000	0.600000
1534947183.362000	0.400000
1534947183.442000	1.100000
1534947183.542000	5.600000
1534947183.622000	20.700000
1534947183.702000	47.900000
1534947183.802000	75.700000
1534947183.882000	80.500000
1534947183.982000	52.700000
1534947184.062000	18.600000
1534947184.142000	3.500000
1534947184.242000	-0.300000
1534947184.322000	0.500000
1534947184.402000	0.400000
1534947184.502000	0.300000
1534947184.582000	0.700000
1534947184.682000	0.800000
1534947184.702000		TRIG
1534947184.762000	0.800000
1534947184.842000	0.900000
1534947184.942000	1.100000
1534947185.022000	1.400000
1534947185.102000	6.300000
1534947185.202000	22.800000
1534947185.282000	50.400000
1534947185.382000	79.500000
1534947185.462000	84.200000
1534947185.542000	52.000000
1534947185.642000	17.500000
1534947185.722000	3.300000
1534947185.822000	-0.100000
1534947185.902000	-0.000000
1534947185.982000	0.100000
1534947186.082000	0.200000
1534947186.162000	0.300000
1534947186.262000		TRIG
1534947186.282000	0.100000
1534947186.342000	-0.000000
1534947186.422000	0.300000
1534947186.522000	0.700000
1534947186.602000	1.500000
1534947186.682000	8.000000
1534947186.782000	28.600000
1534947186.862000	59.800000
1534947186.942000	86.200000
1534947187.042000	84.900000
1534947187.122000	48.800000
1534947187.222000	15.300000
1534947187.302000	2.500000
1534947187.382000	-0.100000
1534947187.482000	0.000000
1534947187.562000	-0.600000
1534947187.642000	-0.400000
1534947187.742000	0.200000
1534947187.822000		TRIG
1534947187.842000	0.100000
1534947187.922000	-0.200000
1534947188.002000	-0.200000
1534947188.082000	-0.100000
1534947188.182000	0.600000
1534947188.262000	8.800000
1534947188.362000	32.800000
1534947188.442000	64.800000
1534947188.522000	94.400000
1534947188.622000	91.200000
1534947188.702000	48.200000
1534947188.782000	14.000000
1534947188.882000	2.100000
1534947188.962000	0.100000
1534947189.042000	0.200000
1534947189.142000	-0.000000
1534947189.222000	0.300000
1534947189.322000	0.300000
1534947189.402000		TRIG
1534947189.422000	0.800000
1534947189.482000	0.900000
1534947189.582000	0.800000
1534947189.662000	0.600000
1534947189.762000	1.300000
1534947189.842000	9.900000
1534947189.922000	31.400000
1534947190.022000	60.100000
1534947190.102000	81.400000
1534947190.182000	75.600000
1534947190.282000	40.800000
1534947190.362000	12.200000
1534947190.462000	1.600000
1534947190.543000	-0.500000
1534947190.623000	-0.500000
1534947190.723000	-0.800000
1534947190.803000	-0.300000
1534947190.903000	-0.100000
1534947190.983000		TRIG
1534947191.003000	-0.200000
1534947191.063000	0.300000
1534947191.163000	0.600000
1534947191.243000	0.600000
1534947191.323000	1.600000
1534947191.423000	10.500000
1534947191.503000	32.700000
1534947191.603000	63.700000
1534947191.683000	87.400000
1534947191.763000	79.600000
1534947191.863000	40.800000
1534947191.943000	11.800000
1534947192.023000	1.400000
1534947192.123000	-0.400000
1534947192.203000	-0.300000
1534947192.303000	-0.700000
1534947192.383000	-0.400000
1534947192.463000	-0.300000
1534947192.563000		TRIG
1534947192.582000	-0.600000
1534947192.642000	-0.600000
1534947192.742000	-0.200000
1534947192.822000	0.100000
1534947192.902000	1.200000
1534947193.002000	12.800000
1534947193.082000	40.500000
1534947193.162000	74.500000
1534947193.262000	98.100000
1534947193.342000	83.400000
1534947193.442000	37.800000
1534947193.522000	10.100000
1534947193.602000	1.400000
1534947193.702000	0.200000
1534947193.782000	0.000000
1534947193.862000	-0.100000
1534947193.962000	0.100000
1534947194.042000	-0.000000
1534947194.102000		TRIG
1534947194.142000	-0.100000
1534947194.222000	-0.500000
1534947194.302000	-0.400000
1534947194.402000	0.100000
1534947194.482000	1.600000
1534947194.562000	13.900000
1534947194.662000	41.500000
1534947194.742000	74.200000
1534947194.842000	94.100000
1534947194.922000	75.700000
1534947195.002000	32.900000
1534947195.102000	8.000000
1534947195.182000	0.800000
1534947195.262000	0.500000
1534947195.362000	0.100000
1534947195.442000	-0.300000
1534947195.542000	0.300000
1534947195.622000	0.300000
1534947195.662000		TRIG
1534947195.702000	0.300000
1534947195.802000	0.500000
1534947195.882000	0.500000
1534947195.962000	0.600000
1534947196.062000	2.800000
1534947196.142000	15.600000
1534947196.242000	41.100000
1534947196.322000	72.500000
1534947196.402000	92.800000
1534947196.502000	76.900000
1534947196.582000	34.800000
1534947196.682000	8.700000
1534947196.762000	0.100000
1534947196.842000	-0.500000
1534947196.942000	-0.200000
1534947197.022000	-0.700000
1534947197.102000	-0.500000
1534947197.202000	-0.300000
1534947197.242000		TRIG
1534947197.282000	-0.400000
1534947197.382000	-0.200000
1534947197.462000	0.300000
1534947197.542000	0.600000
1534947197.642000	2.800000
1534947197.722000	17.800000
1534947197.802000	46.600000
1534947197.902000	79.800000
1534947197.982000	97.500000
1534947198.082000	75.600000
1534947198.162000	31.400000
1534947198.242000	7.700000
1534947198.342000	0.500000
1534947198.422000	-0.100000
1534947198.522000	-0.500000
1534947198.602000	-0.400000
1534947198.682000	-0.000000
1534947198.782000	-0.100000
1534947198.802000		TRIG
1534947198.862000	-0.300000
1534947198.942000	-0.400000
1534947199.042000	-0.300000
1534947199.122000	-0.100000
1534947199.202000	2.700000
1534947199.302000	18.000000
1534947199.382000	44.800000
1534947199.482000	77.200000
1534947199.562000	94.000000
1534947199.642000	70.300000
1534947199.742000	28.300000
1534947199.822000	6.900000
1534947199.922000	0.600000
1534947200.002000	0.400000
1534947200.082000	0.100000
1534947200.182000	-0.400000
1534947200.262000	0.400000
1534947200.382000	0.700000
1534947200.402000		TRIG
1534947200.442000	0.500000
1534947200.522000	0.400000
1534947200.622000	0.300000
1534947200.702000	0.400000
1534947200.782000	3.500000
1534947200.882000	20.900000
1534947200.962000	50.700000
1534947201.062000	83.400000
1534947201.142000	97.600000
1534947201.222000	67.400000
1534947201.322000	24.700000
1534947201.402000	5.000000
1534947201.482000	-0.400000
1534947201.582000	-0.600000
1534947201.662000	-0.900000
1534947201.762000	-0.900000
1534947201.842000	-0.400000
1534947201.942000	0.100000
1534947201.962000		TRIG
1534947202.022000	0.300000
1534947202.102000	0.200000
1534947202.182000	0.300000
1534947202.282000	0.500000
1534947202.362000	4.300000
1534947202.462000	23.400000
1534947202.542000	55.500000
1534947202.622000	88.600000
1534947202.722000	101.900000
1534947202.802000	69.600000
1534947202.882000	25.200000
1534947202.982000	5.000000
1534947203.062000	-0.400000
1534947203.162000	-0.500000
1534947203.242000	-0.900000
1534947203.322000	-0.900000
1534947203.422000	-0.700000
1534947203.522000	-0.600000
1534947203.542000		TRIG
1534947203.582000	-0.200000
1534947203.682000	-0.200000
1534947203.762000	-0.200000
1534947203.862000	-0.000000
1534947203.942000	4.400000
1534947204.022000	22.400000
1534947204.122000	51.000000
1534947204.202000	80.200000
1534947204.282000	88.200000
1534947204.382000	58.600000
1534947204.462000	21.000000
1534947204.562000	4.600000
1534947204.642000	0.400000
1534947204.722000	0.400000
1534947204.822000	-0.200000
1534947204.902000	-0.200000
1534947205.002000	-0.100000
1534947205.082000		TRIG
1534947205.102000	-0.500000
1534947205.162000	-0.400000
1534947205.262000	-0.100000
1534947205.342000	-0.100000
1534947205.422000	0.100000
1534947205.522000	5.300000
1534947205.602000	25.200000
1534947205.702000	55.200000
1534947205.782000	85.900000
1534947205.862000	90.400000
1534947205.962000	53.800000
1534947206.042000	17.000000
1534947206.122000	2.900000
1534947206.222000	-0.500000
1534947206.302000	-0.400000
1534947206.402000	-0.700000
1534947206.482000	-0.500000
1534947206.562000	0.100000
1534947206.662000	0.300000
1534947206.682000		TRIG
1534947206.742000	0.200000
1534947206.822000	0.100000
1534947206.922000	0.800000
1534947207.002000	1.200000
1534947207.102000	6.700000
1534947207.182000	26.900000
1534947207.262000	56.100000
1534947207.362000	85.100000
1534947207.442000	88.800000
1534947207.522000	53.400000
1534947207.622000	16.800000
1534947207.702000	2.100000
1534947207.802000	-0.800000
1534947207.882000	-0.600000
1534947207.962000	-1.300000
1534947208.063000	-1.300000
1534947208.143000	-0.800000
1534947208.243000	-0.700000
1534947208.263000		TRIG
1534947208.323000	-0.700000
1534947208.403000	-0.400000
1534947208.503000	-0.500000
1534947208.583000	0.400000
1534947208.663000	4.800000
1534947208.763000	21.100000
1534947208.843000	51.100000
1534947208.943000	81.400000
1534947209.023000	86.200000
1534947209.103000	52.200000
1534947209.203000	16.500000
1534947209.283000	2.200000
1534947209.363000	-1.100000
1534947209.463000	-0.500000
1534947209.543000	-1.000000
1534947209.643000	-1.000000
1534947209.723000	-0.800000
1534947209.803000		TRIG
1534947209.823000	-0.900000
1534947209.903000	-0.900000
1534947209.983000	-1.000000
1534947210.082000	-0.900000
1534947210.162000	-0.600000
1534947210.242000	7.600000
1534947210.342000	32.400000
1534947210.422000	63.900000
1534947210.502000	91.800000
1534947210.602000	88.900000
1534947210.682000	47.600000
1534947210.782000	14.400000
1534947210.862000	2.100000
1534947210.942000	-0.200000
1534947211.042000	-0.200000
1534947211.122000	-0.100000
1534947211.202000	-0.000000
1534947211.302000	-0.200000
1534947211.382000		TRIG
1534947211.402000	-0.400000
1534947211.482000	-0.500000
1534947211.562000	-0.500000
1534947211.642000	-0.400000
1534947211.742000	0.200000
1534947211.822000	6.900000
1534947211.902000	28.900000
1534947212.002000	59.300000
1534947212.082000	83.900000
1534947212.182000	78.600000
1534947212.262000	40.100000
1534947212.342000	10.700000
1534947212.442000	0.700000
1534947212.522000	-0.400000
1534947212.602000	-0.600000
1534947212.702000	-0.800000
1534947212.782000	-0.100000
1534947212.882000	-0.100000
1534947212.962000		TRIG
1534947212.982000	-0.300000
1534947213.042000	-0.200000
1534947213.142000	0.000000
1534947213.222000	0.100000
1534947213.302000	0.700000
1534947213.402000	9.900000
1534947213.482000	34.400000
1534947213.582000	66.900000
1534947213.662000	93.200000
1534947213.742000	87.600000
1534947213.842000	45.200000
1534947213.922000	12.400000
1534947214.022000	0.900000
1534947214.102000	-1.200000
1534947214.182000	-1.000000
1534947214.282000	-1.700000
1534947214.362000	-1.300000
1534947214.442000	-0.400000
1534947214.542000		TRIG
1534947214.562000	-0.300000
1534947214.622000	-0.400000
1534947214.722000	-0.200000
1534947214.802000	0.100000
1534947214.882000	1.400000
1534947214.982000	12.400000
1534947215.062000	37.600000
1534947215.142000	67.600000
1534947215.242000	91.000000
1534947215.322000	78.700000
1534947215.422000	35.700000
1534947215.502000	8.500000
1534947215.582000	-0.100000
1534947215.682000	-1.100000
1534947215.762000	-1.300000
1534947215.842000	-1.700000
1534947215.942000	-1.700000
1534947216.022000	-1.300000
1534947216.082000		TRIG
1534947216.122000	-0.900000
1534947216.202000	-1.100000
1534947216.282000	-1.100000
1534947216.382000	-0.900000
1534947216.462000	-0.100000
1534947216.542000	9.200000
1534947216.642000	34.200000
1534947216.722000	65.400000
1534947216.822000	87.800000
1534947216.902000	77.200000
1534947216.982000	36.100000
1534947217.082000	9.100000
1534947217.162000	0.300000
1534947217.262000	-0.800000
1534947217.342000	-1.300000
1534947217.422000	-1.700000
1534947217.522000	-1.300000
1534947217.602000	-1.600000
1534947217.642000		TRIG
1534947217.682000	-1.600000
1534947217.782000	-1.200000
1534947217.862000	-1.100000
1534947217.962000	-1.200000
1534947218.042000	0.300000
1534947218.122000	12.700000
1534947218.222000	37.100000
1534947218.302000	67.100000
1534947218.382000	86.300000
1534947218.482000	69.600000
1534947218.562000	29.100000
1534947218.662000	6.200000
1534947218.742000	-0.500000
1534947218.822000	-0.800000
1534947218.922000	-1.000000
1534947219.002000	-1.200000
1534947219.082000	-0.800000
1534947219.182000	-0.600000
1534947219.222000		TRIG
1534947219.262000	-0.800000
1534947219.362000	-0.900000
1534947219.442000	-0.500000
1534947219.522000	-0.400000
1534947219.622000	1.100000
1534947219.702000	15.300000
1534947219.802000	43.100000
1534947219.882000	73.200000
1534947219.962000	92.600000
1534947220.062000	73.500000
1534947220.142000	30.500000
1534947220.222000	6.400000
1534947220.322000	-0.500000
1534947220.402000	-1.100000
1534947220.502000	-1.700000
1534947220.582000	-1.900000
1534947220.662000	-1.500000
1534947220.762000	-1.200000
1534947220.782000		TRIG
1534947220.842000	-0.900000
1534947220.922000	-0.900000
1534947221.022000	-0.900000
1534947221.102000	-0.100000
1534947221.202000	2.200000
1534947221.282000	14.900000
1534947221.362000	41.200000
1534947221.462000	71.200000
1534947221.542000	86.200000
1534947221.622000	65.000000
1534947221.722000	25.600000
1534947221.802000	4.900000
1534947221.902000	-0.800000
1534947221.982000	-0.900000
1534947222.062000	-1.300000
1534947222.162000	-1.700000
1534947222.242000	-1.500000
1534947222.322000	-1.500000
1534947222.362000		TRIG
1534947222.422000	-1.500000
1534947222.502000	-1.500000
1534947222.602000	-1.500000
1534947222.682000	-1.500000
1534947222.762000	1.900000
1534947222.862000	18.500000
1534947222.942000	47.100000
1534947223.042000	78.400000
1534947223.122000	95.200000
1534947223.202000	70.300000
1534947223.302000	27.300000
1534947223.382000	5.600000
1534947223.462000	-0.800000
1534947223.562000	-0.800000
1534947223.642000	-0.800000
1534947223.742000	-1.100000
1534947223.822000	-1.100000
1534947223.922000	-1.000000
1534947223.942000		TRIG
1534947224.002000	-1.200000
1534947224.082000	-1.300000
1534947224.162000	-1.200000
1534947224.262000	-1.300000
1534947224.342000	2.000000
1534947224.442000	21.000000
1534947224.522000	51.700000
1534947224.602000	83.600000
1534947224.702000	98.900000
1534947224.782000	69.700000
1534947224.862000	25.300000
1534947224.962000	4.600000
1534947225.042000	-0.900000
1534947225.142000	-1.200000
1534947225.222000	-1.300000
1534947225.302000	-1.100000
1534947225.402000	-0.800000
1534947225.483000	-0.900000
1534947225.503000		TRIG
1534947225.563000	-0.900000
1534947225.663000	-0.800000
1534947225.743000	-0.600000
1534947225.843000	-0.200000
1534947225.923000	3.400000
1534947226.003000	21.800000
1534947226.103000	52.500000
1534947226.183000	84.200000
1534947226.283000	95.500000
1534947226.363000	64.000000
1534947226.443000	22.300000
1534947226.543000	3.600000
1534947226.623000	-1.300000
1534947226.703000	-1.300000
1534947226.803000	-2.000000
1534947226.883000	-1.900000
1534947226.983000	-1.300000
1534947227.063000	-1.300000
1534947227.083000		TRIG
1534947227.143000	-1.200000
1534947227.243000	-1.000000
1534947227.323000	-0.800000
1534947227.403000	-0.500000
1534947227.503000	4.400000
1534947227.582000	25.600000
1534947227.682000	57.500000
1534947227.762000	89.800000
1534947227.842000	97.900000
1534947227.942000	60.800000
1534947228.022000	19.700000
1534947228.102000	2.800000
1534947228.202000	-1.400000
1534947228.282000	-1.300000
1534947228.382000	-2.000000
1534947228.462000	-2.200000
1534947228.542000	-1.600000
1534947228.642000	-1.500000
1534947228.662000		TRIG
1534947228.722000	-1.600000
1534947228.822000	-1.600000
1534947228.902000	-1.500000
1534947228.982000	-1.100000
1534947229.082000	4.400000
1534947229.162000	23.300000
1534947229.242000	51.400000
1534947229.342000	80.500000
1534947229.422000	88.100000
1534947229.522000	56.100000
1534947229.602000	18.800000
1534947229.682000	3.100000
1534947229.782000	-1.000000
1534947229.862000	-1.000000
1534947229.942000	-1.300000
1534947230.042000	-1.200000
1534947230.122000	-1.200000
1534947230.222000	-0.600000
1534947230.242000		TRIG
1534947230.302000	-0.400000
1534947230.382000	-0.700000
1534947230.482000	-0.900000
1534947230.562000	-0.600000
1534947230.642000	5.700000
1534947230.742000	27.400000
1534947230.822000	59.100000
1534947230.922000	89.500000
1534947231.002000	94.600000
1534947231.082000	57.600000
1534947231.182000	18.500000
1534947231.262000	2.200000
1534947231.362000	-1.600000
1534947231.442000	-1.600000
1534947231.522000	-2.100000
1534947231.622000	-1.800000
1534947231.702000	-1.200000
1534947231.782000		TRIG
1534947231.802000	-1.500000
1534947231.882000	-1.200000
1534947231.962000	-0.600000
1534947232.062000	-0.400000
1534947232.142000	0.000000
1534947232.222000	7.100000
1534947232.322000	29.600000
1534947232.402000	60.100000
1534947232.482000	88.300000
1534947232.582000	88.700000
1534947232.662000	50.300000
1534947232.762000	15.500000
1534947232.842000	2.000000
1534947232.922000	-1.300000
1534947233.022000	-1.300000
1534947233.102000	-1.700000
1534947233.182000	-1.600000
1534947233.282000	-1.400000
1534947233.362000		TRIG
1534947233.382000	-1.400000
1534947233.462000	-1.600000
1534947233.542000	-1.400000
1534947233.622000	-0.800000
1534947233.722000	0.500000
1534947233.802000	10.300000
1534947233.882000	33.600000
1534947233.982000	64.500000
1534947234.062000	91.100000
1534947234.162000	88.400000
1534947234.242000	47.900000
1534947234.322000	14.200000
1534947234.422000	1.900000
1534947234.502000	-0.300000
1534947234.602000	-0.300000
1534947234.682000	-0.800000
1534947234.762000	-0.600000
1534947234.862000	-0.800000
1534947234.942000		TRIG
1534947234.962000	-1.000000
1534947235.022000	-1.000000
1534947235.122000	-1.300000
1534947235.202000	-0.900000
1534947235.282000	0.400000
1534947235.382000	7.400000
1534947235.462000	27.400000
1534947235.562000	56.100000
1534947235.642000	80.000000
1534947235.722000	76.700000
1534947235.822000	40.300000
1534947235.902000	10.600000
1534947236.002000	0.300000
1534947236.082000	-0.900000
1534947236.162000	-0.700000
1534947236.262000	-1.300000
1534947236.342000	-1.100000
1534947236.422000	-0.900000
1534947236.482000		TRIG
1534947236.522000	-0.800000
1534947236.602000	-0.700000
1534947236.702000	-0.600000
1534947236.782000	-0.600000
1534947236.862000	0.400000
1534947236.962000	5.900000
1534947237.042000	24.400000
1534947237.122000	52.900000
1534947237.222000	74.900000
1534947237.302000	69.400000
1534947237.402000	35.900000
1534947237.482000	10.000000
1534947237.562000	0.700000
1534947237.662000	-1.100000
1534947237.742000	-1.200000
1534947237.842000	-1.600000
1534947237.922000	-1.500000
1534947238.002000	-1.400000
1534947238.042000		TRIG
1534947238.102000	-1.400000
1534947238.182000	-1.200000
1534947238.262000	-0.800000
1534947238.362000	-0.800000
1534947238.442000	0.300000
1534947238.542000	11.500000
1534947238.622000	37.600000
1534947238.702000	69.200000
1534947238.802000	92.600000
1534947238.882000	80.700000
1534947238.962000	37.800000
1534947239.062000	10.200000
1534947239.142000	0.500000
1534947239.242000	-1.100000
1534947239.322000	-1.000000
1534947239.402000	-1.100000
1534947239.502000	-1.100000
1534947239.582000	-1.200000
1534947239.622000		TRIG
1534947239.662000	-1.300000
1534947239.762000	-1.400000
1534947239.842000	-1.300000
1534947239.942000	-1.200000
1534947240.022000	0.200000
1534947240.102000	12.400000
1534947240.202000	38.400000
1534947240.282000	69.600000
1534947240.362000	92.000000
1534947240.462000	79.000000
1534947240.542000	36.700000
1534947240.642000	9.400000
1534947240.722000	0.200000
1534947240.802000	-1.100000
1534947240.902000	-1.400000
1534947240.982000	-1.300000
1534947241.082000	-0.700000
1534947241.162000	-0.600000
1534947241.202000		TRIG
1534947241.242000	-0.700000
1534947241.342000	-0.500000
1534947241.422000	-0.300000
1534947241.502000	-0.300000
1534947241.602000	1.200000
1534947241.682000	14.600000
1534947241.782000	44.000000
1534947241.862000	78.600000
1534947241.942000	100.300000
1534947242.042000	80.200000
1534947242.122000	34.000000
1534947242.202000	8.300000
1534947242.302000	-0.100000
1534947242.382000	-1.200000
1534947242.482000	-1.600000
1534947242.562000	-2.200000
1534947242.642000	-1.400000
1534947242.742000	-0.800000
1534947242.782000		TRIG
1534947242.822000	-0.800000
1534947242.902000	-0.700000
1534947243.003000	-0.700000
1534947243.083000	-1.700000
1534947243.183000	-1.000000
1534947243.263000	9.100000
1534947243.343000	28.600000
1534947243.443000	54.400000
1534947243.523000	72.600000
1534947243.603000	58.300000
1534947243.703000	23.700000
1534947243.783000	3.300000
1534947243.883000	-2.200000
1534947243.963000	-2.100000
1534947244.043000	-2.200000
1534947244.143000	-2.100000
1534947244.223000	-2.000000
1534947244.323000	-1.500000
1534947244.343000		TRIG
1534947244.403000	-1.300000
1534947244.483000	-1.300000
1534947244.583000	-1.400000
1534947244.663000	-1.400000
1534947244.743000	-0.200000
1534947244.843000	11.400000
1534947244.923000	38.300000
1534947245.023000	69.900000
1534947245.102000	88.200000
1534947245.182000	70.300000
1534947245.282000	29.300000
1534947245.362000	6.600000
1534947245.442000	-0.500000
1534947245.542000	-1.000000
1534947245.622000	-1.200000
1534947245.722000	-1.400000
1534947245.802000	-0.900000
1534947245.902000	-0.800000
1534947245.922000		TRIG
1534947245.982000	-1.100000
1534947246.062000	-0.900000
1534947246.162000	-1.400000
1534947246.242000	-4.100000
1534947246.322000	-5.200000
1534947246.422000	6.900000
1534947246.502000	34.200000
1534947246.582000	64.500000
1534947246.682000	80.400000
1534947246.762000	60.900000
1534947246.862000	24.600000
1534947246.942000	4.700000
1534947247.022000	-0.600000
1534947247.122000	-1.200000
1534947247.202000	-1.800000
1534947247.282000	-1.900000
1534947247.382000	-1.500000
1534947247.482000	-1.300000
1534947247.502000		TRIG
1534947247.562000	-1.300000
1534947247.642000	-1.100000
1534947247.722000	-0.700000
1534947247.822000	-0.300000
1534947247.902000	3.500000
1534947247.982000	20.400000
1534947248.082000	47.100000
1534947248.162000	76.200000
1534947248.262000	86.800000
1534947248.342000	60.000000
1534947248.422000	22.100000
1534947248.522000	4.100000
1534947248.602000	-1.200000
1534947248.682000	-1.500000
1534947248.782000	-1.900000
1534947248.862000	-1.900000
1534947248.962000	-1.200000
1534947249.042000	-1.200000
1534947249.062000		TRIG
1534947249.122000	-1.500000
1534947249.222000	-1.600000
1534947249.302000	-1.500000
1534947249.402000	-1.300000
1534947249.482000	2.900000
1534947249.562000	21.000000
1534947249.662000	48.600000
1534947249.742000	77.100000
1534947249.822000	85.000000
1534947249.922000	56.300000
1534947250.002000	19.400000
1534947250.082000	2.900000
1534947250.182000	-1.100000
1534947250.262000	-0.900000
1534947250.362000	-1.200000
1534947250.442000	-1.000000
1534947250.522000	-0.600000
1534947250.622000	-0.600000
1534947250.642000		TRIG
1534947250.702000	-0.900000
1534947250.802000	-0.900000
1534947250.882000	-0.500000
1534947250.962000	-1.500000
1534947251.062000	-0.500000
1534947251.142000	15.200000
1534947251.222000	45.800000
1534947251.322000	75.500000
1534947251.402000	83.200000
1534947251.502000	52.100000
1534947251.582000	15.600000
1534947251.662000	0.500000
1534947251.762000	-2.100000
1534947251.842000	-1.700000
1534947251.922000	-2.200000
1534947252.022000	-2.200000
1534947252.102000	-1.600000
1534947252.202000		TRIG
1534947252.222000	-1.500000
1534947252.282000	-1.400000
1534947252.362000	-1.200000
1534947252.462000	-0.800000
1534947252.542000	-0.600000
1534947252.622000	5.700000
1534947252.722000	26.600000
1534947252.802000	56.100000
1534947252.902000	83.300000
1534947252.982000	84.200000
1534947253.062000	47.900000
1534947253.162000	13.600000
1534947253.242000	0.800000
1534947253.342000	-1.700000
1534947253.422000	-1.900000
1534947253.502000	-2.300000
1534947253.602000	-1.600000
1534947253.682000	-1.500000
1534947253.762000		TRIG
1534947253.782000	-1.700000
1534947253.862000	-1.900000
1534947253.942000	-1.800000
1534947254.042000	-1.600000
1534947254.122000	-1.200000
1534947254.202000	5.700000
1534947254.302000	27.900000
1534947254.382000	58.300000
1534947254.462000	88.000000
1534947254.562000	87.300000
1534947254.642000	46.900000
1534947254.742000	12.800000
1534947254.822000	0.600000
1534947254.902000	-1.700000
1534947255.002000	-1.500000
1534947255.082000	-1.800000
1534947255.162000	-1.800000
1534947255.262000	-1.600000
1534947255.342000		TRIG
1534947255.362000	-1.400000
1534947255.442000	-1.500000
1534947255.522000	-1.600000
1534947255.602000	-1.700000
1534947255.702000	-1.300000
1534947255.782000	5.900000
1534947255.882000	28.300000
1534947255.962000	60.600000
1534947256.042000	89.600000
1534947256.142000	88.700000
1534947256.222000	48.000000
1534947256.302000	13.600000
1534947256.402000	0.600000
1534947256.482000	-2.100000
1534947256.582000	-2.200000
1534947256.662000	-2.600000
1534947256.742000	-2.100000
1534947256.842000	-1.900000
1534947256.922000		TRIG
1534947256.942000	-2.200000
1534947257.002000	-1.700000
1534947257.102000	-1.300000
1534947257.182000	-1.200000
1534947257.282000	-0.600000
1534947257.362000	7.900000
1534947257.442000	31.200000
1534947257.542000	62.200000
1534947257.622000	89.000000
1534947257.702000	84.900000
1534947257.802000	44.300000
1534947257.882000	12.300000
1534947257.982000	0.500000
1534947258.062000	-1.800000
1534947258.142000	-1.800000
1534947258.242000	-2.300000
1534947258.322000	-2.100000
1534947258.402000	-1.900000
1534947258.502000		TRIG
1534947258.522000	-2.100000
1534947258.582000	-2.300000
1534947258.682000	-1.900000
1534947258.762000	-1.400000
1534947258.842000	-0.800000
1534947258.942000	6.900000
1534947259.022000	29.200000
1534947259.122000	60.100000
1534947259.202000	85.000000
1534947259.282000	78.900000
1534947259.382000	39.800000
1534947259.462000	10.200000
1534947259.542000	0.400000
1534947259.642000	-1.400000
1534947259.722000	-1.800000
1534947259.822000	-2.000000
1534947259.902000	-1.700000
1534947259.982000	-1.500000
1534947260.042000		TRIG
1534947260.082000	-1.500000
1534947260.162000	-1.800000
1534947260.242000	-1.900000
1534947260.342000	-1.500000
1534947260.422000	-1.400000
1534947260.523000	5.200000
1534947260.603000	27.800000
1534947260.683000	59.300000
1534947260.783000	84.000000
1534947260.863000	78.100000
1534947260.943000	39.600000
1534947261.043000	9.700000
1534947261.123000	-0.100000
1534947261.223000	-1.900000
1534947261.303000	-2.400000
1534947261.383000	-2.600000
1534947261.483000	-2.100000
1534947261.563000	-2.000000
1534947261.603000		TRIG
1534947261.643000	-1.800000
1534947261.743000	-1.700000
1534947261.823000	-1.800000
1534947261.923000	-1.200000
1534947262.003000	0.500000
1534947262.083000	12.200000
1534947262.183000	40.100000
1534947262.263000	75.700000
1534947262.363000	102.900000
1534947262.443000	89.000000
1534947262.522000	40.000000
1534947262.622000	9.500000
1534947262.702000	-0.300000
1534947262.782000	-1.500000
1534947262.882000	-1.500000
1534947262.962000	-2.200000
1534947263.062000	-2.000000
1534947263.142000	-1.900000
1534947263.182000		TRIG
1534947263.222000	-2.000000
1534947263.322000	-2.000000
1534947263.402000	-1.900000
1534947263.482000	-2.000000
1534947263.582000	0.100000
1534947263.662000	13.100000
1534947263.762000	40.600000
1534947263.842000	73.000000
1534947263.922000	97.000000
1534947264.022000	81.100000
1534947264.102000	35.100000
1534947264.182000	7.900000
1534947264.282000	-0.800000
1534947264.362000	-1.800000
1534947264.462000	-1.700000
1534947264.542000	-2.000000
1534947264.622000	-1.900000
1534947264.722000	-2.000000
1534947264.742000		TRIG
1534947264.802000	-2.200000
1534947264.902000	-2.200000
1534947264.982000	-2.100000
1534947265.062000	-2.400000
1534947265.162000	-0.500000
1534947265.242000	13.400000
1534947265.322000	42.700000
1534947265.422000	78.500000
1534947265.502000	103.500000
1534947265.602000	84.900000
1534947265.682000	35.200000
1534947265.762000	7.600000
1534947265.862000	-1.100000
1534947265.942000	-2.100000
1534947266.022000	-1.800000
1534947266.122000	-2.000000
1534947266.202000	-1.900000
1534947266.322000	-1.800000
1534947266.342000		TRIG
1534947266.382000	-1.800000
1534947266.462000	-1.600000
1534947266.562000	-1.400000
1534947266.642000	-1.300000
1534947266.722000	0.500000
1534947266.822000	15.400000
1534947266.902000	44.700000
1534947267.002000	79.100000
1534947267.082000	101.800000
1534947267.162000	81.300000
1534947267.262000	33.500000
1534947267.342000	7.400000
1534947267.442000	-1.100000
1534947267.522000	-2.100000
1534947267.602000	-2.200000
1534947267.702000	-2.400000
1534947267.782000	-2.300000
1534947267.882000	-2.400000
1534947267.902000		TRIG
1534947267.962000	-2.300000
1534947268.042000	-2.000000
1534947268.142000	-1.700000
1534947268.222000	-1.400000
1534947268.302000	1.200000
1534947268.402000	17.000000
1534947268.482000	44.700000
1534947268.562000	77.800000
1534947268.662000	94.800000
1534947268.742000	71.000000
1534947268.842000	27.600000
1534947268.922000	5.600000
1534947269.002000	-1.000000
1534947269.102000	-1.700000
1534947269.182000	-2.300000
1534947269.262000	-2.100000
1534947269.362000	-1.800000
1534947269.462000	-1.900000
1534947269.482000		TRIG
1534947269.542000	-2.100000
1534947269.622000	-2.000000
1534947269.702000	-2.000000
1534947269.802000	-1.900000
1534947269.882000	1.500000
1534947269.962000	19.600000
1534947270.062000	51.600000
1534947270.142000	86.000000
1534947270.242000	103.000000
1534947270.322000	73.100000
1534947270.402000	26.400000
1534947270.502000	4.700000
1534947270.582000	-1.400000
1534947270.682000	-1.500000
1534947270.762000	-2.200000
1534947270.842000	-2.000000
1534947270.942000	-1.400000
1534947271.022000	-1.500000
1534947271.042000		TRIG
1534947271.102000	-1.600000
1534947271.202000	-1.400000
1534947271.282000	-1.300000
1534947271.382000	-1.400000
1534947271.462000	2.300000
1534947271.542000	20.600000
1534947271.642000	51.500000
1534947271.722000	85.500000
1534947271.802000	98.800000
1534947271.902000	66.300000
1534947271.982000	22.400000
1534947272.082000	3.100000
1534947272.162000	-2.100000
1534947272.242000	-2.000000
1534947272.342000	-2.900000
1534947272.422000	-2.700000
1534947272.502000	-1.600000
1534947272.602000	-1.500000
1534947272.622000		TRIG
1534947272.682000	-1.600000
1534947272.782000	-1.200000
1534947272.862000	-0.900000
1534947272.942000	-0.700000
1534947273.042000	3.700000
1534947273.122000	23.100000
1534947273.202000	56.300000
1534947273.302000	92.800000
1534947273.382000	105.700000
1534947273.482000	70.100000
1534947273.562000	23.700000
1534947273.642000	3.700000
1534947273.742000	-1.700000
1534947273.822000	-1.600000
1534947273.922000	-2.300000
1534947274.002000	-2.300000
1534947274.082000	-1.600000
1534947274.182000	-1.600000
1534947274.202000		TRIG
1534947274.262000	-1.900000
1534947274.342000	-1.700000
1534947274.442000	-1.500000
1534947274.522000	-1.200000
1534947274.602000	3.700000
1534947274.702000	24.500000
1534947274.782000	57.900000
1534947274.882000	94.200000
1534947274.962000	104.600000
1534947275.042000	65.300000
1534947275.142000	20.900000
1534947275.222000	3.100000
1534947275.322000	-1.100000
1534947275.402000	-1.000000
1534947275.482000	-1.700000
1534947275.582000	-2.000000
1534947275.662000	-1.300000
1534947275.742000		TRIG
1534947275.762000	-1.300000
1534947275.842000	-1.700000
1534947275.922000	-1.800000
1534947276.022000	-1.700000
1534947276.102000	-1.400000
1534947276.182000	4.700000
1534947276.282000	27.500000
1534947276.362000	61.300000
1534947276.442000	97.000000
1534947276.542000	103.800000
1534947276.622000	61.600000
1534947276.722000	18.600000
1534947276.802000	1.900000
1534947276.882000	-1.700000
1534947276.982000	-1.400000
1534947277.062000	-1.900000
1534947277.162000	-2.000000
1534947277.242000	-1.500000
1534947277.342000		TRIG
1534947277.362000	-1.400000
1534947277.422000	-1.300000
1534947277.502000	-1.100000
1534947277.582000	-0.800000
1534947277.682000	-0.200000
1534947277.762000	6.600000
1534947277.862000	29.900000
1534947277.943000	63.400000
1534947278.023000	97.300000
1534947278.123000	100.700000
1534947278.203000	56.800000
1534947278.283000	16.600000
1534947278.383000	1.900000
1534947278.463000	-1.300000
1534947278.563000	-1.400000
1534947278.643000	-2.100000
1534947278.723000	-2.300000
1534947278.823000	-1.900000
1534947278.903000		TRIG
1534947278.923000	-1.800000
1534947278.983000	-1.900000
1534947279.083000	-2.000000
1534947279.163000	-1.900000
1534947279.263000	-1.300000
1534947279.343000	5.900000
1534947279.423000	26.600000
1534947279.523000	56.500000
1534947279.603000	85.900000
1534947279.683000	84.900000
1534947279.783000	44.900000
1534947279.863000	11.900000
1534947279.963000	0.300000
1534947280.042000	-1.900000
1534947280.122000	-2.200000
1534947280.222000	-3.300000
1534947280.302000	-3.600000
1534947280.402000	-2.900000
1534947280.482000		TRIG
1534947280.502000	-2.300000
1534947280.562000	-2.200000
1534947280.662000	-2.100000
1534947280.742000	-2.100000
1534947280.822000	-1.400000
1534947280.922000	7.500000
1534947281.002000	32.900000
1534947281.102000	68.500000
1534947281.182000	100.200000
1534947281.262000	96.600000
1534947281.362000	50.200000
1534947281.442000	13.800000
1534947281.522000	1.100000
1534947281.622000	-1.000000
1534947281.702000	-1.200000
1534947281.802000	-1.600000
1534947281.882000	-1.700000
1534947281.962000	-1.200000
1534947282.062000		TRIG
1534947282.082000	-0.900000
1534947282.142000	-0.900000
1534947282.222000	-0.900000
1534947282.322000	-0.600000
1534947282.402000	0.300000
1534947282.502000	9.400000
1534947282.582000	34.900000
1534947282.662000	69.000000
1534947282.762000	99.200000
1534947282.842000	94.800000
1534947282.942000	47.900000
1534947283.022000	12.900000
1534947283.102000	0.800000
1534947283.202000	-1.400000
1534947283.282000	-1.600000
1534947283.362000	-2.000000
1534947283.462000	-2.100000
1534947283.542000	-1.800000
1534947283.582000		TRIG
1534947283.642000	-1.400000
1534947283.722000	-1.100000
1534947283.802000	-0.800000
1534947283.902000	-0.400000
1534947283.982000	1.000000
1534947284.062000	11.500000
1534947284.162000	38.200000
1534947284.242000	73.300000
1534947284.342000	101.400000
1534947284.422000	91.100000
1534947284.502000	43.200000
1534947284.602000	11.400000
1534947284.682000	0.800000
1534947284.762000	-1.000000
1534947284.862000	-1.300000
1534947284.942000	-1.800000
1534947285.042000	-1.700000
1534947285.122000	-1.700000
1534947285.162000		TRIG
1534947285.202000	-1.400000
1534947285.302000	-1.400000
1534947285.382000	-1.300000
1534947285.462000	-1.200000
1534947285.562000	0.200000
1534947285.642000	11.700000
1534947285.742000	38.800000
1534947285.822000	73.900000
1534947285.902000	99.200000
1534947286.002000	86.400000
1534947286.082000	40.100000
1534947286.182000	10.600000
1534947286.262000	0.700000
1534947286.342000	-0.400000
1534947286.442000	-0.600000
1534947286.522000	-1.000000
1534947286.602000	-0.700000
1534947286.702000	-0.800000
1534947286.742000		TRIG
1534947286.782000	-0.300000
1534947286.882000	-0.100000
1534947286.962000	-0.200000
1534947287.042000	-0.300000
1534947287.142000	1.000000
1534947287.222000	13.200000
1534947287.302000	41.500000
1534947287.402000	78.100000
1534947287.482000	103.100000
1534947287.582000	87.600000
1534947287.662000	39.200000
1534947287.742000	9.800000
1534947287.842000	0.200000
1534947287.922000	-0.900000
1534947288.002000	-0.900000
1534947288.102000	-1.300000
1534947288.182000	-0.900000
1534947288.282000	-1.100000
1534947288.322000		TRIG
1534947288.362000	-0.800000
1534947288.442000	-0.400000
1534947288.542000	-0.200000
1534947288.622000	-0.200000
1534947288.702000	1.800000
1534947288.802000	15.300000
1534947288.882000	43.800000
1534947288.982000	78.700000
1534947289.062000	100.700000
1534947289.142000	82.600000
1534947289.242000	35.800000
1534947289.322000	8.800000
1534947289.402000	0.200000
1534947289.502000	-0.900000
1534947289.582000	-1.300000
1534947289.682000	-1.700000
1534947289.762000	-1.400000
1534947289.882000	-1.400000
1534947289.902000		TRIG
1534947289.942000	-0.900000
1534947290.022000	-0.200000
1534947290.102000	0.300000
1534947290.202000	0.600000
1534947290.282000	2.500000
1534947290.382000	16.400000
1534947290.462000	45.800000
1534947290.542000	81.900000
1534947290.642000	103.100000
1534947290.722000	81.800000
1534947290.822000	34.500000
1534947290.902000	8.800000
1534947290.982000	0.300000
1534947291.082000	-1.200000
1534947291.162000	-2.000000
1534947291.242000	-2.500000
1534947291.342000	-2.300000
1534947291.442000	-2.600000
1534947291.462000		TRIG
1534947291.522000	-2.900000
1534947291.602000	-2.200000
1534947291.682000	-1.100000
1534947291.782000	-0.200000
1534947291.862000	2.300000
1534947291.942000	18.300000
1534947292.042000	48.300000
1534947292.122000	82.500000
1534947292.222000	100.200000
1534947292.302000	74.900000
1534947292.382000	29.800000
1534947292.482000	7.000000
1534947292.562000	-1.000000
1534947292.662000	-2.000000
1534947292.742000	-2.400000
1534947292.822000	-2.700000
1534947292.922000	-2.700000
1534947293.002000	-3.300000
1534947293.022000		TRIG
1534947293.082000	-3.800000
1534947293.182000	-3.200000
1534947293.262000	-2.400000
1534947293.362000	-2.000000
1534947293.442000	1.600000
1534947293.522000	18.800000
1534947293.622000	49.200000
1534947293.702000	84.100000
1534947293.782000	99.900000
1534947293.882000	71.400000
1534947293.962000	27.100000
1534947294.062000	5.600000
1534947294.142000	-2.000000
1534947294.222000	-3.600000
1534947294.322000	-5.100000
1534947294.402000	-5.800000
1534947294.482000	-5.300000
1534947294.582000	-5.200000
1534947294.602000		TRIG
1534947294.662000	-5.600000
1534947294.762000	-5.000000
1534947294.842000	-4.100000
1534947294.922000	-3.200000
1534947295.022000	0.800000
1534947295.102000	18.500000
1534947295.182000	48.500000
1534947295.282000	79.800000
1534947295.362000	94.100000
1534947295.463000	66.100000
1534947295.543000	21.800000
1534947295.623000	3.100000
1534947295.723000	-2.200000
1534947295.803000	-2.300000
1534947295.903000	-0.100000
1534947295.983000	1.900000
1534947296.063000	2.100000
1534947296.163000	-0.000000
1534947296.183000		TRIG
1534947296.243000	-0.700000
1534947296.323000	0.600000
1534947296.423000	1.200000
1534947296.503000	0.500000
1534947296.583000	4.000000
1534947296.683000	23.300000
1534947296.763000	53.100000
1534947296.863000	84.000000
1534947296.943000	96.000000
1534947297.023000	64.000000
1534947297.123000	21.600000
1534947297.203000	3.100000
1534947297.303000	-5.700000
1534947297.383000	-11.900000
1534947297.463000	-17.900000
1534947297.562000	-22.300000
1534947297.642000	-24.900000
1534947297.742000		TRIG
1534947297.762000	-27.000000
