# Supplementary material for: Dynamic MRI of plantar flexion: A comprehensive repeatability study of electrical stimulation-gated muscle contraction standardized on evoked force
Source: PLoS One. 2020 Nov 5;15(11):e0241832. doi: 10.1371/journal.pone.0241832 (PMC7644050; doi:10.1371/journal.pone.0241832)
Supplement: S1 File — (ZIP) [file pone.0241832.s001.zip › Force/S2_D0.txt]

time	force	other
1522846040.453000	3.800000
1522846040.550000	3.900000
1522846040.630000	3.500000
1522846040.725000	3.300000
1522846040.810000	3.300000
1522846040.900000	3.300000
1522846040.996000	3.100000
1522846041.090000	3.500000
1522846041.172000	3.800000
1522846041.269000	3.500000
1522846041.349000	3.200000
1522846041.444000	3.200000
1522846041.509000		TRIG
1522846041.539000	3.200000
1522846041.629000	3.100000
1522846041.715000	3.000000
1522846041.811000	3.700000
1522846041.909000	3.600000
1522846041.989000	3.300000
1522846042.083000	3.300000
1522846042.169000	3.100000
1522846042.258000	3.300000
1522846042.354000	3.100000
1522846042.449000	3.500000
1522846042.530000	4.100000
1522846042.629000	3.700000
1522846042.709000	3.600000
1522846042.802000	3.600000
1522846042.897000	3.500000
1522846042.989000	3.600000
1522846043.069000		TRIG
1522846043.089000	3.500000
1522846043.169000	4.200000
1522846043.269000	4.300000
1522846043.345000	3.900000
1522846043.441000	3.700000
1522846043.529000	3.500000
1522846043.617000	3.500000
1522846043.712000	3.300000
1522846043.809000	3.500000
1522846043.889000	3.900000
1522846043.984000	3.700000
1522846044.069000	3.400000
1522846044.160000	3.300000
1522846044.255000	3.200000
1522846044.349000	3.200000
1522846044.431000	3.000000
1522846044.529000	3.500000
1522846044.609000	3.800000
1522846044.629000		TRIG
1522846044.703000	3.400000
1522846044.799000	3.300000
1522846044.889000	3.200000
1522846044.974000	3.200000
1522846045.070000	3.100000
1522846045.169000	3.100000
1522846045.249000	3.800000
1522846045.342000	3.700000
1522846045.429000	3.500000
1522846045.518000	3.500000
1522846045.613000	3.400000
1522846045.709000	3.500000
1522846045.789000	3.300000
1522846045.889000	3.600000
1522846045.969000	4.200000
1522846046.061000	3.900000
1522846046.157000	3.700000
1522846046.205000		TRIG
1522846046.249000	3.800000
1522846046.332000	3.800000
1522846046.429000	3.900000
1522846046.509000	3.600000
1522846046.604000	4.000000
1522846046.700000	4.200000
1522846046.789000	3.800000
1522846046.876000	3.600000
1522846046.971000	3.500000
1522846047.069000	3.400000
1522846047.149000	3.400000
1522846047.243000	3.100000
1522846047.329000	3.600000
1522846047.419000	3.700000
1522846047.515000	3.400000
1522846047.609000	3.300000
1522846047.690000	3.200000
1522846047.789000		TRIG
1522846047.809000	3.200000
1522846047.869000	3.200000
1522846047.962000	3.000000
1522846048.058000	3.500000
1522846048.149000	3.600000
1522846048.234000	3.200000
1522846048.329000	3.200000
1522846048.429000	3.100000
1522846048.509000	3.200000
1522846048.601000	3.200000
1522846048.689000	3.000000
1522846048.777000	3.600000
1522846048.873000	3.800000
1522846048.969000	3.500000
1522846049.049000	3.500000
1522846049.144000	3.500000
1522846049.224000	3.500000
1522846049.320000	3.600000
1522846049.349000		TRIG
1522846049.416000	3.400000
1522846049.496000	3.900000
1522846049.592000	4.200000
1522846049.689000	3.900000
1522846049.769000	3.800000
1522846049.863000	3.900000
1522846049.959000	3.900000
1522846050.039000	3.800000
1522846050.135000	3.500000
1522846050.231000	3.900000
1522846050.311000	4.000000
1522846050.409000	3.700000
1522846050.502000	3.400000
1522846050.582000	3.300000
1522846050.678000	3.300000
1522846050.774000	3.200000
1522846050.854000	3.000000
1522846050.918000		TRIG
1522846050.950000	3.500000
1522846051.049000	3.700000
1522846051.129000	3.300000
1522846051.221000	3.200000
1522846051.309000	3.100000
1522846051.397000	3.100000
1522846051.493000	3.100000
1522846051.589000	2.900000
1522846051.669000	3.500000
1522846051.765000	3.600000
1522846051.849000	3.200000
1522846051.940000	3.200000
1522846052.036000	3.100000
1522846052.129000	3.100000
1522846052.212000	3.100000
1522846052.309000	2.900000
1522846052.389000	3.600000
1522846052.484000	3.700000
1522846052.500000		TRIG
1522846052.579000	3.400000
1522846052.669000	3.400000
1522846052.756000	3.300000
1522846052.852000	3.400000
1522846052.950000	3.500000
1522846053.030000	3.300000
1522846053.124000	3.900000
1522846053.210000	4.000000
1522846053.300000	3.700000
1522846053.395000	3.600000
1522846053.490000	3.600000
1522846053.571000	3.800000
1522846053.670000	3.800000
1522846053.750000	3.700000
1522846053.843000	4.100000
1522846053.938000	3.900000
1522846054.030000	3.400000
1522846054.070000		TRIG
1522846054.114000	3.400000
1522846054.210000	3.200000
1522846054.310000	3.200000
1522846054.390000	2.900000
1522846054.482000	3.000000
1522846054.570000	3.500000
1522846054.657000	3.400000
1522846054.753000	3.000000
1522846054.850000	3.000000
1522846054.930000	3.000000
1522846055.025000	3.000000
1522846055.110000	2.800000
1522846055.201000	3.200000
1522846055.296000	3.600000
1522846055.390000	3.200000
1522846055.472000	3.000000
1522846055.570000	3.000000
1522846055.630000		TRIG
1522846055.650000	3.100000
1522846055.744000	3.300000
1522846055.840000	3.100000
1522846055.930000	3.800000
1522846056.015000	3.800000
1522846056.111000	3.500000
1522846056.210000	3.500000
1522846056.290000	3.600000
1522846056.383000	3.600000
1522846056.470000	3.600000
1522846056.559000	3.600000
1522846056.655000	4.300000
1522846056.750000	4.100000
1522846056.830000	3.700000
1522846056.930000	3.600000
1522846057.010000	3.400000
1522846057.102000	3.400000
1522846057.198000	3.200000
1522846057.210000		TRIG
1522846057.290000	3.200000
1522846057.374000	3.700000
1522846057.470000	3.500000
1522846057.550000	3.200000
1522846057.645000	3.200000
1522846057.741000	3.100000
1522846057.830000	3.200000
1522846057.917000	3.100000
1522846058.012000	3.100000
1522846058.110000	3.600000
1522846058.190000	3.400000
1522846058.284000	3.100000
1522846058.370000	3.100000
1522846058.460000	3.000000
1522846058.556000	3.100000
1522846058.650000	3.100000
1522846058.731000	2.900000
1522846058.764000		TRIG
1522846058.829000	3.400000
1522846058.909000	3.500000
1522846059.003000	3.100000
1522846059.099000	3.100000
1522846059.189000	3.100000
1522846059.275000	3.200000
1522846059.371000	3.300000
1522846059.469000	3.000000
1522846059.549000	3.400000
1522846059.642000	3.800000
1522846059.729000	3.600000
1522846059.818000	3.500000
1522846059.914000	3.500000
1522846060.009000	3.400000
1522846060.090000	3.600000
1522846060.189000	3.500000
1522846060.269000	3.800000
1522846060.349000		TRIG
1522846060.369000	4.200000
1522846060.457000	3.700000
1522846060.549000	3.400000
1522846060.633000	3.300000
1522846060.729000	3.200000
1522846060.809000	3.300000
1522846060.904000	3.000000
1522846061.000000	3.300000
1522846061.089000	3.600000
1522846061.176000	3.300000
1522846061.272000	3.100000
1522846061.352000	3.100000
1522846061.449000	3.000000
1522846061.543000	3.000000
1522846061.623000	2.800000
1522846061.719000	3.300000
1522846061.815000	3.400000
1522846061.895000	3.000000
1522846061.911000		TRIG
1522846061.991000	3.000000
1522846062.089000	2.900000
1522846062.169000	2.900000
1522846062.262000	2.800000
1522846062.358000	2.700000
1522846062.438000	3.400000
1522846062.534000	3.300000
1522846062.630000	3.000000
1522846062.710000	3.100000
1522846062.809000	3.100000
1522846062.901000	3.300000
1522846062.981000	3.100000
1522846063.077000	3.300000
1522846063.169000	3.900000
1522846063.253000	3.700000
1522846063.349000	3.400000
1522846063.429000	3.500000
1522846063.477000		TRIG
1522846063.524000	3.500000
1522846063.620000	3.600000
1522846063.709000	3.400000
1522846063.796000	3.500000
1522846063.892000	3.900000
1522846063.989000	3.700000
1522846064.069000	3.600000
1522846064.164000	3.500000
1522846064.249000	3.400000
1522846064.339000	3.300000
1522846064.435000	3.100000
1522846064.529000	3.100000
1522846064.611000	3.600000
1522846064.709000	3.400000
1522846064.789000	3.100000
1522846064.883000	3.000000
1522846064.978000	3.000000
1522846065.049000		TRIG
1522846065.069000	3.000000
1522846065.154000	3.100000
1522846065.250000	2.800000
1522846065.349000	3.400000
1522846065.429000	5.700000
1522846065.522000	12.300000
1522846065.609000	17.200000
1522846065.697000	20.100000
1522846065.793000	20.600000
1522846065.889000	16.600000
1522846065.969000	11.300000
1522846066.065000	8.100000
1522846066.149000	7.200000
1522846066.241000	7.100000
1522846066.336000	6.800000
1522846066.429000	6.800000
1522846066.512000	6.800000
1522846066.609000	6.700000
1522846066.629000		TRIG
1522846066.689000	6.800000
1522846066.784000	6.900000
1522846066.880000	6.700000
1522846066.969000	9.500000
1522846067.056000	20.100000
1522846067.151000	31.900000
1522846067.249000	42.400000
1522846067.329000	46.300000
1522846067.423000	37.300000
1522846067.509000	22.000000
1522846067.599000	12.700000
1522846067.695000	8.500000
1522846067.789000	8.300000
1522846067.870000	8.700000
1522846067.969000	8.200000
1522846068.049000	8.100000
1522846068.142000	8.000000
1522846068.189000		TRIG
1522846068.238000	7.900000
1522846068.329000	8.100000
1522846068.414000	7.900000
1522846068.509000	9.100000
1522846068.609000	16.400000
1522846068.689000	31.000000
1522846068.781000	44.700000
1522846068.869000	52.300000
1522846068.957000	45.400000
1522846069.053000	26.500000
1522846069.149000	14.100000
1522846069.229000	9.100000
1522846069.324000	8.500000
1522846069.409000	8.600000
1522846069.500000	8.200000
1522846069.596000	8.300000
1522846069.689000	8.300000
1522846069.756000		TRIG
1522846069.772000	8.400000
1522846069.869000	8.400000
1522846069.949000	8.300000
1522846070.043000	9.300000
1522846070.139000	13.200000
1522846070.230000	25.300000
1522846070.316000	40.700000
1522846070.412000	51.800000
1522846070.510000	50.100000
1522846070.590000	31.900000
1522846070.683000	16.100000
1522846070.770000	10.000000
1522846070.859000	8.100000
1522846070.955000	8.200000
1522846071.050000	8.300000
1522846071.131000	8.100000
1522846071.230000	8.100000
1522846071.310000	8.000000
1522846071.330000		TRIG
1522846071.402000	8.100000
1522846071.498000	8.600000
1522846071.590000	8.700000
1522846071.674000	10.100000
1522846071.770000	19.100000
1522846071.850000	34.100000
1522846071.945000	46.400000
1522846072.041000	49.500000
1522846072.130000	36.800000
1522846072.217000	19.200000
1522846072.313000	11.000000
1522846072.410000	7.800000
1522846072.490000	8.000000
1522846072.584000	8.200000
1522846072.670000	8.100000
1522846072.760000	8.100000
1522846072.856000	8.200000
1522846072.890000		TRIG
1522846072.936000	8.900000
1522846073.032000	9.000000
1522846073.130000	8.700000
1522846073.210000	9.300000
1522846073.303000	15.000000
1522846073.399000	28.500000
1522846073.479000	41.500000
1522846073.575000	48.500000
1522846073.671000	42.100000
1522846073.751000	23.800000
1522846073.850000	12.500000
1522846073.942000	8.500000
1522846074.022000	7.800000
1522846074.118000	8.100000
1522846074.214000	7.900000
1522846074.294000	8.200000
1522846074.390000	8.500000
1522846074.470000		TRIG
1522846074.490000	8.100000
1522846074.566000	8.000000
1522846074.661000	8.000000
1522846074.750000	8.200000
1522846074.837000	11.600000
1522846074.933000	23.700000
1522846075.030000	38.000000
1522846075.110000	47.900000
1522846075.205000	46.600000
1522846075.300000	30.000000
1522846075.380000	15.200000
1522846075.476000	9.500000
1522846075.570000	7.700000
1522846075.652000	7.900000
1522846075.750000	8.200000
1522846075.830000	8.000000
1522846075.924000	7.900000
1522846076.019000	7.900000
1522846076.036000		TRIG
1522846076.110000	8.000000
1522846076.195000	7.300000
1522846076.291000	6.700000
1522846076.389000	9.000000
1522846076.469000	18.700000
1522846076.563000	34.000000
1522846076.658000	46.000000
1522846076.738000	49.800000
1522846076.834000	36.800000
1522846076.930000	17.800000
1522846077.010000	9.800000
1522846077.109000	7.200000
1522846077.189000	7.600000
1522846077.282000	7.800000
1522846077.377000	7.500000
1522846077.469000	7.500000
1522846077.553000	7.600000
1522846077.601000		TRIG
1522846077.649000	7.700000
1522846077.749000	7.500000
1522846077.825000	7.000000
1522846077.921000	8.300000
1522846078.009000	14.800000
1522846078.096000	28.900000
1522846078.192000	41.500000
1522846078.289000	50.100000
1522846078.369000	44.400000
1522846078.464000	24.200000
1522846078.549000	11.800000
1522846078.640000	7.500000
1522846078.735000	7.200000
1522846078.829000	7.500000
1522846078.911000	7.200000
1522846079.009000	7.400000
1522846079.089000	7.500000
1522846079.169000		TRIG
1522846079.189000	7.800000
1522846079.279000	7.800000
1522846079.369000	7.300000
1522846079.454000	8.200000
1522846079.550000	11.600000
1522846079.649000	23.500000
1522846079.729000	38.600000
1522846079.822000	47.600000
1522846079.909000	45.300000
1522846079.998000	28.000000
1522846080.093000	13.200000
1522846080.189000	8.200000
1522846080.269000	7.200000
1522846080.369000	7.300000
1522846080.449000	7.100000
1522846080.541000	7.100000
1522846080.637000	7.200000
1522846080.729000	7.400000
1522846080.749000		TRIG
1522846080.812000	7.400000
1522846080.909000	7.200000
1522846080.989000	7.700000
1522846081.084000	8.900000
1522846081.180000	16.500000
1522846081.269000	31.500000
1522846081.356000	44.000000
1522846081.452000	48.800000
1522846081.549000	36.700000
1522846081.629000	17.800000
1522846081.723000	9.900000
1522846081.809000	7.100000
1522846081.899000	6.900000
1522846081.995000	7.300000
1522846082.089000	7.100000
1522846082.171000	7.200000
1522846082.269000	7.600000
1522846082.314000		TRIG
1522846082.349000	7.500000
1522846082.442000	7.900000
1522846082.538000	7.900000
1522846082.629000	8.200000
1522846082.714000	13.300000
1522846082.810000	27.400000
1522846082.909000	41.700000
1522846082.989000	51.300000
1522846083.081000	46.300000
1522846083.169000	25.600000
1522846083.257000	12.900000
1522846083.353000	8.100000
1522846083.449000	7.000000
1522846083.529000	7.600000
1522846083.624000	7.400000
1522846083.709000	7.300000
1522846083.800000	7.200000
1522846083.889000		TRIG
1522846083.909000	7.700000
1522846083.989000	8.000000
1522846084.072000	7.400000
1522846084.169000	7.400000
1522846084.249000	10.000000
1522846084.344000	20.000000
1522846084.439000	34.300000
1522846084.529000	46.100000
1522846084.615000	49.400000
1522846084.711000	34.200000
1522846084.809000	16.100000
1522846084.889000	8.800000
1522846084.982000	6.600000
1522846085.069000	6.900000
1522846085.158000	7.000000
1522846085.254000	6.700000
1522846085.349000	7.000000
1522846085.430000	7.700000
1522846085.449000		TRIG
1522846085.529000	7.700000
1522846085.609000	7.300000
1522846085.702000	7.400000
1522846085.797000	8.500000
1522846085.889000	15.600000
1522846085.973000	29.500000
1522846086.069000	43.800000
1522846086.149000	49.200000
1522846086.245000	36.700000
1522846086.340000	18.100000
1522846086.421000	9.900000
1522846086.516000	7.200000
1522846086.612000	7.100000
1522846086.692000	7.300000
1522846086.789000	6.900000
1522846086.884000	7.400000
1522846086.964000	7.500000
1522846087.029000		TRIG
1522846087.059000	7.500000
1522846087.155000	7.300000
1522846087.235000	7.000000
1522846087.331000	7.500000
1522846087.429000	12.000000
1522846087.509000	24.200000
1522846087.603000	37.100000
1522846087.699000	45.800000
1522846087.779000	42.400000
1522846087.875000	24.900000
1522846087.971000	12.700000
1522846088.051000	7.900000
1522846088.150000	6.700000
1522846088.243000	6.900000
1522846088.323000	7.100000
1522846088.418000	7.400000
1522846088.510000	7.100000
1522846088.594000		TRIG
1522846088.610000	7.300000
1522846088.690000	7.300000
1522846088.790000	7.000000
1522846088.866000	7.300000
1522846088.962000	9.500000
1522846089.057000	20.500000
1522846089.137000	37.400000
1522846089.233000	48.900000
1522846089.330000	49.700000
1522846089.410000	32.900000
1522846089.505000	15.500000
1522846089.590000	8.900000
1522846089.681000	6.700000
1522846089.776000	7.200000
1522846089.870000	7.700000
1522846089.952000	7.500000
1522846090.050000	7.200000
1522846090.130000	7.300000
1522846090.160000		TRIG
1522846090.224000	7.300000
1522846090.320000	7.000000
1522846090.410000	6.800000
1522846090.496000	7.800000
1522846090.591000	15.100000
1522846090.690000	28.300000
1522846090.770000	39.900000
1522846090.863000	45.200000
1522846090.959000	35.000000
1522846091.039000	17.700000
1522846091.134000	9.500000
1522846091.230000	6.500000
1522846091.310000	6.800000
1522846091.410000	7.300000
1522846091.490000	6.700000
1522846091.582000	6.800000
1522846091.678000	6.900000
1522846091.730000		TRIG
1522846091.770000	7.100000
1522846091.853000	7.100000
1522846091.950000	6.500000
1522846092.030000	7.300000
1522846092.125000	11.200000
1522846092.221000	22.000000
1522846092.310000	35.000000
1522846092.397000	42.900000
1522846092.492000	38.800000
1522846092.590000	22.600000
1522846092.670000	11.400000
1522846092.764000	7.400000
1522846092.850000	7.100000
1522846092.940000	7.200000
1522846093.036000	7.000000
1522846093.130000	7.200000
1522846093.211000	7.200000
1522846093.310000	7.500000
1522846093.330000		TRIG
1522846093.390000	7.400000
1522846093.483000	7.300000
1522846093.579000	8.000000
1522846093.670000	9.300000
1522846093.755000	16.900000
1522846093.850000	28.600000
1522846093.949000	37.000000
1522846094.029000	38.100000
1522846094.122000	27.000000
1522846094.209000	13.900000
1522846094.298000	9.000000
1522846094.394000	7.300000
1522846094.489000	6.900000
1522846094.569000	6.900000
1522846094.669000	6.800000
1522846094.749000	6.800000
1522846094.841000	7.000000
1522846094.873000		TRIG
1522846094.937000	7.000000
1522846095.029000	7.200000
1522846095.113000	7.200000
1522846095.209000	7.800000
1522846095.289000	13.100000
1522846095.384000	25.400000
1522846095.480000	36.900000
1522846095.569000	42.300000
1522846095.656000	34.000000
1522846095.752000	18.000000
1522846095.849000	10.200000
1522846095.929000	7.200000
1522846096.023000	6.900000
1522846096.109000	7.400000
1522846096.199000	7.500000
1522846096.295000	7.700000
1522846096.389000	7.900000
1522846096.449000		TRIG
1522846096.471000	8.100000
1522846096.569000	8.600000
1522846096.649000	8.400000
1522846096.742000	8.400000
1522846096.838000	11.500000
1522846096.929000	22.100000
1522846097.014000	34.800000
1522846097.110000	42.800000
1522846097.209000	40.200000
1522846097.289000	24.500000
1522846097.381000	12.500000
1522846097.469000	7.700000
1522846097.557000	6.500000
1522846097.653000	6.800000
1522846097.749000	6.700000
1522846097.829000	6.700000
1522846097.925000	6.800000
1522846098.009000	6.800000
1522846098.029000		TRIG
1522846098.100000	7.300000
1522846098.196000	7.200000
1522846098.289000	6.900000
1522846098.372000	8.600000
1522846098.469000	17.000000
1522846098.549000	31.000000
1522846098.644000	44.400000
1522846098.739000	48.400000
1522846098.829000	33.900000
1522846098.915000	16.500000
1522846099.011000	9.200000
1522846099.109000	6.700000
1522846099.189000	7.200000
1522846099.283000	7.300000
1522846099.369000	7.000000
1522846099.459000	7.300000
1522846099.554000	7.100000
1522846099.589000		TRIG
1522846099.649000	7.600000
1522846099.730000	7.800000
1522846099.829000	7.500000
1522846099.909000	8.200000
1522846100.002000	13.600000
1522846100.097000	26.400000
1522846100.189000	38.700000
1522846100.273000	44.900000
1522846100.369000	36.600000
1522846100.469000	19.500000
1522846100.549000	10.300000
1522846100.641000	7.000000
1522846100.721000	6.800000
1522846100.816000	7.000000
1522846100.912000	6.800000
1522846100.992000	6.900000
1522846101.089000	6.700000
1522846101.152000		TRIG
1522846101.184000	7.200000
1522846101.264000	7.500000
1522846101.360000	7.000000
1522846101.455000	7.100000
1522846101.535000	10.600000
1522846101.631000	22.400000
1522846101.729000	36.600000
1522846101.809000	46.900000
1522846101.903000	44.200000
1522846101.999000	26.600000
1522846102.079000	13.100000
1522846102.174000	7.600000
1522846102.270000	6.400000
1522846102.350000	6.800000
1522846102.449000	6.700000
1522846102.542000	6.900000
1522846102.622000	6.900000
1522846102.718000	7.300000
1522846102.729000		TRIG
1522846102.809000	7.900000
1522846102.893000	7.400000
1522846102.989000	7.300000
1522846103.089000	8.900000
1522846103.169000	16.200000
1522846103.261000	28.300000
1522846103.357000	39.700000
1522846103.437000	43.600000
1522846103.532000	32.700000
1522846103.629000	17.000000
1522846103.709000	9.300000
1522846103.804000	7.000000
1522846103.889000	7.200000
1522846103.980000	7.200000
1522846104.076000	7.100000
1522846104.169000	6.900000
1522846104.251000	7.200000
1522846104.289000		TRIG
1522846104.349000	7.700000
1522846104.429000	7.200000
1522846104.523000	7.000000
1522846104.619000	10.400000
1522846104.715000	21.500000
1522846104.795000	37.000000
1522846104.891000	49.500000
1522846104.989000	52.900000
1522846105.069000	41.700000
1522846105.162000	21.400000
1522846105.259000	10.600000
1522846105.339000	6.900000
1522846105.435000	6.800000
1522846105.530000	7.000000
1522846105.611000	6.900000
1522846105.710000	6.700000
1522846105.790000	7.000000
1522846105.870000		TRIG
1522846105.890000	7.900000
1522846105.978000	7.600000
1522846106.070000	7.200000
1522846106.154000	7.600000
1522846106.250000	10.200000
1522846106.330000	20.400000
1522846106.425000	35.700000
1522846106.521000	47.000000
1522846106.610000	45.200000
1522846106.697000	27.700000
1522846106.793000	13.800000
1522846106.890000	8.800000
1522846106.970000	7.600000
1522846107.064000	7.700000
1522846107.150000	7.400000
1522846107.240000	7.000000
1522846107.336000	7.100000
1522846107.430000	7.700000
1522846107.450000		TRIG
1522846107.512000	7.500000
1522846107.610000	7.100000
1522846107.690000	7.100000
1522846107.783000	8.300000
1522846107.879000	16.200000
1522846107.970000	30.000000
1522846108.055000	41.000000
1522846108.151000	44.900000
1522846108.250000	32.600000
1522846108.330000	16.200000
1522846108.422000	8.900000
1522846108.510000	6.500000
1522846108.598000	6.700000
1522846108.694000	6.800000
1522846108.790000	6.500000
1522846108.870000	7.100000
1522846108.965000	7.300000
1522846109.010000		TRIG
1522846109.050000	7.200000
1522846109.141000	7.100000
1522846109.237000	7.000000
1522846109.330000	7.700000
1522846109.413000	12.500000
1522846109.510000	23.500000
1522846109.590000	35.800000
1522846109.685000	44.800000
1522846109.780000	39.100000
1522846109.870000	21.700000
1522846109.956000	11.200000
1522846110.052000	7.500000
1522846110.150000	7.000000
1522846110.230000	7.300000
1522846110.324000	7.200000
1522846110.410000	7.700000
1522846110.499000	7.700000
1522846110.570000		TRIG
1522846110.595000	7.400000
1522846110.690000	7.400000
1522846110.771000	7.000000
1522846110.870000	7.100000
1522846110.950000	9.700000
1522846111.042000	19.500000
1522846111.138000	34.300000
1522846111.229000	44.600000
1522846111.314000	42.500000
1522846111.410000	26.700000
1522846111.509000	13.300000
1522846111.589000	7.800000
1522846111.681000	6.400000
1522846111.769000	6.700000
1522846111.857000	6.500000
1522846111.953000	7.000000
1522846112.049000	7.100000
1522846112.129000	7.000000
1522846112.149000		TRIG
1522846112.225000	7.100000
1522846112.309000	6.900000
1522846112.400000	7.000000
1522846112.496000	8.400000
1522846112.589000	15.300000
1522846112.672000	27.800000
1522846112.769000	39.900000
1522846112.849000	46.600000
1522846112.944000	36.500000
1522846113.039000	19.100000
1522846113.129000	10.200000
1522846113.215000	6.900000
1522846113.311000	6.900000
1522846113.409000	7.000000
1522846113.489000	7.400000
1522846113.583000	7.700000
1522846113.669000	7.500000
1522846113.711000		TRIG
1522846113.759000	7.500000
1522846113.854000	7.200000
1522846113.949000	7.100000
1522846114.030000	7.700000
1522846114.129000	12.100000
1522846114.209000	25.500000
1522846114.302000	39.800000
1522846114.398000	47.100000
1522846114.489000	40.000000
1522846114.573000	22.100000
1522846114.669000	11.200000
1522846114.769000	7.200000
1522846114.849000	6.500000
1522846114.941000	6.700000
1522846115.021000	6.900000
1522846115.117000	6.800000
1522846115.212000	6.600000
1522846115.289000		TRIG
1522846115.309000	7.000000
1522846115.389000	6.900000
1522846115.484000	6.700000
1522846115.564000	6.900000
1522846115.660000	9.000000
1522846115.756000	18.600000
1522846115.836000	32.800000
1522846115.931000	43.200000
1522846116.029000	43.100000
1522846116.109000	28.100000
1522846116.203000	13.900000
1522846116.299000	8.200000
1522846116.379000	6.600000
1522846116.475000	7.200000
1522846116.570000	7.400000
1522846116.650000	7.100000
1522846116.749000	7.100000
1522846116.842000	7.400000
1522846116.849000		TRIG
1522846116.922000	7.500000
1522846117.018000	7.300000
1522846117.109000	7.200000
1522846117.194000	8.600000
1522846117.290000	15.600000
1522846117.389000	29.700000
1522846117.469000	41.600000
1522846117.561000	44.700000
1522846117.657000	32.900000
1522846117.737000	16.600000
1522846117.833000	8.900000
1522846117.929000	6.500000
1522846118.009000	6.800000
1522846118.104000	6.700000
1522846118.189000	6.600000
1522846118.280000	6.700000
1522846118.376000	6.800000
1522846118.409000		TRIG
1522846118.469000	7.100000
1522846118.552000	6.800000
1522846118.649000	6.600000
1522846118.729000	7.600000
1522846118.823000	11.200000
1522846118.919000	22.600000
1522846119.015000	37.000000
1522846119.095000	45.700000
1522846119.191000	41.100000
1522846119.289000	23.800000
1522846119.369000	11.700000
1522846119.462000	7.200000
1522846119.549000	6.800000
1522846119.638000	7.000000
1522846119.734000	6.800000
1522846119.829000	7.000000
1522846119.910000	7.100000
1522846119.990000		TRIG
1522846120.009000	7.300000
1522846120.089000	7.400000
1522846120.181000	7.000000
1522846120.277000	7.600000
1522846120.369000	9.800000
1522846120.453000	18.600000
1522846120.549000	32.300000
1522846120.629000	41.000000
1522846120.724000	41.900000
1522846120.820000	28.500000
1522846120.909000	14.200000
1522846120.996000	8.400000
1522846121.092000	7.200000
1522846121.189000	7.200000
1522846121.269000	7.000000
1522846121.363000	6.800000
1522846121.449000	6.800000
1522846121.539000	6.900000
1522846121.549000		TRIG
1522846121.635000	7.000000
1522846121.729000	6.600000
1522846121.811000	7.100000
1522846121.909000	8.100000
1522846121.989000	13.600000
1522846122.083000	27.000000
1522846122.178000	40.100000
1522846122.269000	46.300000
1522846122.354000	36.500000
1522846122.450000	18.700000
1522846122.549000	9.600000
1522846122.629000	6.900000
1522846122.723000	6.600000
1522846122.810000	6.800000
1522846122.898000	6.900000
1522846122.994000	6.900000
1522846123.090000	7.100000
1522846123.130000		TRIG
1522846123.170000	7.100000
1522846123.270000	7.300000
1522846123.350000	7.700000
1522846123.442000	8.000000
1522846123.537000	11.300000
1522846123.630000	21.500000
1522846123.713000	33.300000
1522846123.810000	42.300000
1522846123.890000	39.000000
1522846123.985000	23.200000
1522846124.080000	11.900000
1522846124.170000	7.600000
1522846124.256000	6.600000
1522846124.352000	6.800000
1522846124.450000	6.800000
1522846124.530000	6.700000
1522846124.624000	6.700000
1522846124.704000		TRIG
1522846124.710000	6.900000
1522846124.799000	7.400000
1522846124.895000	7.200000
1522846124.990000	7.000000
1522846125.071000	8.600000
1522846125.170000	15.900000
1522846125.250000	28.900000
1522846125.343000	39.600000
1522846125.438000	40.500000
1522846125.530000	28.100000
1522846125.614000	14.600000
1522846125.710000	8.300000
1522846125.810000	6.500000
1522846125.886000	6.700000
1522846125.982000	6.700000
1522846126.070000	6.900000
1522846126.157000	6.800000
1522846126.253000	7.400000
1522846126.270000		TRIG
1522846126.350000	7.900000
1522846126.430000	7.500000
1522846126.525000	7.500000
1522846126.610000	8.300000
1522846126.701000	13.800000
1522846126.796000	26.200000
1522846126.890000	39.000000
1522846126.972000	44.800000
1522846127.070000	36.100000
1522846127.150000	19.200000
1522846127.244000	9.900000
1522846127.340000	6.800000
1522846127.430000	6.500000
1522846127.515000	6.700000
1522846127.611000	6.600000
1522846127.710000	6.700000
1522846127.790000	7.300000
1522846127.850000		TRIG
1522846127.883000	7.400000
1522846127.970000	7.100000
1522846128.059000	7.100000
1522846128.154000	7.500000
1522846128.250000	10.600000
1522846128.330000	21.000000
1522846128.430000	33.200000
1522846128.510000	43.300000
1522846128.602000	41.300000
1522846128.698000	24.700000
1522846128.789000	12.200000
1522846128.874000	7.400000
1522846128.969000	6.300000
1522846129.069000	6.800000
1522846129.149000	6.500000
1522846129.241000	6.700000
1522846129.329000	7.400000
1522846129.409000		TRIG
1522846129.429000	7.400000
1522846129.512000	7.300000
1522846129.609000	7.000000
1522846129.689000	7.100000
1522846129.784000	8.700000
1522846129.869000	15.700000
1522846129.960000	27.900000
1522846130.056000	39.800000
1522846130.136000	42.100000
1522846130.232000	29.500000
1522846130.329000	15.400000
1522846130.409000	8.900000
1522846130.503000	6.800000
1522846130.599000	6.800000
1522846130.679000	6.600000
1522846130.775000	6.700000
1522846130.871000	7.100000
1522846130.951000	7.100000
1522846130.983000		TRIG
1522846131.049000	7.000000
1522846131.142000	6.600000
1522846131.222000	6.400000
1522846131.318000	7.300000
1522846131.414000	12.200000
1522846131.494000	24.200000
1522846131.590000	36.400000
1522846131.689000	43.100000
1522846131.769000	35.300000
1522846131.861000	19.000000
1522846131.957000	9.900000
1522846132.037000	6.400000
1522846132.133000	6.200000
1522846132.229000	6.300000
1522846132.309000	6.300000
1522846132.405000	7.000000
1522846132.489000	6.900000
1522846132.549000		TRIG
1522846132.580000	7.100000
1522846132.676000	7.100000
1522846132.769000	6.900000
1522846132.852000	7.300000
1522846132.949000	10.100000
1522846133.044000	21.000000
1522846133.124000	36.600000
1522846133.219000	47.600000
1522846133.315000	45.000000
1522846133.395000	27.200000
1522846133.491000	13.400000
1522846133.589000	7.900000
1522846133.669000	6.500000
1522846133.763000	6.600000
1522846133.849000	6.500000
1522846133.938000	7.000000
1522846134.034000	7.000000
1522846134.129000		TRIG
1522846134.149000	6.900000
1522846134.210000	7.000000
1522846134.309000	6.600000
1522846134.389000	6.600000
1522846134.482000	8.200000
1522846134.577000	14.900000
1522846134.673000	27.500000
1522846134.753000	39.800000
1522846134.849000	42.600000
1522846134.949000	30.300000
1522846135.025000	15.400000
1522846135.121000	8.400000
1522846135.209000	6.200000
1522846135.296000	6.200000
1522846135.392000	6.500000
1522846135.489000	6.900000
1522846135.569000	6.900000
1522846135.664000	6.900000
1522846135.689000		TRIG
1522846135.749000	7.200000
1522846135.840000	6.900000
1522846135.935000	6.900000
1522846136.029000	7.500000
1522846136.111000	11.600000
1522846136.209000	24.300000
1522846136.289000	38.000000
1522846136.383000	44.200000
1522846136.478000	36.100000
1522846136.569000	19.500000
1522846136.654000	10.400000
1522846136.750000	7.100000
1522846136.849000	6.600000
1522846136.929000	7.000000
1522846137.022000	7.000000
1522846137.109000	6.900000
1522846137.198000	6.900000
1522846137.261000		TRIG
1522846137.293000	7.000000
1522846137.389000	6.800000
1522846137.469000	6.500000
1522846137.569000	6.700000
1522846137.649000	9.300000
1522846137.741000	17.900000
1522846137.837000	30.500000
1522846137.929000	39.700000
1522846138.012000	37.900000
1522846138.109000	23.900000
1522846138.189000	12.100000
1522846138.284000	7.100000
1522846138.380000	6.300000
1522846138.469000	6.800000
1522846138.556000	6.400000
1522846138.651000	6.300000
1522846138.749000	6.400000
1522846138.829000	6.500000
1522846138.849000		TRIG
1522846138.923000	6.700000
1522846139.009000	6.300000
1522846139.099000	6.400000
1522846139.195000	8.200000
1522846139.289000	14.300000
1522846139.370000	27.400000
1522846139.469000	39.400000
1522846139.549000	42.200000
1522846139.642000	30.900000
1522846139.738000	16.000000
1522846139.829000	8.800000
1522846139.914000	6.800000
1522846140.009000	7.100000
1522846140.109000	6.900000
1522846140.190000	6.800000
1522846140.282000	6.900000
1522846140.370000	7.000000
1522846140.410000		TRIG
1522846140.458000	7.200000
1522846140.554000	6.900000
1522846140.650000	6.700000
1522846140.730000	7.700000
1522846140.825000	11.300000
1522846140.910000	22.000000
1522846141.001000	35.500000
1522846141.097000	43.100000
1522846141.190000	36.900000
1522846141.273000	21.000000
1522846141.370000	10.500000
1522846141.450000	6.800000
1522846141.544000	6.700000
1522846141.640000	6.600000
1522846141.730000	6.400000
1522846141.816000	6.500000
1522846141.912000	6.400000
1522846141.970000		TRIG
1522846142.010000	6.800000
1522846142.090000	6.600000
1522846142.183000	6.500000
1522846142.270000	7.300000
1522846142.359000	9.700000
1522846142.455000	19.500000
1522846142.550000	34.500000
1522846142.631000	45.300000
1522846142.730000	43.900000
1522846142.810000	27.500000
1522846142.902000	13.300000
1522846142.998000	7.600000
1522846143.090000	6.700000
1522846143.174000	6.800000
1522846143.270000	6.700000
1522846143.350000	6.800000
1522846143.445000	6.900000
1522846143.541000	7.100000
1522846143.550000		TRIG
1522846143.630000	7.200000
1522846143.717000	6.800000
1522846143.813000	7.400000
1522846143.910000	8.600000
1522846143.990000	14.000000
1522846144.084000	26.900000
1522846144.170000	39.100000
1522846144.260000	43.600000
1522846144.356000	33.400000
1522846144.450000	17.400000
1522846144.532000	9.200000
1522846144.630000	6.600000
1522846144.710000	6.400000
1522846144.803000	6.400000
1522846144.899000	6.400000
1522846144.979000	6.300000
1522846145.075000	6.600000
1522846145.110000		TRIG
1522846145.171000	6.600000
1522846145.251000	6.400000
1522846145.350000	6.800000
1522846145.443000	7.200000
1522846145.523000	10.300000
1522846145.618000	21.100000
1522846145.714000	35.000000
1522846145.794000	45.000000
1522846145.890000	40.300000
1522846145.990000	22.700000
1522846146.066000	11.200000
1522846146.162000	7.100000
1522846146.257000	6.300000
1522846146.337000	6.700000
1522846146.433000	6.700000
1522846146.529000	6.700000
1522846146.609000	7.000000
1522846146.689000		TRIG
1522846146.709000	7.100000
1522846146.789000	7.400000
1522846146.881000	7.500000
1522846146.976000	7.500000
1522846147.069000	9.300000
1522846147.152000	18.000000
1522846147.249000	33.100000
1522846147.344000	45.900000
1522846147.424000	45.700000
1522846147.520000	28.800000
1522846147.615000	14.200000
1522846147.695000	8.200000
1522846147.791000	6.300000
1522846147.889000	6.600000
1522846147.969000	6.600000
1522846148.063000	6.600000
1522846148.149000	6.700000
1522846148.239000	6.700000
1522846148.255000		TRIG
1522846148.334000	7.000000
1522846148.429000	7.000000
1522846148.510000	6.700000
1522846148.609000	7.700000
1522846148.702000	13.300000
1522846148.782000	25.500000
1522846148.878000	39.700000
1522846148.973000	47.200000
1522846149.053000	36.900000
1522846149.149000	19.200000
1522846149.249000	9.800000
1522846149.329000	6.300000
1522846149.421000	6.400000
1522846149.509000	6.700000
1522846149.597000	6.600000
1522846149.692000	6.800000
1522846149.789000	6.800000
1522846149.820000		TRIG
1522846149.869000	7.100000
1522846149.964000	7.500000
1522846150.049000	7.200000
1522846150.140000	7.500000
1522846150.236000	10.800000
1522846150.329000	21.100000
1522846150.411000	33.800000
1522846150.509000	40.300000
1522846150.589000	34.900000
1522846150.683000	20.600000
1522846150.779000	11.100000
1522846150.869000	7.100000
1522846150.955000	6.500000
1522846151.050000	6.700000
1522846151.149000	6.500000
1522846151.229000	6.600000
1522846151.322000	6.400000
1522846151.389000		TRIG
1522846151.409000	6.700000
1522846151.498000	7.200000
1522846151.594000	6.900000
1522846151.689000	6.800000
1522846151.769000	8.600000
1522846151.869000	17.200000
1522846151.949000	31.000000
1522846152.041000	42.000000
1522846152.137000	42.900000
1522846152.229000	28.700000
1522846152.313000	14.400000
1522846152.409000	7.900000
1522846152.489000	6.100000
1522846152.584000	6.500000
1522846152.680000	6.500000
1522846152.769000	6.600000
1522846152.856000	6.500000
1522846152.952000	7.000000
1522846152.969000		TRIG
1522846153.049000	7.600000
1522846153.129000	7.100000
1522846153.223000	7.100000
1522846153.309000	7.900000
1522846153.399000	13.100000
1522846153.495000	24.800000
1522846153.589000	36.700000
1522846153.671000	42.800000
1522846153.769000	34.900000
1522846153.849000	19.100000
1522846153.942000	9.900000
1522846154.038000	6.700000
1522846154.129000	6.400000
1522846154.214000	6.500000
1522846154.310000	6.300000
1522846154.409000	6.400000
1522846154.489000	7.000000
1522846154.529000		TRIG
1522846154.581000	7.100000
1522846154.669000	6.700000
1522846154.757000	6.500000
1522846154.853000	6.900000
1522846154.949000	10.000000
1522846155.029000	21.200000
1522846155.124000	36.000000
1522846155.209000	45.400000
1522846155.300000	39.700000
1522846155.396000	22.100000
1522846155.489000	10.800000
1522846155.572000	6.600000
1522846155.669000	6.000000
1522846155.749000	6.200000
1522846155.843000	6.100000
1522846155.939000	6.800000
1522846156.029000	6.800000
1522846156.089000		TRIG
1522846156.115000	6.900000
1522846156.211000	7.100000
1522846156.309000	6.800000
1522846156.389000	7.000000
1522846156.482000	8.700000
1522846156.569000	16.100000
1522846156.658000	29.700000
1522846156.754000	41.300000
1522846156.849000	42.800000
1522846156.930000	29.400000
1522846157.029000	14.800000
1522846157.109000	8.300000
1522846157.201000	6.500000
1522846157.297000	6.500000
1522846157.389000	6.700000
1522846157.473000	6.900000
1522846157.569000	6.700000
1522846157.650000	6.800000
1522846157.670000		TRIG
1522846157.746000	6.900000
1522846157.841000	6.600000
1522846157.930000	6.600000
1522846158.017000	7.200000
1522846158.113000	12.600000
1522846158.210000	24.200000
1522846158.290000	35.700000
1522846158.385000	41.000000
1522846158.470000	32.700000
1522846158.560000	17.700000
1522846158.656000	9.300000
1522846158.750000	6.200000
1522846158.832000	6.200000
1522846158.930000	6.700000
1522846159.010000	6.300000
1522846159.104000	6.300000
1522846159.199000	6.500000
1522846159.250000		TRIG
1522846159.290000	6.500000
1522846159.375000	6.500000
1522846159.471000	6.200000
1522846159.570000	6.700000
1522846159.650000	10.500000
1522846159.743000	20.800000
1522846159.823000	34.600000
1522846159.919000	44.600000
1522846160.014000	40.500000
1522846160.094000	23.600000
1522846160.190000	11.600000
1522846160.290000	7.000000
1522846160.370000	6.700000
1522846160.462000	7.000000
1522846160.557000	6.700000
1522846160.638000	6.900000
1522846160.733000	6.800000
1522846160.810000		TRIG
1522846160.830000	6.900000
1522846160.910000	6.800000
1522846161.005000	6.400000
1522846161.101000	7.000000
1522846161.181000	8.500000
1522846161.277000	15.600000
1522846161.372000	29.500000
1522846161.452000	42.700000
1522846161.550000	45.000000
1522846161.644000	31.000000
1522846161.724000	15.500000
1522846161.820000	8.600000
1522846161.910000	6.500000
1522846161.996000	6.400000
1522846162.091000	6.500000
1522846162.190000	6.500000
1522846162.270000	6.400000
1522846162.363000	6.700000
1522846162.370000		TRIG
1522846162.450000	6.600000
1522846162.539000	6.700000
1522846162.635000	7.000000
1522846162.730000	7.600000
1522846162.810000	13.000000
1522846162.910000	25.900000
1522846163.002000	39.800000
1522846163.082000	47.200000
1522846163.178000	37.800000
1522846163.274000	20.300000
1522846163.354000	10.900000
1522846163.450000	7.400000
1522846163.530000	6.900000
1522846163.625000	7.100000
1522846163.721000	7.000000
1522846163.809000	7.000000
1522846163.897000	7.200000
1522846163.949000		TRIG
1522846163.993000	7.200000
1522846164.089000	7.600000
1522846164.169000	7.400000
1522846164.264000	7.300000
1522846164.349000	9.800000
1522846164.440000	19.600000
1522846164.536000	35.100000
1522846164.629000	45.900000
1522846164.712000	42.300000
1522846164.809000	25.200000
1522846164.889000	12.800000
1522846164.983000	7.700000
1522846165.079000	6.200000
1522846165.169000	6.400000
1522846165.255000	6.300000
1522846165.351000	6.400000
1522846165.449000	6.300000
1522846165.529000		TRIG
1522846165.549000	6.700000
1522846165.622000	7.200000
1522846165.709000	6.700000
1522846165.798000	6.600000
1522846165.894000	8.100000
1522846165.989000	15.200000
1522846166.070000	28.000000
1522846166.169000	39.300000
1522846166.249000	41.600000
1522846166.341000	29.900000
1522846166.437000	15.500000
1522846166.529000	8.300000
1522846166.613000	6.300000
1522846166.709000	6.600000
1522846166.789000	6.700000
1522846166.884000	6.600000
1522846166.980000	6.600000
1522846167.069000	7.400000
1522846167.089000		TRIG
1522846167.156000	7.500000
1522846167.252000	7.000000
1522846167.349000	7.100000
1522846167.429000	7.700000
1522846167.523000	12.000000
1522846167.609000	24.100000
1522846167.699000	37.700000
1522846167.795000	45.500000
1522846167.889000	37.000000
1522846167.971000	19.600000
1522846168.069000	10.300000
1522846168.149000	7.000000
1522846168.242000	6.700000
1522846168.338000	6.600000
1522846168.429000	6.500000
1522846168.514000	6.900000
1522846168.610000	6.900000
1522846168.658000		TRIG
1522846168.709000	6.800000
1522846168.789000	6.700000
1522846168.881000	6.400000
1522846168.969000	6.800000
1522846169.057000	9.400000
1522846169.153000	18.900000
1522846169.249000	31.800000
1522846169.329000	42.000000
1522846169.425000	40.500000
1522846169.509000	25.400000
1522846169.600000	12.700000
1522846169.696000	7.200000
1522846169.789000	6.000000
1522846169.872000	6.300000
1522846169.969000	6.700000
1522846170.049000	6.900000
1522846170.144000	6.600000
1522846170.229000		TRIG
1522846170.249000	6.900000
1522846170.329000	6.900000
1522846170.415000	6.700000
1522846170.511000	7.000000
1522846170.609000	7.800000
1522846170.689000	14.600000
1522846170.783000	29.200000
1522846170.869000	41.900000
1522846170.958000	43.500000
1522846171.054000	30.300000
1522846171.149000	15.300000
1522846171.230000	8.600000
1522846171.329000	6.800000
1522846171.409000	6.900000
1522846171.502000	7.000000
1522846171.597000	6.700000
1522846171.689000	6.400000
1522846171.773000	6.600000
1522846171.809000		TRIG
1522846171.869000	6.700000
1522846171.969000	6.500000
1522846172.045000	6.300000
1522846172.141000	6.800000
1522846172.229000	11.100000
1522846172.316000	21.800000
1522846172.412000	33.200000
1522846172.509000	40.900000
1522846172.589000	35.000000
1522846172.684000	19.500000
1522846172.769000	10.100000
1522846172.860000	6.400000
1522846172.955000	6.300000
1522846173.049000	6.700000
1522846173.131000	6.300000
1522846173.229000	6.300000
1522846173.309000	6.500000
1522846173.369000		TRIG
1522846173.403000	6.700000
1522846173.499000	6.700000
1522846173.579000	6.300000
1522846173.674000	6.800000
1522846173.770000	9.600000
1522846173.850000	17.900000
1522846173.949000	30.800000
1522846174.042000	41.400000
1522846174.122000	39.000000
1522846174.218000	23.800000
1522846174.313000	11.900000
1522846174.393000	7.100000
1522846174.489000	6.700000
1522846174.589000	6.900000
1522846174.669000	6.600000
1522846174.761000	6.600000
1522846174.857000	6.500000
1522846174.937000		TRIG
1522846174.949000	6.800000
1522846175.032000	6.700000
1522846175.130000	6.400000
1522846175.210000	7.300000
1522846175.305000	9.600000
1522846175.401000	16.800000
1522846175.481000	29.800000
1522846175.577000	40.200000
1522846175.673000	40.600000
1522846175.753000	28.100000
1522846175.850000	13.900000
1522846175.930000	8.000000
1522846176.024000	6.200000
1522846176.120000	6.200000
1522846176.210000	6.300000
1522846176.296000	6.200000
1522846176.392000	6.300000
1522846176.490000	6.400000
1522846176.510000		TRIG
1522846176.570000	6.600000
1522846176.663000	7.000000
1522846176.750000	6.800000
1522846176.839000	7.600000
1522846176.935000	12.700000
1522846177.031000	25.800000
1522846177.111000	38.200000
1522846177.210000	42.900000
1522846177.302000	35.000000
1522846177.382000	19.600000
1522846177.478000	10.400000
1522846177.570000	7.000000
1522846177.654000	6.800000
1522846177.750000	6.800000
1522846177.830000	6.700000
1522846177.925000	6.700000
1522846178.021000	7.000000
1522846178.070000		TRIG
1522846178.110000	7.700000
1522846178.197000	7.200000
1522846178.293000	6.900000
1522846178.390000	9.800000
1522846178.470000	24.900000
1522846178.564000	48.300000
1522846178.650000	65.300000
1522846178.740000	70.200000
1522846178.836000	58.100000
1522846178.930000	30.900000
1522846179.012000	13.300000
1522846179.110000	7.600000
1522846179.190000	6.000000
1522846179.283000	6.400000
1522846179.379000	6.100000
1522846179.470000	6.100000
1522846179.555000	6.800000
1522846179.651000	7.000000
1522846179.670000		TRIG
1522846179.750000	7.600000
1522846179.830000	9.300000
1522846179.922000	11.400000
1522846180.010000	13.800000
1522846180.098000	22.000000
1522846180.194000	37.200000
1522846180.290000	50.700000
1522846180.370000	55.200000
1522846180.466000	41.000000
1522846180.550000	22.200000
1522846180.641000	11.700000
1522846180.737000	7.200000
1522846180.830000	6.300000
1522846180.913000	6.300000
1522846181.010000	6.700000
1522846181.090000	6.800000
1522846181.185000	7.600000
1522846181.217000		TRIG
1522846181.280000	9.700000
1522846181.369000	12.800000
1522846181.456000	17.100000
1522846181.552000	20.800000
1522846181.649000	26.900000
1522846181.729000	41.100000
1522846181.824000	54.700000
1522846181.909000	58.000000
1522846181.999000	43.800000
1522846182.095000	21.700000
1522846182.189000	10.300000
1522846182.271000	6.300000
1522846182.369000	5.700000
1522846182.449000	6.400000
1522846182.543000	6.400000
1522846182.638000	6.200000
1522846182.729000	6.700000
1522846182.789000		TRIG
1522846182.814000	8.800000
1522846182.910000	13.200000
1522846183.009000	19.600000
1522846183.089000	27.100000
1522846183.182000	34.300000
1522846183.269000	45.900000
1522846183.358000	58.800000
1522846183.453000	65.800000
1522846183.549000	58.300000
1522846183.629000	32.500000
1522846183.729000	14.000000
1522846183.809000	7.300000
1522846183.901000	5.700000
1522846183.997000	6.500000
1522846184.089000	6.300000
1522846184.172000	6.300000
1522846184.269000	6.600000
1522846184.349000	7.000000
1522846184.369000		TRIG
1522846184.444000	7.900000
1522846184.540000	10.100000
1522846184.629000	15.400000
1522846184.716000	20.800000
1522846184.811000	28.200000
1522846184.909000	38.700000
1522846184.989000	44.800000
1522846185.083000	44.600000
1522846185.169000	31.700000
1522846185.259000	15.500000
1522846185.354000	8.600000
1522846185.449000	6.400000
1522846185.530000	5.900000
1522846185.629000	5.800000
1522846185.709000	5.800000
1522846185.802000	5.700000
1522846185.898000	5.900000
1522846185.929000		TRIG
1522846185.989000	6.100000
1522846186.073000	6.300000
1522846186.169000	6.900000
1522846186.269000	8.500000
1522846186.349000	13.700000
1522846186.441000	26.100000
1522846186.521000	36.500000
1522846186.617000	41.300000
1522846186.712000	34.600000
1522846186.792000	19.400000
1522846186.889000	10.400000
1522846186.984000	6.700000
1522846187.064000	5.900000
1522846187.160000	6.100000
1522846187.256000	5.900000
1522846187.336000	6.100000
1522846187.431000	6.100000
1522846187.495000		TRIG
1522846187.529000	6.500000
1522846187.609000	7.100000
1522846187.703000	7.400000
1522846187.799000	8.100000
1522846187.879000	10.400000
1522846187.975000	19.600000
1522846188.070000	31.900000
1522846188.150000	38.700000
1522846188.249000	35.900000
1522846188.342000	23.400000
1522846188.422000	12.800000
1522846188.518000	7.900000
1522846188.609000	6.300000
1522846188.694000	6.100000
1522846188.789000	6.000000
1522846188.889000	5.900000
1522846188.969000	5.900000
1522846189.061000	6.600000
1522846189.069000		TRIG
1522846189.149000	6.700000
1522846189.237000	6.000000
1522846189.333000	6.100000
1522846189.429000	7.000000
1522846189.509000	12.700000
1522846189.604000	24.800000
1522846189.700000	36.000000
1522846189.780000	41.200000
1522846189.876000	32.000000
1522846189.972000	16.500000
1522846190.052000	8.500000
1522846190.149000	5.800000
1522846190.229000	5.700000
1522846190.323000	6.000000
1522846190.419000	5.800000
1522846190.509000	6.100000
1522846190.595000	6.700000
1522846190.629000		TRIG
1522846190.691000	6.700000
1522846190.789000	6.300000
1522846190.869000	6.200000
1522846190.962000	6.600000
1522846191.049000	9.800000
1522846191.138000	20.600000
1522846191.234000	33.200000
1522846191.329000	41.800000
1522846191.410000	37.000000
1522846191.509000	21.000000
1522846191.589000	10.500000
1522846191.681000	6.500000
1522846191.777000	5.800000
1522846191.869000	5.900000
1522846191.953000	5.800000
1522846192.049000	6.300000
1522846192.129000	6.300000
1522846192.209000		TRIG
1522846192.229000	6.300000
1522846192.321000	6.100000
1522846192.409000	6.000000
1522846192.496000	6.200000
1522846192.592000	7.900000
1522846192.690000	16.200000
1522846192.770000	30.000000
1522846192.865000	39.900000
1522846192.950000	38.300000
1522846193.041000	24.700000
1522846193.136000	12.300000
1522846193.230000	6.900000
1522846193.312000	5.300000
1522846193.410000	5.400000
1522846193.490000	5.900000
1522846193.584000	5.900000
1522846193.680000	5.600000
1522846193.770000	6.000000
1522846193.790000		TRIG
1522846193.855000	6.100000
1522846193.951000	5.900000
1522846194.050000	6.400000
1522846194.130000	7.800000
1522846194.223000	15.500000
1522846194.310000	28.600000
1522846194.399000	38.000000
1522846194.494000	41.000000
1522846194.590000	31.100000
1522846194.670000	16.400000
1522846194.770000	8.800000
1522846194.850000	6.100000
1522846194.942000	6.400000
1522846195.037000	6.400000
1522846195.130000	6.100000
1522846195.213000	6.100000
1522846195.310000	6.200000
1522846195.350000		TRIG
1522846195.390000	6.900000
1522846195.485000	8.000000
1522846195.581000	9.400000
1522846195.670000	11.400000
1522846195.756000	15.700000
1522846195.852000	26.800000
1522846195.950000	38.800000
1522846196.030000	45.400000
1522846196.124000	40.300000
1522846196.210000	24.800000
1522846196.300000	13.200000
1522846196.396000	8.300000
1522846196.490000	6.500000
1522846196.571000	5.900000
1522846196.670000	5.800000
1522846196.750000	5.700000
1522846196.843000	5.900000
1522846196.910000		TRIG
1522846196.939000	6.300000
1522846197.030000	6.000000
1522846197.115000	6.500000
1522846197.210000	7.900000
1522846197.310000	13.600000
1522846197.390000	27.800000
1522846197.482000	42.600000
1522846197.570000	53.000000
1522846197.658000	52.700000
1522846197.754000	36.300000
1522846197.850000	20.300000
1522846197.930000	12.100000
1522846198.025000	8.000000
1522846198.110000	6.700000
1522846198.201000	6.300000
1522846198.297000	6.100000
1522846198.390000	6.000000
1522846198.473000	6.300000
1522846198.490000		TRIG
1522846198.570000	6.400000
1522846198.649000	7.700000
1522846198.744000	10.600000
1522846198.840000	13.200000
1522846198.929000	19.900000
1522846199.016000	33.400000
1522846199.112000	44.200000
1522846199.209000	46.400000
1522846199.289000	34.900000
1522846199.383000	18.800000
1522846199.469000	10.200000
1522846199.559000	6.900000
1522846199.655000	5.800000
1522846199.749000	5.800000
1522846199.831000	5.700000
1522846199.929000	5.700000
1522846200.009000	6.000000
1522846200.054000		TRIG
1522846200.102000	5.900000
1522846200.198000	5.800000
1522846200.289000	6.300000
1522846200.374000	6.800000
1522846200.470000	9.100000
1522846200.550000	17.700000
1522846200.649000	28.600000
1522846200.741000	37.400000
1522846200.821000	35.600000
1522846200.917000	22.100000
1522846201.013000	11.600000
1522846201.093000	7.300000
1522846201.189000	6.000000
1522846201.284000	6.100000
1522846201.364000	6.100000
1522846201.460000	6.100000
1522846201.556000	6.300000
1522846201.629000		TRIG
1522846201.649000	6.400000
1522846201.732000	6.800000
1522846201.829000	6.700000
1522846201.909000	6.800000
1522846202.003000	8.100000
1522846202.099000	14.600000
1522846202.179000	27.300000
1522846202.275000	36.700000
1522846202.371000	36.500000
1522846202.451000	25.100000
1522846202.549000	13.100000
1522846202.642000	7.400000
1522846202.722000	5.700000
1522846202.818000	5.700000
1522846202.909000	5.700000
1522846202.994000	5.600000
1522846203.090000	5.800000
1522846203.189000	6.500000
1522846203.209000		TRIG
1522846203.269000	6.300000
1522846203.361000	5.800000
1522846203.449000	5.800000
1522846203.537000	6.500000
1522846203.633000	11.200000
1522846203.729000	21.700000
1522846203.809000	32.500000
1522846203.905000	36.700000
1522846204.000000	28.600000
1522846204.080000	15.700000
1522846204.176000	8.600000
1522846204.269000	6.000000
1522846204.352000	5.900000
1522846204.449000	5.700000
1522846204.529000	5.900000
1522846204.624000	6.400000
1522846204.719000	6.400000
1522846204.769000		TRIG
1522846204.809000	6.500000
1522846204.895000	6.600000
1522846204.991000	8.000000
1522846205.089000	10.000000
1522846205.169000	13.100000
1522846205.263000	21.700000
1522846205.358000	33.200000
1522846205.438000	41.000000
1522846205.534000	36.700000
1522846205.630000	22.200000
1522846205.710000	11.200000
1522846205.809000	6.500000
1522846205.889000	5.600000
1522846205.982000	5.500000
1522846206.077000	5.800000
1522846206.169000	6.100000
1522846206.253000	5.900000
1522846206.333000		TRIG
1522846206.349000	6.200000
1522846206.449000	7.000000
1522846206.529000	8.700000
1522846206.621000	10.300000
1522846206.709000	11.800000
1522846206.797000	17.800000
1522846206.892000	29.600000
1522846206.989000	39.900000
1522846207.069000	41.100000
1522846207.164000	28.800000
1522846207.249000	15.000000
1522846207.340000	8.300000
1522846207.436000	6.100000
1522846207.529000	6.000000
1522846207.611000	5.700000
1522846207.709000	6.200000
1522846207.789000	6.400000
1522846207.883000	6.400000
1522846207.889000		TRIG
1522846207.979000	6.700000
1522846208.069000	7.100000
1522846208.155000	8.100000
1522846208.250000	8.900000
1522846208.349000	12.500000
1522846208.429000	21.500000
1522846208.522000	29.900000
1522846208.609000	33.100000
1522846208.698000	27.400000
1522846208.794000	16.600000
1522846208.889000	9.400000
1522846208.969000	6.500000
1522846209.069000	6.100000
1522846209.149000	5.800000
1522846209.241000	6.100000
1522846209.337000	6.300000
1522846209.429000	6.000000
1522846209.469000		TRIG
1522846209.513000	5.900000
1522846209.609000	5.900000
1522846209.689000	5.800000
1522846209.784000	6.000000
1522846209.880000	8.000000
1522846209.969000	14.900000
1522846210.056000	25.600000
1522846210.153000	33.600000
1522846210.250000	31.500000
1522846210.330000	20.500000
1522846210.424000	10.900000
1522846210.510000	6.600000
1522846210.600000	5.700000
1522846210.696000	5.800000
1522846210.790000	5.500000
1522846210.872000	6.100000
1522846210.970000	6.500000
1522846211.050000		TRIG
1522846211.070000	6.200000
1522846211.143000	6.200000
1522846211.239000	6.300000
1522846211.330000	6.300000
1522846211.415000	7.200000
[truncated: 5 more rows]
