# Supplementary material for: Dynamic MRI of plantar flexion: A comprehensive repeatability study of electrical stimulation-gated muscle contraction standardized on evoked force
Source: PLoS One. 2020 Nov 5;15(11):e0241832. doi: 10.1371/journal.pone.0241832 (PMC7644050; doi:10.1371/journal.pone.0241832)
Supplement: S1 File — (ZIP) [file pone.0241832.s001.zip › Force/S2_Dfat.txt]

time	force	other
1522846213.510000	18.000000
1522846213.590000	9.100000
1522846213.683000	5.700000
1522846213.770000	5.300000
1522846213.859000	5.400000
1522846213.955000	5.100000
1522846214.050000	5.700000
1522846214.131000	6.100000
1522846214.190000		TRIG
1522846214.230000	6.100000
1522846214.310000	5.900000
1522846214.403000	5.700000
1522846214.498000	6.100000
1522846214.590000	8.400000
1522846214.674000	17.200000
1522846214.770000	30.800000
1522846214.870000	39.800000
1522846214.946000	36.800000
1522846215.042000	22.400000
1522846215.122000	11.300000
1522846215.217000	6.800000
1522846215.313000	5.800000
1522846215.393000	5.700000
1522846215.490000	5.900000
1522846215.585000	6.100000
1522846215.665000	5.900000
1522846215.750000		TRIG
1522846215.770000	6.200000
1522846215.856000	6.100000
1522846215.936000	5.700000
1522846216.032000	5.900000
1522846216.129000	6.800000
1522846216.209000	12.900000
1522846216.304000	25.000000
1522846216.400000	36.300000
1522846216.480000	38.500000
1522846216.575000	27.400000
1522846216.671000	13.900000
1522846216.751000	7.400000
1522846216.849000	5.200000
1522846216.943000	5.400000
1522846217.023000	5.800000
1522846217.119000	5.600000
1522846217.214000	5.500000
1522846217.294000	5.900000
1522846217.329000		TRIG
1522846217.390000	6.000000
1522846217.489000	5.800000
1522846217.569000	5.600000
1522846217.662000	6.400000
1522846217.757000	10.800000
1522846217.838000	21.500000
1522846217.933000	34.900000
1522846218.029000	41.500000
1522846218.109000	33.400000
1522846218.209000	18.100000
1522846218.289000	9.300000
1522846218.381000	6.300000
1522846218.476000	6.400000
1522846218.569000	6.200000
1522846218.652000	5.800000
1522846218.749000	5.800000
1522846218.829000	5.800000
1522846218.909000		TRIG
1522846218.929000	6.100000
1522846219.020000	5.600000
1522846219.109000	5.500000
1522846219.195000	6.300000
1522846219.291000	8.000000
1522846219.389000	16.100000
1522846219.469000	30.400000
1522846219.563000	41.500000
1522846219.659000	39.700000
1522846219.739000	24.200000
1522846219.835000	11.300000
1522846219.929000	6.600000
1522846220.010000	5.400000
1522846220.109000	5.400000
1522846220.189000	5.500000
1522846220.282000	5.500000
1522846220.378000	5.500000
1522846220.469000		TRIG
1522846220.489000	5.900000
1522846220.554000	5.800000
1522846220.649000	6.000000
1522846220.749000	6.400000
1522846220.829000	7.000000
1522846220.921000	12.200000
1522846221.009000	24.300000
1522846221.097000	35.200000
1522846221.193000	37.900000
1522846221.289000	27.700000
1522846221.369000	14.400000
1522846221.464000	8.300000
1522846221.549000	6.200000
1522846221.640000	5.900000
1522846221.736000	6.000000
1522846221.829000	5.900000
1522846221.912000	5.800000
1522846222.009000	6.000000
1522846222.029000		TRIG
1522846222.089000	5.900000
1522846222.183000	5.900000
1522846222.279000	6.100000
1522846222.369000	6.300000
1522846222.455000	9.400000
1522846222.551000	19.400000
1522846222.649000	32.500000
1522846222.729000	40.500000
1522846222.822000	34.100000
1522846222.909000	18.700000
1522846222.998000	9.800000
1522846223.094000	6.200000
1522846223.189000	5.500000
1522846223.270000	5.600000
1522846223.369000	5.500000
1522846223.449000	5.400000
1522846223.541000	5.600000
1522846223.609000		TRIG
1522846223.637000	5.700000
1522846223.729000	6.000000
1522846223.813000	6.100000
1522846223.909000	6.100000
1522846223.989000	7.800000
1522846224.085000	15.200000
1522846224.180000	28.200000
1522846224.269000	37.800000
1522846224.356000	36.200000
1522846224.452000	22.800000
1522846224.549000	11.800000
1522846224.629000	7.300000
1522846224.724000	5.900000
1522846224.809000	6.100000
1522846224.899000	6.000000
1522846224.995000	5.900000
1522846225.089000	6.100000
1522846225.171000	6.000000
1522846225.189000		TRIG
1522846225.269000	6.300000
1522846225.349000	6.200000
1522846225.443000	6.000000
1522846225.538000	6.800000
1522846225.629000	12.800000
1522846225.714000	26.500000
1522846225.810000	39.400000
1522846225.909000	42.200000
1522846225.989000	30.200000
1522846226.082000	15.500000
1522846226.169000	8.200000
1522846226.258000	5.500000
1522846226.353000	5.500000
1522846226.449000	5.400000
1522846226.529000	5.400000
1522846226.629000	5.400000
1522846226.709000	5.600000
1522846226.749000		TRIG
1522846226.801000	6.400000
1522846226.897000	6.000000
1522846226.989000	5.600000
1522846227.072000	6.100000
1522846227.169000	9.300000
1522846227.249000	20.500000
1522846227.344000	34.300000
1522846227.440000	40.200000
1522846227.529000	33.500000
1522846227.617000	19.100000
1522846227.712000	9.900000
1522846227.810000	6.400000
1522846227.890000	5.700000
1522846227.984000	5.800000
1522846228.070000	5.800000
1522846228.160000	5.800000
1522846228.256000	6.500000
1522846228.310000		TRIG
1522846228.350000	6.800000
1522846228.431000	6.200000
1522846228.530000	6.000000
1522846228.610000	6.000000
1522846228.703000	7.400000
1522846228.799000	14.700000
1522846228.890000	27.600000
1522846228.975000	38.900000
1522846229.070000	39.200000
1522846229.170000	25.400000
1522846229.250000	12.400000
1522846229.342000	6.800000
1522846229.430000	5.400000
1522846229.518000	5.500000
1522846229.613000	5.400000
1522846229.710000	5.900000
1522846229.790000	6.000000
1522846229.885000	5.900000
1522846229.890000		TRIG
1522846229.970000	5.800000
1522846230.061000	5.500000
1522846230.157000	5.500000
1522846230.237000	6.400000
1522846230.332000	11.600000
1522846230.430000	23.800000
1522846230.510000	35.900000
1522846230.604000	38.900000
1522846230.700000	28.600000
1522846230.780000	14.700000
1522846230.876000	7.900000
1522846230.971000	5.700000
1522846231.052000	5.600000
1522846231.150000	5.500000
1522846231.243000	6.000000
1522846231.323000	6.300000
1522846231.419000	6.300000
1522846231.470000		TRIG
1522846231.515000	6.500000
1522846231.595000	6.200000
1522846231.690000	6.000000
1522846231.790000	6.400000
1522846231.870000	9.100000
1522846231.962000	19.100000
1522846232.058000	32.800000
1522846232.138000	41.700000
1522846232.234000	36.400000
1522846232.330000	20.500000
1522846232.410000	9.800000
1522846232.505000	5.800000
1522846232.590000	5.000000
1522846232.681000	5.400000
1522846232.777000	5.800000
1522846232.870000	5.600000
1522846232.953000	5.500000
1522846233.030000		TRIG
1522846233.050000	5.800000
1522846233.130000	5.600000
1522846233.224000	5.400000
1522846233.320000	5.400000
1522846233.410000	7.100000
1522846233.496000	14.900000
1522846233.592000	27.800000
1522846233.689000	37.800000
1522846233.769000	37.400000
1522846233.863000	24.100000
1522846233.959000	11.800000
1522846234.039000	6.700000
1522846234.135000	5.300000
1522846234.229000	6.000000
1522846234.311000	5.900000
1522846234.409000	5.700000
1522846234.489000	5.800000
1522846234.582000	6.000000
1522846234.598000		TRIG
1522846234.678000	6.100000
1522846234.769000	5.700000
1522846234.854000	5.900000
1522846234.950000	7.200000
1522846235.049000	11.700000
1522846235.129000	24.400000
1522846235.221000	38.100000
1522846235.317000	42.400000
1522846235.397000	31.600000
1522846235.493000	15.800000
1522846235.589000	7.900000
1522846235.669000	5.700000
1522846235.765000	5.500000
1522846235.849000	5.400000
1522846235.940000	5.300000
1522846236.036000	5.300000
1522846236.129000	5.500000
1522846236.164000		TRIG
1522846236.212000	5.500000
1522846236.309000	5.600000
1522846236.389000	5.900000
1522846236.484000	6.200000
1522846236.579000	8.700000
1522846236.669000	18.000000
1522846236.755000	30.900000
1522846236.851000	39.600000
1522846236.949000	34.900000
1522846237.029000	20.100000
1522846237.123000	10.400000
1522846237.209000	6.400000
1522846237.298000	5.600000
1522846237.394000	5.900000
1522846237.489000	5.800000
1522846237.570000	5.900000
1522846237.669000	5.700000
1522846237.749000		TRIG
1522846237.769000	6.300000
1522846237.842000	6.700000
1522846237.937000	6.200000
1522846238.029000	6.200000
1522846238.113000	7.400000
1522846238.209000	13.800000
1522846238.309000	26.800000
1522846238.389000	37.000000
1522846238.481000	36.800000
1522846238.569000	24.700000
1522846238.657000	12.500000
1522846238.752000	7.000000
1522846238.849000	5.500000
1522846238.929000	5.400000
1522846239.024000	5.400000
1522846239.109000	5.300000
1522846239.200000	5.300000
1522846239.296000	6.100000
1522846239.309000		TRIG
1522846239.389000	6.100000
1522846239.471000	5.600000
1522846239.569000	5.700000
1522846239.649000	6.200000
1522846239.743000	10.900000
1522846239.839000	23.400000
1522846239.929000	36.200000
1522846240.015000	42.000000
1522846240.110000	33.100000
1522846240.209000	17.100000
1522846240.289000	8.500000
1522846240.382000	5.800000
1522846240.469000	5.500000
1522846240.558000	5.700000
1522846240.654000	5.700000
1522846240.749000	5.800000
1522846240.829000	6.400000
1522846240.869000		TRIG
1522846240.929000	6.600000
1522846241.009000	6.200000
1522846241.101000	6.100000
1522846241.197000	6.400000
1522846241.289000	8.700000
1522846241.373000	17.700000
1522846241.469000	30.100000
1522846241.549000	38.300000
1522846241.644000	34.700000
1522846241.740000	20.300000
1522846241.829000	10.000000
1522846241.916000	6.100000
1522846242.012000	5.200000
1522846242.109000	5.400000
1522846242.189000	5.200000
1522846242.283000	5.400000
1522846242.369000	5.900000
1522846242.429000		TRIG
1522846242.459000	5.900000
1522846242.555000	5.700000
1522846242.649000	5.500000
1522846242.731000	5.500000
1522846242.829000	7.000000
1522846242.909000	13.200000
1522846243.002000	23.200000
1522846243.098000	32.900000
1522846243.189000	34.800000
1522846243.274000	24.500000
1522846243.370000	13.000000
1522846243.469000	7.300000
1522846243.549000	5.500000
1522846243.641000	5.600000
1522846243.729000	5.400000
1522846243.817000	5.800000
1522846243.913000	6.200000
1522846244.009000	6.200000
1522846244.029000		TRIG
1522846244.089000	6.200000
1522846244.184000	5.900000
1522846244.269000	6.000000
1522846244.360000	6.700000
1522846244.456000	10.200000
1522846244.549000	19.200000
1522846244.632000	30.400000
1522846244.729000	34.900000
1522846244.809000	27.800000
1522846244.904000	15.400000
1522846244.999000	8.300000
1522846245.080000	5.800000
1522846245.176000	5.400000
1522846245.272000	5.500000
1522846245.352000	5.800000
1522846245.450000	5.800000
1522846245.543000	5.800000
1522846245.590000		TRIG
1522846245.624000	6.000000
1522846245.719000	5.700000
1522846245.815000	5.600000
1522846245.895000	5.800000
1522846245.991000	8.000000
1522846246.090000	16.700000
1522846246.170000	28.000000
1522846246.262000	35.300000
1522846246.358000	32.400000
1522846246.438000	19.800000
1522846246.534000	9.900000
1522846246.630000	6.000000
1522846246.710000	5.300000
1522846246.806000	6.000000
1522846246.901000	6.100000
1522846246.981000	5.800000
1522846247.077000	5.900000
1522846247.150000		TRIG
1522846247.170000	6.200000
1522846247.253000	6.100000
1522846247.350000	5.900000
1522846247.430000	5.800000
1522846247.525000	7.400000
1522846247.620000	13.300000
1522846247.716000	24.700000
1522846247.796000	34.500000
1522846247.892000	35.000000
1522846247.990000	24.400000
1522846248.070000	12.700000
1522846248.164000	7.100000
1522846248.250000	5.500000
1522846248.339000	5.800000
1522846248.435000	5.500000
1522846248.530000	5.400000
1522846248.611000	5.400000
1522846248.710000	5.500000
1522846248.730000		TRIG
1522846248.790000	5.700000
1522846248.883000	5.200000
1522846248.978000	5.500000
1522846249.070000	6.500000
1522846249.154000	9.300000
1522846249.250000	17.800000
1522846249.350000	30.400000
1522846249.426000	36.800000
1522846249.522000	29.900000
1522846249.617000	16.600000
1522846249.697000	8.500000
1522846249.793000	6.000000
1522846249.890000	5.700000
1522846249.970000	5.600000
1522846250.065000	5.600000
1522846250.150000	5.600000
1522846250.241000	5.900000
1522846250.290000		TRIG
1522846250.336000	6.000000
1522846250.430000	5.900000
1522846250.512000	6.400000
1522846250.610000	6.800000
1522846250.690000	8.700000
1522846250.784000	16.500000
1522846250.880000	28.000000
1522846250.970000	35.100000
1522846251.055000	31.900000
1522846251.151000	19.500000
1522846251.249000	10.300000
1522846251.329000	6.500000
1522846251.423000	5.600000
1522846251.509000	5.800000
1522846251.599000	5.700000
1522846251.694000	5.700000
1522846251.789000	5.600000
1522846251.869000		TRIG
1522846251.889000	5.800000
1522846251.969000	6.200000
1522846252.049000	5.800000
1522846252.142000	5.700000
1522846252.238000	6.600000
1522846252.329000	11.100000
1522846252.414000	22.000000
1522846252.509000	32.700000
1522846252.609000	34.700000
1522846252.689000	25.200000
1522846252.781000	13.200000
1522846252.869000	7.000000
1522846252.957000	5.500000
1522846253.053000	5.500000
1522846253.149000	5.600000
1522846253.229000	5.500000
1522846253.324000	5.900000
1522846253.409000	6.500000
1522846253.429000		TRIG
1522846253.500000	6.400000
1522846253.596000	6.100000
1522846253.689000	6.100000
1522846253.772000	6.500000
1522846253.869000	9.900000
1522846253.949000	19.100000
1522846254.043000	30.400000
1522846254.139000	35.900000
1522846254.229000	30.000000
1522846254.315000	17.500000
1522846254.411000	9.400000
1522846254.509000	6.200000
1522846254.589000	5.600000
1522846254.682000	5.400000
1522846254.769000	5.800000
1522846254.858000	6.000000
1522846254.954000	5.800000
1522846255.002000		TRIG
1522846255.049000	5.800000
1522846255.130000	5.600000
1522846255.229000	5.400000
1522846255.309000	5.700000
1522846255.401000	7.300000
1522846255.497000	14.800000
1522846255.589000	26.800000
1522846255.673000	36.600000
1522846255.769000	35.100000
1522846255.849000	22.300000
1522846255.944000	10.900000
1522846256.040000	6.100000
1522846256.129000	5.200000
1522846256.216000	5.800000
1522846256.312000	5.900000
1522846256.409000	5.700000
1522846256.489000	5.700000
1522846256.569000		TRIG
1522846256.589000	6.000000
1522846256.669000	6.000000
1522846256.759000	5.700000
1522846256.855000	5.700000
1522846256.949000	7.100000
1522846257.031000	11.400000
1522846257.129000	21.900000
1522846257.209000	34.400000
1522846257.303000	38.100000
1522846257.398000	28.200000
1522846257.489000	14.600000
1522846257.574000	7.600000
1522846257.670000	5.800000
1522846257.769000	5.800000
1522846257.849000	5.600000
1522846257.942000	5.600000
1522846258.029000	5.400000
1522846258.117000	5.600000
1522846258.129000		TRIG
1522846258.213000	5.600000
1522846258.309000	5.500000
1522846258.389000	6.000000
1522846258.489000	6.400000
1522846258.569000	8.800000
1522846258.661000	17.300000
1522846258.756000	29.400000
1522846258.849000	37.300000
1522846258.932000	32.300000
1522846259.029000	18.500000
1522846259.109000	9.600000
1522846259.204000	6.100000
1522846259.300000	5.600000
1522846259.389000	6.000000
1522846259.475000	5.800000
1522846259.571000	5.800000
1522846259.651000	5.900000
1522846259.709000		TRIG
1522846259.749000	5.900000
1522846259.843000	6.500000
1522846259.923000	6.300000
1522846260.019000	6.300000
1522846260.114000	8.000000
1522846260.194000	13.800000
1522846260.290000	23.200000
1522846260.389000	31.800000
1522846260.469000	31.400000
1522846260.562000	21.400000
1522846260.657000	11.600000
1522846260.738000	6.700000
1522846260.833000	5.800000
1522846260.929000	5.800000
1522846261.009000	5.800000
1522846261.109000	5.600000
1522846261.201000	5.600000
1522846261.281000		TRIG
1522846261.289000	6.300000
1522846261.376000	6.200000
1522846261.472000	5.700000
1522846261.552000	5.700000
1522846261.649000	6.500000
1522846261.744000	11.300000
1522846261.824000	22.100000
1522846261.920000	33.300000
1522846262.015000	38.000000
1522846262.096000	29.200000
1522846262.191000	15.300000
1522846262.289000	7.900000
1522846262.369000	5.400000
1522846262.463000	5.300000
1522846262.550000	5.400000
1522846262.640000	5.400000
1522846262.735000	6.100000
1522846262.830000	6.300000
1522846262.850000		TRIG
1522846262.911000	6.100000
1522846263.010000	5.900000
1522846263.090000	5.800000
1522846263.183000	6.400000
1522846263.279000	9.400000
1522846263.374000	19.200000
1522846263.455000	31.900000
1522846263.550000	37.300000
1522846263.650000	30.400000
1522846263.730000	17.200000
1522846263.822000	9.100000
1522846263.910000	6.000000
1522846263.998000	5.500000
1522846264.094000	5.600000
1522846264.190000	6.000000
1522846264.270000	6.000000
1522846264.365000	5.800000
1522846264.430000		TRIG
1522846264.450000	6.000000
1522846264.541000	5.700000
1522846264.637000	5.400000
1522846264.730000	5.600000
1522846264.813000	7.000000
1522846264.910000	13.000000
1522846265.004000	23.400000
1522846265.084000	33.800000
1522846265.180000	35.200000
1522846265.270000	24.100000
1522846265.356000	12.300000
1522846265.452000	6.600000
1522846265.550000	5.100000
1522846265.630000	5.600000
1522846265.723000	5.600000
1522846265.810000	5.300000
1522846265.899000	5.500000
1522846265.995000	5.700000
1522846266.010000		TRIG
1522846266.090000	5.800000
1522846266.171000	5.700000
1522846266.270000	5.600000
1522846266.350000	7.100000
1522846266.442000	11.600000
1522846266.538000	21.500000
1522846266.630000	33.700000
1522846266.714000	38.800000
1522846266.810000	29.400000
1522846266.890000	15.500000
1522846266.985000	7.900000
1522846267.081000	5.800000
1522846267.170000	5.900000
1522846267.257000	5.600000
1522846267.353000	5.600000
1522846267.450000	5.600000
1522846267.530000	5.500000
1522846267.561000		TRIG
1522846267.624000	5.700000
1522846267.710000	5.200000
1522846267.800000	5.500000
1522846267.896000	6.300000
1522846267.990000	8.800000
1522846268.072000	18.800000
1522846268.170000	31.900000
1522846268.250000	38.600000
1522846268.343000	33.200000
1522846268.439000	18.800000
1522846268.530000	9.100000
1522846268.615000	6.000000
1522846268.711000	5.300000
1522846268.809000	5.400000
1522846268.889000	5.500000
1522846268.982000	5.500000
1522846269.069000	5.700000
1522846269.129000		TRIG
1522846269.158000	5.800000
1522846269.254000	6.100000
1522846269.349000	6.300000
1522846269.430000	6.300000
1522846269.529000	7.600000
1522846269.609000	14.300000
1522846269.701000	27.500000
1522846269.797000	39.300000
1522846269.889000	38.900000
1522846269.973000	25.000000
1522846270.069000	12.500000
1522846270.169000	6.800000
1522846270.245000	5.500000
1522846270.340000	5.600000
1522846270.429000	5.400000
1522846270.516000	5.500000
1522846270.612000	5.200000
1522846270.709000	5.900000
1522846270.729000		TRIG
1522846270.789000	6.400000
1522846270.884000	5.800000
1522846270.969000	5.700000
1522846271.059000	6.400000
1522846271.155000	10.800000
1522846271.249000	22.400000
1522846271.331000	36.800000
1522846271.429000	42.200000
1522846271.509000	31.900000
1522846271.603000	16.100000
1522846271.698000	7.800000
1522846271.789000	5.300000
1522846271.874000	5.200000
1522846271.970000	5.400000
1522846272.069000	5.400000
1522846272.149000	5.400000
1522846272.242000	6.200000
1522846272.269000		TRIG
1522846272.329000	6.400000
1522846272.418000	5.900000
1522846272.513000	5.900000
1522846272.609000	6.300000
1522846272.689000	9.100000
1522846272.789000	18.600000
1522846272.869000	30.400000
1522846272.961000	38.300000
1522846273.057000	33.700000
1522846273.149000	19.300000
1522846273.232000	9.600000
1522846273.329000	6.000000
1522846273.409000	5.400000
1522846273.504000	5.500000
1522846273.600000	5.300000
1522846273.689000	5.600000
1522846273.776000	6.000000
1522846273.840000		TRIG
1522846273.871000	6.000000
1522846273.969000	5.700000
1522846274.049000	5.400000
1522846274.143000	5.500000
1522846274.229000	7.000000
1522846274.319000	13.200000
1522846274.415000	25.200000
1522846274.509000	35.900000
1522846274.590000	36.100000
1522846274.689000	24.000000
1522846274.769000	11.900000
1522846274.862000	6.600000
1522846274.958000	5.200000
1522846275.038000	5.300000
1522846275.134000	5.000000
1522846275.229000	5.400000
1522846275.309000	5.900000
1522846275.409000	5.900000
1522846275.429000		TRIG
1522846275.501000	5.900000
1522846275.581000	5.600000
1522846275.677000	5.700000
1522846275.773000	6.400000
1522846275.853000	10.800000
1522846275.949000	21.600000
1522846276.044000	33.300000
1522846276.124000	37.000000
1522846276.220000	28.800000
1522846276.316000	15.700000
1522846276.396000	8.300000
1522846276.492000	5.800000
1522846276.589000	5.800000
1522846276.669000	5.500000
1522846276.763000	5.800000
1522846276.859000	6.000000
1522846276.939000	6.000000
1522846276.989000		TRIG
1522846277.035000	6.100000
1522846277.129000	5.800000
1522846277.211000	5.600000
1522846277.309000	5.800000
1522846277.389000	8.200000
1522846277.482000	17.400000
1522846277.578000	29.100000
1522846277.674000	34.400000
1522846277.754000	29.500000
1522846277.850000	17.400000
1522846277.949000	8.900000
1522846278.029000	5.600000
1522846278.121000	5.000000
1522846278.209000	5.400000
1522846278.297000	5.600000
1522846278.393000	5.300000
1522846278.489000	5.400000
1522846278.549000		TRIG
1522846278.569000	5.600000
1522846278.664000	5.500000
1522846278.749000	5.300000
1522846278.840000	5.300000
1522846278.936000	7.200000
1522846279.032000	14.200000
1522846279.112000	27.400000
1522846279.209000	38.200000
1522846279.303000	38.000000
1522846279.383000	25.000000
1522846279.479000	12.300000
1522846279.569000	6.700000
1522846279.655000	5.500000
1522846279.751000	6.000000
1522846279.849000	5.800000
1522846279.929000	5.800000
1522846280.022000	5.800000
1522846280.110000	5.900000
1522846280.130000		TRIG
1522846280.199000	6.000000
1522846280.295000	5.500000
1522846280.390000	5.500000
1522846280.471000	6.700000
1522846280.570000	10.100000
1522846280.650000	20.200000
1522846280.742000	33.500000
1522846280.838000	38.400000
1522846280.930000	29.700000
1522846281.014000	15.800000
1522846281.110000	7.800000
1522846281.190000	5.400000
1522846281.286000	5.500000
1522846281.381000	5.500000
1522846281.470000	5.500000
1522846281.557000	5.400000
1522846281.653000	5.400000
1522846281.690000		TRIG
1522846281.750000	5.700000
1522846281.830000	5.300000
1522846281.925000	5.200000
1522846282.010000	6.100000
1522846282.100000	8.500000
1522846282.196000	17.100000
1522846282.290000	29.800000
1522846282.372000	37.500000
1522846282.470000	33.600000
1522846282.550000	20.500000
1522846282.644000	10.000000
1522846282.739000	6.000000
1522846282.830000	5.800000
1522846282.915000	5.700000
1522846283.011000	5.500000
1522846283.110000	5.600000
1522846283.190000	5.700000
1522846283.270000		TRIG
1522846283.290000	6.000000
1522846283.370000	6.100000
1522846283.458000	5.600000
1522846283.554000	6.200000
1522846283.650000	7.600000
1522846283.730000	13.500000
1522846283.830000	26.100000
1522846283.910000	36.900000
1522846284.002000	37.900000
1522846284.097000	26.400000
1522846284.190000	13.400000
1522846284.273000	7.200000
1522846284.370000	5.800000
1522846284.450000	5.900000
1522846284.545000	5.500000
1522846284.641000	5.400000
1522846284.730000	5.300000
1522846284.816000	5.500000
1522846284.830000		TRIG
1522846284.912000	5.700000
1522846285.010000	5.200000
1522846285.090000	5.400000
1522846285.184000	6.400000
1522846285.270000	9.700000
1522846285.360000	18.100000
1522846285.456000	29.200000
1522846285.550000	35.000000
1522846285.631000	28.600000
1522846285.730000	15.900000
1522846285.810000	7.900000
1522846285.903000	5.500000
1522846285.999000	5.600000
1522846286.089000	5.500000
1522846286.175000	5.500000
1522846286.270000	5.500000
1522846286.369000	5.600000
1522846286.398000		TRIG
1522846286.449000	5.800000
1522846286.542000	5.500000
1522846286.629000	5.500000
1522846286.718000	6.400000
1522846286.814000	8.200000
1522846286.909000	14.600000
1522846286.989000	25.400000
1522846287.089000	34.100000
1522846287.169000	31.800000
1522846287.261000	19.900000
1522846287.357000	9.900000
1522846287.449000	6.200000
1522846287.533000	5.500000
1522846287.629000	5.300000
1522846287.709000	5.300000
1522846287.804000	5.300000
1522846287.900000	5.300000
1522846287.969000		TRIG
1522846287.989000	5.500000
1522846288.076000	5.300000
1522846288.172000	5.500000
1522846288.269000	5.800000
1522846288.349000	6.600000
1522846288.443000	12.400000
1522846288.529000	23.600000
1522846288.619000	33.300000
1522846288.715000	34.900000
1522846288.809000	24.400000
1522846288.891000	12.500000
1522846288.989000	7.100000
1522846289.069000	5.200000
1522846289.162000	5.400000
1522846289.258000	5.400000
1522846289.349000	5.400000
1522846289.434000	5.700000
1522846289.530000	5.600000
1522846289.549000		TRIG
1522846289.629000	6.000000
1522846289.709000	6.300000
1522846289.801000	6.100000
1522846289.881000	6.500000
1522846289.977000	9.500000
1522846290.073000	18.300000
1522846290.153000	29.400000
1522846290.249000	34.900000
1522846290.345000	28.500000
1522846290.424000	16.300000
1522846290.520000	8.600000
1522846290.616000	5.700000
1522846290.696000	5.600000
1522846290.792000	5.400000
1522846290.889000	5.400000
1522846290.969000	5.400000
1522846291.063000	5.500000
1522846291.109000		TRIG
1522846291.159000	6.200000
1522846291.239000	5.900000
1522846291.335000	5.500000
1522846291.431000	5.700000
1522846291.511000	7.700000
1522846291.609000	15.800000
1522846291.702000	27.700000
1522846291.782000	35.600000
1522846291.878000	32.400000
1522846291.974000	19.600000
1522846292.054000	9.400000
1522846292.150000	5.600000
1522846292.249000	5.200000
1522846292.329000	5.300000
1522846292.421000	5.600000
1522846292.509000	5.500000
1522846292.597000	5.800000
1522846292.677000		TRIG
1522846292.693000	6.600000
1522846292.789000	6.100000
1522846292.869000	5.800000
1522846292.965000	6.000000
1522846293.049000	7.000000
1522846293.141000	12.900000
1522846293.236000	25.600000
1522846293.332000	36.100000
1522846293.412000	36.400000
1522846293.509000	24.900000
1522846293.604000	12.500000
1522846293.684000	7.100000
1522846293.780000	5.500000
1522846293.869000	5.400000
1522846293.955000	5.600000
1522846294.051000	5.400000
1522846294.149000	5.500000
1522846294.229000	6.100000
1522846294.249000		TRIG
1522846294.323000	6.000000
1522846294.409000	5.500000
1522846294.499000	5.500000
1522846294.594000	5.800000
1522846294.689000	9.600000
1522846294.770000	20.800000
1522846294.869000	32.400000
1522846294.949000	38.300000
1522846295.042000	32.100000
1522846295.138000	17.700000
1522846295.229000	8.700000
1522846295.313000	5.400000
1522846295.409000	5.000000
1522846295.509000	5.200000
1522846295.589000	5.100000
1522846295.681000	5.100000
1522846295.769000	5.800000
1522846295.809000		TRIG
1522846295.857000	6.200000
1522846295.952000	5.800000
1522846296.049000	5.700000
1522846296.129000	5.900000
1522846296.224000	7.600000
1522846296.309000	14.600000
1522846296.400000	27.100000
1522846296.495000	36.700000
1522846296.589000	35.400000
1522846296.671000	22.300000
1522846296.769000	10.800000
1522846296.849000	6.400000
1522846296.943000	5.500000
1522846297.039000	5.500000
1522846297.129000	5.500000
1522846297.214000	5.300000
1522846297.310000	5.700000
1522846297.390000		TRIG
1522846297.409000	6.100000
1522846297.489000	5.800000
1522846297.583000	5.500000
1522846297.670000	5.500000
1522846297.759000	6.300000
1522846297.854000	11.400000
1522846297.950000	22.400000
1522846298.030000	33.100000
1522846298.130000	36.600000
1522846298.210000	27.000000
1522846298.302000	13.900000
1522846298.398000	7.400000
1522846298.490000	5.200000
1522846298.574000	5.200000
1522846298.670000	5.100000
1522846298.750000	5.100000
1522846298.845000	5.800000
1522846298.941000	6.000000
1522846298.950000		TRIG
1522846299.030000	5.900000
1522846299.117000	5.600000
1522846299.213000	5.700000
1522846299.310000	6.100000
1522846299.390000	9.400000
1522846299.484000	18.100000
1522846299.570000	29.700000
1522846299.660000	36.900000
1522846299.756000	31.200000
1522846299.850000	18.000000
1522846299.932000	9.400000
1522846300.030000	6.100000
1522846300.110000	5.600000
1522846300.203000	5.300000
1522846300.299000	5.500000
1522846300.390000	5.900000
1522846300.475000	5.800000
1522846300.530000		TRIG
1522846300.571000	5.800000
1522846300.670000	5.600000
1522846300.750000	5.300000
1522846300.842000	5.700000
1522846300.930000	7.200000
1522846301.018000	14.200000
1522846301.114000	26.000000
1522846301.210000	35.300000
1522846301.290000	33.100000
1522846301.385000	20.500000
1522846301.470000	10.100000
1522846301.561000	6.000000
1522846301.657000	5.200000
1522846301.750000	5.200000
1522846301.833000	5.600000
1522846301.930000	5.700000
1522846302.010000	5.400000
1522846302.090000		TRIG
1522846302.110000	5.800000
1522846302.200000	5.800000
1522846302.290000	5.600000
1522846302.376000	6.000000
1522846302.472000	6.700000
1522846302.570000	12.000000
1522846302.650000	22.900000
1522846302.744000	32.400000
1522846302.830000	34.400000
1522846302.920000	25.300000
1522846303.015000	13.400000
1522846303.110000	7.400000
1522846303.191000	5.600000
1522846303.290000	5.400000
1522846303.370000	5.800000
1522846303.463000	5.900000
1522846303.559000	5.600000
1522846303.649000	5.700000
1522846303.669000		TRIG
1522846303.734000	5.700000
1522846303.830000	5.400000
1522846303.929000	5.500000
1522846304.009000	5.600000
1522846304.102000	8.800000
1522846304.182000	18.700000
1522846304.278000	30.300000
1522846304.373000	36.200000
1522846304.453000	30.200000
1522846304.549000	17.000000
1522846304.649000	8.500000
1522846304.729000	5.400000
1522846304.821000	4.900000
1522846304.917000	5.500000
1522846304.997000	5.500000
1522846305.092000	5.300000
1522846305.189000	5.500000
1522846305.236000		TRIG
1522846305.269000	5.700000
1522846305.364000	5.600000
1522846305.460000	5.500000
1522846305.540000	5.600000
1522846305.636000	7.600000
1522846305.731000	14.300000
1522846305.811000	25.500000
1522846305.909000	34.300000
1522846306.003000	32.500000
1522846306.083000	20.600000
1522846306.179000	10.600000
1522846306.274000	6.300000
1522846306.355000	5.600000
1522846306.450000	6.000000
1522846306.549000	5.600000
1522846306.629000	5.500000
1522846306.722000	5.600000
1522846306.809000		TRIG
1522846306.829000	5.600000
1522846306.898000	5.600000
1522846306.994000	5.100000
1522846307.089000	5.400000
1522846307.169000	6.600000
1522846307.269000	11.400000
1522846307.361000	21.800000
1522846307.441000	32.100000
1522846307.537000	35.100000
1522846307.633000	26.200000
1522846307.713000	13.600000
1522846307.809000	7.100000
1522846307.889000	5.500000
1522846307.984000	5.300000
1522846308.080000	5.200000
1522846308.169000	5.200000
1522846308.256000	5.200000
1522846308.352000	5.500000
1522846308.369000		TRIG
1522846308.449000	5.600000
1522846308.529000	5.500000
1522846308.623000	6.100000
1522846308.709000	6.300000
1522846308.799000	9.100000
1522846308.895000	18.500000
1522846308.991000	29.200000
1522846309.071000	34.200000
1522846309.169000	29.300000
1522846309.262000	16.800000
1522846309.342000	9.200000
1522846309.438000	6.300000
1522846309.529000	5.800000
1522846309.614000	6.200000
1522846309.710000	6.000000
1522846309.809000	5.800000
1522846309.889000	5.800000
1522846309.949000		TRIG
1522846309.981000	5.700000
1522846310.069000	6.000000
1522846310.157000	5.800000
1522846310.253000	5.800000
1522846310.349000	7.300000
1522846310.429000	13.600000
1522846310.524000	24.800000
1522846310.609000	33.900000
1522846310.700000	34.100000
1522846310.796000	22.900000
1522846310.889000	11.800000
1522846310.972000	6.600000
1522846311.069000	5.300000
1522846311.149000	5.400000
1522846311.243000	5.200000
1522846311.339000	5.300000
1522846311.429000	5.300000
1522846311.515000		TRIG
1522846311.529000	5.700000
1522846311.611000	6.300000
1522846311.709000	5.900000
1522846311.789000	5.800000
1522846311.882000	6.600000
1522846311.969000	11.600000
1522846312.058000	23.200000
1522846312.154000	32.900000
1522846312.249000	34.300000
1522846312.330000	25.000000
1522846312.429000	13.200000
1522846312.509000	7.500000
1522846312.601000	5.900000
1522846312.697000	5.800000
1522846312.789000	5.600000
1522846312.873000	5.600000
1522846312.969000	5.300000
1522846313.049000	5.900000
1522846313.089000		TRIG
1522846313.145000	6.200000
1522846313.240000	5.700000
1522846313.329000	5.600000
1522846313.416000	5.900000
1522846313.512000	8.700000
1522846313.609000	18.100000
1522846313.689000	31.100000
1522846313.784000	38.200000
1522846313.869000	32.200000
1522846313.959000	17.900000
1522846314.055000	8.900000
1522846314.149000	5.700000
1522846314.231000	5.100000
1522846314.329000	5.200000
1522846314.409000	5.100000
1522846314.503000	5.100000
1522846314.598000	5.800000
1522846314.649000		TRIG
1522846314.689000	6.000000
1522846314.774000	5.600000
1522846314.870000	5.500000
1522846314.969000	5.700000
1522846315.050000	7.000000
1522846315.143000	13.100000
1522846315.230000	23.100000
1522846315.318000	31.600000
1522846315.414000	32.000000
1522846315.510000	21.700000
1522846315.590000	11.400000
1522846315.690000	6.800000
1522846315.770000	5.500000
1522846315.862000	5.600000
1522846315.957000	5.600000
1522846316.050000	5.700000
1522846316.133000	6.200000
1522846316.230000	6.300000
1522846316.250000		TRIG
1522846316.310000	6.100000
1522846316.405000	5.700000
1522846316.501000	5.600000
1522846316.590000	6.300000
1522846316.677000	11.100000
1522846316.772000	22.100000
1522846316.870000	32.700000
1522846316.950000	35.600000
1522846317.044000	26.900000
1522846317.130000	14.500000
1522846317.220000	7.800000
1522846317.316000	5.500000
1522846317.410000	5.400000
1522846317.491000	5.300000
1522846317.590000	5.600000
1522846317.670000	5.900000
1522846317.763000	5.700000
1522846317.795000		TRIG
1522846317.859000	5.700000
1522846317.950000	5.500000
1522846318.035000	5.300000
1522846318.130000	5.800000
1522846318.230000	8.400000
1522846318.310000	17.600000
1522846318.402000	31.000000
1522846318.490000	39.400000
1522846318.578000	34.600000
1522846318.674000	20.300000
1522846318.770000	10.100000
1522846318.850000	6.100000
1522846318.945000	5.300000
1522846319.030000	5.700000
1522846319.121000	6.100000
1522846319.217000	6.000000
1522846319.310000	6.000000
1522846319.370000		TRIG
1522846319.393000	6.200000
1522846319.490000	6.000000
1522846319.570000	5.700000
1522846319.664000	5.600000
1522846319.760000	6.900000
1522846319.850000	13.600000
1522846319.936000	25.400000
1522846320.032000	35.400000
1522846320.130000	34.900000
1522846320.210000	23.000000
1522846320.303000	11.500000
1522846320.390000	6.400000
1522846320.479000	5.100000
1522846320.575000	5.400000
1522846320.670000	5.500000
1522846320.751000	5.200000
1522846320.850000	5.300000
1522846320.930000	5.500000
1522846320.950000		TRIG
1522846321.022000	5.400000
1522846321.118000	5.200000
1522846321.209000	5.000000
1522846321.294000	6.100000
1522846321.390000	10.400000
1522846321.470000	20.000000
1522846321.569000	32.200000
1522846321.661000	37.300000
1522846321.741000	28.900000
1522846321.837000	15.500000
1522846321.933000	7.900000
1522846322.013000	5.300000
1522846322.109000	5.600000
1522846322.204000	5.700000
1522846322.284000	5.400000
1522846322.380000	5.600000
1522846322.476000	5.700000
1522846322.509000		TRIG
1522846322.556000	5.800000
1522846322.652000	5.700000
1522846322.749000	5.300000
1522846322.829000	6.000000
1522846322.924000	8.700000
1522846323.019000	16.900000
1522846323.099000	28.100000
1522846323.195000	35.400000
1522846323.291000	31.300000
1522846323.371000	18.600000
1522846323.469000	9.400000
1522846323.562000	5.700000
1522846323.642000	5.500000
1522846323.738000	5.700000
1522846323.829000	5.400000
1522846323.914000	5.500000
1522846324.010000	5.500000
1522846324.089000		TRIG
1522846324.109000	5.600000
1522846324.189000	5.400000
1522846324.281000	5.000000
1522846324.369000	5.600000
1522846324.457000	6.900000
1522846324.553000	12.300000
1522846324.649000	23.100000
1522846324.729000	31.700000
1522846324.825000	32.000000
1522846324.920000	21.700000
1522846325.000000	11.000000
1522846325.096000	6.200000
1522846325.189000	5.400000
1522846325.272000	5.400000
1522846325.369000	5.300000
1522846325.449000	5.400000
1522846325.544000	5.500000
1522846325.639000	5.800000
1522846325.649000		TRIG
1522846325.729000	5.700000
1522846325.815000	5.400000
1522846325.911000	6.100000
1522846326.009000	6.700000
1522846326.089000	10.000000
1522846326.183000	19.600000
1522846326.278000	30.800000
1522846326.358000	36.000000
1522846326.454000	29.100000
1522846326.550000	16.000000
1522846326.630000	8.700000
1522846326.729000	6.300000
1522846326.809000	5.700000
1522846326.902000	5.600000
1522846326.997000	5.500000
1522846327.089000	5.500000
1522846327.173000	5.700000
1522846327.209000		TRIG
1522846327.269000	5.600000
1522846327.369000	5.800000
1522846327.445000	5.900000
1522846327.541000	5.900000
1522846327.629000	7.800000
1522846327.716000	15.300000
1522846327.812000	26.500000
1522846327.909000	34.100000
1522846327.989000	30.900000
1522846328.084000	19.100000
1522846328.169000	10.100000
1522846328.260000	6.000000
1522846328.355000	5.200000
1522846328.449000	5.300000
1522846328.531000	5.200000
1522846328.629000	5.300000
1522846328.709000	5.300000
1522846328.789000		TRIG
1522846328.809000	5.600000
1522846328.899000	6.100000
1522846328.989000	5.700000
1522846329.074000	5.800000
1522846329.170000	7.000000
1522846329.269000	13.300000
1522846329.349000	24.800000
1522846329.442000	33.800000
1522846329.529000	34.200000
1522846329.618000	24.100000
1522846329.713000	12.900000
1522846329.809000	7.400000
1522846329.889000	5.700000
1522846329.989000	5.800000
1522846330.069000	5.800000
1522846330.161000	5.700000
1522846330.257000	5.500000
1522846330.349000	5.700000
1522846330.369000		TRIG
1522846330.432000	6.200000
1522846330.529000	5.700000
1522846330.609000	5.500000
1522846330.704000	6.000000
1522846330.800000	9.700000
1522846330.889000	20.300000
1522846330.976000	32.700000
1522846331.071000	39.000000
1522846331.169000	31.500000
1522846331.249000	17.200000
1522846331.343000	8.600000
1522846331.429000	5.400000
1522846331.519000	5.100000
1522846331.615000	5.000000
1522846331.709000	5.100000
1522846331.791000	5.000000
1522846331.889000	5.400000
1522846331.929000		TRIG
1522846331.969000	6.100000
1522846332.062000	5.600000
1522846332.158000	5.400000
1522846332.249000	5.800000
1522846332.334000	8.100000
1522846332.430000	17.300000
1522846332.530000	30.200000
1522846332.610000	36.600000
1522846332.702000	31.400000
1522846332.790000	18.300000
1522846332.878000	9.400000
1522846332.974000	6.200000
1522846333.070000	5.800000
1522846333.150000	5.800000
1522846333.245000	5.700000
1522846333.330000	5.600000
1522846333.421000	5.800000
1522846333.490000		TRIG
1522846333.517000	6.400000
1522846333.610000	6.000000
1522846333.693000	5.500000
1522846333.790000	5.600000
1522846333.870000	6.600000
1522846333.964000	12.000000
1522846334.060000	22.600000
1522846334.150000	31.900000
1522846334.236000	34.000000
1522846334.332000	24.400000
1522846334.430000	12.500000
1522846334.510000	6.800000
1522846334.603000	5.100000
1522846334.690000	5.000000
1522846334.779000	5.100000
1522846334.875000	4.900000
1522846334.970000	5.200000
1522846335.051000	5.900000
1522846335.070000		TRIG
1522846335.150000	5.700000
1522846335.230000	5.300000
1522846335.322000	5.400000
1522846335.418000	5.900000
1522846335.510000	9.400000
1522846335.594000	18.900000
1522846335.690000	29.600000
1522846335.770000	34.300000
1522846335.866000	27.000000
1522846335.961000	14.500000
1522846336.050000	7.700000
1522846336.137000	5.600000
1522846336.233000	5.400000
1522846336.330000	5.500000
1522846336.410000	5.400000
1522846336.505000	5.500000
1522846336.590000	6.300000
1522846336.633000		TRIG
1522846336.680000	6.200000
1522846336.776000	5.800000
1522846336.870000	5.500000
1522846336.952000	5.600000
1522846337.050000	7.500000
1522846337.130000	15.000000
1522846337.224000	26.100000
1522846337.319000	34.000000
1522846337.410000	31.300000
1522846337.495000	19.000000
1522846337.591000	9.600000
1522846337.671000	5.800000
1522846337.770000	4.900000
1522846337.863000	5.100000
1522846337.943000	4.900000
1522846338.038000	5.100000
1522846338.134000	5.700000
1522846338.210000		TRIG
1522846338.230000	5.700000
1522846338.310000	5.400000
1522846338.410000	5.100000
1522846338.486000	5.300000
1522846338.582000	6.300000
1522846338.677000	12.100000
1522846338.757000	24.100000
1522846338.853000	35.400000
1522846338.949000	35.600000
1522846339.029000	23.700000
1522846339.129000	11.900000
1522846339.220000	6.800000
1522846339.301000	5.300000
1522846339.396000	5.500000
1522846339.492000	5.400000
1522846339.572000	5.500000
1522846339.669000	6.100000
1522846339.764000	6.300000
1522846339.769000		TRIG
1522846339.844000	6.100000
1522846339.940000	5.900000
1522846340.029000	5.800000
1522846340.115000	6.000000
1522846340.211000	9.200000
1522846340.309000	19.000000
1522846340.389000	32.500000
1522846340.483000	39.100000
1522846340.579000	31.900000
1522846340.659000	17.700000
1522846340.754000	9.000000
1522846340.849000	5.500000
1522846340.930000	5.100000
1522846341.029000	4.900000
1522846341.109000	5.000000
1522846341.202000	5.500000
1522846341.298000	5.600000
1522846341.349000		TRIG
1522846341.389000	5.500000
1522846341.473000	5.300000
1522846341.569000	5.000000
1522846341.669000	5.300000
1522846341.749000	7.400000
1522846341.841000	14.600000
1522846341.937000	23.900000
1522846342.017000	30.700000
1522846342.112000	28.800000
1522846342.209000	18.500000
1522846342.289000	9.900000
1522846342.384000	6.100000
1522846342.469000	5.300000
1522846342.560000	5.300000
1522846342.656000	5.300000
1522846342.749000	6.000000
1522846342.831000	6.100000
1522846342.929000		TRIG
1522846342.949000	6.300000
1522846343.009000	6.200000
1522846343.103000	5.600000
1522846343.199000	5.500000
1522846343.289000	6.300000
1522846343.375000	11.400000
1522846343.470000	23.100000
1522846343.569000	33.700000
1522846343.649000	35.000000
1522846343.742000	24.900000
1522846343.829000	12.900000
1522846343.918000	7.000000
1522846344.014000	5.100000
1522846344.109000	4.900000
1522846344.189000	5.100000
1522846344.289000	5.500000
1522846344.369000	5.400000
1522846344.461000	5.400000
1522846344.469000		TRIG
1522846344.557000	5.500000
1522846344.649000	5.300000
1522846344.733000	5.400000
1522846344.829000	5.700000
1522846344.909000	8.200000
1522846345.004000	15.500000
1522846345.100000	24.000000
1522846345.189000	28.100000
1522846345.276000	24.000000
1522846345.372000	14.700000
1522846345.469000	8.200000
1522846345.549000	5.800000
1522846345.643000	5.300000
1522846345.729000	5.600000
1522846345.819000	6.000000
1522846345.915000	5.900000
1522846346.009000	5.800000
1522846346.049000		TRIG
1522846346.091000	5.800000
1522846346.189000	5.900000
1522846346.269000	5.900000
1522846346.362000	6.100000
1522846346.458000	7.500000
1522846346.549000	14.100000
1522846346.634000	23.200000
1522846346.730000	30.000000
1522846346.829000	28.700000
1522846346.909000	19.100000
1522846347.001000	10.300000
1522846347.089000	6.300000
1522846347.177000	5.300000
1522846347.273000	5.300000
1522846347.369000	5.700000
1522846347.449000	5.700000
1522846347.545000	5.400000
1522846347.625000		TRIG
1522846347.629000	5.400000
1522846347.720000	5.400000
1522846347.816000	5.400000
1522846347.909000	5.500000
1522846347.992000	6.000000
1522846348.089000	10.500000
1522846348.169000	19.900000
1522846348.264000	29.500000
1522846348.359000	33.100000
1522846348.449000	25.800000
1522846348.535000	14.400000
1522846348.631000	7.700000
1522846348.729000	5.500000
1522846348.809000	5.000000
1522846348.903000	5.200000
1522846348.989000	5.700000
1522846349.078000	5.500000
1522846349.174000	5.500000
1522846349.189000		TRIG
1522846349.269000	5.600000
1522846349.350000	5.600000
1522846349.449000	5.600000
1522846349.529000	6.000000
1522846349.622000	8.700000
1522846349.717000	17.300000
1522846349.809000	27.400000
1522846349.893000	32.900000
1522846349.990000	28.000000
1522846350.090000	16.800000
1522846350.166000	8.900000
1522846350.262000	5.900000
1522846350.350000	5.500000
1522846350.437000	5.700000
1522846350.533000	6.200000
1522846350.630000	6.100000
1522846350.710000	5.800000
1522846350.770000		TRIG
1522846350.805000	5.700000
1522846350.890000	5.600000
1522846350.981000	5.600000
1522846351.076000	5.700000
1522846351.156000	6.900000
1522846351.252000	13.000000
1522846351.350000	23.000000
1522846351.430000	30.800000
1522846351.524000	30.600000
1522846351.620000	20.900000
1522846351.700000	11.000000
1522846351.795000	6.300000
1522846351.891000	5.000000
1522846351.971000	5.300000
1522846352.070000	5.800000
1522846352.163000	5.600000
1522846352.243000	5.500000
1522846352.330000		TRIG
1522846352.350000	5.500000
1522846352.434000	5.500000
1522846352.514000	5.500000
1522846352.610000	5.500000
1522846352.710000	6.100000
1522846352.790000	10.500000
1522846352.882000	18.800000
1522846352.978000	27.100000
1522846353.058000	30.700000
1522846353.153000	24.500000
1522846353.250000	14.300000
1522846353.330000	8.100000
1522846353.425000	5.600000
1522846353.510000	5.700000
1522846353.601000	6.100000
1522846353.697000	5.800000
1522846353.790000	5.800000
1522846353.872000	5.800000
1522846353.890000		TRIG
1522846353.970000	5.600000
1522846354.050000	5.700000
1522846354.144000	5.400000
1522846354.240000	5.800000
1522846354.330000	8.500000
1522846354.416000	15.700000
1522846354.511000	26.600000
1522846354.610000	34.100000
1522846354.690000	30.200000
1522846354.783000	18.000000
1522846354.870000	9.100000
1522846354.959000	5.500000
1522846355.055000	5.500000
1522846355.150000	5.900000
1522846355.230000	5.500000
1522846355.330000	5.400000
1522846355.410000	5.400000
1522846355.470000		TRIG
1522846355.502000	5.400000
1522846355.598000	5.500000
1522846355.690000	5.300000
1522846355.774000	5.500000
1522846355.870000	7.200000
1522846355.950000	12.200000
1522846356.049000	20.600000
1522846356.141000	27.200000
1522846356.229000	26.700000
1522846356.317000	18.300000
1522846356.413000	10.100000
1522846356.509000	6.100000
1522846356.589000	5.300000
1522846356.684000	5.900000
1522846356.769000	5.700000
1522846356.860000	5.600000
1522846356.956000	5.600000
1522846357.049000	5.600000
1522846357.069000		TRIG
1522846357.132000	5.700000
1522846357.229000	5.800000
1522846357.309000	5.600000
1522846357.403000	6.400000
1522846357.499000	10.200000
1522846357.589000	17.400000
1522846357.675000	24.900000
1522846357.771000	27.900000
1522846357.869000	22.100000
1522846357.949000	13.000000
1522846358.042000	7.400000
1522846358.129000	5.400000
1522846358.218000	5.800000
1522846358.314000	5.800000
1522846358.409000	5.500000
1522846358.489000	5.500000
1522846358.589000	5.400000
1522846358.609000		TRIG
1522846358.669000	5.500000
1522846358.761000	5.500000
1522846358.857000	5.300000
1522846358.949000	5.700000
1522846359.033000	6.100000
1522846359.129000	5.900000
1522846359.209000	5.800000
1522846359.304000	5.700000
1522846359.400000	5.600000
1522846359.489000	5.600000
1522846359.576000	5.500000
1522846359.672000	5.300000
1522846359.769000	6.000000
1522846359.849000	6.100000
1522846359.943000	5.800000
1522846360.029000	5.800000
1522846360.119000	5.700000
1522846360.169000		TRIG
1522846360.215000	5.700000
1522846360.309000	5.600000
1522846360.391000	6.400000
1522846360.489000	7.500000
1522846360.569000	7.100000
1522846360.662000	6.400000
1522846360.758000	5.700000
1522846360.849000	5.400000
1522846360.934000	5.200000
1522846361.030000	5.600000
1522846361.129000	6.600000
1522846361.209000	7.500000
1522846361.301000	8.400000
1522846361.389000	8.500000
1522846361.477000	7.500000
1522846361.573000	7.000000
1522846361.669000	6.800000
1522846361.749000	6.800000
1522846361.769000		TRIG
1522846361.845000	6.900000
1522846361.929000	6.600000
1522846362.020000	7.300000
1522846362.116000	8.200000
1522846362.209000	8.400000
1522846362.292000	8.200000
1522846362.389000	7.400000
1522846362.469000	7.100000
1522846362.564000	7.000000
1522846362.659000	7.000000
1522846362.749000	7.300000
1522846362.835000	7.300000
1522846362.931000	7.400000
1522846363.011000	7.500000
1522846363.109000	7.500000
1522846363.203000	7.600000
1522846363.283000	7.700000
1522846363.329000		TRIG
1522846363.379000	8.300000
1522846363.474000	8.500000
1522846363.554000	8.200000
1522846363.650000	8.100000
1522846363.749000	7.300000
1522846363.829000	6.900000
1522846363.922000	6.800000
1522846364.018000	7.200000
1522846364.098000	7.800000
1522846364.193000	7.800000
1522846364.289000	7.600000
1522846364.369000	7.700000
1522846364.469000	7.500000
1522846364.561000	7.300000
1522846364.641000	6.700000
1522846364.737000	6.700000
1522846364.829000	7.100000
1522846364.889000		TRIG
1522846364.912000	6.900000
1522846365.009000	6.800000
1522846365.089000	6.800000
1522846365.184000	6.700000
1522846365.280000	6.700000
1522846365.369000	6.800000
1522846365.456000	6.500000
1522846365.551000	6.900000
1522846365.649000	7.300000
1522846365.729000	6.900000
1522846365.823000	6.800000
1522846365.909000	6.800000
1522846365.999000	6.700000
1522846366.094000	6.700000
1522846366.189000	6.700000
1522846366.270000	6.400000
1522846366.369000	6.800000
1522846366.449000	7.000000
1522846366.469000		TRIG
1522846366.542000	6.700000
1522846366.638000	6.700000
1522846366.729000	6.500000
1522846366.813000	6.400000
1522846366.909000	6.300000
1522846367.009000	6.300000
1522846367.089000	6.100000
1522846367.181000	6.500000
1522846367.269000	6.800000
1522846367.357000	6.500000
1522846367.454000	6.300000
1522846367.550000	6.200000
1522846367.630000	6.100000
1522846367.725000	6.100000
1522846367.810000	6.100000
1522846367.901000	5.900000
1522846367.997000	6.400000
1522846368.030000		TRIG
1522846368.090000	6.600000
1522846368.173000	6.200000
1522846368.270000	6.200000
1522846368.350000	6.100000
1522846368.444000	6.000000
1522846368.540000	6.100000
1522846368.630000	6.000000
1522846368.716000	5.900000
1522846368.812000	6.500000
1522846368.910000	6.500000
1522846368.990000	6.400000
1522846369.083000	6.400000
1522846369.170000	6.300000
1522846369.259000	6.300000
1522846369.355000	6.300000
1522846369.450000	6.000000
1522846369.531000	6.700000
1522846369.610000		TRIG
1522846369.630000	7.000000
1522846369.710000	6.700000
1522846369.802000	6.700000
1522846369.898000	6.600000
1522846369.990000	6.500000
1522846370.074000	6.500000
1522846370.170000	6.200000
1522846370.250000	6.600000
1522846370.345000	6.900000
1522846370.441000	6.700000
1522846370.530000	6.500000
1522846370.617000	6.400000
1522846370.713000	6.300000
1522846370.810000	6.300000
1522846370.890000	6.000000
1522846370.984000	6.400000
1522846371.070000	6.700000
1522846371.160000	6.900000
1522846371.170000		TRIG
1522846371.256000	6.900000
1522846371.350000	6.800000
1522846371.432000	7.700000
1522846371.530000	9.000000
1522846371.610000	9.500000
1522846371.703000	10.000000
1522846371.799000	11.600000
1522846371.890000	12.600000
1522846371.975000	14.000000
1522846372.071000	18.900000
1522846372.170000	21.300000
1522846372.250000	15.000000
1522846372.342000	7.700000
1522846372.430000	10.900000
1522846372.518000	8.700000
1522846372.614000	7.700000
1522846372.710000	7.500000
1522846372.742000		TRIG
1522846372.790000	3.000000
1522846372.886000	3.500000
1522846372.970000	4.300000
1522846373.061000	5.200000
1522846373.157000	5.200000
1522846373.250000	5.800000
1522846373.333000	5.900000
1522846373.430000	7.200000
1522846373.509000	7.700000
1522846373.605000	5.000000
1522846373.700000	3.900000
1522846373.789000	6.300000
1522846373.876000	6.500000
1522846373.972000	3.800000
1522846374.069000	3.800000
1522846374.149000	5.700000
1522846374.244000	5.000000
1522846374.309000		TRIG
1522846374.329000	4.700000
1522846374.419000	5.300000
1522846374.515000	5.000000
1522846374.609000	4.500000
1522846374.691000	4.700000
1522846374.789000	4.800000
1522846374.869000	4.700000
1522846374.963000	5.600000
1522846375.058000	5.800000
1522846375.149000	5.400000
1522846375.234000	5.400000
1522846375.330000	5.400000
1522846375.429000	5.200000
1522846375.509000	5.400000
1522846375.602000	6.100000
1522846375.689000	6.000000
1522846375.777000	5.500000
1522846375.873000	5.300000
1522846375.889000		TRIG
1522846375.953000	5.400000
1522846376.049000	5.100000
1522846376.149000	5.100000
1522846376.225000	5.400000
1522846376.321000	5.300000
1522846376.416000	5.000000
1522846376.496000	4.800000
1522846376.592000	4.700000
1522846376.689000	4.700000
1522846376.769000	4.600000
1522846376.864000	5.000000
1522846376.960000	5.200000
1522846377.040000	4.800000
1522846377.135000	4.700000
1522846377.231000	4.700000
1522846377.311000	4.600000
1522846377.409000	4.700000
1522846377.449000		TRIG
1522846377.503000	4.500000
1522846377.583000	4.900000
1522846377.679000	5.100000
1522846377.774000	4.800000
1522846377.854000	4.700000
1522846377.950000	4.600000
1522846378.049000	4.500000
1522846378.129000	4.600000
1522846378.222000	4.500000
1522846378.309000	4.700000
1522846378.398000	5.400000
1522846378.494000	5.200000
1522846378.589000	4.900000
1522846378.669000	5.000000
1522846378.769000	4.900000
1522846378.849000	5.000000
1522846378.941000	4.800000
1522846379.021000		TRIG
1522846379.037000	4.900000
1522846379.129000	5.700000
1522846379.213000	6.000000
1522846379.309000	5.600000
1522846379.389000	5.600000
1522846379.484000	5.800000
1522846379.580000	5.900000
1522846379.669000	5.600000
1522846379.756000	5.800000
1522846379.852000	6.200000
1522846379.949000	5.900000
1522846380.029000	5.100000
1522846380.123000	4.900000
1522846380.209000	5.000000
1522846380.299000	5.000000
1522846380.395000	4.800000
1522846380.489000	5.300000
1522846380.571000	5.400000
1522846380.589000		TRIG
1522846380.669000	5.000000
1522846380.749000	4.700000
1522846380.842000	4.600000
1522846380.938000	4.600000
1522846381.029000	4.400000
1522846381.114000	4.600000
1522846381.210000	5.000000
1522846381.309000	5.000000
1522846381.389000	4.700000
1522846381.481000	4.600000
1522846381.569000	4.400000
1522846381.657000	4.400000
1522846381.753000	4.500000
1522846381.849000	5.300000
1522846381.929000	5.400000
1522846382.024000	4.900000
1522846382.109000	4.600000
1522846382.169000		TRIG
1522846382.200000	4.400000
1522846382.296000	4.400000
1522846382.389000	4.300000
1522846382.472000	5.300000
1522846382.569000	6.300000
1522846382.649000	6.100000
1522846382.743000	6.200000
1522846382.839000	6.700000
1522846382.929000	6.700000
1522846383.015000	6.300000
1522846383.111000	6.400000
1522846383.209000	6.000000
1522846383.289000	5.600000
1522846383.382000	5.700000
1522846383.469000	6.100000
1522846383.558000	5.300000
1522846383.654000	4.800000
1522846383.729000		TRIG
1522846383.749000	5.500000
1522846383.830000	5.400000
1522846383.929000	4.800000
1522846384.009000	4.700000
1522846384.101000	5.000000
1522846384.197000	5.300000
1522846384.289000	5.400000
1522846384.373000	5.800000
1522846384.469000	6.200000
[truncated: 1,040 more rows]
