# Supplementary material for: Dynamic MRI of plantar flexion: A comprehensive repeatability study of electrical stimulation-gated muscle contraction standardized on evoked force
Source: PLoS One. 2020 Nov 5;15(11):e0241832. doi: 10.1371/journal.pone.0241832 (PMC7644050; doi:10.1371/journal.pone.0241832)
Supplement: S1 File — (ZIP) [file pone.0241832.s001.zip › Force/S2_Dfor.txt]

time	force	other
1525099853.739000	0.200000
1525099853.828000		TRIG
1525099853.848000	-0.000000
1525099853.928000	-0.100000
1525099854.010000	-0.100000
1525099854.108000	-0.000000
1525099854.188000	0.000000
1525099854.282000	0.000000
1525099854.377000	0.100000
1525099854.458000	-0.200000
1525099854.553000	0.100000
1525099854.649000	0.400000
1525099854.729000	0.100000
1525099854.828000	-0.100000
1525099854.921000	-0.300000
1525099855.001000	-0.300000
1525099855.097000	-0.400000
1525099855.192000	-0.400000
1525099855.272000	-0.400000
1525099855.368000	-0.600000
1525099855.388000		TRIG
1525099855.468000	-0.300000
1525099855.548000	0.000000
1525099855.640000	-0.300000
1525099855.736000	-0.400000
1525099855.816000	-0.500000
1525099855.911000	-0.400000
1525099856.008000	-0.500000
1525099856.088000	-0.500000
1525099856.183000	-0.400000
1525099856.279000	-0.600000
1525099856.359000	-0.500000
1525099856.455000	0.000000
1525099856.550000	-0.100000
1525099856.630000	-0.300000
1525099856.728000	-0.300000
1525099856.822000	-0.300000
1525099856.902000	-0.100000
1525099856.968000		TRIG
1525099856.998000	-0.100000
1525099857.093000	-0.100000
1525099857.174000	-0.100000
1525099857.269000	-0.400000
1525099857.368000	-0.100000
1525099857.448000	0.600000
1525099857.541000	0.500000
1525099857.628000	0.200000
1525099857.717000	0.200000
1525099857.813000	0.100000
1525099857.908000	-0.000000
1525099857.988000	-0.100000
1525099858.088000	-0.100000
1525099858.168000	-0.300000
1525099858.260000	-0.500000
1525099858.356000	0.000000
1525099858.448000	0.000000
1525099858.532000		TRIG
1525099858.548000	-0.200000
1525099858.628000	-0.400000
1525099858.708000	-0.400000
1525099858.803000	-0.400000
1525099858.899000	-0.400000
1525099858.988000	-0.400000
1525099859.075000	-0.400000
1525099859.171000	-0.700000
1525099859.268000	-0.300000
1525099859.348000	0.000000
1525099859.442000	-0.200000
1525099859.528000	-0.300000
1525099859.618000	-0.400000
1525099859.714000	-0.500000
1525099859.808000	-0.500000
1525099859.890000	-0.500000
1525099859.988000	-0.500000
1525099860.068000	-0.500000
1525099860.108000		TRIG
1525099860.161000	-0.700000
1525099860.257000	-0.700000
1525099860.348000	-0.100000
1525099860.433000	-0.100000
1525099860.529000	-0.300000
1525099860.628000	-0.400000
1525099860.708000	-0.400000
1525099860.800000	-0.400000
1525099860.888000	-0.400000
1525099860.976000	-0.400000
1525099861.072000	-0.400000
1525099861.168000	-0.400000
1525099861.248000	-0.700000
1525099861.343000	-0.100000
1525099861.428000	0.200000
1525099861.519000	-0.000000
1525099861.615000	-0.100000
1525099861.668000		TRIG
1525099861.708000	-0.200000
1525099861.791000	-0.200000
1525099861.888000	-0.200000
1525099861.968000	-0.300000
1525099862.062000	-0.400000
1525099862.158000	-0.400000
1525099862.248000	-0.700000
1525099862.334000	-0.400000
1525099862.430000	-0.000000
1525099862.528000	-0.200000
1525099862.608000	-0.300000
1525099862.701000	-0.300000
1525099862.788000	-0.400000
1525099862.877000	-0.400000
1525099862.973000	-0.500000
1525099863.068000	-0.600000
1525099863.149000	-0.600000
1525099863.248000	-0.900000
1525099863.268000		TRIG
1525099863.328000	-0.400000
1525099863.421000	-0.100000
1525099863.516000	-0.300000
1525099863.608000	-0.400000
1525099863.692000	-0.500000
1525099863.788000	-0.500000
1525099863.888000	-0.500000
1525099863.968000	-0.600000
1525099864.060000	-0.600000
1525099864.140000	-0.700000
1525099864.235000	-0.800000
1525099864.331000	-0.100000
1525099864.411000	-0.100000
1525099864.508000	-0.300000
1525099864.603000	-0.300000
1525099864.683000	-0.300000
1525099864.779000	-0.300000
1525099864.828000		TRIG
1525099864.874000	-0.300000
1525099864.954000	-0.300000
1525099865.050000	-0.300000
1525099865.148000	-0.500000
1525099865.228000	-0.300000
1525099865.322000	0.300000
1525099865.408000	0.100000
1525099865.498000	-0.100000
1525099865.593000	-0.300000
1525099865.689000	-0.400000
1525099865.769000	-0.400000
1525099865.868000	-0.500000
1525099865.961000	-0.500000
1525099866.041000	-0.600000
1525099866.137000	-0.700000
1525099866.232000	-0.700000
1525099866.312000	-0.200000
1525099866.392000		TRIG
1525099866.408000	-0.200000
1525099866.507000	-0.400000
1525099866.587000	-0.500000
1525099866.680000	-0.400000
1525099866.767000	0.900000
1525099866.856000	4.500000
1525099866.951000	9.700000
1525099867.047000	14.700000
1525099867.127000	16.900000
1525099867.227000	13.600000
1525099867.307000	7.900000
1525099867.399000	3.900000
1525099867.495000	2.300000
1525099867.587000	1.900000
1525099867.670000	1.800000
1525099867.767000	1.800000
1525099867.847000	1.800000
1525099867.942000	1.800000
1525099867.947000		TRIG
1525099868.038000	1.700000
1525099868.127000	1.800000
1525099868.214000	1.600000
1525099868.309000	4.200000
1525099868.408000	14.800000
1525099868.488000	30.000000
1525099868.582000	44.600000
1525099868.668000	55.100000
1525099868.758000	48.500000
1525099868.854000	26.700000
1525099868.948000	11.900000
1525099869.030000	5.600000
1525099869.128000	3.800000
1525099869.208000	3.200000
1525099869.301000	3.300000
1525099869.397000	3.700000
1525099869.488000	3.400000
1525099869.528000		TRIG
1525099869.573000	3.200000
1525099869.668000	3.200000
1525099869.768000	3.100000
1525099869.848000	4.300000
1525099869.940000	13.900000
1525099870.028000	33.900000
1525099870.116000	53.700000
1525099870.212000	67.000000
1525099870.308000	62.900000
1525099870.388000	35.900000
1525099870.483000	14.500000
1525099870.568000	6.100000
1525099870.659000	3.800000
1525099870.755000	3.700000
1525099870.848000	3.300000
1525099870.931000	3.400000
1525099871.028000	3.400000
1525099871.108000		TRIG
1525099871.128000	3.400000
1525099871.202000	3.300000
1525099871.298000	3.900000
1525099871.388000	4.300000
1525099871.474000	9.100000
1525099871.570000	25.500000
1525099871.668000	45.900000
1525099871.748000	61.400000
1525099871.841000	64.100000
1525099871.928000	41.800000
1525099872.017000	16.500000
1525099872.113000	6.400000
1525099872.208000	3.800000
1525099872.289000	3.800000
1525099872.388000	3.100000
1525099872.468000	3.000000
1525099872.560000	2.900000
1525099872.656000	2.800000
1525099872.672000		TRIG
1525099872.748000	2.900000
1525099872.832000	3.100000
1525099872.928000	3.200000
1525099873.008000	5.200000
1525099873.104000	17.900000
1525099873.199000	36.900000
1525099873.279000	54.300000
1525099873.375000	64.900000
1525099873.471000	52.400000
1525099873.551000	24.100000
1525099873.648000	9.000000
1525099873.743000	3.700000
1525099873.823000	2.800000
1525099873.918000	2.500000
1525099874.014000	2.400000
1525099874.094000	3.200000
1525099874.190000	2.900000
1525099874.248000		TRIG
1525099874.288000	2.800000
1525099874.368000	2.800000
1525099874.462000	2.800000
1525099874.548000	3.700000
1525099874.637000	11.300000
1525099874.733000	29.200000
1525099874.829000	48.200000
1525099874.909000	62.900000
1525099875.008000	60.000000
1525099875.101000	33.400000
1525099875.181000	12.400000
1525099875.276000	4.800000
1525099875.368000	3.000000
1525099875.452000	2.800000
1525099875.548000	2.500000
1525099875.648000	2.500000
1525099875.724000	2.400000
1525099875.808000		TRIG
1525099875.828000	2.100000
1525099875.908000	2.500000
1525099875.995000	2.900000
1525099876.091000	2.900000
1525099876.188000	7.100000
1525099876.268000	22.000000
1525099876.363000	40.300000
1525099876.448000	57.000000
1525099876.539000	61.700000
1525099876.634000	40.500000
1525099876.728000	15.100000
1525099876.810000	5.100000
1525099876.908000	2.600000
1525099876.988000	2.400000
1525099877.082000	1.900000
1525099877.178000	2.000000
1525099877.268000	1.900000
1525099877.353000	1.900000
1525099877.388000		TRIG
1525099877.449000	2.000000
1525099877.548000	2.000000
1525099877.628000	2.100000
1525099877.721000	3.800000
1525099877.808000	15.200000
1525099877.897000	33.500000
1525099877.992000	50.000000
1525099878.088000	61.600000
1525099878.168000	50.800000
1525099878.268000	23.100000
1525099878.348000	8.200000
1525099878.440000	3.200000
1525099878.536000	2.500000
1525099878.628000	2.300000
1525099878.712000	2.000000
1525099878.808000	2.700000
1525099878.888000	2.600000
1525099878.951000		TRIG
1525099878.983000	2.300000
1525099879.079000	2.200000
1525099879.168000	2.200000
1525099879.255000	2.800000
1525099879.351000	9.600000
1525099879.448000	26.800000
1525099879.528000	45.400000
1525099879.622000	59.300000
1525099879.708000	56.500000
1525099879.798000	30.300000
1525099879.894000	10.400000
1525099879.988000	3.700000
1525099880.070000	2.100000
1525099880.168000	2.000000
1525099880.248000	1.700000
1525099880.341000	1.800000
1525099880.437000	1.800000
1525099880.528000	1.600000
1525099880.548000		TRIG
1525099880.613000	2.200000
1525099880.709000	2.600000
1525099880.808000	2.600000
1525099880.888000	5.700000
1525099880.980000	19.000000
1525099881.068000	37.000000
1525099881.156000	52.900000
1525099881.252000	58.100000
1525099881.348000	39.000000
1525099881.428000	14.600000
1525099881.523000	4.800000
1525099881.608000	2.600000
1525099881.699000	2.600000
1525099881.795000	2.100000
1525099881.875000	2.100000
1525099881.971000	2.000000
1525099882.068000	1.800000
1525099882.088000		TRIG
1525099882.148000	1.800000
1525099882.242000	1.800000
1525099882.338000	1.700000
1525099882.418000	3.000000
1525099882.514000	13.100000
1525099882.610000	31.400000
1525099882.690000	48.900000
1525099882.788000	59.300000
1525099882.882000	48.600000
1525099882.962000	21.800000
1525099883.057000	7.100000
1525099883.153000	2.400000
1525099883.233000	1.700000
1525099883.329000	1.500000
1525099883.427000	1.800000
1525099883.507000	2.100000
1525099883.600000	1.800000
1525099883.667000		TRIG
1525099883.687000	1.800000
1525099883.776000	1.800000
1525099883.872000	1.800000
1525099883.967000	2.500000
1525099884.048000	8.700000
1525099884.147000	25.300000
1525099884.240000	43.300000
1525099884.320000	57.000000
1525099884.415000	55.300000
1525099884.511000	30.700000
1525099884.591000	10.800000
1525099884.687000	3.900000
1525099884.767000	2.100000
1525099884.863000	2.200000
1525099884.959000	2.000000
1525099885.047000	2.000000
1525099885.134000	1.800000
1525099885.230000	2.300000
1525099885.247000		TRIG
1525099885.327000	2.300000
1525099885.407000	2.100000
1525099885.502000	2.100000
1525099885.587000	4.800000
1525099885.678000	17.800000
1525099885.773000	37.300000
1525099885.868000	54.300000
1525099885.950000	60.000000
1525099886.048000	41.400000
1525099886.128000	16.400000
1525099886.222000	5.500000
1525099886.318000	2.000000
1525099886.408000	1.900000
1525099886.493000	1.600000
1525099886.589000	1.700000
1525099886.688000	1.800000
1525099886.768000	1.700000
1525099886.808000		TRIG
1525099886.861000	1.600000
1525099886.948000	2.100000
1525099887.037000	2.300000
1525099887.132000	3.100000
1525099887.228000	11.500000
1525099887.308000	28.800000
1525099887.408000	45.200000
1525099887.488000	55.800000
1525099887.580000	47.600000
1525099887.676000	22.300000
1525099887.768000	7.500000
1525099887.851000	2.800000
1525099887.948000	2.500000
1525099888.028000	2.200000
1525099888.123000	2.000000
1525099888.219000	2.100000
1525099888.308000	2.100000
1525099888.368000		TRIG
1525099888.395000	2.200000
1525099888.490000	2.100000
1525099888.588000	1.900000
1525099888.668000	2.000000
1525099888.762000	6.900000
1525099888.848000	22.700000
1525099888.938000	40.600000
1525099889.034000	54.500000
1525099889.128000	54.400000
1525099889.209000	31.400000
1525099889.308000	11.000000
1525099889.388000	3.600000
1525099889.481000	1.600000
1525099889.577000	1.600000
1525099889.668000	1.100000
1525099889.753000	1.800000
1525099889.848000	2.000000
1525099889.948000	1.800000
1525099889.968000		TRIG
1525099890.028000	1.800000
1525099890.120000	1.700000
1525099890.208000	1.700000
1525099890.296000	3.900000
1525099890.392000	15.600000
1525099890.488000	34.400000
1525099890.568000	50.900000
1525099890.663000	58.100000
1525099890.748000	42.500000
1525099890.839000	17.500000
1525099890.935000	5.900000
1525099891.028000	2.300000
1525099891.111000	2.000000
1525099891.208000	1.800000
1525099891.288000	1.900000
1525099891.382000	2.000000
1525099891.478000	2.000000
1525099891.510000		TRIG
1525099891.558000	1.900000
1525099891.654000	2.300000
1525099891.750000	2.400000
1525099891.830000	3.000000
1525099891.928000	10.700000
1525099892.021000	27.700000
1525099892.101000	45.800000
1525099892.197000	57.900000
1525099892.293000	49.800000
1525099892.373000	23.800000
1525099892.469000	7.900000
1525099892.568000	2.900000
1525099892.648000	2.100000
1525099892.740000	1.700000
1525099892.828000	1.500000
1525099892.916000	1.600000
1525099893.012000	1.600000
1525099893.088000		TRIG
1525099893.108000	1.600000
1525099893.188000	1.700000
1525099893.284000	1.500000
1525099893.368000	1.900000
1525099893.459000	6.800000
1525099893.555000	21.300000
1525099893.651000	39.900000
1525099893.731000	55.600000
1525099893.828000	56.700000
1525099893.923000	33.400000
1525099894.003000	11.700000
1525099894.098000	3.900000
1525099894.188000	2.100000
1525099894.274000	2.400000
1525099894.370000	2.700000
1525099894.468000	2.600000
1525099894.548000	2.300000
1525099894.642000	2.200000
1525099894.648000		TRIG
1525099894.728000	2.100000
1525099894.817000	2.100000
1525099894.913000	2.100000
1525099895.008000	3.900000
1525099895.089000	14.400000
1525099895.188000	33.800000
1525099895.268000	50.900000
1525099895.361000	57.800000
1525099895.457000	41.300000
1525099895.548000	16.200000
1525099895.632000	5.300000
1525099895.728000	1.900000
1525099895.828000	1.700000
1525099895.904000	1.400000
1525099896.000000	1.300000
1525099896.088000	1.800000
1525099896.176000	1.900000
1525099896.223000		TRIG
1525099896.271000	1.700000
1525099896.368000	1.600000
1525099896.448000	1.600000
1525099896.543000	2.300000
1525099896.628000	8.900000
1525099896.719000	25.800000
1525099896.815000	43.900000
1525099896.908000	56.400000
1525099896.990000	49.800000
1525099897.088000	24.600000
1525099897.168000	8.500000
1525099897.262000	2.700000
1525099897.358000	1.800000
1525099897.448000	1.800000
1525099897.534000	1.700000
1525099897.629000	1.900000
1525099897.728000	1.800000
1525099897.789000		TRIG
1525099897.808000	1.900000
1525099897.901000	1.900000
1525099897.988000	2.200000
1525099898.077000	4.200000
1525099898.173000	9.400000
1525099898.268000	24.400000
1525099898.348000	43.300000
1525099898.448000	59.200000
1525099898.528000	61.800000
1525099898.620000	38.800000
1525099898.716000	14.400000
1525099898.808000	4.800000
1525099898.892000	1.800000
1525099898.988000	2.200000
1525099899.068000	2.000000
1525099899.163000	1.800000
1525099899.259000	1.800000
1525099899.348000	2.900000
1525099899.368000		TRIG
1525099899.435000	6.000000
1525099899.531000	9.400000
1525099899.628000	12.000000
1525099899.708000	14.100000
1525099899.802000	24.800000
1525099899.888000	43.700000
1525099899.978000	60.700000
1525099900.074000	67.400000
1525099900.168000	50.200000
1525099900.250000	21.500000
1525099900.348000	7.500000
1525099900.428000	2.800000
1525099900.521000	2.300000
1525099900.617000	2.200000
1525099900.708000	1.800000
1525099900.793000	2.400000
1525099900.889000	2.900000
1525099900.927000		TRIG
1525099900.969000	5.200000
1525099901.067000	13.200000
1525099901.160000	26.300000
1525099901.240000	34.900000
1525099901.336000	42.500000
1525099901.432000	58.200000
1525099901.512000	74.400000
1525099901.608000	82.500000
1525099901.707000	69.500000
1525099901.787000	33.700000
1525099901.879000	10.700000
1525099901.975000	3.500000
1525099902.055000	1.800000
1525099902.151000	1.900000
1525099902.247000	1.500000
1525099902.327000	1.700000
1525099902.422000	1.600000
1525099902.503000		TRIG
1525099902.507000	1.400000
1525099902.598000	2.000000
1525099902.694000	2.200000
1525099902.787000	2.100000
1525099902.870000	5.400000
1525099902.967000	19.800000
1525099903.061000	41.200000
1525099903.141000	58.700000
1525099903.237000	61.400000
1525099903.334000	38.100000
1525099903.414000	13.500000
1525099903.510000	4.000000
1525099903.608000	1.700000
1525099903.688000	2.200000
1525099903.781000	1.500000
1525099903.868000	1.600000
1525099903.957000	1.700000
1525099904.053000	2.400000
1525099904.068000		TRIG
1525099904.148000	6.000000
1525099904.229000	13.100000
1525099904.328000	21.500000
1525099904.408000	29.500000
1525099904.500000	41.700000
1525099904.596000	59.700000
1525099904.688000	73.200000
1525099904.772000	73.800000
1525099904.868000	51.700000
1525099904.948000	20.200000
1525099905.044000	6.100000
1525099905.139000	1.800000
1525099905.228000	1.400000
1525099905.315000	1.300000
1525099905.411000	1.200000
1525099905.508000	1.300000
1525099905.588000	1.700000
1525099905.648000		TRIG
1525099905.683000	1.800000
1525099905.768000	1.700000
1525099905.858000	1.700000
1525099905.954000	2.300000
1525099906.048000	8.200000
1525099906.130000	25.400000
1525099906.228000	46.900000
1525099906.308000	62.600000
1525099906.402000	57.200000
1525099906.498000	28.800000
1525099906.588000	9.600000
1525099906.673000	3.100000
1525099906.769000	1.500000
1525099906.868000	1.500000
1525099906.948000	1.800000
1525099907.041000	2.100000
1525099907.128000	1.200000
1525099907.208000		TRIG
1525099907.228000	1.800000
1525099907.312000	1.600000
1525099907.408000	1.200000
1525099907.488000	1.600000
1525099907.588000	5.000000
1525099907.668000	17.900000
1525099907.760000	37.400000
1525099907.856000	54.600000
1525099907.948000	58.300000
1525099908.031000	37.300000
1525099908.128000	13.400000
1525099908.208000	3.800000
1525099908.303000	1.000000
1525099908.399000	0.900000
1525099908.488000	1.200000
1525099908.575000	1.500000
1525099908.670000	1.300000
1525099908.768000	1.200000
1525099908.788000		TRIG
1525099908.848000	1.300000
1525099908.942000	1.400000
1525099909.028000	1.500000
1525099909.118000	2.800000
1525099909.214000	11.900000
1525099909.308000	30.900000
1525099909.389000	51.700000
1525099909.488000	63.900000
1525099909.568000	51.000000
1525099909.661000	22.200000
1525099909.757000	7.100000
1525099909.848000	2.100000
1525099909.933000	1.300000
1525099910.029000	1.100000
1525099910.128000	1.100000
1525099910.208000	1.000000
1525099910.300000	1.100000
1525099910.368000		TRIG
1525099910.388000	1.500000
1525099910.476000	1.400000
1525099910.572000	1.200000
1525099910.668000	1.600000
1525099910.748000	6.500000
1525099910.843000	21.900000
1525099910.928000	41.300000
1525099911.019000	56.600000
1525099911.115000	54.600000
1525099911.195000	29.300000
1525099911.291000	9.600000
1525099911.388000	2.800000
1525099911.468000	1.000000
1525099911.562000	1.200000
1525099911.658000	0.900000
1525099911.738000	1.200000
1525099911.834000	1.100000
1525099911.930000	1.100000
1525099911.948000		TRIG
1525099912.010000	1.200000
1525099912.108000	1.300000
1525099912.201000	1.200000
1525099912.281000	3.900000
1525099912.377000	16.100000
1525099912.473000	35.400000
1525099912.553000	53.400000
1525099912.649000	59.800000
1525099912.748000	40.600000
1525099912.828000	15.100000
1525099912.920000	4.300000
1525099913.008000	1.200000
1525099913.096000	1.300000
1525099913.192000	0.900000
1525099913.288000	0.900000
1525099913.368000	1.500000
1525099913.464000	1.300000
1525099913.488000		TRIG
1525099913.548000	1.200000
1525099913.639000	1.100000
1525099913.735000	1.100000
1525099913.828000	2.100000
1525099913.911000	10.500000
1525099914.008000	29.200000
1525099914.103000	49.400000
1525099914.183000	61.000000
1525099914.278000	48.900000
1525099914.374000	21.500000
1525099914.454000	6.600000
1525099914.550000	1.500000
1525099914.648000	1.000000
1525099914.728000	0.900000
1525099914.822000	0.700000
1525099914.908000	0.900000
1525099914.997000	0.700000
1525099915.048000		TRIG
1525099915.093000	0.800000
1525099915.188000	0.800000
1525099915.269000	0.600000
1525099915.368000	1.500000
1525099915.448000	6.400000
1525099915.541000	22.000000
1525099915.637000	43.100000
1525099915.728000	60.100000
1525099915.812000	58.200000
1525099915.908000	31.400000
1525099916.008000	10.000000
1525099916.084000	2.700000
1525099916.180000	1.000000
1525099916.268000	0.900000
1525099916.356000	0.700000
1525099916.451000	1.500000
1525099916.548000	1.400000
1525099916.628000	1.300000
1525099916.648000		TRIG
1525099916.723000	1.300000
1525099916.808000	1.300000
1525099916.899000	1.400000
1525099916.994000	3.700000
1525099917.088000	15.300000
1525099917.170000	35.700000
1525099917.268000	55.100000
1525099917.348000	62.700000
1525099917.442000	43.400000
1525099917.538000	16.100000
1525099917.628000	4.500000
1525099917.713000	1.200000
1525099917.809000	0.900000
1525099917.908000	0.600000
1525099917.988000	0.700000
1525099918.081000	0.800000
1525099918.168000	0.800000
1525099918.208000		TRIG
1525099918.257000	0.700000
1525099918.352000	1.100000
1525099918.447000	1.300000
1525099918.528000	2.100000
1525099918.627000	9.400000
1525099918.707000	26.300000
1525099918.800000	45.200000
1525099918.896000	59.300000
1525099918.987000	51.100000
1525099919.072000	23.700000
1525099919.167000	7.200000
1525099919.267000	1.500000
1525099919.347000	0.800000
1525099919.439000	1.300000
1525099919.527000	1.000000
1525099919.615000	1.100000
1525099919.711000	1.000000
1525099919.767000		TRIG
1525099919.807000	1.200000
1525099919.887000	1.300000
1525099919.982000	1.400000
1525099920.067000	1.800000
1525099920.158000	6.000000
1525099920.254000	20.400000
1525099920.347000	40.800000
1525099920.430000	58.400000
1525099920.527000	57.500000
1525099920.607000	32.300000
1525099920.701000	10.900000
1525099920.797000	3.300000
1525099920.888000	1.200000
1525099920.974000	1.000000
1525099921.070000	0.700000
1525099921.168000	0.800000
1525099921.248000	0.600000
1525099921.341000	0.800000
1525099921.348000		TRIG
1525099921.421000	1.300000
1525099921.517000	1.400000
1525099921.613000	1.200000
1525099921.693000	3.200000
1525099921.789000	14.400000
1525099921.888000	34.200000
1525099921.968000	53.300000
1525099922.060000	62.600000
1525099922.156000	44.700000
1525099922.236000	16.700000
1525099922.332000	4.500000
1525099922.428000	1.100000
1525099922.508000	0.900000
1525099922.603000	0.500000
1525099922.699000	0.500000
1525099922.779000	0.500000
1525099922.875000	0.400000
1525099922.908000		TRIG
1525099922.968000	0.600000
1525099923.051000	0.900000
1525099923.148000	1.000000
1525099923.228000	1.700000
1525099923.322000	8.600000
1525099923.418000	27.100000
1525099923.514000	47.300000
1525099923.594000	59.900000
1525099923.690000	51.000000
1525099923.788000	23.500000
1525099923.868000	7.500000
1525099923.961000	2.100000
1525099924.048000	1.200000
1525099924.137000	1.100000
1525099924.233000	0.800000
1525099924.328000	0.900000
1525099924.409000	1.100000
1525099924.488000		TRIG
1525099924.508000	1.000000
1525099924.588000	0.900000
1525099924.680000	0.900000
1525099924.776000	1.000000
1525099924.868000	4.700000
1525099924.952000	18.500000
1525099925.048000	39.000000
1525099925.128000	56.600000
1525099925.224000	58.100000
1525099925.319000	34.500000
1525099925.408000	11.700000
1525099925.495000	2.900000
1525099925.591000	0.700000
1525099925.688000	0.700000
1525099925.768000	0.400000
1525099925.863000	0.600000
1525099925.948000	0.500000
1525099926.038000	0.500000
1525099926.048000		TRIG
1525099926.134000	0.400000
1525099926.228000	0.900000
1525099926.310000	1.300000
1525099926.408000	2.900000
1525099926.488000	13.100000
1525099926.582000	32.200000
1525099926.677000	51.600000
1525099926.768000	60.100000
1525099926.853000	43.100000
1525099926.949000	16.700000
1525099927.048000	4.700000
1525099927.128000	0.900000
1525099927.221000	0.900000
1525099927.308000	1.200000
1525099927.397000	1.000000
1525099927.492000	0.900000
1525099927.588000	0.700000
1525099927.620000		TRIG
1525099927.668000	0.700000
1525099927.768000	0.900000
1525099927.848000	0.900000
1525099927.940000	1.300000
1525099928.035000	7.700000
1525099928.128000	24.300000
1525099928.211000	44.300000
1525099928.308000	57.600000
1525099928.388000	50.100000
1525099928.483000	24.300000
1525099928.579000	7.800000
1525099928.668000	2.000000
1525099928.755000	1.000000
1525099928.850000	1.000000
1525099928.948000	0.800000
1525099929.028000	0.700000
1525099929.122000	0.600000
1525099929.188000		TRIG
1525099929.208000	1.000000
1525099929.298000	1.100000
1525099929.394000	1.000000
1525099929.488000	1.100000
1525099929.569000	4.600000
1525099929.668000	17.700000
1525099929.748000	36.700000
1525099929.841000	55.200000
1525099929.937000	58.000000
1525099930.028000	35.300000
1525099930.113000	12.100000
1525099930.208000	3.500000
1525099930.308000	1.400000
1525099930.388000	1.100000
1525099930.480000	0.900000
1525099930.568000	1.100000
1525099930.656000	1.100000
1525099930.752000	0.900000
1525099930.768000		TRIG
1525099930.848000	0.900000
1525099930.928000	1.100000
1525099931.023000	0.700000
1525099931.108000	2.400000
1525099931.199000	12.200000
1525099931.295000	29.300000
1525099931.388000	45.400000
1525099931.471000	53.700000
1525099931.568000	40.600000
1525099931.648000	17.000000
1525099931.742000	5.100000
1525099931.838000	1.100000
1525099931.928000	0.500000
1525099932.014000	0.500000
1525099932.110000	1.000000
1525099932.208000	0.900000
1525099932.288000	0.500000
1525099932.328000		TRIG
1525099932.381000	0.500000
1525099932.461000	0.700000
1525099932.557000	0.900000
1525099932.653000	1.400000
1525099932.733000	7.100000
1525099932.828000	23.200000
1525099932.928000	43.700000
1525099933.008000	60.700000
1525099933.100000	55.900000
1525099933.196000	28.100000
1525099933.276000	8.800000
1525099933.372000	2.300000
1525099933.468000	1.100000
1525099933.548000	1.000000
1525099933.643000	0.900000
1525099933.739000	1.000000
1525099933.819000	0.700000
1525099933.888000		TRIG
1525099933.915000	0.600000
1525099934.011000	1.300000
1525099934.091000	1.300000
1525099934.188000	1.100000
1525099934.268000	4.100000
1525099934.362000	17.700000
1525099934.458000	38.500000
1525099934.554000	56.600000
1525099934.634000	59.600000
1525099934.730000	36.500000
1525099934.828000	12.500000
1525099934.908000	3.600000
1525099935.001000	1.000000
1525099935.088000	0.800000
1525099935.177000	0.500000
1525099935.273000	0.700000
1525099935.368000	0.600000
1525099935.449000	0.500000
1525099935.468000		TRIG
1525099935.548000	0.600000
1525099935.628000	0.900000
1525099935.720000	0.700000
1525099935.816000	2.100000
1525099935.912000	11.400000
1525099935.992000	29.400000
1525099936.088000	47.000000
1525099936.187000	55.800000
1525099936.267000	42.500000
1525099936.359000	17.800000
1525099936.447000	5.300000
1525099936.535000	1.400000
1525099936.631000	1.000000
1525099936.727000	0.700000
1525099936.807000	0.800000
1525099936.903000	1.500000
1525099936.987000	1.200000
1525099937.047000		TRIG
1525099937.078000	1.100000
1525099937.174000	1.200000
1525099937.267000	1.200000
1525099937.350000	1.500000
1525099937.447000	6.800000
1525099937.527000	22.400000
1525099937.622000	42.500000
1525099937.717000	57.800000
1525099937.807000	52.900000
1525099937.893000	26.800000
1525099937.989000	8.400000
1525099938.087000	2.100000
1525099938.167000	0.800000
1525099938.261000	0.700000
1525099938.348000	0.500000
1525099938.437000	0.600000
1525099938.533000	0.400000
1525099938.608000		TRIG
1525099938.628000	0.200000
1525099938.709000	1.000000
1525099938.808000	1.300000
1525099938.888000	1.000000
1525099938.981000	3.500000
1525099939.076000	15.400000
1525099939.168000	34.100000
1525099939.252000	51.400000
1525099939.348000	56.200000
1525099939.448000	36.700000
1525099939.528000	13.300000
1525099939.620000	3.500000
1525099939.708000	1.100000
1525099939.795000	0.900000
1525099939.891000	0.600000
1525099939.988000	0.800000
1525099940.068000	0.800000
1525099940.163000	0.700000
1525099940.168000		TRIG
1525099940.248000	0.900000
1525099940.339000	1.200000
1525099940.434000	1.200000
1525099940.528000	2.000000
1525099940.610000	10.200000
1525099940.708000	26.900000
1525099940.788000	44.800000
1525099940.882000	55.600000
1525099940.978000	44.000000
1525099941.068000	19.300000
1525099941.154000	5.800000
1525099941.249000	1.300000
1525099941.348000	1.000000
1525099941.428000	0.900000
1525099941.521000	1.300000
1525099941.608000	1.300000
1525099941.697000	0.800000
1525099941.748000		TRIG
1525099941.793000	0.600000
1525099941.888000	0.800000
1525099941.968000	0.900000
1525099942.068000	1.200000
1525099942.148000	5.800000
1525099942.240000	21.000000
1525099942.336000	41.200000
1525099942.428000	56.500000
1525099942.512000	52.700000
1525099942.608000	27.300000
1525099942.688000	8.500000
1525099942.783000	2.000000
1525099942.879000	0.600000
1525099942.968000	0.700000
1525099943.055000	0.500000
1525099943.151000	0.700000
1525099943.248000	0.700000
1525099943.328000		TRIG
1525099943.348000	0.400000
1525099943.422000	1.200000
1525099943.508000	1.600000
1525099943.598000	1.500000
1525099943.694000	4.000000
1525099943.774000	15.500000
1525099943.870000	33.600000
1525099943.968000	49.500000
1525099944.048000	54.400000
1525099944.141000	36.300000
1525099944.237000	13.700000
1525099944.317000	4.000000
1525099944.413000	1.500000
1525099944.509000	1.200000
1525099944.589000	0.800000
1525099944.688000	0.800000
1525099944.780000	0.600000
1525099944.860000	0.500000
1525099944.876000		TRIG
1525099944.956000	0.600000
1525099945.052000	0.900000
1525099945.132000	0.800000
1525099945.228000	1.400000
1525099945.308000	9.100000
1525099945.404000	25.300000
1525099945.499000	40.200000
1525099945.595000	48.000000
1525099945.675000	38.300000
1525099945.771000	16.900000
1525099945.868000	5.000000
1525099945.948000	1.000000
1525099946.043000	0.600000
1525099946.128000	0.500000
1525099946.218000	0.300000
1525099946.314000	0.600000
1525099946.408000	1.100000
1525099946.458000		TRIG
1525099946.490000	1.100000
1525099946.588000	1.200000
1525099946.668000	1.300000
1525099946.762000	1.500000
1525099946.857000	5.900000
1525099946.953000	20.500000
1525099947.033000	39.500000
1525099947.129000	53.500000
1525099947.228000	50.700000
1525099947.308000	27.600000
1525099947.401000	9.300000
1525099947.488000	2.200000
1525099947.576000	0.500000
1525099947.672000	0.500000
1525099947.768000	0.300000
1525099947.848000	0.500000
1525099947.944000	0.300000
1525099948.028000		TRIG
1525099948.048000	0.200000
1525099948.120000	0.400000
1525099948.215000	0.600000
1525099948.308000	1.200000
1525099948.391000	3.100000
1525099948.488000	13.300000
1525099948.568000	31.800000
1525099948.663000	49.900000
1525099948.759000	55.900000
1525099948.848000	37.400000
1525099948.934000	14.100000
1525099949.030000	3.900000
1525099949.128000	0.600000
1525099949.208000	0.500000
1525099949.302000	0.800000
1525099949.388000	0.800000
1525099949.478000	0.700000
1525099949.573000	0.500000
1525099949.608000		TRIG
1525099949.668000	0.700000
1525099949.749000	1.000000
1525099949.848000	1.100000
1525099949.928000	1.800000
1525099950.021000	8.800000
1525099950.117000	25.300000
1525099950.208000	45.300000
1525099950.292000	58.500000
1525099950.388000	47.700000
1525099950.488000	21.300000
1525099950.568000	6.300000
1525099950.660000	1.200000
1525099950.748000	0.600000
1525099950.836000	0.400000
1525099950.931000	0.500000
1525099951.028000	0.300000
1525099951.108000	0.400000
1525099951.168000		TRIG
1525099951.203000	0.900000
1525099951.288000	1.000000
1525099951.379000	0.900000
1525099951.475000	1.000000
1525099951.568000	5.100000
1525099951.650000	19.600000
1525099951.748000	39.000000
1525099951.828000	53.000000
1525099951.922000	51.100000
1525099952.018000	27.700000
1525099952.108000	9.500000
1525099952.194000	2.900000
1525099952.289000	0.800000
1525099952.388000	0.800000
1525099952.468000	0.500000
1525099952.561000	0.700000
1525099952.648000	0.800000
1525099952.737000	0.600000
1525099952.748000		TRIG
1525099952.833000	0.900000
1525099952.928000	1.100000
1525099953.008000	0.800000
1525099953.108000	3.200000
1525099953.188000	13.900000
1525099953.280000	31.800000
1525099953.376000	48.300000
1525099953.467000	55.100000
1525099953.552000	38.200000
1525099953.647000	14.600000
1525099953.747000	4.000000
1525099953.827000	0.800000
1525099953.919000	0.400000
1525099954.007000	0.300000
1525099954.095000	0.900000
1525099954.191000	0.800000
1525099954.287000	0.500000
1525099954.307000		TRIG
1525099954.367000	0.400000
1525099954.462000	0.700000
1525099954.547000	0.800000
1525099954.638000	1.500000
1525099954.734000	8.200000
1525099954.827000	25.600000
1525099954.910000	44.700000
1525099955.007000	58.300000
1525099955.087000	49.800000
1525099955.181000	23.600000
1525099955.277000	7.600000
1525099955.357000	1.900000
1525099955.453000	0.900000
1525099955.549000	0.800000
1525099955.629000	0.600000
1525099955.727000	0.800000
1525099955.821000	0.500000
1525099955.888000		TRIG
1525099955.908000	0.800000
1525099955.997000	1.600000
1525099956.093000	1.700000
1525099956.173000	1.600000
1525099956.269000	5.100000
1525099956.368000	19.300000
1525099956.448000	39.400000
1525099956.540000	54.800000
1525099956.636000	53.900000
1525099956.716000	29.800000
1525099956.812000	9.700000
1525099956.908000	3.000000
1525099956.988000	1.000000
1525099957.084000	0.900000
1525099957.168000	0.600000
1525099957.259000	0.700000
1525099957.355000	0.600000
1525099957.448000	0.500000
1525099957.468000		TRIG
1525099957.531000	0.700000
1525099957.628000	0.800000
1525099957.708000	0.900000
1525099957.803000	3.000000
1525099957.898000	12.300000
1525099957.994000	31.200000
1525099958.074000	50.200000
1525099958.170000	58.400000
1525099958.268000	42.500000
1525099958.348000	17.400000
1525099958.442000	5.200000
1525099958.528000	1.200000
1525099958.617000	0.800000
1525099958.713000	1.100000
1525099958.808000	1.400000
1525099958.889000	1.200000
1525099958.988000	1.000000
1525099959.008000		TRIG
1525099959.068000	1.100000
1525099959.161000	1.400000
1525099959.256000	1.500000
1525099959.348000	1.900000
1525099959.432000	8.200000
1525099959.528000	24.800000
1525099959.628000	45.500000
1525099959.708000	59.200000
1525099959.800000	50.400000
1525099959.888000	23.800000
1525099959.976000	7.500000
1525099960.071000	2.000000
1525099960.168000	1.000000
1525099960.248000	0.800000
1525099960.343000	0.600000
1525099960.428000	0.700000
1525099960.519000	0.200000
1525099960.588000		TRIG
1525099960.615000	0.700000
1525099960.708000	1.300000
1525099960.790000	1.200000
1525099960.888000	1.100000
1525099960.968000	4.200000
1525099961.062000	16.600000
1525099961.158000	35.000000
1525099961.248000	51.600000
1525099961.334000	54.000000
1525099961.429000	33.000000
1525099961.528000	11.700000
1525099961.608000	3.500000
1525099961.701000	1.400000
1525099961.788000	1.000000
1525099961.877000	0.600000
1525099961.973000	0.800000
1525099962.068000	0.800000
1525099962.148000	0.700000
1525099962.168000		TRIG
1525099962.248000	0.900000
1525099962.328000	1.300000
1525099962.420000	1.400000
1525099962.516000	2.400000
1525099962.608000	11.600000
1525099962.692000	29.800000
1525099962.788000	46.800000
1525099962.868000	53.900000
1525099962.963000	39.400000
1525099963.059000	16.200000
1525099963.148000	4.600000
1525099963.235000	1.000000
1525099963.330000	0.700000
1525099963.428000	0.500000
1525099963.508000	0.400000
1525099963.602000	1.000000
1525099963.688000	0.700000
1525099963.728000		TRIG
1525099963.778000	0.500000
1525099963.874000	0.800000
1525099963.968000	0.800000
1525099964.050000	1.300000
1525099964.148000	7.000000
1525099964.228000	22.500000
1525099964.321000	41.700000
1525099964.417000	55.200000
1525099964.508000	49.700000
1525099964.593000	25.700000
1525099964.688000	8.400000
1525099964.788000	2.000000
1525099964.868000	0.900000
1525099964.960000	0.900000
1525099965.040000	0.700000
1525099965.136000	0.900000
1525099965.232000	0.800000
1525099965.296000		TRIG
1525099965.312000	0.700000
1525099965.408000	0.800000
1525099965.503000	1.600000
1525099965.583000	1.700000
1525099965.679000	4.300000
1525099965.775000	16.500000
1525099965.855000	35.200000
1525099965.951000	52.100000
1525099966.048000	55.400000
1525099966.128000	34.400000
1525099966.222000	12.400000
1525099966.318000	3.200000
1525099966.398000	1.100000
1525099966.494000	1.100000
1525099966.588000	0.600000
1525099966.670000	0.600000
1525099966.768000	0.600000
1525099966.848000	0.500000
1525099966.868000		TRIG
1525099966.941000	0.600000
1525099967.037000	0.900000
1525099967.128000	0.800000
1525099967.213000	1.700000
1525099967.309000	10.300000
1525099967.408000	28.400000
1525099967.488000	47.600000
1525099967.581000	57.900000
1525099967.676000	44.300000
1525099967.756000	18.500000
1525099967.852000	5.300000
1525099967.948000	1.000000
1525099968.028000	0.800000
1525099968.124000	0.700000
1525099968.208000	0.700000
1525099968.300000	1.300000
1525099968.395000	0.900000
1525099968.428000		TRIG
1525099968.488000	0.900000
1525099968.571000	1.100000
1525099968.668000	1.200000
1525099968.748000	1.700000
1525099968.843000	7.100000
1525099968.938000	22.500000
1525099969.028000	41.900000
1525099969.114000	56.900000
1525099969.210000	51.800000
1525099969.308000	27.300000
1525099969.388000	9.400000
1525099969.482000	2.300000
1525099969.568000	0.900000
1525099969.657000	0.900000
1525099969.753000	0.800000
1525099969.848000	0.900000
1525099969.929000	0.700000
1525099970.008000		TRIG
1525099970.028000	0.500000
1525099970.108000	0.500000
1525099970.201000	1.200000
1525099970.296000	1.400000
1525099970.388000	3.700000
1525099970.472000	15.800000
1525099970.568000	35.300000
1525099970.668000	53.200000
1525099970.744000	57.000000
1525099970.840000	35.700000
1525099970.927000	12.700000
1525099971.015000	3.200000
1525099971.111000	0.400000
1525099971.207000	0.900000
1525099971.287000	0.600000
1525099971.387000	0.600000
1525099971.467000	0.500000
1525099971.559000	0.400000
1525099971.567000		TRIG
1525099971.654000	0.600000
1525099971.747000	0.900000
1525099971.830000	1.000000
1525099971.927000	2.200000
1525099972.007000	10.700000
1525099972.102000	30.000000
1525099972.198000	51.400000
1525099972.287000	62.400000
1525099972.374000	47.900000
1525099972.469000	20.700000
1525099972.567000	6.400000
1525099972.647000	1.600000
1525099972.741000	1.100000
1525099972.827000	0.900000
1525099972.917000	0.800000
1525099973.013000	0.700000
1525099973.107000	0.900000
1525099973.147000		TRIG
1525099973.189000	1.100000
1525099973.288000	1.100000
1525099973.368000	1.000000
1525099973.461000	1.200000
1525099973.557000	5.800000
1525099973.648000	20.600000
1525099973.733000	41.000000
1525099973.828000	57.000000
1525099973.928000	53.700000
1525099974.008000	29.100000
1525099974.100000	10.200000
1525099974.188000	2.700000
1525099974.276000	0.800000
1525099974.372000	0.800000
1525099974.468000	0.500000
1525099974.548000	0.700000
1525099974.643000	0.500000
1525099974.708000		TRIG
1525099974.728000	0.500000
1525099974.819000	0.600000
1525099974.915000	0.800000
1525099974.995000	1.400000
1525099975.091000	3.600000
1525099975.188000	13.900000
1525099975.268000	29.900000
1525099975.362000	44.600000
1525099975.458000	48.900000
1525099975.538000	33.000000
1525099975.634000	13.100000
1525099975.730000	3.900000
1525099975.810000	0.900000
1525099975.908000	0.800000
1525099975.988000	1.200000
1525099976.081000	1.000000
1525099976.177000	0.900000
1525099976.268000	0.700000
1525099976.288000		TRIG
1525099976.353000	0.900000
1525099976.449000	1.200000
1525099976.548000	1.000000
1525099976.628000	1.900000
1525099976.720000	9.100000
1525099976.816000	26.900000
1525099976.896000	47.200000
1525099976.992000	57.300000
1525099977.088000	44.300000
1525099977.168000	19.300000
1525099977.264000	5.800000
1525099977.348000	1.200000
1525099977.439000	0.700000
1525099977.535000	0.600000
1525099977.628000	0.700000
1525099977.711000	0.800000
1525099977.808000	0.500000
1525099977.855000		TRIG
1525099977.888000	1.100000
1525099977.983000	1.100000
1525099978.078000	1.000000
1525099978.168000	1.200000
1525099978.254000	5.200000
1525099978.350000	18.900000
1525099978.448000	39.100000
1525099978.528000	56.300000
1525099978.622000	53.500000
1525099978.708000	28.400000
1525099978.797000	8.900000
1525099978.893000	2.200000
1525099978.988000	1.100000
1525099979.069000	0.800000
1525099979.168000	0.700000
1525099979.248000	0.800000
1525099979.341000	0.600000
1525099979.428000		TRIG
1525099979.448000	0.500000
1525099979.528000	0.600000
1525099979.612000	0.800000
1525099979.708000	0.800000
1525099979.808000	2.600000
1525099979.884000	13.700000
1525099979.980000	32.200000
1525099980.068000	48.500000
1525099980.156000	53.300000
1525099980.251000	35.500000
1525099980.348000	13.400000
1525099980.428000	3.800000
1525099980.523000	0.800000
1525099980.608000	0.500000
1525099980.699000	0.500000
1525099980.794000	0.500000
1525099980.888000	0.800000
1525099980.970000	0.900000
1525099980.988000		TRIG
1525099981.068000	0.800000
1525099981.148000	0.800000
1525099981.242000	0.700000
1525099981.338000	1.600000
1525099981.428000	8.700000
1525099981.514000	26.400000
1525099981.609000	45.700000
1525099981.708000	55.600000
1525099981.788000	43.400000
1525099981.881000	18.700000
1525099981.968000	6.000000
1525099982.057000	1.600000
1525099982.152000	0.800000
1525099982.248000	0.800000
1525099982.328000	0.700000
1525099982.428000	0.800000
1525099982.508000	0.600000
1525099982.568000		TRIG
1525099982.600000	0.600000
1525099982.696000	0.800000
1525099982.788000	0.600000
1525099982.871000	1.000000
1525099982.968000	5.100000
1525099983.048000	19.400000
1525099983.143000	40.900000
1525099983.239000	58.600000
1525099983.328000	56.100000
1525099983.415000	30.300000
1525099983.510000	9.700000
1525099983.608000	2.200000
1525099983.688000	0.400000
1525099983.782000	0.300000
1525099983.868000	0.700000
1525099983.958000	1.000000
1525099984.054000	0.600000
1525099984.134000		TRIG
1525099984.148000	0.500000
1525099984.229000	0.600000
1525099984.328000	0.800000
1525099984.408000	0.800000
1525099984.501000	2.600000
1525099984.597000	12.500000
1525099984.688000	31.400000
1525099984.773000	49.600000
1525099984.868000	56.000000
1525099984.948000	38.000000
1525099985.048000	14.300000
1525099985.140000	4.000000
1525099985.220000	0.800000
1525099985.316000	0.700000
1525099985.412000	0.500000
1525099985.492000	0.600000
1525099985.588000	0.700000
1525099985.683000	0.400000
1525099985.708000		TRIG
1525099985.763000	0.400000
1525099985.859000	1.400000
1525099985.955000	1.400000
1525099986.035000	1.800000
1525099986.131000	8.000000
1525099986.228000	24.000000
1525099986.308000	42.500000
1525099986.402000	54.000000
1525099986.498000	44.500000
1525099986.578000	20.700000
1525099986.674000	6.200000
1525099986.768000	1.100000
1525099986.850000	0.800000
1525099986.948000	0.600000
1525099987.028000	0.500000
1525099987.121000	0.700000
1525099987.217000	0.500000
1525099987.268000		TRIG
1525099987.308000	0.400000
1525099987.393000	0.600000
1525099987.489000	0.600000
1525099987.588000	0.800000
1525099987.668000	4.200000
1525099987.760000	18.100000
1525099987.856000	38.200000
1525099987.936000	54.100000
1525099988.032000	53.500000
1525099988.128000	30.800000
1525099988.208000	10.500000
1525099988.304000	2.700000
1525099988.387000	0.600000
1525099988.479000	0.500000
1525099988.575000	0.400000
1525099988.667000	0.600000
1525099988.751000	0.400000
1525099988.847000		TRIG
1525099988.867000	0.900000
1525099988.947000	1.100000
1525099989.023000	1.300000
1525099989.118000	1.200000
1525099989.207000	2.900000
1525099989.294000	12.500000
1525099989.390000	30.000000
1525099989.487000	48.000000
1525099989.567000	55.300000
1525099989.662000	38.400000
1525099989.747000	15.000000
1525099989.837000	4.600000
1525099989.933000	1.200000
1525099990.027000	0.800000
1525099990.109000	0.600000
1525099990.207000	0.600000
1525099990.287000	0.600000
1525099990.381000	0.400000
1525099990.413000		TRIG
1525099990.476000	0.400000
1525099990.567000	0.600000
1525099990.652000	0.400000
1525099990.749000	1.400000
1525099990.848000	7.400000
1525099990.928000	23.200000
1525099991.021000	42.600000
1525099991.108000	54.400000
1525099991.196000	45.300000
1525099991.292000	20.900000
1525099991.388000	6.300000
1525099991.468000	1.100000
1525099991.568000	0.300000
1525099991.648000	0.000000
1525099991.740000	0.500000
1525099991.836000	1.000000
1525099991.928000	0.700000
1525099991.988000		TRIG
1525099992.011000	0.600000
1525099992.108000	0.900000
1525099992.188000	1.100000
1525099992.283000	1.100000
1525099992.379000	4.100000
1525099992.468000	16.100000
1525099992.555000	35.400000
1525099992.650000	52.600000
1525099992.748000	54.300000
1525099992.828000	32.600000
1525099992.922000	11.500000
1525099993.008000	3.000000
1525099993.098000	0.900000
1525099993.194000	0.700000
1525099993.288000	0.500000
1525099993.369000	0.600000
1525099993.468000	0.500000
1525099993.548000	0.400000
1525099993.568000		TRIG
1525099993.641000	0.300000
1525099993.737000	1.000000
1525099993.828000	1.200000
1525099993.913000	2.400000
1525099994.009000	11.400000
1525099994.108000	30.400000
1525099994.188000	49.600000
1525099994.280000	57.600000
1525099994.368000	41.200000
1525099994.456000	16.300000
1525099994.552000	4.500000
1525099994.648000	0.500000
1525099994.728000	0.700000
1525099994.823000	0.700000
1525099994.908000	0.500000
1525099994.999000	0.600000
1525099995.095000	0.500000
1525099995.128000		TRIG
1525099995.188000	0.600000
1525099995.271000	0.900000
1525099995.368000	1.000000
1525099995.448000	1.500000
1525099995.542000	7.000000
1525099995.638000	22.400000
1525099995.718000	41.600000
1525099995.814000	55.100000
1525099995.910000	48.100000
1525099995.990000	23.700000
1525099996.088000	7.400000
1525099996.181000	1.600000
1525099996.261000	0.600000
1525099996.357000	0.500000
1525099996.453000	0.400000
1525099996.533000	0.300000
1525099996.629000	0.600000
1525099996.693000		TRIG
1525099996.728000	0.600000
1525099996.808000	0.700000
1525099996.900000	0.800000
1525099996.996000	0.800000
1525099997.076000	3.600000
1525099997.172000	16.300000
1525099997.268000	35.700000
1525099997.348000	52.400000
1525099997.443000	53.900000
1525099997.539000	33.100000
1525099997.619000	12.200000
1525099997.715000	3.100000
1525099997.808000	0.600000
1525099997.891000	0.600000
1525099997.988000	0.500000
1525099998.068000	0.700000
1525099998.162000	0.500000
1525099998.258000	0.400000
1525099998.268000		TRIG
1525099998.348000	0.600000
1525099998.434000	0.700000
1525099998.530000	1.300000
1525099998.628000	2.600000
1525099998.708000	10.900000
1525099998.801000	28.600000
1525099998.897000	47.800000
1525099998.977000	56.500000
1525099999.073000	41.300000
1525099999.169000	17.300000
1525099999.249000	5.200000
1525099999.348000	1.300000
1525099999.428000	0.800000
1525099999.520000	1.200000
1525099999.616000	1.300000
1525099999.708000	1.100000
1525099999.792000	0.900000
1525099999.828000		TRIG
1525099999.888000	0.900000
1525099999.968000	1.100000
1525100000.064000	1.100000
1525100000.159000	1.300000
1525100000.248000	6.100000
1525100000.335000	20.600000
1525100000.431000	39.000000
1525100000.528000	51.100000
1525100000.608000	44.700000
1525100000.703000	22.400000
1525100000.788000	7.500000
1525100000.879000	2.100000
1525100000.974000	1.000000
1525100001.068000	0.800000
1525100001.150000	0.700000
1525100001.248000	0.700000
1525100001.328000	0.300000
1525100001.408000		TRIG
1525100001.428000	0.700000
1525100001.518000	1.100000
1525100001.608000	1.000000
1525100001.693000	0.900000
1525100001.789000	3.400000
1525100001.888000	15.000000
1525100001.968000	34.500000
1525100002.061000	52.200000
1525100002.148000	55.400000
1525100002.237000	34.700000
1525100002.332000	12.800000
1525100002.428000	3.400000
1525100002.508000	1.200000
1525100002.608000	1.000000
1525100002.688000	0.500000
1525100002.780000	0.700000
1525100002.876000	0.700000
1525100002.968000	0.600000
1525100002.988000		TRIG
1525100003.051000	0.800000
1525100003.148000	1.000000
1525100003.228000	1.000000
1525100003.323000	2.000000
1525100003.419000	10.100000
1525100003.508000	29.200000
1525100003.595000	46.800000
1525100003.691000	52.900000
1525100003.788000	38.700000
1525100003.868000	16.100000
1525100003.962000	4.800000
1525100004.048000	1.000000
1525100004.138000	0.500000
1525100004.234000	0.300000
1525100004.328000	0.300000
1525100004.409000	0.200000
1525100004.508000	0.500000
1525100004.548000		TRIG
1525100004.588000	0.700000
1525100004.681000	0.700000
1525100004.777000	0.700000
1525100004.868000	1.000000
1525100004.953000	5.600000
1525100005.049000	20.200000
1525100005.148000	37.800000
1525100005.228000	50.800000
1525100005.320000	47.500000
1525100005.408000	24.800000
1525100005.496000	8.000000
1525100005.592000	2.100000
1525100005.688000	0.500000
1525100005.768000	0.400000
1525100005.867000	0.300000
1525100005.947000	0.500000
1525100006.039000	0.400000
1525100006.107000		TRIG
1525100006.135000	0.500000
1525100006.227000	0.900000
1525100006.311000	1.200000
1525100006.407000	1.000000
1525100006.487000	3.300000
1525100006.582000	15.400000
1525100006.678000	33.400000
1525100006.758000	47.300000
1525100006.854000	49.300000
1525100006.950000	31.600000
1525100007.030000	12.000000
1525100007.127000	3.300000
1525100007.221000	0.700000
1525100007.301000	0.500000
1525100007.397000	0.000000
1525100007.493000	0.200000
1525100007.573000	0.700000
1525100007.669000	0.400000
1525100007.687000		TRIG
1525100007.767000	0.400000
1525100007.847000	0.600000
1525100007.940000	0.500000
1525100008.036000	1.500000
1525100008.116000	9.400000
1525100008.212000	26.600000
1525100008.309000	45.300000
1525100008.389000	54.900000
1525100008.488000	42.300000
1525100008.580000	18.700000
1525100008.660000	5.600000
1525100008.756000	1.000000
1525100008.848000	0.600000
1525100008.932000	0.400000
1525100009.028000	0.400000
1525100009.108000	0.500000
1525100009.204000	0.300000
1525100009.252000		TRIG
1525100009.300000	0.500000
1525100009.388000	0.700000
1525100009.475000	0.700000
1525100009.571000	1.600000
1525100009.668000	5.900000
1525100009.748000	19.800000
1525100009.843000	37.500000
1525100009.938000	51.200000
1525100010.019000	47.600000
1525100010.114000	25.300000
1525100010.208000	8.400000
1525100010.290000	2.000000
1525100010.388000	0.400000
1525100010.468000	0.700000
1525100010.562000	0.800000
1525100010.657000	0.600000
1525100010.748000	0.500000
1525100010.828000		TRIG
1525100010.848000	0.600000
1525100010.929000	0.700000
1525100011.028000	0.700000
1525100011.108000	0.700000
1525100011.201000	2.700000
1525100011.288000	13.300000
1525100011.376000	32.700000
1525100011.472000	50.500000
1525100011.568000	54.100000
1525100011.648000	34.800000
1525100011.748000	12.900000
1525100011.828000	3.300000
1525100011.920000	0.500000
1525100012.015000	0.300000
1525100012.108000	0.100000
1525100012.191000	0.300000
1525100012.288000	0.000000
1525100012.368000	0.500000
1525100012.388000		TRIG
1525100012.463000	1.000000
1525100012.559000	1.000000
1525100012.648000	0.800000
1525100012.734000	1.600000
1525100012.830000	9.000000
1525100012.928000	26.400000
1525100013.008000	46.000000
1525100013.102000	57.600000
1525100013.188000	45.100000
1525100013.278000	19.500000
1525100013.374000	6.300000
1525100013.468000	2.000000
1525100013.549000	1.500000
1525100013.648000	1.200000
1525100013.728000	1.000000
1525100013.821000	1.100000
1525100013.917000	0.900000
1525100013.968000		TRIG
1525100014.008000	1.100000
1525100014.093000	1.200000
1525100014.188000	1.100000
1525100014.288000	1.800000
1525100014.368000	5.700000
1525100014.460000	19.300000
1525100014.548000	39.000000
1525100014.636000	54.300000
1525100014.732000	50.500000
1525100014.828000	26.700000
1525100014.908000	9.100000
1525100015.003000	2.400000
1525100015.088000	0.700000
1525100015.179000	1.000000
1525100015.275000	0.600000
1525100015.368000	0.500000
1525100015.451000	0.300000
1525100015.531000		TRIG
1525100015.548000	0.200000
1525100015.628000	0.500000
1525100015.722000	0.700000
1525100015.818000	0.600000
1525100015.908000	2.600000
1525100015.994000	12.700000
1525100016.090000	31.600000
1525100016.188000	48.700000
1525100016.268000	51.600000
1525100016.361000	33.700000
1525100016.448000	13.000000
1525100016.537000	3.700000
1525100016.633000	1.100000
1525100016.728000	0.900000
1525100016.809000	0.700000
1525100016.908000	0.800000
1525100016.988000	0.500000
1525100017.080000	0.700000
1525100017.088000		TRIG
1525100017.176000	1.300000
1525100017.268000	1.400000
1525100017.352000	1.300000
1525100017.448000	1.900000
1525100017.528000	8.300000
1525100017.623000	25.000000
1525100017.719000	45.100000
1525100017.799000	58.000000
1525100017.895000	47.300000
1525100017.991000	21.100000
1525100018.071000	6.600000
1525100018.168000	1.700000
1525100018.262000	0.700000
1525100018.342000	0.500000
1525100018.438000	0.400000
1525100018.534000	0.500000
1525100018.614000	0.300000
1525100018.668000		TRIG
1525100018.710000	0.300000
1525100018.808000	0.600000
1525100018.888000	0.600000
1525100018.982000	0.700000
1525100019.068000	4.900000
1525100019.157000	17.700000
1525100019.253000	35.200000
1525100019.349000	50.900000
1525100019.429000	51.800000
1525100019.528000	30.300000
1525100019.621000	10.600000
1525100019.701000	2.500000
1525100019.796000	0.500000
1525100019.888000	0.400000
1525100019.972000	0.000000
1525100020.068000	0.800000
1525100020.148000	1.000000
1525100020.248000		TRIG
1525100020.268000	0.600000
1525100020.340000	0.800000
1525100020.428000	1.000000
1525100020.515000	1.000000
1525100020.611000	2.800000
1525100020.708000	13.100000
1525100020.788000	32.600000
1525100020.883000	51.400000
1525100020.968000	58.000000
1525100021.059000	39.900000
1525100021.154000	15.400000
1525100021.248000	4.300000
1525100021.330000	0.900000
1525100021.428000	0.600000
1525100021.508000	0.400000
1525100021.602000	0.400000
1525100021.698000	0.400000
1525100021.788000	0.200000
1525100021.810000		TRIG
1525100021.873000	0.200000
1525100021.969000	1.000000
1525100022.068000	0.900000
1525100022.148000	1.300000
1525100022.241000	7.500000
1525100022.328000	24.100000
1525100022.417000	45.400000
1525100022.512000	59.700000
1525100022.608000	49.100000
1525100022.688000	22.100000
1525100022.788000	6.300000
1525100022.868000	1.500000
1525100022.960000	1.100000
1525100023.056000	0.600000
1525100023.148000	0.400000
1525100023.231000	0.500000
1525100023.327000	0.400000
1525100023.387000		TRIG
1525100023.427000	0.600000
1525100023.507000	0.800000
1525100023.599000	1.100000
1525100023.687000	1.100000
1525100023.775000	4.200000
1525100023.870000	17.100000
1525100023.967000	35.300000
1525100024.047000	50.000000
1525100024.142000	48.800000
1525100024.227000	27.600000
1525100024.318000	9.300000
1525100024.414000	2.200000
1525100024.507000	0.600000
1525100024.590000	0.500000
1525100024.687000	0.300000
[truncated: 357 more rows]
