# Supplementary material for: Dynamic MRI of plantar flexion: A comprehensive repeatability study of electrical stimulation-gated muscle contraction standardized on evoked force
Source: PLoS One. 2020 Nov 5;15(11):e0241832. doi: 10.1371/journal.pone.0241832 (PMC7644050; doi:10.1371/journal.pone.0241832)
Supplement: S1 File — (ZIP) [file pone.0241832.s001.zip › Force/S2_Dcur.txt]

time	force	other
1525100058.255000	0.900000
1525100058.351000	7.200000
1525100058.447000	22.600000
1525100058.527000	40.800000
1525100058.622000	51.100000
1525100058.707000	41.500000
1525100058.798000	19.100000
1525100058.894000	5.800000
1525100058.987000	1.200000
1525100059.070000	0.600000
1525100059.167000	0.200000
1525100059.247000	0.300000
1525100059.341000	1.000000
1525100059.437000	0.900000
1525100059.487000		TRIG
1525100059.527000	0.800000
1525100059.613000	0.800000
1525100059.709000	0.800000
1525100059.807000	1.000000
1525100059.887000	4.000000
1525100059.980000	16.600000
1525100060.067000	36.100000
1525100060.156000	51.600000
1525100060.252000	50.700000
1525100060.347000	28.800000
1525100060.428000	9.600000
1525100060.527000	2.300000
1525100060.607000	0.500000
1525100060.700000	0.300000
1525100060.796000	0.100000
1525100060.888000	0.200000
1525100060.972000	0.200000
1525100061.068000		TRIG
1525100061.088000	-0.100000
1525100061.148000	0.400000
1525100061.244000	1.000000
1525100061.339000	0.700000
1525100061.419000	1.900000
1525100061.515000	10.300000
1525100061.611000	27.100000
1525100061.691000	44.200000
1525100061.788000	50.400000
1525100061.883000	35.100000
1525100061.963000	13.900000
1525100062.058000	3.600000
1525100062.154000	0.100000
1525100062.234000	0.200000
1525100062.330000	0.400000
1525100062.428000	0.300000
1525100062.508000	0.300000
1525100062.602000	0.200000
1525100062.628000		TRIG
1525100062.697000	0.300000
1525100062.777000	0.600000
1525100062.873000	0.700000
1525100062.968000	1.100000
1525100063.049000	6.200000
1525100063.148000	22.200000
1525100063.241000	43.200000
1525100063.321000	57.200000
1525100063.416000	48.700000
1525100063.512000	23.100000
1525100063.592000	7.500000
1525100063.688000	1.700000
1525100063.788000	0.400000
1525100063.864000	0.200000
1525100063.960000	0.000000
1525100064.048000	0.100000
1525100064.135000	-0.100000
1525100064.188000		TRIG
1525100064.231000	-0.300000
1525100064.328000	0.500000
1525100064.408000	0.800000
1525100064.503000	0.600000
1525100064.588000	3.400000
1525100064.679000	15.800000
1525100064.775000	37.400000
1525100064.870000	56.300000
1525100064.950000	56.700000
1525100065.048000	31.900000
1525100065.128000	10.300000
1525100065.222000	2.000000
1525100065.318000	0.500000
1525100065.408000	0.600000
1525100065.494000	0.100000
1525100065.589000	0.300000
1525100065.688000	0.200000
1525100065.768000		TRIG
1525100065.788000	0.200000
1525100065.861000	0.400000
1525100065.948000	0.600000
1525100066.037000	0.700000
1525100066.133000	1.700000
1525100066.228000	10.800000
1525100066.308000	29.100000
1525100066.408000	46.800000
1525100066.488000	53.300000
1525100066.580000	37.000000
1525100066.676000	14.700000
1525100066.768000	4.100000
1525100066.852000	0.800000
1525100066.948000	0.600000
1525100067.028000	0.200000
1525100067.123000	0.400000
1525100067.219000	1.000000
1525100067.308000	0.700000
1525100067.348000		TRIG
1525100067.395000	0.500000
1525100067.491000	0.600000
1525100067.588000	0.500000
1525100067.668000	0.900000
1525100067.762000	6.000000
1525100067.848000	22.000000
1525100067.938000	43.200000
1525100068.034000	57.600000
1525100068.128000	49.900000
1525100068.210000	23.700000
1525100068.308000	7.100000
1525100068.388000	1.400000
1525100068.481000	0.400000
1525100068.577000	0.300000
1525100068.668000	0.200000
1525100068.753000	0.300000
1525100068.849000	0.300000
1525100068.908000		TRIG
1525100068.948000	0.000000
1525100069.028000	0.700000
1525100069.120000	1.300000
1525100069.208000	1.100000
1525100069.296000	3.600000
1525100069.392000	15.100000
1525100069.488000	34.900000
1525100069.568000	53.800000
1525100069.663000	55.500000
1525100069.748000	32.800000
1525100069.839000	11.400000
1525100069.935000	2.700000
1525100070.028000	0.900000
1525100070.111000	0.700000
1525100070.208000	0.300000
1525100070.288000	0.400000
1525100070.383000	0.200000
1525100070.478000	0.100000
1525100070.488000		TRIG
1525100070.568000	0.200000
1525100070.654000	0.500000
1525100070.750000	0.200000
1525100070.848000	1.300000
1525100070.928000	9.700000
1525100071.022000	27.700000
1525100071.108000	46.300000
1525100071.197000	54.500000
1525100071.293000	39.600000
1525100071.388000	16.100000
1525100071.469000	4.400000
1525100071.568000	0.700000
1525100071.648000	0.400000
1525100071.741000	-0.000000
1525100071.836000	-0.000000
1525100071.916000	0.600000
1525100072.012000	0.400000
1525100072.048000		TRIG
1525100072.108000	0.300000
1525100072.188000	0.500000
1525100072.284000	0.600000
1525100072.379000	1.000000
1525100072.460000	6.000000
1525100072.555000	21.100000
1525100072.651000	40.900000
1525100072.731000	54.100000
1525100072.828000	46.200000
1525100072.923000	22.400000
1525100073.003000	7.300000
1525100073.099000	1.800000
1525100073.194000	0.800000
1525100073.274000	0.600000
1525100073.370000	0.400000
1525100073.468000	0.400000
1525100073.548000	0.200000
1525100073.628000		TRIG
1525100073.648000	0.200000
1525100073.728000	0.400000
1525100073.818000	0.300000
1525100073.913000	0.700000
1525100074.008000	3.300000
1525100074.089000	14.800000
1525100074.188000	34.900000
1525100074.281000	53.100000
1525100074.361000	56.300000
1525100074.457000	34.500000
1525100074.552000	12.000000
1525100074.632000	2.800000
1525100074.728000	0.200000
1525100074.828000	0.200000
1525100074.908000	0.500000
1525100075.000000	0.700000
1525100075.088000	0.400000
1525100075.176000	0.200000
1525100075.192000		TRIG
1525100075.271000	0.400000
1525100075.368000	0.600000
1525100075.448000	0.500000
1525100075.543000	1.400000
1525100075.628000	9.300000
1525100075.719000	27.400000
1525100075.815000	47.500000
1525100075.907000	57.200000
1525100075.990000	42.000000
1525100076.087000	17.300000
1525100076.167000	5.000000
1525100076.262000	0.900000
1525100076.358000	0.500000
1525100076.447000	0.400000
1525100076.534000	0.500000
1525100076.629000	0.600000
1525100076.727000	0.100000
1525100076.747000		TRIG
1525100076.807000	0.500000
1525100076.901000	1.200000
1525100076.987000	1.100000
1525100077.077000	1.400000
1525100077.173000	5.700000
1525100077.267000	19.700000
1525100077.349000	39.400000
1525100077.447000	56.000000
1525100077.527000	51.800000
1525100077.620000	26.700000
1525100077.716000	8.600000
1525100077.807000	2.200000
1525100077.892000	0.600000
1525100077.988000	0.300000
1525100078.087000	0.200000
1525100078.168000	0.400000
1525100078.260000	0.300000
1525100078.328000		TRIG
1525100078.348000	0.200000
1525100078.436000	0.500000
1525100078.532000	0.400000
1525100078.628000	0.400000
1525100078.708000	3.000000
1525100078.803000	13.200000
1525100078.888000	32.100000
1525100078.979000	50.700000
1525100079.075000	55.000000
1525100079.168000	34.800000
1525100079.251000	12.500000
1525100079.348000	2.900000
1525100079.428000	0.200000
1525100079.522000	-0.000000
1525100079.618000	0.000000
1525100079.708000	0.700000
1525100079.794000	0.400000
1525100079.890000	0.200000
1525100079.908000		TRIG
1525100079.988000	0.400000
1525100080.068000	0.800000
1525100080.161000	0.700000
1525100080.248000	1.500000
1525100080.337000	8.300000
1525100080.433000	25.400000
1525100080.528000	44.700000
1525100080.609000	56.400000
1525100080.708000	44.000000
1525100080.788000	18.800000
1525100080.881000	5.400000
1525100080.976000	1.000000
1525100081.068000	0.400000
1525100081.152000	0.200000
1525100081.248000	0.200000
1525100081.348000	0.300000
1525100081.428000	-0.200000
1525100081.468000		TRIG
1525100081.520000	0.400000
1525100081.608000	0.900000
1525100081.695000	0.700000
1525100081.791000	0.700000
1525100081.888000	4.500000
1525100081.968000	19.000000
1525100082.063000	39.700000
1525100082.148000	56.700000
1525100082.239000	53.600000
1525100082.334000	27.700000
1525100082.414000	8.800000
1525100082.510000	2.000000
1525100082.608000	0.300000
1525100082.688000	0.200000
1525100082.782000	0.100000
1525100082.878000	0.300000
1525100082.958000	0.100000
1525100083.038000		TRIG
1525100083.053000	0.100000
1525100083.149000	0.400000
1525100083.229000	0.300000
1525100083.328000	0.400000
1525100083.421000	2.800000
1525100083.501000	12.400000
1525100083.597000	31.200000
1525100083.692000	50.300000
1525100083.772000	56.500000
1525100083.868000	37.200000
1525100083.968000	13.900000
1525100084.048000	3.600000
1525100084.140000	0.600000
1525100084.228000	0.300000
1525100084.316000	0.300000
1525100084.411000	0.900000
1525100084.508000	0.700000
1525100084.588000	0.500000
1525100084.608000		TRIG
1525100084.683000	0.700000
1525100084.768000	0.900000
1525100084.859000	0.800000
1525100084.955000	1.400000
1525100085.048000	7.700000
1525100085.130000	23.400000
1525100085.228000	42.600000
1525100085.322000	54.700000
1525100085.402000	43.200000
1525100085.498000	19.200000
1525100085.588000	5.900000
1525100085.674000	1.200000
1525100085.770000	0.500000
1525100085.868000	0.200000
1525100085.948000	0.100000
1525100086.041000	0.200000
1525100086.128000	-0.100000
1525100086.188000		TRIG
1525100086.217000	0.200000
1525100086.313000	0.800000
1525100086.408000	0.700000
1525100086.489000	0.700000
1525100086.588000	4.400000
1525100086.668000	18.800000
1525100086.760000	40.300000
1525100086.856000	56.900000
1525100086.948000	53.000000
1525100087.032000	27.500000
1525100087.128000	8.600000
1525100087.208000	1.500000
1525100087.303000	0.200000
1525100087.399000	0.700000
1525100087.488000	0.200000
1525100087.575000	0.200000
1525100087.671000	0.100000
1525100087.748000		TRIG
1525100087.768000	0.100000
1525100087.848000	0.400000
1525100087.942000	0.600000
1525100088.028000	0.600000
1525100088.118000	2.300000
1525100088.214000	12.400000
1525100088.308000	32.200000
1525100088.390000	53.800000
1525100088.488000	61.200000
1525100088.568000	40.900000
1525100088.661000	15.500000
1525100088.757000	4.100000
1525100088.848000	0.700000
1525100088.933000	0.700000
1525100089.029000	0.400000
1525100089.128000	0.500000
1525100089.208000	0.300000
1525100089.300000	-0.100000
1525100089.308000		TRIG
1525100089.388000	0.600000
1525100089.476000	0.900000
1525100089.572000	0.600000
1525100089.668000	1.100000
1525100089.748000	7.700000
1525100089.844000	23.900000
1525100089.928000	43.200000
1525100090.019000	55.500000
1525100090.115000	45.200000
1525100090.208000	20.200000
1525100090.291000	5.600000
1525100090.388000	1.000000
1525100090.468000	0.300000
1525100090.563000	-0.000000
1525100090.658000	-0.100000
1525100090.748000	-0.000000
1525100090.834000	-0.200000
1525100090.882000		TRIG
1525100090.930000	-0.100000
1525100091.028000	0.200000
1525100091.108000	0.400000
1525100091.202000	0.200000
1525100091.288000	4.100000
1525100091.377000	17.100000
1525100091.473000	34.300000
1525100091.568000	48.000000
1525100091.649000	45.800000
1525100091.748000	25.000000
1525100091.828000	8.300000
1525100091.921000	1.700000
1525100092.016000	0.500000
1525100092.108000	0.600000
1525100092.192000	0.400000
1525100092.288000	1.100000
1525100092.388000	0.900000
1525100092.448000		TRIG
1525100092.468000	0.500000
1525100092.560000	0.500000
1525100092.648000	0.600000
1525100092.735000	0.500000
1525100092.831000	2.000000
1525100092.928000	10.800000
1525100093.008000	27.300000
1525100093.103000	44.700000
1525100093.188000	51.800000
1525100093.279000	35.400000
1525100093.374000	13.600000
1525100093.454000	3.700000
1525100093.550000	0.600000
1525100093.647000	0.100000
1525100093.727000	-0.100000
1525100093.822000	0.400000
1525100093.918000	0.600000
1525100093.998000	-0.000000
1525100094.014000		TRIG
1525100094.093000	0.400000
1525100094.189000	0.800000
1525100094.269000	0.500000
1525100094.367000	0.800000
1525100094.461000	6.500000
1525100094.541000	21.900000
1525100094.637000	40.100000
1525100094.732000	51.900000
1525100094.812000	43.100000
1525100094.908000	20.200000
1525100095.007000	6.100000
1525100095.087000	0.800000
1525100095.180000	0.500000
1525100095.267000	0.400000
1525100095.356000	0.200000
1525100095.451000	0.300000
1525100095.547000	0.100000
1525100095.595000		TRIG
1525100095.627000	0.200000
1525100095.728000	0.500000
1525100095.808000	0.600000
1525100095.900000	0.800000
1525100095.996000	4.000000
1525100096.092000	16.600000
1525100096.172000	35.800000
1525100096.268000	51.600000
1525100096.363000	50.700000
1525100096.443000	28.600000
1525100096.539000	9.600000
1525100096.628000	2.100000
1525100096.715000	0.300000
1525100096.811000	0.300000
1525100096.908000	-0.000000
1525100096.988000	0.100000
1525100097.082000	0.600000
1525100097.162000		TRIG
1525100097.178000	0.500000
1525100097.258000	0.400000
1525100097.354000	0.400000
1525100097.448000	0.300000
1525100097.530000	1.800000
1525100097.628000	10.900000
1525100097.708000	30.000000
1525100097.801000	49.600000
1525100097.897000	56.300000
1525100097.988000	38.800000
1525100098.073000	15.100000
1525100098.169000	3.800000
1525100098.268000	0.400000
1525100098.348000	0.300000
1525100098.440000	0.100000
1525100098.528000	0.300000
1525100098.616000	0.300000
1525100098.712000	0.200000
1525100098.728000		TRIG
1525100098.808000	0.300000
1525100098.888000	0.600000
1525100098.984000	1.200000
1525100099.068000	1.600000
1525100099.159000	7.200000
1525100099.255000	23.100000
1525100099.348000	42.200000
1525100099.431000	55.300000
1525100099.528000	46.600000
1525100099.608000	22.300000
1525100099.703000	7.000000
1525100099.798000	1.300000
1525100099.888000	0.700000
1525100099.974000	0.700000
1525100100.070000	0.300000
1525100100.168000	0.300000
1525100100.248000	0.100000
1525100100.308000		TRIG
1525100100.341000	0.000000
1525100100.428000	0.300000
1525100100.517000	0.300000
1525100100.613000	0.400000
1525100100.708000	3.300000
1525100100.789000	15.700000
1525100100.888000	33.600000
1525100100.968000	46.900000
1525100101.061000	46.000000
1525100101.156000	26.700000
1525100101.248000	9.400000
1525100101.332000	2.200000
1525100101.428000	0.300000
1525100101.528000	0.200000
1525100101.604000	-0.100000
1525100101.700000	-0.000000
1525100101.788000	-0.100000
1525100101.875000		TRIG
1525100101.888000	-0.300000
1525100101.971000	0.500000
1525100102.068000	1.100000
1525100102.148000	0.800000
1525100102.243000	2.000000
1525100102.328000	10.300000
1525100102.419000	26.200000
1525100102.514000	43.600000
1525100102.608000	52.300000
1525100102.690000	38.500000
1525100102.788000	16.300000
1525100102.868000	4.600000
1525100102.962000	0.700000
1525100103.057000	0.900000
1525100103.148000	0.500000
1525100103.233000	0.400000
1525100103.329000	0.300000
1525100103.428000	0.100000
1525100103.448000		TRIG
1525100103.508000	0.100000
1525100103.601000	0.400000
1525100103.681000	0.800000
1525100103.777000	1.600000
1525100103.872000	6.200000
1525100103.952000	21.400000
1525100104.048000	40.200000
1525100104.148000	52.300000
1525100104.228000	45.300000
1525100104.320000	22.700000
1525100104.416000	7.200000
1525100104.496000	1.300000
1525100104.591000	0.100000
1525100104.688000	-0.100000
1525100104.768000	-0.100000
1525100104.863000	-0.200000
1525100104.959000	-0.000000
1525100105.008000		TRIG
1525100105.039000	0.400000
1525100105.135000	0.400000
1525100105.228000	0.400000
1525100105.310000	0.300000
1525100105.408000	2.600000
1525100105.502000	13.900000
1525100105.582000	33.200000
1525100105.678000	50.700000
1525100105.774000	52.300000
1525100105.854000	30.700000
1525100105.949000	10.700000
1525100106.048000	3.100000
1525100106.128000	1.000000
1525100106.221000	0.800000
1525100106.308000	0.700000
1525100106.397000	0.900000
1525100106.493000	0.800000
1525100106.588000	0.700000
1525100106.608000		TRIG
1525100106.668000	0.800000
1525100106.768000	1.000000
1525100106.848000	0.600000
1525100106.940000	2.000000
1525100107.036000	9.400000
1525100107.132000	25.000000
1525100107.212000	42.500000
1525100107.308000	51.000000
1525100107.403000	37.300000
1525100107.483000	15.700000
1525100107.579000	4.600000
1525100107.668000	0.800000
1525100107.755000	0.100000
1525100107.851000	0.100000
1525100107.948000	0.500000
1525100108.028000	0.400000
1525100108.122000	0.000000
1525100108.148000		TRIG
1525100108.208000	0.100000
1525100108.298000	0.300000
1525100108.394000	0.400000
1525100108.488000	0.600000
1525100108.570000	5.500000
1525100108.668000	21.600000
1525100108.748000	42.400000
1525100108.841000	57.300000
1525100108.937000	50.400000
1525100109.028000	24.800000
1525100109.113000	7.800000
1525100109.209000	1.700000
1525100109.308000	0.400000
1525100109.388000	0.300000
1525100109.480000	0.300000
1525100109.568000	0.400000
1525100109.656000	0.400000
1525100109.720000		TRIG
1525100109.752000	0.200000
1525100109.848000	0.500000
1525100109.928000	1.300000
1525100110.023000	1.100000
1525100110.108000	3.300000
1525100110.199000	14.600000
1525100110.295000	33.500000
1525100110.388000	49.800000
1525100110.471000	51.900000
1525100110.568000	31.900000
1525100110.648000	11.500000
1525100110.742000	2.600000
1525100110.838000	0.600000
1525100110.927000	0.900000
1525100111.014000	0.600000
1525100111.110000	0.500000
1525100111.207000	0.300000
1525100111.287000	0.200000
1525100111.307000		TRIG
1525100111.381000	0.400000
1525100111.467000	0.600000
1525100111.557000	0.600000
1525100111.653000	1.400000
1525100111.747000	9.100000
1525100111.829000	26.500000
1525100111.927000	43.800000
1525100112.007000	50.800000
1525100112.101000	37.000000
1525100112.196000	15.300000
1525100112.287000	4.300000
1525100112.372000	0.600000
1525100112.468000	0.100000
1525100112.567000	-0.100000
1525100112.647000	0.100000
1525100112.740000	-0.200000
1525100112.827000	0.200000
1525100112.867000		TRIG
1525100112.915000	0.700000
1525100113.011000	0.700000
1525100113.107000	0.700000
1525100113.188000	0.900000
1525100113.288000	5.100000
1525100113.368000	19.800000
1525100113.460000	41.000000
1525100113.555000	56.100000
1525100113.648000	49.800000
1525100113.731000	24.700000
1525100113.828000	7.900000
1525100113.908000	1.900000
1525100114.003000	0.500000
1525100114.099000	0.400000
1525100114.179000	0.200000
1525100114.274000	0.200000
1525100114.370000	0.100000
1525100114.434000		TRIG
1525100114.450000	-0.100000
1525100114.548000	0.200000
1525100114.642000	0.100000
1525100114.722000	0.200000
1525100114.818000	2.900000
1525100114.913000	13.500000
1525100114.994000	33.000000
1525100115.089000	51.300000
1525100115.188000	54.400000
1525100115.268000	33.700000
1525100115.361000	12.000000
1525100115.457000	2.900000
1525100115.537000	0.400000
1525100115.632000	0.400000
1525100115.728000	0.700000
1525100115.808000	0.800000
1525100115.908000	0.500000
1525100115.988000	0.400000
1525100116.008000		TRIG
1525100116.080000	0.700000
1525100116.176000	1.100000
1525100116.268000	1.100000
1525100116.351000	1.800000
1525100116.448000	7.900000
1525100116.543000	23.300000
1525100116.623000	39.100000
1525100116.719000	46.300000
1525100116.815000	35.700000
1525100116.895000	16.200000
1525100116.991000	5.100000
1525100117.088000	1.000000
1525100117.168000	0.400000
1525100117.262000	0.000000
1525100117.358000	-0.000000
1525100117.438000	0.600000
1525100117.534000	0.500000
1525100117.568000		TRIG
1525100117.628000	0.400000
1525100117.710000	0.900000
1525100117.808000	1.200000
1525100117.888000	1.600000
1525100117.981000	5.600000
1525100118.077000	19.200000
1525100118.168000	38.700000
1525100118.253000	54.200000
1525100118.349000	50.300000
1525100118.448000	26.500000
1525100118.528000	8.300000
1525100118.620000	1.300000
1525100118.708000	0.100000
1525100118.796000	0.100000
1525100118.892000	-0.100000
1525100118.988000	0.000000
1525100119.068000	-0.000000
1525100119.148000		TRIG
1525100119.168000	-0.100000
1525100119.248000	0.200000
1525100119.339000	0.200000
1525100119.435000	0.700000
1525100119.528000	2.900000
1525100119.611000	12.500000
1525100119.708000	31.300000
1525100119.788000	50.200000
1525100119.883000	54.700000
1525100119.978000	35.000000
1525100120.068000	12.700000
1525100120.154000	3.100000
1525100120.250000	0.500000
1525100120.348000	0.300000
1525100120.428000	0.700000
1525100120.521000	1.000000
1525100120.608000	0.700000
1525100120.697000	0.400000
1525100120.708000		TRIG
1525100120.793000	0.500000
1525100120.888000	0.700000
1525100120.969000	0.500000
1525100121.068000	1.200000
1525100121.148000	7.700000
1525100121.240000	24.000000
1525100121.336000	44.400000
1525100121.428000	56.400000
1525100121.512000	43.900000
1525100121.608000	19.200000
1525100121.688000	5.700000
1525100121.784000	1.000000
1525100121.879000	0.300000
1525100121.968000	-0.000000
1525100122.055000	-0.100000
1525100122.151000	-0.200000
1525100122.248000	0.100000
1525100122.279000		TRIG
1525100122.328000	0.500000
1525100122.423000	0.500000
1525100122.508000	0.400000
1525100122.598000	0.500000
1525100122.694000	4.200000
1525100122.788000	16.600000
1525100122.870000	33.700000
1525100122.968000	48.500000
1525100123.048000	46.800000
1525100123.142000	25.700000
1525100123.237000	8.600000
1525100123.328000	2.300000
1525100123.413000	0.700000
1525100123.509000	0.300000
1525100123.608000	0.300000
1525100123.688000	0.400000
1525100123.781000	0.300000
1525100123.848000		TRIG
1525100123.868000	0.200000
1525100123.956000	0.500000
1525100124.052000	0.700000
1525100124.148000	0.400000
1525100124.228000	2.100000
1525100124.328000	11.700000
1525100124.404000	31.000000
1525100124.500000	50.400000
1525100124.595000	55.000000
1525100124.675000	35.500000
1525100124.771000	12.800000
1525100124.868000	3.000000
1525100124.948000	0.100000
1525100125.043000	-0.100000
1525100125.139000	-0.400000
1525100125.219000	-0.300000
1525100125.315000	0.200000
1525100125.410000	0.000000
1525100125.428000		TRIG
1525100125.490000	-0.000000
1525100125.588000	0.100000
1525100125.682000	0.000000
1525100125.762000	0.700000
1525100125.858000	6.700000
1525100125.954000	23.600000
1525100126.034000	44.500000
1525100126.129000	57.200000
1525100126.228000	46.200000
1525100126.308000	21.100000
1525100126.401000	6.500000
1525100126.488000	1.100000
1525100126.577000	0.100000
1525100126.673000	0.200000
1525100126.768000	0.300000
1525100126.848000	0.500000
1525100126.948000	0.200000
1525100126.988000		TRIG
1525100127.028000	0.200000
1525100127.120000	0.500000
1525100127.216000	0.700000
1525100127.308000	0.500000
1525100127.392000	4.300000
1525100127.488000	18.600000
1525100127.583000	40.000000
1525100127.663000	56.700000
1525100127.759000	52.600000
1525100127.855000	28.000000
1525100127.935000	9.200000
1525100128.031000	1.900000
1525100128.128000	0.300000
1525100128.207000	0.400000
1525100128.302000	-0.100000
1525100128.387000	0.500000
1525100128.478000	0.600000
1525100128.558000		TRIG
1525100128.574000	0.200000
1525100128.667000	0.300000
1525100128.750000	0.500000
1525100128.847000	0.400000
1525100128.927000	1.800000
1525100129.021000	11.400000
1525100129.117000	31.600000
1525100129.207000	51.700000
1525100129.293000	58.500000
1525100129.389000	38.900000
1525100129.487000	14.100000
1525100129.567000	3.400000
1525100129.660000	0.400000
1525100129.747000	0.200000
1525100129.836000	0.000000
1525100129.932000	0.200000
1525100130.027000	0.300000
1525100130.108000	-0.100000
1525100130.127000		TRIG
1525100130.207000	0.600000
1525100130.287000	1.000000
1525100130.379000	0.700000
1525100130.475000	1.200000
1525100130.567000	6.700000
1525100130.652000	23.600000
1525100130.748000	44.600000
1525100130.828000	56.000000
1525100130.924000	44.400000
1525100131.019000	19.200000
1525100131.108000	5.500000
1525100131.195000	1.100000
1525100131.291000	0.200000
1525100131.388000	0.200000
1525100131.468000	0.000000
1525100131.563000	0.100000
1525100131.648000	-0.100000
1525100131.708000		TRIG
1525100131.738000	-0.100000
1525100131.834000	0.300000
1525100131.928000	0.300000
1525100132.010000	0.200000
1525100132.108000	3.800000
1525100132.188000	16.400000
1525100132.282000	36.200000
1525100132.377000	53.400000
1525100132.468000	52.300000
1525100132.553000	29.200000
1525100132.649000	9.600000
1525100132.748000	1.900000
1525100132.828000	0.100000
1525100132.921000	0.300000
1525100133.008000	-0.100000
1525100133.097000	0.000000
1525100133.192000	0.500000
1525100133.272000		TRIG
1525100133.288000	0.400000
1525100133.368000	0.400000
1525100133.468000	0.600000
1525100133.548000	0.600000
1525100133.640000	1.900000
1525100133.736000	10.000000
1525100133.828000	27.900000
1525100133.911000	47.800000
1525100134.008000	56.700000
1525100134.088000	40.800000
1525100134.183000	16.500000
1525100134.279000	4.300000
1525100134.368000	0.300000
1525100134.455000	0.100000
1525100134.550000	-0.200000
1525100134.648000	-0.100000
1525100134.728000	-0.100000
1525100134.822000	-0.300000
1525100134.828000		TRIG
1525100134.908000	-0.300000
1525100134.998000	-0.100000
1525100135.093000	0.500000
1525100135.174000	1.000000
1525100135.269000	6.100000
1525100135.368000	21.600000
1525100135.448000	41.300000
1525100135.541000	53.800000
1525100135.637000	44.900000
1525100135.717000	20.600000
1525100135.812000	5.900000
1525100135.908000	0.700000
1525100135.988000	-0.200000
1525100136.088000	0.200000
1525100136.180000	0.100000
1525100136.260000	-0.000000
1525100136.356000	-0.300000
1525100136.408000		TRIG
1525100136.451000	-0.200000
1525100136.531000	0.200000
1525100136.628000	0.400000
1525100136.708000	0.400000
1525100136.803000	3.300000
1525100136.899000	15.700000
1525100136.995000	36.500000
1525100137.075000	55.200000
1525100137.170000	54.600000
1525100137.268000	30.400000
1525100137.348000	10.100000
1525100137.442000	2.200000
1525100137.528000	0.200000
1525100137.618000	0.000000
1525100137.714000	-0.200000
1525100137.808000	0.100000
1525100137.889000	-0.200000
1525100137.988000		TRIG
1525100138.008000	-0.300000
1525100138.068000	0.400000
1525100138.161000	0.500000
1525100138.257000	0.300000
1525100138.348000	1.500000
1525100138.433000	9.600000
1525100138.529000	28.100000
1525100138.628000	48.700000
1525100138.708000	57.500000
1525100138.800000	40.500000
1525100138.888000	15.300000
1525100138.976000	3.800000
1525100139.072000	0.500000
1525100139.168000	-0.000000
1525100139.248000	-0.300000
1525100139.343000	-0.100000
1525100139.428000	-0.100000
1525100139.519000	-0.300000
1525100139.551000		TRIG
1525100139.615000	-0.300000
1525100139.708000	0.000000
1525100139.791000	0.100000
1525100139.888000	0.200000
1525100139.968000	5.400000
1525100140.062000	20.800000
1525100140.158000	42.100000
1525100140.248000	58.000000
1525100140.334000	50.100000
1525100140.430000	23.900000
1525100140.528000	7.100000
1525100140.608000	1.200000
1525100140.701000	0.200000
1525100140.788000	0.100000
1525100140.877000	-0.300000
1525100140.973000	0.300000
1525100141.068000	0.400000
1525100141.128000		TRIG
1525100141.149000	0.100000
1525100141.248000	0.100000
1525100141.328000	0.200000
1525100141.420000	0.100000
1525100141.516000	2.400000
1525100141.608000	13.600000
1525100141.692000	34.500000
1525100141.788000	53.200000
1525100141.868000	54.200000
1525100141.964000	31.700000
1525100142.059000	10.700000
1525100142.148000	2.100000
1525100142.235000	-0.100000
1525100142.331000	-0.200000
1525100142.428000	-0.400000
1525100142.508000	-0.200000
1525100142.603000	-0.400000
1525100142.688000	-0.400000
1525100142.708000		TRIG
1525100142.779000	-0.400000
1525100142.874000	0.500000
1525100142.968000	0.500000
1525100143.050000	1.400000
1525100143.148000	9.200000
1525100143.228000	27.800000
1525100143.322000	49.100000
1525100143.418000	58.300000
1525100143.508000	40.900000
1525100143.593000	15.800000
1525100143.689000	4.000000
1525100143.788000	0.400000
1525100143.868000	0.600000
1525100143.961000	0.200000
1525100144.048000	0.200000
1525100144.137000	0.200000
1525100144.232000	0.100000
1525100144.268000		TRIG
1525100144.328000	0.300000
1525100144.408000	0.600000
1525100144.508000	0.600000
1525100144.588000	0.600000
1525100144.680000	5.000000
1525100144.776000	20.000000
1525100144.868000	40.300000
1525100144.952000	54.300000
1525100145.048000	46.300000
1525100145.128000	22.100000
1525100145.223000	6.800000
1525100145.319000	1.200000
1525100145.408000	0.100000
1525100145.495000	-0.300000
1525100145.590000	0.000000
1525100145.687000	0.300000
1525100145.767000	-0.100000
1525100145.830000		TRIG
1525100145.862000	-0.200000
1525100145.947000	0.000000
1525100146.038000	0.200000
1525100146.134000	0.400000
1525100146.214000	3.400000
1525100146.310000	15.000000
1525100146.407000	36.300000
1525100146.487000	56.100000
1525100146.581000	57.000000
1525100146.677000	33.200000
1525100146.757000	11.000000
1525100146.853000	2.400000
1525100146.948000	0.200000
1525100147.029000	0.200000
1525100147.127000	-0.100000
1525100147.220000	0.100000
1525100147.300000	0.100000
1525100147.396000	-0.300000
1525100147.407000		TRIG
1525100147.492000	0.400000
1525100147.572000	1.100000
1525100147.668000	0.800000
1525100147.767000	1.500000
1525100147.847000	8.600000
1525100147.939000	26.500000
1525100148.035000	47.500000
1525100148.116000	57.800000
1525100148.212000	42.300000
1525100148.308000	17.100000
1525100148.388000	4.600000
1525100148.483000	1.100000
1525100148.568000	0.700000
1525100148.659000	0.100000
1525100148.755000	0.000000
1525100148.848000	0.000000
1525100148.931000	-0.100000
1525100148.968000		TRIG
1525100149.028000	-0.100000
1525100149.108000	0.200000
1525100149.202000	0.000000
1525100149.298000	0.300000
1525100149.388000	4.900000
1525100149.474000	19.100000
1525100149.570000	39.200000
1525100149.668000	55.200000
1525100149.748000	49.900000
1525100149.841000	24.600000
1525100149.928000	7.300000
1525100150.017000	1.000000
1525100150.113000	-0.200000
1525100150.208000	-0.300000
1525100150.289000	-0.600000
1525100150.388000	0.200000
1525100150.468000	0.100000
1525100150.548000		TRIG
1525100150.568000	-0.100000
1525100150.656000	0.100000
1525100150.748000	0.300000
1525100150.832000	0.500000
1525100150.928000	2.700000
1525100151.008000	13.200000
1525100151.104000	33.100000
1525100151.199000	52.800000
1525100151.288000	55.800000
1525100151.375000	34.200000
1525100151.471000	12.800000
1525100151.568000	3.500000
1525100151.648000	0.500000
1525100151.743000	0.400000
1525100151.828000	0.200000
1525100151.918000	0.300000
1525100152.014000	0.200000
1525100152.108000	0.000000
1525100152.128000		TRIG
1525100152.190000	0.000000
1525100152.288000	0.200000
1525100152.368000	-0.100000
1525100152.462000	1.100000
1525100152.557000	7.800000
1525100152.648000	23.800000
1525100152.733000	41.900000
1525100152.829000	50.400000
1525100152.928000	37.800000
1525100153.008000	16.100000
1525100153.101000	4.300000
1525100153.188000	0.500000
1525100153.276000	0.200000
1525100153.372000	-0.200000
1525100153.468000	-0.100000
1525100153.548000	0.500000
1525100153.648000	0.100000
1525100153.688000		TRIG
1525100153.728000	0.500000
1525100153.820000	3.400000
1525100153.915000	6.100000
1525100154.008000	5.800000
1525100154.091000	7.900000
1525100154.188000	20.000000
1525100154.268000	39.500000
1525100154.363000	56.800000
1525100154.459000	53.500000
1525100154.548000	28.400000
1525100154.634000	9.500000
1525100154.730000	2.000000
1525100154.828000	0.400000
1525100154.908000	0.400000
1525100155.002000	0.200000
1525100155.088000	0.400000
1525100155.178000	0.400000
1525100155.248000		TRIG
1525100155.273000	0.400000
1525100155.368000	0.300000
1525100155.449000	0.700000
1525100155.548000	1.200000
1525100155.628000	2.800000
1525100155.721000	12.800000
1525100155.817000	33.500000
1525100155.908000	54.400000
1525100155.993000	60.100000
1525100156.088000	38.700000
1525100156.188000	14.200000
1525100156.268000	3.500000
1525100156.360000	0.500000
1525100156.448000	0.600000
1525100156.536000	0.000000
1525100156.632000	0.000000
1525100156.728000	-0.100000
1525100156.808000	-0.300000
1525100156.828000		TRIG
1525100156.903000	-0.100000
1525100156.988000	0.100000
1525100157.079000	0.000000
1525100157.175000	0.700000
1525100157.268000	8.000000
1525100157.351000	24.900000
1525100157.448000	45.100000
1525100157.528000	57.100000
1525100157.622000	44.400000
1525100157.718000	19.200000
1525100157.798000	5.300000
1525100157.894000	0.600000
1525100157.990000	0.200000
1525100158.070000	-0.100000
1525100158.168000	0.400000
1525100158.261000	0.700000
1525100158.341000	0.300000
1525100158.388000		TRIG
1525100158.437000	0.300000
1525100158.533000	0.600000
1525100158.613000	0.900000
1525100158.709000	1.200000
1525100158.808000	5.000000
1525100158.888000	18.900000
1525100158.980000	39.400000
1525100159.076000	54.800000
1525100159.156000	50.600000
1525100159.252000	26.200000
1525100159.348000	8.300000
1525100159.428000	1.700000
1525100159.524000	0.300000
1525100159.608000	0.200000
1525100159.700000	-0.000000
1525100159.795000	0.100000
1525100159.891000	-0.000000
1525100159.955000		TRIG
1525100159.971000	-0.300000
1525100160.068000	0.500000
1525100160.148000	0.800000
1525100160.243000	0.500000
1525100160.338000	2.000000
1525100160.434000	11.700000
1525100160.514000	30.800000
1525100160.610000	50.200000
1525100160.708000	55.000000
1525100160.788000	35.400000
1525100160.882000	12.800000
1525100160.968000	2.700000
1525100161.058000	0.000000
1525100161.153000	0.400000
1525100161.248000	0.000000
1525100161.329000	0.100000
1525100161.428000	0.100000
1525100161.508000	-0.100000
1525100161.528000		TRIG
1525100161.601000	0.200000
1525100161.696000	0.400000
1525100161.788000	0.400000
1525100161.872000	1.200000
1525100161.968000	7.600000
1525100162.068000	24.900000
1525100162.148000	46.400000
1525100162.240000	58.600000
1525100162.328000	46.200000
1525100162.416000	20.400000
1525100162.511000	5.900000
1525100162.608000	0.900000
1525100162.688000	0.200000
1525100162.783000	-0.100000
1525100162.868000	-0.200000
1525100162.959000	-0.100000
1525100163.055000	-0.500000
1525100163.088000		TRIG
1525100163.147000	-0.000000
1525100163.230000	0.400000
1525100163.327000	0.200000
1525100163.407000	0.200000
1525100163.502000	3.500000
1525100163.598000	16.800000
1525100163.687000	36.700000
1525100163.774000	54.000000
1525100163.869000	52.000000
1525100163.967000	28.000000
1525100164.047000	8.700000
1525100164.141000	1.400000
1525100164.227000	0.500000
1525100164.317000	0.600000
1525100164.413000	0.000000
1525100164.507000	0.100000
1525100164.588000	-0.000000
1525100164.667000		TRIG
1525100164.687000	-0.100000
1525100164.767000	0.200000
1525100164.860000	0.400000
1525100164.956000	0.300000
1525100165.047000	1.900000
1525100165.132000	12.100000
1525100165.228000	30.800000
1525100165.327000	48.100000
1525100165.407000	53.400000
1525100165.499000	34.900000
1525100165.588000	13.000000
1525100165.676000	3.300000
1525100165.772000	0.400000
1525100165.868000	0.200000
1525100165.948000	-0.100000
1525100166.043000	-0.100000
1525100166.128000	-0.200000
1525100166.219000	-0.400000
1525100166.228000		TRIG
1525100166.315000	-0.400000
1525100166.408000	0.500000
1525100166.491000	0.500000
1525100166.588000	0.800000
1525100166.668000	6.500000
1525100166.762000	23.000000
1525100166.858000	44.000000
1525100166.948000	58.900000
1525100167.034000	49.100000
1525100167.130000	22.800000
1525100167.228000	6.800000
1525100167.308000	0.900000
1525100167.401000	-0.000000
1525100167.488000	0.500000
1525100167.577000	0.300000
1525100167.673000	0.000000
1525100167.768000	-0.400000
1525100167.808000		TRIG
1525100167.849000	-0.300000
1525100167.948000	0.000000
1525100168.028000	0.100000
1525100168.120000	0.100000
1525100168.216000	3.100000
1525100168.296000	15.400000
1525100168.392000	34.800000
1525100168.488000	51.500000
1525100168.568000	50.500000
1525100168.664000	28.100000
1525100168.759000	9.700000
1525100168.839000	2.200000
1525100168.935000	0.200000
1525100169.031000	0.200000
1525100169.111000	0.100000
1525100169.208000	0.200000
1525100169.303000	0.100000
1525100169.368000		TRIG
1525100169.388000	0.000000
1525100169.478000	-0.100000
1525100169.574000	0.600000
1525100169.654000	0.900000
1525100169.750000	2.000000
1525100169.848000	9.700000
1525100169.928000	25.700000
1525100170.022000	43.200000
1525100170.117000	50.200000
1525100170.197000	34.700000
1525100170.293000	13.700000
1525100170.388000	3.300000
1525100170.469000	-0.200000
1525100170.568000	-0.200000
1525100170.661000	-0.100000
1525100170.741000	-0.200000
1525100170.836000	-0.300000
1525100170.932000	-0.500000
1525100170.948000		TRIG
1525100171.012000	-0.300000
1525100171.108000	0.000000
1525100171.208000	0.100000
1525100171.284000	0.600000
1525100171.380000	5.800000
1525100171.475000	21.300000
1525100171.555000	42.500000
1525100171.651000	57.000000
1525100171.748000	47.400000
1525100171.828000	22.000000
1525100171.923000	6.300000
1525100172.008000	0.700000
1525100172.099000	0.000000
1525100172.194000	-0.100000
1525100172.288000	-0.200000
1525100172.370000	-0.000000
1525100172.468000	-0.400000
1525100172.514000		TRIG
1525100172.548000	0.300000
1525100172.642000	0.700000
1525100172.738000	0.700000
1525100172.828000	0.700000
1525100172.913000	3.800000
1525100173.009000	16.000000
1525100173.108000	36.100000
1525100173.188000	53.800000
1525100173.281000	53.700000
1525100173.368000	30.300000
1525100173.457000	10.100000
1525100173.552000	2.400000
1525100173.648000	0.100000
1525100173.728000	-0.000000
1525100173.828000	-0.300000
1525100173.908000	-0.100000
1525100174.000000	-0.200000
1525100174.088000		TRIG
1525100174.108000	-0.300000
1525100174.188000	-0.100000
1525100174.272000	0.100000
1525100174.368000	-0.200000
1525100174.448000	1.400000
1525100174.543000	9.400000
1525100174.639000	27.300000
1525100174.728000	47.200000
1525100174.815000	54.800000
1525100174.911000	38.200000
1525100175.008000	15.200000
1525100175.088000	3.900000
1525100175.182000	0.300000
1525100175.268000	-0.200000
1525100175.358000	-0.600000
1525100175.454000	0.100000
1525100175.548000	0.200000
1525100175.630000	-0.100000
1525100175.648000		TRIG
1525100175.728000	-0.000000
1525100175.808000	0.200000
1525100175.901000	0.300000
1525100175.997000	0.700000
1525100176.088000	5.400000
1525100176.173000	20.500000
1525100176.269000	41.300000
1525100176.368000	55.100000
1525100176.448000	46.800000
1525100176.540000	22.200000
1525100176.628000	6.600000
1525100176.716000	1.100000
1525100176.812000	0.200000
1525100176.908000	-0.000000
1525100176.988000	-0.100000
1525100177.083000	0.100000
1525100177.168000	-0.300000
1525100177.228000		TRIG
1525100177.259000	0.000000
1525100177.355000	0.600000
1525100177.448000	0.500000
1525100177.531000	0.300000
1525100177.628000	2.600000
1525100177.708000	13.500000
1525100177.803000	33.500000
1525100177.898000	52.700000
1525100177.988000	55.200000
1525100178.074000	32.900000
1525100178.170000	11.000000
1525100178.268000	2.400000
1525100178.348000	0.300000
1525100178.441000	-0.100000
1525100178.528000	-0.300000
1525100178.617000	-0.100000
1525100178.713000	-0.200000
1525100178.793000		TRIG
1525100178.809000	-0.300000
1525100178.889000	-0.200000
1525100178.988000	-0.100000
1525100179.068000	-0.100000
1525100179.160000	0.900000
1525100179.256000	8.500000
1525100179.336000	27.700000
1525100179.432000	47.600000
1525100179.528000	54.500000
1525100179.608000	38.300000
1525100179.704000	15.500000
1525100179.800000	4.100000
1525100179.879000	0.400000
1525100179.975000	-0.100000
1525100180.071000	-0.300000
1525100180.151000	-0.200000
1525100180.248000	-0.200000
1525100180.343000	-0.500000
1525100180.368000		TRIG
1525100180.423000	0.200000
1525100180.519000	0.600000
1525100180.614000	0.500000
1525100180.694000	0.700000
1525100180.790000	4.800000
1525100180.887000	18.200000
1525100180.967000	36.400000
1525100181.062000	49.800000
1525100181.157000	43.300000
1525100181.238000	21.500000
1525100181.333000	6.600000
1525100181.427000	1.100000
1525100181.509000	0.700000
1525100181.607000	0.200000
1525100181.701000	-0.100000
1525100181.781000	-0.100000
1525100181.876000	-0.200000
1525100181.927000		TRIG
1525100181.972000	-0.300000
1525100182.052000	-0.100000
1525100182.148000	0.000000
1525100182.247000	-0.100000
1525100182.327000	2.300000
1525100182.420000	13.800000
1525100182.515000	33.300000
1525100182.596000	50.600000
1525100182.691000	52.200000
1525100182.787000	31.100000
1525100182.867000	10.700000
1525100182.967000	2.100000
1525100183.047000	-0.200000
1525100183.140000	-0.300000
1525100183.236000	-0.700000
1525100183.328000	-0.200000
1525100183.411000	0.100000
1525100183.508000	-0.300000
1525100183.528000		TRIG
1525100183.588000	-0.200000
1525100183.683000	-0.100000
1525100183.779000	-0.100000
1525100183.868000	0.900000
1525100183.954000	8.100000
1525100184.050000	25.900000
1525100184.148000	46.300000
1525100184.228000	55.300000
1525100184.322000	40.000000
1525100184.408000	16.400000
1525100184.498000	4.200000
1525100184.594000	0.400000
1525100184.688000	0.000000
1525100184.769000	-0.200000
1525100184.868000	-0.100000
1525100184.948000	-0.100000
1525100185.041000	-0.100000
1525100185.073000		TRIG
1525100185.137000	-0.100000
1525100185.228000	0.200000
1525100185.313000	0.900000
1525100185.408000	1.100000
1525100185.508000	4.900000
1525100185.588000	19.400000
1525100185.680000	40.700000
1525100185.768000	56.200000
1525100185.856000	48.700000
1525100185.952000	23.100000
1525100186.048000	6.400000
1525100186.128000	0.400000
1525100186.223000	-0.400000
1525100186.308000	0.200000
1525100186.399000	0.100000
1525100186.495000	0.000000
1525100186.588000	-0.200000
1525100186.648000		TRIG
1525100186.671000	-0.300000
1525100186.768000	-0.000000
1525100186.848000	0.000000
1525100186.942000	0.000000
1525100187.038000	2.000000
1525100187.128000	13.000000
1525100187.214000	33.300000
1525100187.310000	51.900000
1525100187.408000	54.100000
1525100187.488000	32.200000
1525100187.581000	11.000000
1525100187.668000	2.400000
1525100187.757000	0.100000
1525100187.853000	0.000000
1525100187.948000	-0.200000
1525100188.029000	0.000000
1525100188.128000	-0.000000
1525100188.208000	-0.000000
1525100188.228000		TRIG
1525100188.300000	-0.200000
1525100188.396000	0.400000
1525100188.488000	0.800000
1525100188.572000	1.400000
1525100188.668000	7.800000
1525100188.748000	24.500000
1525100188.843000	43.900000
1525100188.939000	54.100000
1525100189.028000	40.800000
1525100189.115000	17.200000
1525100189.211000	4.500000
1525100189.308000	0.200000
1525100189.388000	0.100000
1525100189.482000	-0.200000
1525100189.568000	-0.400000
1525100189.658000	-0.400000
1525100189.754000	-0.500000
1525100189.788000		TRIG
1525100189.848000	-0.400000
1525100189.930000	-0.200000
1525100190.028000	-0.300000
1525100190.108000	-0.000000
1525100190.202000	4.100000
1525100190.297000	18.000000
1525100190.377000	36.800000
1525100190.473000	50.200000
1525100190.569000	45.100000
1525100190.649000	23.100000
1525100190.748000	7.200000
1525100190.841000	1.100000
1525100190.921000	-0.200000
1525100191.016000	-0.400000
1525100191.112000	-0.500000
1525100191.192000	-0.500000
1525100191.288000	-0.000000
1525100191.368000		TRIG
1525100191.388000	0.200000
1525100191.464000	0.200000
1525100191.560000	0.200000
1525100191.655000	0.200000
1525100191.735000	2.200000
1525100191.831000	12.000000
1525100191.928000	30.000000
1525100192.008000	46.800000
1525100192.103000	50.400000
1525100192.199000	31.700000
1525100192.279000	11.600000
1525100192.374000	3.000000
1525100192.468000	0.100000
1525100192.550000	-0.200000
1525100192.648000	-0.500000
1525100192.742000	-0.300000
1525100192.822000	-0.300000
1525100192.918000	-0.600000
1525100192.928000		TRIG
1525100193.013000	-0.700000
1525100193.093000	-0.600000
1525100193.189000	-0.700000
1525100193.288000	0.400000
1525100193.368000	6.700000
1525100193.461000	21.500000
1525100193.557000	39.200000
1525100193.637000	48.600000
1525100193.732000	37.400000
1525100193.828000	16.100000
1525100193.908000	4.200000
