# Supplementary material for: Dynamic MRI of plantar flexion: A comprehensive repeatability study of electrical stimulation-gated muscle contraction standardized on evoked force
Source: PLoS One. 2020 Nov 5;15(11):e0241832. doi: 10.1371/journal.pone.0241832 (PMC7644050; doi:10.1371/journal.pone.0241832)
Supplement: S1 File — (ZIP) [file pone.0241832.s001.zip › Force/S3_D0.txt]

time	force	other
1533212250.156000	68.800000
1533212250.248000	50.500000
1533212250.336000	19.100000
1533212250.424000	4.200000
1533212250.520000	0.300000
1533212250.616000	-0.400000
1533212250.716000	-0.300000
1533212250.792000	-0.300000
1533212250.888000	-0.300000
1533212250.984000	-0.000000
1533212250.996000		TRIG
1533212251.076000	-0.100000
1533212251.160000	-0.200000
1533212251.256000	0.200000
1533212251.351000	0.900000
1533212251.436000	6.700000
1533212251.527000	25.600000
1533212251.623000	51.700000
1533212251.719000	65.800000
1533212251.816000	50.400000
1533212251.896000	20.300000
1533212251.991000	4.400000
1533212252.087000	0.100000
1533212252.176000	-0.400000
1533212252.263000	-0.500000
1533212252.359000	-0.600000
1533212252.456000	-0.700000
1533212252.536000	-0.600000
1533212252.556000		TRIG
1533212252.631000	-0.500000
1533212252.727000	0.200000
1533212252.823000	0.400000
1533212252.916000	0.800000
1533212252.998000	6.000000
1533212253.096000	23.900000
1533212253.190000	51.200000
1533212253.276000	67.500000
1533212253.366000	54.100000
1533212253.462000	22.800000
1533212253.558000	5.600000
1533212253.656000	0.800000
1533212253.736000	-0.000000
1533212253.830000	-0.100000
1533212253.926000	-0.000000
1533212254.016000	0.200000
1533212254.102000	0.300000
1533212254.118000		TRIG
1533212254.198000	0.100000
1533212254.295000	0.100000
1533212254.375000	0.100000
1533212254.470000	0.500000
1533212254.565000	4.800000
1533212254.661000	21.200000
1533212254.755000	47.200000
1533212254.838000	66.400000
1533212254.936000	58.400000
1533212255.030000	27.200000
1533212255.116000	6.800000
1533212255.206000	1.000000
1533212255.302000	-0.100000
1533212255.398000	-0.200000
1533212255.496000	-0.300000
1533212255.576000	-0.200000
1533212255.670000	-0.400000
1533212255.686000		TRIG
1533212255.766000	-0.100000
1533212255.856000	0.300000
1533212255.942000	0.400000
1533212256.038000	0.700000
1533212256.136000	4.400000
1533212256.216000	20.000000
1533212256.310000	46.500000
1533212256.405000	66.800000
1533212256.501000	60.100000
1533212256.596000	29.200000
1533212256.677000	7.900000
1533212256.776000	1.500000
1533212256.869000	0.200000
1533212256.956000	-0.100000
1533212257.045000	-0.100000
1533212257.141000	-0.100000
1533212257.237000	-0.100000
1533212257.256000		TRIG
1533212257.336000	-0.100000
1533212257.416000	-0.100000
1533212257.509000	-0.000000
1533212257.605000	0.500000
1533212257.696000	3.900000
1533212257.781000	18.500000
1533212257.877000	44.800000
1533212257.976000	66.700000
1533212258.056000	63.100000
1533212258.148000	32.400000
1533212258.244000	8.900000
1533212258.340000	1.600000
1533212258.436000	0.100000
1533212258.516000	-0.000000
1533212258.616000	0.100000
1533212258.708000	0.100000
1533212258.796000	0.000000
1533212258.836000		TRIG
1533212258.884000	0.100000
1533212258.980000	0.200000
1533212259.076000	0.300000
1533212259.156000	0.500000
1533212259.252000	2.800000
1533212259.348000	15.700000
1533212259.444000	41.900000
1533212259.536000	65.000000
1533212259.620000	62.600000
1533212259.716000	33.000000
1533212259.811000	9.400000
1533212259.896000	1.700000
1533212259.987000	0.100000
1533212260.083000	-0.200000
1533212260.179000	-0.300000
1533212260.276000	-0.200000
1533212260.356000	-0.000000
1533212260.396000		TRIG
1533212260.451000	0.200000
1533212260.547000	0.100000
1533212260.636000	0.200000
1533212260.723000	0.200000
1533212260.819000	2.400000
1533212260.916000	14.800000
1533212260.996000	40.100000
1533212261.091000	63.300000
1533212261.187000	62.500000
1533212261.282000	34.200000
1533212261.376000	10.000000
1533212261.458000	1.900000
1533212261.556000	0.200000
1533212261.650000	-0.100000
1533212261.736000	-0.100000
1533212261.826000	-0.100000
1533212261.922000	-0.200000
1533212261.970000		TRIG
1533212262.018000	-0.200000
1533212262.116000	-0.200000
1533212262.196000	0.100000
1533212262.290000	0.300000
1533212262.386000	2.000000
1533212262.476000	13.100000
1533212262.562000	37.900000
1533212262.658000	62.500000
1533212262.756000	64.600000
1533212262.836000	37.700000
1533212262.929000	11.800000
1533212263.025000	2.400000
1533212263.121000	0.300000
1533212263.216000	0.000000
1533212263.297000	-0.200000
1533212263.396000	-0.300000
1533212263.489000	-0.300000
1533212263.556000		TRIG
1533212263.576000	-0.100000
1533212263.665000	0.000000
1533212263.761000	0.200000
1533212263.857000	0.300000
1533212263.956000	1.900000
1533212264.036000	11.800000
1533212264.129000	35.300000
1533212264.225000	61.100000
1533212264.316000	66.900000
1533212264.400000	42.300000
1533212264.496000	14.100000
1533212264.596000	2.900000
1533212264.676000	0.300000
1533212264.768000	-0.200000
1533212264.864000	-0.300000
1533212264.960000	-0.200000
1533212265.056000	0.000000
1533212265.116000		TRIG
1533212265.136000	0.100000
1533212265.236000	0.000000
1533212265.328000	0.100000
1533212265.416000	0.100000
1533212265.504000	1.400000
1533212265.600000	10.300000
1533212265.696000	33.900000
1533212265.776000	61.700000
1533212265.872000	70.200000
1533212265.967000	46.000000
1533212266.063000	15.700000
1533212266.156000	3.200000
1533212266.239000	0.300000
1533212266.336000	0.000000
1533212266.431000	-0.200000
1533212266.516000	-0.100000
1533212266.607000	-0.100000
1533212266.676000		TRIG
1533212266.703000	-0.100000
1533212266.799000	0.100000
1533212266.896000	0.400000
1533212266.976000	0.500000
1533212267.071000	1.400000
1533212267.167000	9.400000
1533212267.256000	32.400000
1533212267.343000	60.600000
1533212267.438000	71.100000
1533212267.536000	49.000000
1533212267.616000	17.700000
1533212267.710000	3.900000
1533212267.806000	0.600000
1533212267.902000	-0.000000
1533212267.996000	-0.300000
1533212268.078000	-0.300000
1533212268.176000	-0.300000
1533212268.256000		TRIG
1533212268.276000	-0.200000
1533212268.356000	-0.200000
1533212268.446000	-0.100000
1533212268.542000	-0.100000
1533212268.638000	0.900000
1533212268.736000	8.100000
1533212268.816000	29.400000
1533212268.910000	56.700000
1533212269.006000	69.900000
1533212269.096000	51.700000
1533212269.182000	20.100000
1533212269.277000	4.700000
1533212269.376000	0.700000
1533212269.456000	-0.100000
1533212269.549000	-0.100000
1533212269.645000	0.100000
1533212269.741000	0.100000
1533212269.821000		TRIG
1533212269.836000	0.100000
1533212269.917000	0.100000
1533212270.016000	0.200000
1533212270.109000	0.300000
1533212270.196000	0.800000
1533212270.285000	7.500000
1533212270.381000	28.600000
1533212270.477000	57.700000
1533212270.576000	72.200000
1533212270.656000	54.000000
1533212270.749000	21.400000
1533212270.844000	5.000000
1533212270.936000	0.700000
1533212271.020000	-0.000000
1533212271.116000	-0.300000
1533212271.216000	-0.300000
1533212271.296000	-0.200000
1533212271.388000	-0.000000
1533212271.396000		TRIG
1533212271.484000	0.100000
1533212271.580000	-0.000000
1533212271.676000	-0.100000
1533212271.756000	0.600000
1533212271.855000	6.400000
1533212271.948000	26.600000
1533212272.035000	55.000000
1533212272.124000	71.000000
1533212272.220000	56.000000
1533212272.317000	23.700000
1533212272.416000	5.800000
1533212272.496000	1.000000
1533212272.589000	0.100000
1533212272.684000	0.000000
1533212272.776000	0.100000
1533212272.860000	0.100000
1533212272.956000	-0.000000
1533212272.976000		TRIG
1533212273.056000	-0.100000
1533212273.136000	-0.100000
1533212273.228000	0.200000
1533212273.324000	0.600000
1533212273.420000	5.400000
1533212273.516000	23.900000
1533212273.596000	52.400000
1533212273.692000	70.100000
1533212273.788000	57.600000
1533212273.876000	25.300000
1533212273.964000	6.200000
1533212274.060000	0.800000
1533212274.156000	-0.100000
1533212274.236000	-0.100000
1533212274.331000	-0.200000
1533212274.427000	-0.300000
1533212274.523000	-0.200000
1533212274.536000		TRIG
1533212274.616000	-0.200000
1533212274.699000	-0.100000
1533212274.796000	0.200000
1533212274.891000	0.400000
1533212274.976000	4.400000
1533212275.067000	21.900000
1533212275.163000	51.800000
1533212275.259000	74.300000
1533212275.356000	65.200000
1533212275.436000	31.200000
1533212275.531000	8.700000
1533212275.627000	1.700000
1533212275.716000	0.200000
1533212275.803000	-0.200000
1533212275.898000	-0.300000
1533212275.996000	-0.100000
1533212276.076000	-0.000000
1533212276.106000		TRIG
1533212276.170000	-0.100000
1533212276.266000	-0.000000
1533212276.362000	0.000000
1533212276.456000	0.200000
1533212276.538000	3.600000
1533212276.636000	19.600000
1533212276.730000	48.600000
1533212276.816000	70.800000
1533212276.906000	63.900000
1533212277.002000	31.000000
1533212277.097000	8.300000
1533212277.196000	1.200000
1533212277.276000	-0.200000
1533212277.369000	-0.200000
1533212277.465000	-0.400000
1533212277.556000	-0.200000
1533212277.641000	-0.100000
1533212277.676000		TRIG
1533212277.737000	-0.200000
1533212277.836000	0.100000
1533212277.916000	0.400000
1533212278.009000	0.700000
1533212278.105000	3.300000
1533212278.201000	17.200000
1533212278.296000	44.200000
1533212278.377000	66.100000
1533212278.476000	60.700000
1533212278.569000	30.400000
1533212278.656000	8.300000
1533212278.745000	1.300000
1533212278.840000	0.000000
1533212278.936000	-0.200000
1533212279.036000	-0.200000
1533212279.116000	-0.300000
1533212279.208000	-0.300000
1533212279.240000		TRIG
1533212279.304000	-0.200000
1533212279.396000	-0.200000
1533212279.480000	-0.100000
1533212279.576000	-0.000000
1533212279.676000	2.600000
1533212279.756000	16.600000
1533212279.848000	43.500000
1533212279.944000	67.300000
1533212280.040000	66.500000
1533212280.136000	37.000000
1533212280.216000	11.300000
1533212280.312000	2.100000
1533212280.396000	0.300000
1533212280.496000	-0.000000
1533212280.584000	-0.200000
1533212280.679000	0.200000
1533212280.776000	0.200000
1533212280.816000		TRIG
1533212280.856000	0.300000
1533212280.951000	0.300000
1533212281.047000	0.300000
1533212281.136000	0.500000
1533212281.236000	2.300000
1533212281.319000	14.800000
1533212281.416000	41.900000
1533212281.511000	67.900000
1533212281.596000	69.700000
1533212281.687000	40.100000
1533212281.783000	12.400000
1533212281.876000	2.300000
1533212281.976000	0.100000
1533212282.056000	-0.300000
1533212282.151000	-0.300000
1533212282.246000	-0.300000
1533212282.336000	-0.400000
1533212282.376000		TRIG
1533212282.422000	-0.300000
1533212282.518000	-0.000000
1533212282.616000	0.100000
1533212282.696000	0.200000
1533212282.790000	1.800000
1533212282.886000	13.000000
1533212282.982000	39.200000
1533212283.076000	65.200000
1533212283.158000	68.600000
1533212283.256000	41.500000
1533212283.350000	13.500000
1533212283.436000	2.800000
1533212283.526000	0.300000
1533212283.622000	0.000000
1533212283.717000	-0.100000
1533212283.816000	-0.000000
1533212283.896000	-0.000000
1533212283.957000		TRIG
1533212283.989000	0.100000
1533212284.076000	0.100000
1533212284.176000	0.400000
1533212284.261000	0.600000
1533212284.357000	1.700000
1533212284.456000	11.000000
1533212284.536000	35.800000
1533212284.629000	64.600000
1533212284.725000	72.700000
1533212284.821000	47.100000
1533212284.916000	16.300000
1533212284.997000	3.300000
1533212285.096000	0.200000
1533212285.188000	-0.200000
1533212285.276000	-0.200000
1533212285.365000	-0.100000
1533212285.460000	-0.200000
1533212285.525000		TRIG
1533212285.556000	-0.200000
1533212285.656000	-0.100000
1533212285.736000	-0.100000
1533212285.828000	-0.000000
1533212285.916000	1.000000
1533212286.016000	9.400000
1533212286.100000	33.200000
1533212286.196000	60.800000
1533212286.296000	69.500000
1533212286.376000	46.500000
1533212286.468000	16.700000
1533212286.564000	3.700000
1533212286.656000	0.500000
1533212286.740000	0.000000
1533212286.836000	-0.100000
1533212286.932000	-0.100000
1533212287.027000	-0.100000
1533212287.096000		TRIG
1533212287.116000	-0.100000
1533212287.204000	0.200000
1533212287.300000	0.200000
1533212287.396000	0.100000
1533212287.476000	0.900000
1533212287.571000	8.300000
1533212287.667000	30.800000
1533212287.763000	59.500000
1533212287.843000	69.300000
1533212287.939000	46.200000
1533212288.036000	15.800000
1533212288.116000	3.100000
1533212288.211000	0.400000
1533212288.307000	-0.000000
1533212288.403000	-0.400000
1533212288.499000	-0.300000
1533212288.579000	-0.300000
1533212288.676000		TRIG
1533212288.696000	-0.300000
1533212288.771000	-0.200000
1533212288.866000	-0.200000
1533212288.947000	-0.200000
1533212289.042000	0.500000
1533212289.138000	7.600000
1533212289.235000	29.400000
1533212289.315000	57.700000
1533212289.410000	70.100000
1533212289.506000	51.200000
1533212289.595000	20.300000
1533212289.682000	5.100000
1533212289.779000	1.000000
1533212289.876000	0.500000
1533212289.956000	0.400000
1533212290.051000	0.600000
1533212290.147000	0.700000
1533212290.236000		TRIG
1533212290.256000	0.700000
1533212290.336000	0.500000
1533212290.419000	0.300000
1533212290.516000	0.200000
1533212290.611000	0.500000
1533212290.696000	6.400000
1533212290.787000	26.700000
1533212290.882000	55.100000
1533212290.978000	69.800000
1533212291.076000	53.400000
1533212291.156000	22.000000
1533212291.250000	5.400000
1533212291.346000	0.700000
1533212291.436000	-0.100000
1533212291.522000	-0.300000
1533212291.618000	-0.300000
1533212291.716000	-0.300000
1533212291.796000	-0.300000
1533212291.816000		TRIG
1533212291.890000	-0.100000
1533212291.986000	0.100000
1533212292.082000	0.200000
1533212292.176000	0.400000
1533212292.258000	5.300000
1533212292.356000	24.500000
1533212292.449000	54.600000
1533212292.536000	72.500000
1533212292.625000	58.400000
1533212292.721000	25.400000
1533212292.817000	6.500000
1533212292.916000	1.200000
1533212292.996000	0.400000
1533212293.089000	-0.000000
1533212293.185000	-0.000000
1533212293.276000	-0.000000
1533212293.361000	-0.200000
1533212293.377000		TRIG
1533212293.457000	-0.100000
1533212293.556000	-0.100000
1533212293.636000	-0.200000
1533212293.729000	0.300000
1533212293.825000	4.700000
1533212293.921000	22.300000
1533212294.016000	51.600000
1533212294.097000	70.600000
1533212294.196000	58.200000
1533212294.288000	25.800000
1533212294.376000	6.700000
1533212294.464000	1.100000
1533212294.560000	0.000000
1533212294.656000	-0.100000
1533212294.756000	-0.100000
1533212294.836000	-0.000000
1533212294.928000	-0.100000
1533212294.936000		TRIG
1533212295.024000	-0.100000
1533212295.116000	0.200000
1533212295.200000	0.300000
1533212295.296000	0.500000
1533212295.392000	3.900000
1533212295.476000	20.100000
1533212295.568000	48.900000
1533212295.664000	70.200000
1533212295.759000	62.500000
1533212295.856000	30.600000
1533212295.936000	8.700000
1533212296.031000	1.600000
1533212296.127000	0.200000
1533212296.216000	-0.100000
1533212296.303000	-0.200000
1533212296.399000	-0.100000
1533212296.496000	-0.200000
1533212296.516000		TRIG
1533212296.576000	-0.000000
1533212296.671000	0.200000
1533212296.767000	0.300000
1533212296.863000	0.400000
1533212296.956000	3.200000
1533212297.039000	17.900000
1533212297.136000	46.700000
1533212297.231000	71.400000
1533212297.316000	68.200000
1533212297.407000	36.300000
1533212297.502000	10.800000
1533212297.598000	2.200000
1533212297.696000	0.400000
1533212297.776000	0.100000
1533212297.870000	0.100000
1533212297.966000	0.300000
1533212298.056000	0.200000
1533212298.096000		TRIG
1533212298.142000	0.200000
1533212298.238000	0.400000
1533212298.336000	0.300000
1533212298.416000	0.300000
1533212298.510000	3.200000
1533212298.606000	17.200000
1533212298.702000	45.300000
1533212298.796000	68.800000
1533212298.878000	64.900000
1533212298.976000	34.400000
1533212299.069000	10.200000
1533212299.156000	1.800000
1533212299.245000	0.000000
1533212299.341000	-0.300000
1533212299.437000	-0.200000
1533212299.536000	-0.100000
1533212299.616000	-0.200000
1533212299.656000		TRIG
1533212299.709000	-0.100000
1533212299.805000	-0.100000
1533212299.896000	0.000000
1533212299.981000	-0.000000
1533212300.077000	2.100000
1533212300.176000	14.700000
1533212300.256000	42.100000
1533212300.349000	69.800000
1533212300.445000	72.100000
1533212300.541000	42.100000
1533212300.636000	13.600000
1533212300.717000	2.800000
1533212300.816000	0.400000
1533212300.908000	0.100000
1533212300.996000	-0.100000
1533212301.084000	0.100000
1533212301.180000	-0.000000
1533212301.228000		TRIG
1533212301.276000	0.200000
1533212301.376000	0.400000
1533212301.456000	0.500000
1533212301.548000	0.600000
1533212301.644000	2.100000
1533212301.736000	12.600000
1533212301.820000	38.200000
1533212301.916000	64.100000
1533212302.016000	67.100000
1533212302.096000	40.500000
1533212302.188000	13.600000
1533212302.284000	3.100000
1533212302.380000	0.600000
1533212302.476000	0.200000
1533212302.556000	0.000000
1533212302.651000	0.200000
1533212302.747000	0.100000
1533212302.796000		TRIG
1533212302.836000	0.100000
1533212302.923000	0.200000
1533212303.019000	0.000000
1533212303.116000	0.200000
1533212303.196000	1.800000
1533212303.291000	11.800000
1533212303.387000	36.700000
1533212303.483000	62.700000
1533212303.576000	67.700000
1533212303.659000	42.900000
1533212303.756000	15.200000
1533212303.851000	3.700000
1533212303.936000	0.900000
1533212304.027000	0.600000
1533212304.123000	0.700000
1533212304.218000	0.800000
1533212304.316000	0.700000
1533212304.376000		TRIG
1533212304.396000	0.600000
1533212304.490000	0.700000
1533212304.586000	0.700000
1533212304.676000	0.500000
1533212304.762000	1.300000
1533212304.858000	10.000000
1533212304.956000	34.700000
1533212305.036000	62.400000
1533212305.130000	68.500000
1533212305.226000	44.000000
1533212305.322000	15.900000
1533212305.416000	4.000000
1533212305.498000	0.900000
1533212305.596000	0.400000
1533212305.690000	0.200000
1533212305.776000	0.200000
1533212305.866000	0.200000
1533212305.936000		TRIG
1533212305.961000	0.500000
1533212306.057000	0.500000
1533212306.156000	0.500000
1533212306.236000	0.400000
1533212306.329000	1.000000
1533212306.425000	8.600000
1533212306.516000	32.200000
1533212306.601000	60.700000
1533212306.697000	69.800000
1533212306.795000	47.000000
1533212306.875000	17.400000
1533212306.969000	4.400000
1533212307.065000	1.000000
1533212307.161000	0.400000
1533212307.256000	0.300000
1533212307.338000	0.400000
1533212307.436000	0.300000
1533212307.516000		TRIG
1533212307.536000	0.400000
1533212307.616000	0.400000
1533212307.706000	0.400000
1533212307.801000	0.400000
1533212307.897000	1.000000
1533212307.996000	7.700000
1533212308.076000	29.600000
1533212308.169000	59.700000
1533212308.265000	73.200000
1533212308.356000	53.600000
1533212308.441000	21.300000
1533212308.537000	5.200000
1533212308.636000	0.900000
1533212308.716000	0.300000
1533212308.809000	0.200000
1533212308.905000	0.200000
1533212309.001000	0.100000
1533212309.081000		TRIG
1533212309.097000	0.100000
1533212309.177000	0.200000
1533212309.276000	0.100000
1533212309.368000	0.200000
1533212309.456000	0.500000
1533212309.544000	6.200000
1533212309.640000	27.400000
1533212309.736000	57.600000
1533212309.836000	73.000000
1533212309.916000	55.600000
1533212310.008000	23.000000
1533212310.104000	5.900000
1533212310.196000	1.100000
1533212310.280000	0.400000
1533212310.376000	0.500000
1533212310.476000	0.600000
1533212310.556000	0.900000
1533212310.648000	1.000000
1533212310.656000		TRIG
1533212310.744000	1.000000
1533212310.839000	0.900000
1533212310.936000	0.900000
1533212311.016000	1.100000
1533212311.111000	6.300000
1533212311.207000	26.800000
1533212311.296000	57.000000
1533212311.383000	73.900000
1533212311.479000	58.700000
1533212311.576000	25.600000
1533212311.656000	7.000000
1533212311.751000	1.600000
1533212311.847000	0.700000
1533212311.943000	0.600000
1533212312.036000	0.700000
1533212312.119000	0.700000
1533212312.216000	0.600000
1533212312.236000		TRIG
1533212312.311000	0.700000
1533212312.396000	0.800000
1533212312.487000	0.900000
1533212312.582000	1.100000
1533212312.678000	5.400000
1533212312.776000	23.300000
1533212312.856000	51.800000
1533212312.950000	71.300000
1533212313.046000	60.400000
1533212313.136000	28.300000
1533212313.222000	8.100000
1533212313.318000	2.100000
1533212313.416000	1.200000
1533212313.496000	1.000000
1533212313.590000	1.000000
1533212313.686000	1.000000
1533212313.782000	0.900000
1533212313.796000		TRIG
1533212313.876000	1.100000
1533212313.958000	1.200000
1533212314.056000	1.300000
1533212314.149000	1.600000
1533212314.236000	5.100000
1533212314.325000	21.000000
1533212314.421000	49.200000
1533212314.517000	69.100000
1533212314.616000	60.700000
1533212314.696000	30.100000
1533212314.789000	9.200000
1533212314.885000	2.400000
1533212314.976000	0.900000
1533212315.061000	0.600000
1533212315.157000	0.700000
1533212315.256000	0.800000
1533212315.336000	0.800000
1533212315.365000		TRIG
1533212315.429000	0.800000
1533212315.525000	0.700000
1533212315.620000	0.700000
1533212315.716000	0.700000
1533212315.797000	3.700000
1533212315.896000	18.800000
1533212315.988000	47.300000
1533212316.076000	71.200000
1533212316.164000	67.000000
1533212316.260000	35.400000
1533212316.356000	10.900000
1533212316.456000	2.600000
1533212316.536000	1.000000
1533212316.628000	0.900000
1533212316.724000	0.900000
1533212316.816000	0.900000
1533212316.900000	0.800000
1533212316.932000		TRIG
1533212316.996000	0.900000
1533212317.092000	1.100000
1533212317.176000	1.200000
1533212317.268000	1.300000
1533212317.363000	3.700000
1533212317.459000	18.100000
1533212317.556000	46.900000
1533212317.636000	71.000000
1533212317.731000	67.600000
1533212317.827000	36.200000
1533212317.916000	11.100000
1533212318.003000	2.400000
1533212318.099000	0.500000
1533212318.196000	0.300000
1533212318.276000	0.100000
1533212318.371000	0.300000
1533212318.467000	0.300000
1533212318.499000		TRIG
1533212318.563000	0.300000
1533212318.656000	0.400000
1533212318.739000	0.300000
1533212318.836000	0.100000
1533212318.931000	2.500000
1533212319.016000	16.000000
1533212319.107000	44.200000
1533212319.203000	68.700000
1533212319.298000	66.400000
1533212319.396000	36.300000
1533212319.476000	11.300000
1533212319.570000	2.300000
1533212319.666000	0.400000
1533212319.756000	-0.000000
1533212319.842000	0.100000
1533212319.938000	0.500000
1533212320.036000	0.400000
1533212320.076000		TRIG
1533212320.116000	0.400000
1533212320.210000	0.500000
1533212320.306000	0.500000
1533212320.402000	0.700000
1533212320.496000	2.500000
1533212320.578000	14.500000
1533212320.676000	42.900000
1533212320.770000	71.000000
1533212320.856000	72.500000
1533212320.946000	42.100000
1533212321.041000	13.700000
1533212321.137000	3.300000
1533212321.236000	0.700000
1533212321.316000	0.400000
1533212321.409000	0.400000
1533212321.505000	0.500000
1533212321.596000	0.400000
1533212321.636000		TRIG
1533212321.681000	0.500000
1533212321.777000	0.800000
1533212321.876000	0.900000
1533212321.956000	0.700000
1533212322.049000	2.300000
1533212322.145000	13.000000
1533212322.241000	40.300000
1533212322.336000	69.200000
1533212322.417000	74.300000
1533212322.516000	46.400000
1533212322.608000	16.200000
1533212322.696000	4.200000
1533212322.784000	1.400000
1533212322.880000	0.900000
1533212322.976000	0.800000
1533212323.076000	0.900000
1533212323.156000	0.800000
1533212323.216000		TRIG
1533212323.248000	0.900000
1533212323.336000	1.000000
1533212323.436000	1.000000
1533212323.520000	1.100000
1533212323.616000	2.400000
1533212323.712000	11.600000
1533212323.796000	36.100000
1533212323.888000	62.800000
1533212323.984000	68.200000
1533212324.079000	43.900000
1533212324.175000	15.600000
1533212324.256000	3.600000
1533212324.355000	0.700000
1533212324.435000	0.400000
1533212324.535000	0.400000
1533212324.623000	0.500000
1533212324.720000	0.500000
1533212324.784000		TRIG
1533212324.816000	0.400000
1533212324.916000	0.500000
1533212324.996000	0.500000
1533212325.088000	0.300000
1533212325.176000	0.900000
1533212325.276000	8.900000
1533212325.360000	33.700000
1533212325.456000	64.000000
1533212325.552000	74.400000
1533212325.636000	51.200000
1533212325.728000	19.100000
1533212325.823000	4.300000
1533212325.916000	0.500000
1533212326.016000	-0.100000
1533212326.096000	-0.200000
1533212326.191000	-0.100000
1533212326.287000	-0.200000
1533212326.351000		TRIG
1533212326.376000	-0.300000
1533212326.463000	0.000000
1533212326.559000	0.100000
1533212326.656000	0.200000
1533212326.736000	0.900000
1533212326.831000	8.500000
1533212326.927000	31.100000
1533212327.023000	60.200000
1533212327.116000	73.700000
1533212327.199000	53.800000
1533212327.296000	21.100000
1533212327.376000	5.000000
1533212327.476000	0.600000
1533212327.567000	-0.200000
1533212327.662000	-0.200000
1533212327.758000	-0.100000
1533212327.838000	-0.200000
1533212327.936000		TRIG
1533212327.956000	-0.200000
1533212328.030000	-0.100000
1533212328.126000	-0.200000
1533212328.206000	-0.200000
1533212328.302000	0.400000
1533212328.398000	7.200000
1533212328.496000	28.900000
1533212328.576000	58.500000
1533212328.670000	73.400000
1533212328.766000	55.900000
1533212328.862000	23.500000
1533212328.942000	6.100000
1533212329.038000	1.200000
1533212329.136000	0.300000
1533212329.216000	0.200000
1533212329.309000	0.500000
1533212329.405000	0.700000
1533212329.496000		TRIG
1533212329.516000	0.800000
1533212329.596000	0.900000
1533212329.677000	0.800000
1533212329.776000	0.800000
1533212329.869000	1.100000
1533212329.956000	6.200000
1533212330.045000	26.400000
1533212330.141000	56.700000
1533212330.237000	73.000000
1533212330.336000	56.300000
1533212330.416000	23.800000
1533212330.509000	6.400000
1533212330.605000	1.400000
1533212330.696000	0.700000
1533212330.781000	0.600000
1533212330.876000	0.600000
1533212330.976000	0.600000
1533212331.056000	0.400000
1533212331.076000		TRIG
1533212331.148000	0.600000
1533212331.244000	0.700000
1533212331.340000	0.400000
1533212331.436000	0.500000
1533212331.516000	5.100000
1533212331.616000	24.000000
1533212331.708000	54.400000
1533212331.804000	73.200000
1533212331.884000	60.000000
1533212331.980000	26.900000
1533212332.076000	7.400000
1533212332.156000	1.600000
1533212332.252000	0.500000
1533212332.348000	0.300000
1533212332.443000	0.400000
1533212332.536000	0.400000
1533212332.619000	0.400000
1533212332.636000		TRIG
1533212332.716000	0.500000
1533212332.811000	0.500000
1533212332.896000	0.300000
1533212332.987000	0.600000
1533212333.083000	4.600000
1533212333.179000	21.900000
1533212333.276000	51.600000
1533212333.356000	71.100000
1533212333.451000	60.100000
1533212333.547000	28.400000
1533212333.636000	8.400000
1533212333.723000	2.100000
1533212333.819000	0.800000
1533212333.916000	0.500000
1533212333.996000	0.600000
1533212334.091000	0.700000
1533212334.187000	0.600000
1533212334.203000		TRIG
1533212334.283000	0.600000
1533212334.376000	0.600000
1533212334.458000	0.200000
1533212334.556000	0.100000
1533212334.650000	3.400000
1533212334.736000	20.200000
1533212334.826000	51.700000
1533212334.922000	75.700000
1533212335.018000	68.000000
1533212335.116000	33.700000
1533212335.196000	9.700000
1533212335.290000	2.000000
1533212335.386000	0.300000
1533212335.476000	0.100000
1533212335.562000	0.100000
1533212335.658000	0.100000
1533212335.756000	0.100000
1533212335.776000		TRIG
1533212335.836000	0.300000
1533212335.929000	0.400000
1533212336.025000	0.500000
1533212336.121000	0.600000
1533212336.216000	3.300000
1533212336.297000	18.400000
1533212336.396000	48.200000
1533212336.489000	70.800000
1533212336.576000	63.100000
1533212336.665000	30.800000
1533212336.761000	9.000000
1533212336.857000	2.200000
1533212336.956000	0.700000
1533212337.036000	0.500000
1533212337.129000	0.300000
1533212337.225000	0.200000
1533212337.316000	0.100000
1533212337.356000		TRIG
1533212337.401000	0.100000
1533212337.497000	0.200000
1533212337.596000	0.100000
1533212337.676000	0.200000
1533212337.768000	2.600000
1533212337.864000	15.900000
1533212337.960000	44.200000
1533212338.056000	69.400000
1533212338.136000	67.900000
1533212338.236000	37.600000
1533212338.328000	11.700000
1533212338.416000	2.500000
1533212338.504000	0.300000
1533212338.600000	-0.000000
1533212338.696000	0.100000
1533212338.776000	0.200000
1533212338.872000	0.200000
1533212338.916000		TRIG
1533212338.968000	0.100000
1533212339.064000	0.100000
1533212339.156000	0.200000
1533212339.240000	0.300000
1533212339.336000	2.100000
1533212339.431000	13.800000
1533212339.516000	41.400000
1533212339.607000	68.700000
1533212339.703000	69.800000
1533212339.799000	40.200000
1533212339.896000	12.900000
1533212339.976000	2.700000
1533212340.071000	0.300000
1533212340.167000	-0.100000
1533212340.256000	-0.100000
1533212340.343000	-0.100000
1533212340.439000	-0.000000
1533212340.487000		TRIG
1533212340.536000	0.200000
1533212340.616000	0.200000
1533212340.711000	0.100000
1533212340.806000	-0.000000
1533212340.902000	1.500000
1533212340.996000	12.200000
1533212341.078000	39.200000
1533212341.176000	68.300000
1533212341.270000	72.800000
1533212341.356000	44.700000
1533212341.446000	15.200000
1533212341.542000	3.500000
1533212341.638000	0.600000
1533212341.735000	0.300000
1533212341.815000	0.200000
1533212341.910000	0.400000
1533212342.006000	0.400000
1533212342.055000		TRIG
1533212342.095000	0.400000
1533212342.182000	0.400000
1533212342.279000	0.600000
1533212342.376000	0.700000
1533212342.456000	1.900000
1533212342.550000	11.700000
1533212342.646000	37.800000
1533212342.742000	67.400000
1533212342.836000	75.800000
1533212342.918000	49.700000
1533212343.016000	17.800000
1533212343.110000	4.100000
1533212343.196000	0.800000
1533212343.286000	0.300000
1533212343.382000	0.200000
1533212343.478000	0.200000
1533212343.576000	0.100000
1533212343.636000		TRIG
1533212343.656000	0.200000
1533212343.750000	0.300000
1533212343.846000	0.200000
1533212343.936000	0.200000
1533212344.022000	1.100000
1533212344.118000	9.800000
1533212344.216000	35.100000
1533212344.296000	66.600000
1533212344.389000	78.000000
1533212344.485000	53.600000
1533212344.581000	20.000000
1533212344.676000	4.900000
1533212344.757000	1.000000
1533212344.856000	0.400000
1533212344.949000	0.500000
1533212345.036000	0.700000
1533212345.125000	0.600000
1533212345.196000		TRIG
1533212345.221000	0.700000
1533212345.317000	0.700000
1533212345.416000	0.800000
1533212345.496000	0.800000
1533212345.589000	1.400000
1533212345.685000	9.100000
1533212345.776000	33.900000
1533212345.860000	65.600000
1533212345.956000	77.300000
1533212346.056000	53.700000
1533212346.136000	20.400000
1533212346.228000	5.000000
1533212346.324000	0.800000
1533212346.420000	0.300000
1533212346.516000	0.100000
1533212346.596000	0.100000
1533212346.696000	0.200000
1533212346.776000		TRIG
1533212346.796000	0.300000
1533212346.876000	0.400000
1533212346.964000	0.400000
1533212347.060000	0.200000
1533212347.156000	0.800000
1533212347.236000	7.300000
1533212347.332000	29.100000
1533212347.427000	58.700000
1533212347.523000	73.800000
1533212347.616000	56.400000
1533212347.699000	24.000000
1533212347.796000	6.400000
1533212347.891000	1.200000
1533212347.976000	0.300000
1533212348.067000	0.200000
1533212348.163000	0.400000
1533212348.259000	0.400000
1533212348.339000		TRIG
1533212348.356000	0.500000
1533212348.436000	0.500000
1533212348.531000	0.700000
1533212348.627000	0.900000
1533212348.716000	1.200000
1533212348.803000	6.600000
1533212348.899000	27.500000
1533212348.996000	58.100000
1533212349.076000	74.200000
1533212349.171000	56.900000
1533212349.266000	23.700000
1533212349.362000	6.000000
1533212349.456000	0.900000
1533212349.538000	0.000000
1533212349.636000	-0.200000
1533212349.730000	-0.300000
1533212349.816000	-0.200000
1533212349.906000	-0.300000
1533212349.922000		TRIG
1533212350.002000	-0.300000
1533212350.098000	-0.200000
1533212350.196000	-0.100000
1533212350.276000	0.300000
1533212350.370000	5.200000
1533212350.466000	24.800000
1533212350.556000	57.000000
1533212350.642000	77.600000
1533212350.738000	64.200000
1533212350.836000	29.100000
1533212350.916000	7.800000
1533212351.009000	1.400000
1533212351.105000	0.100000
1533212351.201000	-0.100000
1533212351.296000	-0.000000
1533212351.377000	0.100000
1533212351.476000	0.200000
1533212351.496000		TRIG
1533212351.569000	0.300000
1533212351.656000	0.100000
1533212351.745000	0.300000
1533212351.841000	0.600000
1533212351.937000	4.900000
1533212352.036000	23.400000
1533212352.116000	53.800000
1533212352.209000	74.200000
1533212352.305000	63.300000
1533212352.396000	29.800000
1533212352.481000	8.300000
1533212352.577000	1.400000
1533212352.676000	0.000000
1533212352.756000	-0.200000
1533212352.849000	-0.200000
1533212352.944000	-0.200000
1533212353.040000	-0.200000
1533212353.056000		TRIG
1533212353.136000	-0.300000
1533212353.216000	-0.100000
1533212353.316000	0.200000
1533212353.408000	0.500000
1533212353.496000	4.200000
1533212353.584000	21.700000
1533212353.680000	52.000000
1533212353.776000	72.900000
1533212353.856000	63.600000
1533212353.952000	30.900000
1533212354.048000	8.900000
1533212354.144000	1.700000
1533212354.236000	0.500000
1533212354.320000	0.300000
1533212354.416000	0.200000
1533212354.511000	0.300000
1533212354.596000	0.300000
1533212354.616000		TRIG
1533212354.687000	0.400000
1533212354.783000	0.400000
1533212354.879000	0.500000
1533212354.976000	0.600000
1533212355.056000	3.500000
1533212355.151000	18.700000
1533212355.247000	47.700000
1533212355.336000	69.400000
1533212355.423000	62.500000
1533212355.519000	31.500000
1533212355.616000	9.300000
1533212355.696000	1.900000
1533212355.791000	0.200000
1533212355.887000	-0.100000
1533212355.982000	0.000000
1533212356.076000	0.100000
1533212356.159000	0.100000
1533212356.191000		TRIG
1533212356.256000	-0.100000
1533212356.350000	0.000000
1533212356.436000	0.100000
1533212356.526000	0.100000
1533212356.622000	2.500000
1533212356.718000	16.100000
1533212356.816000	45.400000
1533212356.896000	70.900000
1533212356.990000	68.000000
1533212357.086000	36.700000
1533212357.176000	11.500000
1533212357.262000	2.800000
1533212357.358000	1.100000
1533212357.456000	0.800000
1533212357.536000	0.700000
1533212357.630000	0.800000
1533212357.726000	0.700000
1533212357.758000		TRIG
1533212357.821000	0.700000
1533212357.916000	1.000000
1533212357.997000	1.100000
1533212358.096000	1.100000
1533212358.189000	2.900000
1533212358.276000	15.500000
1533212358.365000	44.600000
1533212358.461000	73.100000
1533212358.557000	73.900000
1533212358.656000	42.400000
1533212358.736000	14.000000
1533212358.829000	3.500000
1533212358.925000	1.200000
1533212359.016000	0.700000
1533212359.101000	0.400000
1533212359.197000	0.500000
1533212359.295000	0.500000
1533212359.335000		TRIG
1533212359.375000	0.500000
1533212359.468000	0.600000
1533212359.564000	0.600000
1533212359.660000	0.700000
1533212359.756000	2.100000
1533212359.837000	13.500000
1533212359.936000	41.400000
1533212360.029000	69.200000
1533212360.116000	71.500000
1533212360.205000	42.000000
1533212360.301000	13.900000
1533212360.397000	3.400000
1533212360.496000	0.900000
1533212360.576000	0.700000
1533212360.669000	0.600000
1533212360.765000	0.600000
1533212360.856000	0.600000
1533212360.896000		TRIG
1533212360.941000	0.500000
1533212361.036000	0.500000
1533212361.136000	0.300000
1533212361.216000	0.200000
1533212361.308000	1.500000
1533212361.404000	11.800000
1533212361.500000	38.400000
1533212361.596000	66.600000
1533212361.676000	71.600000
1533212361.776000	45.200000
1533212361.868000	16.300000
1533212361.956000	4.300000
1533212362.044000	1.000000
1533212362.140000	0.400000
1533212362.236000	0.200000
1533212362.316000	0.400000
1533212362.412000	0.400000
1533212362.476000		TRIG
1533212362.507000	0.300000
1533212362.596000	0.300000
1533212362.696000	0.300000
1533212362.779000	0.300000
1533212362.876000	1.200000
1533212362.971000	10.200000
1533212363.056000	36.000000
1533212363.147000	64.600000
1533212363.243000	71.100000
1533212363.339000	45.500000
1533212363.436000	16.300000
1533212363.516000	4.100000
1533212363.611000	1.000000
1533212363.696000	0.600000
1533212363.796000	0.500000
1533212363.883000	0.700000
1533212363.979000	0.700000
1533212364.043000		TRIG
1533212364.076000	0.700000
1533212364.156000	0.900000
1533212364.251000	1.100000
1533212364.346000	1.000000
1533212364.436000	1.600000
1533212364.536000	8.900000
1533212364.618000	32.300000
1533212364.716000	60.100000
1533212364.810000	68.600000
1533212364.896000	46.800000
1533212364.986000	17.800000
1533212365.082000	4.400000
1533212365.176000	0.900000
1533212365.276000	0.200000
1533212365.356000	-0.000000
1533212365.450000	-0.000000
1533212365.546000	-0.100000
1533212365.610000		TRIG
1533212365.626000	-0.200000
1533212365.722000	-0.200000
1533212365.818000	0.200000
1533212365.916000	0.300000
1533212365.996000	0.900000
1533212366.090000	8.000000
1533212366.185000	31.700000
1533212366.281000	63.200000
1533212366.361000	75.700000
1533212366.457000	53.300000
1533212366.556000	20.500000
1533212366.636000	5.300000
1533212366.729000	1.300000
1533212366.825000	0.700000
1533212366.921000	0.500000
1533212367.016000	0.500000
1533212367.097000	0.500000
1533212367.196000		TRIG
1533212367.216000	0.400000
1533212367.289000	0.500000
1533212367.376000	0.600000
1533212367.465000	0.600000
1533212367.561000	1.100000
1533212367.657000	7.000000
1533212367.756000	28.300000
1533212367.836000	59.600000
1533212367.928000	74.600000
1533212368.024000	55.400000
1533212368.120000	22.400000
1533212368.200000	5.800000
1533212368.296000	1.000000
1533212368.396000	0.100000
1533212368.476000	0.200000
1533212368.568000	0.200000
1533212368.664000	0.200000
1533212368.756000		TRIG
1533212368.776000	0.100000
1533212368.856000	0.100000
1533212368.936000	0.200000
1533212369.032000	0.100000
1533212369.128000	0.500000
1533212369.216000	5.700000
1533212369.304000	26.700000
1533212369.399000	59.300000
1533212369.496000	76.500000
1533212369.591000	59.200000
1533212369.671000	25.100000
1533212369.767000	6.700000
1533212369.863000	1.400000
1533212369.956000	0.500000
1533212370.039000	0.300000
1533212370.136000	0.300000
1533212370.231000	0.500000
1533212370.316000	0.900000
1533212370.336000		TRIG
1533212370.407000	1.000000
1533212370.503000	1.000000
1533212370.599000	1.100000
1533212370.696000	1.400000
1533212370.776000	5.700000
1533212370.871000	24.500000
1533212370.967000	56.400000
1533212371.062000	77.000000
1533212371.143000	63.500000
1533212371.238000	28.400000
1533212371.336000	7.800000
1533212371.416000	1.700000
1533212371.510000	0.500000
1533212371.606000	0.300000
1533212371.702000	0.300000
1533212371.796000	0.400000
1533212371.878000	0.400000
1533212371.896000		TRIG
1533212371.976000	0.600000
1533212372.070000	0.900000
1533212372.156000	0.900000
1533212372.246000	1.000000
1533212372.342000	4.300000
1533212372.438000	20.900000
1533212372.536000	50.900000
1533212372.616000	74.200000
1533212372.709000	67.300000
1533212372.805000	34.100000
1533212372.901000	10.400000
1533212372.981000	2.600000
1533212373.077000	0.700000
1533212373.176000	0.300000
1533212373.256000	0.100000
1533212373.349000	0.300000
1533212373.445000	0.400000
1533212373.476000		TRIG
1533212373.541000	0.400000
1533212373.636000	0.500000
1533212373.717000	0.400000
1533212373.816000	0.700000
1533212373.909000	4.000000
1533212374.005000	19.700000
1533212374.085000	50.800000
1533212374.181000	75.400000
1533212374.276000	68.500000
1533212374.376000	34.500000
1533212374.456000	10.200000
1533212374.548000	2.200000
1533212374.644000	0.600000
1533212374.736000	0.500000
1533212374.820000	0.400000
1533212374.916000	0.500000
1533212375.016000	0.500000
1533212375.036000		TRIG
1533212375.096000	0.500000
1533212375.188000	0.700000
1533212375.284000	0.600000
1533212375.380000	0.500000
1533212375.476000	3.300000
1533212375.556000	18.500000
1533212375.652000	48.700000
1533212375.748000	72.500000
1533212375.843000	67.000000
1533212375.924000	34.800000
1533212376.020000	10.400000
1533212376.116000	2.300000
1533212376.196000	0.700000
1533212376.291000	0.400000
1533212376.387000	0.500000
1533212376.483000	0.900000
1533212376.576000	1.100000
1533212376.615000		TRIG
1533212376.659000	1.200000
1533212376.755000	1.200000
1533212376.855000	1.100000
1533212376.935000	0.800000
1533212377.027000	2.800000
1533212377.123000	16.100000
1533212377.220000	45.000000
1533212377.316000	71.700000
1533212377.396000	69.900000
1533212377.492000	37.900000
1533212377.587000	11.700000
1533212377.676000	2.500000
1533212377.763000	0.400000
1533212377.859000	0.200000
1533212377.956000	0.100000
1533212378.036000	0.100000
1533212378.131000	0.300000
1533212378.176000		TRIG
1533212378.227000	0.600000
1533212378.323000	0.700000
1533212378.416000	0.600000
1533212378.499000	0.400000
1533212378.596000	2.200000
1533212378.691000	14.100000
1533212378.787000	41.600000
1533212378.867000	67.800000
1533212378.963000	68.600000
1533212379.058000	39.600000
1533212379.156000	12.900000
1533212379.236000	3.000000
1533212379.330000	0.600000
1533212379.426000	0.300000
1533212379.516000	0.300000
1533212379.602000	0.400000
1533212379.698000	0.400000
1533212379.746000		TRIG
1533212379.796000	0.500000
1533212379.876000	0.400000
1533212379.970000	0.500000
1533212380.066000	0.700000
1533212380.162000	2.000000
1533212380.256000	12.900000
1533212380.338000	39.800000
1533212380.436000	66.800000
1533212380.530000	69.700000
1533212380.616000	42.100000
1533212380.706000	14.200000
1533212380.802000	3.400000
1533212380.898000	0.700000
1533212380.996000	0.200000
1533212381.076000	0.100000
1533212381.169000	0.200000
1533212381.265000	0.400000
1533212381.316000		TRIG
1533212381.356000	0.500000
1533212381.441000	0.600000
1533212381.537000	0.800000
1533212381.636000	0.700000
1533212381.716000	2.100000
1533212381.809000	11.500000
1533212381.905000	37.100000
1533212382.001000	65.500000
1533212382.096000	72.200000
1533212382.177000	46.400000
1533212382.276000	16.600000
1533212382.369000	4.200000
1533212382.456000	1.100000
1533212382.545000	0.900000
1533212382.640000	0.700000
1533212382.736000	0.400000
1533212382.836000	0.400000
1533212382.896000		TRIG
1533212382.916000	0.400000
1533212383.008000	0.200000
1533212383.104000	0.200000
1533212383.196000	0.000000
1533212383.280000	0.800000
1533212383.376000	9.000000
1533212383.476000	32.700000
1533212383.556000	61.300000
1533212383.648000	70.500000
1533212383.744000	48.100000
1533212383.840000	18.400000
1533212383.936000	4.600000
1533212384.016000	0.800000
1533212384.112000	0.100000
1533212384.207000	0.100000
1533212384.296000	0.200000
1533212384.383000	0.200000
1533212384.456000		TRIG
1533212384.479000	0.000000
1533212384.576000	0.100000
1533212384.656000	0.000000
1533212384.751000	-0.000000
1533212384.847000	0.700000
1533212384.943000	8.500000
1533212385.036000	27.900000
1533212385.119000	38.100000
1533212385.216000	28.300000
1533212385.311000	12.900000
1533212385.396000	4.100000
1533212385.487000	1.000000
1533212385.583000	0.100000
1533212385.679000	-0.000000
1533212385.776000	-0.300000
1533212385.856000	-0.300000
1533212385.950000	0.100000
1533212386.046000	0.100000
1533212386.136000	0.200000
1533212386.222000	0.100000
1533212386.318000	-0.000000
1533212386.416000	0.100000
1533212386.496000	-0.100000
1533212386.590000	-0.000000
1533212386.686000	-0.100000
1533212386.782000	-0.200000
1533212386.876000	0.000000
1533212386.958000	0.200000
1533212387.056000	0.200000
1533212387.150000	0.100000
1533212387.236000	0.000000
1533212387.326000	0.100000
1533212387.422000	0.100000
1533212387.517000	0.000000
1533212387.616000	-0.000000
1533212387.696000	-0.000000
1533212387.789000	0.300000
1533212387.885000	0.500000
1533212387.976000	0.400000
1533212388.061000	0.300000
1533212388.157000	0.300000
1533212388.256000	0.300000
1533212388.336000	0.300000
1533212388.429000	0.300000
1533212388.525000	0.300000
1533212388.620000	0.200000
1533212388.716000	0.300000
1533212388.797000	0.500000
1533212388.896000	0.600000
