# Supplementary material for: Dynamic MRI of plantar flexion: A comprehensive repeatability study of electrical stimulation-gated muscle contraction standardized on evoked force
Source: PLoS One. 2020 Nov 5;15(11):e0241832. doi: 10.1371/journal.pone.0241832 (PMC7644050; doi:10.1371/journal.pone.0241832)
Supplement: S1 File — (ZIP) [file pone.0241832.s001.zip › Force/S3_Dfat.txt]

time	force	other
1533212414.911000	40.600000
1533212415.007000	62.200000
1533212415.102000	57.200000
1533212415.196000	30.300000
1533212415.278000	9.800000
1533212415.376000	1.900000
1533212415.470000	-0.100000
1533212415.556000	-0.200000
1533212415.646000	-0.000000
1533212415.742000	-0.000000
1533212415.838000	-0.100000
1533212415.856000		TRIG
1533212415.936000	-0.100000
1533212416.016000	-0.100000
1533212416.110000	-0.200000
1533212416.206000	-0.200000
1533212416.296000	2.600000
1533212416.382000	17.800000
1533212416.478000	48.400000
1533212416.576000	74.100000
1533212416.656000	69.800000
1533212416.749000	36.700000
1533212416.845000	11.000000
1533212416.941000	2.300000
1533212417.036000	0.800000
1533212417.117000	0.800000
1533212417.216000	0.800000
1533212417.309000	0.900000
1533212417.396000	1.200000
1533212417.437000		TRIG
1533212417.485000	1.300000
1533212417.581000	1.100000
1533212417.677000	0.800000
1533212417.776000	0.700000
1533212417.856000	2.900000
1533212417.949000	17.100000
1533212418.045000	47.800000
1533212418.136000	76.300000
1533212418.220000	75.100000
1533212418.316000	40.000000
1533212418.416000	11.500000
1533212418.496000	2.300000
1533212418.588000	0.500000
1533212418.684000	0.400000
1533212418.780000	0.300000
1533212418.876000	0.300000
1533212418.956000	0.300000
1533212419.004000		TRIG
1533212419.056000	0.200000
1533212419.148000	0.300000
1533212419.236000	0.100000
1533212419.324000	-0.300000
1533212419.420000	1.500000
1533212419.516000	14.600000
1533212419.596000	43.800000
1533212419.691000	72.300000
1533212419.787000	74.300000
1533212419.883000	42.100000
1533212419.976000	12.600000
1533212420.059000	2.500000
1533212420.156000	0.600000
1533212420.251000	0.500000
1533212420.336000	0.500000
1533212420.427000	0.600000
1533212420.523000	0.600000
1533212420.571000		TRIG
1533212420.619000	0.500000
1533212420.716000	0.500000
1533212420.796000	0.500000
1533212420.891000	0.300000
1533212420.987000	2.000000
1533212421.076000	13.800000
1533212421.163000	41.700000
1533212421.258000	71.400000
1533212421.356000	75.400000
1533212421.436000	44.300000
1533212421.530000	13.900000
1533212421.626000	3.000000
1533212421.722000	0.600000
1533212421.816000	0.400000
1533212421.898000	0.600000
1533212421.996000	0.500000
1533212422.090000	0.400000
1533212422.156000		TRIG
1533212422.176000	0.400000
1533212422.266000	0.300000
1533212422.362000	0.200000
1533212422.458000	-0.000000
1533212422.556000	1.100000
1533212422.636000	11.700000
1533212422.730000	37.800000
1533212422.825000	67.000000
1533212422.916000	74.800000
1533212423.002000	46.900000
1533212423.097000	15.400000
1533212423.196000	3.100000
1533212423.276000	0.400000
1533212423.369000	0.300000
1533212423.465000	0.300000
1533212423.561000	0.400000
1533212423.656000	0.600000
1533212423.716000		TRIG
1533212423.737000	0.600000
1533212423.836000	0.600000
1533212423.929000	0.600000
1533212424.016000	0.500000
1533212424.105000	1.300000
1533212424.201000	9.900000
1533212424.297000	34.700000
1533212424.396000	65.600000
1533212424.476000	76.600000
1533212424.568000	51.000000
1533212424.664000	17.800000
1533212424.756000	4.000000
1533212424.840000	0.900000
1533212424.936000	0.500000
1533212425.036000	0.500000
1533212425.116000	0.500000
1533212425.208000	0.400000
1533212425.288000		TRIG
1533212425.304000	0.500000
1533212425.400000	0.500000
1533212425.496000	0.600000
1533212425.576000	0.300000
1533212425.672000	0.800000
1533212425.768000	8.900000
1533212425.856000	32.800000
1533212425.944000	62.600000
1533212426.040000	74.700000
1533212426.136000	51.300000
1533212426.216000	18.400000
1533212426.311000	4.200000
1533212426.407000	0.800000
1533212426.503000	0.400000
1533212426.596000	0.400000
1533212426.679000	0.500000
1533212426.776000	0.500000
1533212426.856000		TRIG
1533212426.876000	0.500000
1533212426.956000	0.300000
1533212427.047000	0.400000
1533212427.143000	0.600000
1533212427.239000	1.300000
1533212427.336000	7.800000
1533212427.416000	29.900000
1533212427.511000	61.200000
1533212427.607000	75.300000
1533212427.696000	53.100000
1533212427.783000	19.900000
1533212427.879000	4.800000
1533212427.976000	1.100000
1533212428.056000	0.600000
1533212428.150000	0.400000
1533212428.246000	0.400000
1533212428.342000	0.400000
1533212428.422000		TRIG
1533212428.438000	0.300000
1533212428.518000	0.200000
1533212428.616000	0.200000
1533212428.710000	-0.100000
1533212428.796000	0.100000
1533212428.886000	6.500000
1533212428.982000	27.800000
1533212429.078000	57.500000
1533212429.175000	73.500000
1533212429.255000	56.200000
1533212429.350000	23.000000
1533212429.445000	5.400000
1533212429.535000	0.500000
1533212429.622000	-0.100000
1533212429.718000	0.100000
1533212429.816000	0.300000
1533212429.896000	0.300000
1533212429.990000	0.200000
1533212429.996000		TRIG
1533212430.086000	0.200000
1533212430.182000	0.400000
1533212430.276000	0.300000
1533212430.358000	0.600000
1533212430.456000	5.400000
1533212430.550000	24.300000
1533212430.636000	55.500000
1533212430.726000	76.600000
1533212430.822000	63.400000
1533212430.918000	28.000000
1533212431.016000	6.800000
1533212431.096000	0.900000
1533212431.189000	-0.100000
1533212431.285000	-0.200000
1533212431.376000	-0.100000
1533212431.461000	0.000000
1533212431.557000	0.100000
1533212431.576000		TRIG
1533212431.656000	0.100000
1533212431.736000	-0.000000
1533212431.829000	0.100000
1533212431.925000	0.300000
1533212432.021000	4.400000
1533212432.116000	22.900000
1533212432.197000	55.100000
1533212432.296000	77.500000
1533212432.389000	65.300000
1533212432.476000	29.200000
1533212432.565000	7.500000
1533212432.661000	1.200000
1533212432.757000	-0.000000
1533212432.856000	0.000000
1533212432.936000	0.100000
1533212433.028000	0.100000
1533212433.124000	0.200000
1533212433.136000		TRIG
1533212433.216000	0.300000
1533212433.300000	0.300000
1533212433.396000	0.200000
1533212433.496000	-0.000000
1533212433.576000	3.800000
1533212433.668000	21.400000
1533212433.764000	53.200000
1533212433.860000	77.100000
1533212433.956000	67.300000
1533212434.036000	31.500000
1533212434.132000	8.300000
1533212434.228000	1.400000
1533212434.316000	0.200000
1533212434.403000	-0.000000
1533212434.499000	-0.000000
1533212434.596000	0.100000
1533212434.676000	-0.000000
1533212434.707000		TRIG
1533212434.771000	0.100000
1533212434.867000	0.000000
1533212434.963000	0.100000
1533212435.056000	0.400000
1533212435.139000	3.300000
1533212435.236000	18.400000
1533212435.331000	47.700000
1533212435.416000	71.900000
1533212435.507000	66.200000
1533212435.603000	33.700000
1533212435.699000	9.700000
1533212435.796000	2.000000
1533212435.876000	0.500000
1533212435.970000	0.300000
1533212436.066000	0.100000
1533212436.156000	0.200000
1533212436.242000	0.200000
1533212436.276000		TRIG
1533212436.338000	0.300000
1533212436.436000	0.300000
1533212436.516000	0.300000
1533212436.610000	0.300000
1533212436.706000	2.800000
1533212436.802000	16.200000
1533212436.896000	43.600000
1533212436.978000	69.300000
1533212437.076000	68.300000
1533212437.170000	37.500000
1533212437.256000	11.500000
1533212437.346000	2.300000
1533212437.442000	0.200000
1533212437.538000	0.000000
1533212437.636000	0.200000
1533212437.716000	0.500000
1533212437.809000	0.600000
1533212437.856000		TRIG
1533212437.905000	0.800000
1533212437.996000	0.600000
1533212438.081000	0.300000
1533212438.177000	0.600000
1533212438.276000	2.500000
1533212438.356000	13.700000
1533212438.449000	39.000000
1533212438.545000	62.700000
1533212438.641000	62.200000
1533212438.736000	35.000000
1533212438.817000	11.000000
1533212438.916000	2.200000
1533212439.009000	0.100000
1533212439.096000	-0.100000
1533212439.185000	-0.100000
1533212439.281000	0.100000
1533212439.376000	0.100000
1533212439.416000		TRIG
1533212439.476000	0.100000
1533212439.556000	-0.100000
1533212439.648000	-0.100000
1533212439.744000	-0.100000
1533212439.836000	1.400000
1533212439.920000	11.700000
1533212440.016000	37.500000
1533212440.116000	64.600000
1533212440.196000	67.700000
1533212440.288000	40.100000
1533212440.384000	13.000000
1533212440.480000	2.400000
1533212440.576000	-0.100000
1533212440.656000	-0.400000
1533212440.752000	-0.400000
1533212440.848000	-0.200000
1533212440.936000	-0.300000
1533212440.976000		TRIG
1533212441.023000	-0.000000
1533212441.119000	-0.000000
1533212441.216000	-0.200000
1533212441.296000	-0.200000
1533212441.391000	1.000000
1533212441.487000	11.200000
1533212441.583000	37.000000
1533212441.676000	66.300000
1533212441.759000	73.000000
1533212441.856000	45.700000
1533212441.951000	15.200000
1533212442.036000	3.000000
1533212442.127000	0.000000
1533212442.223000	-0.200000
1533212442.319000	-0.200000
1533212442.416000	-0.100000
1533212442.496000	-0.100000
1533212442.559000		TRIG
1533212442.591000	-0.000000
1533212442.687000	-0.100000
1533212442.776000	0.100000
1533212442.863000	0.300000
1533212442.958000	1.300000
1533212443.056000	9.900000
1533212443.136000	34.800000
1533212443.230000	66.200000
1533212443.326000	76.800000
1533212443.422000	51.600000
1533212443.516000	18.900000
1533212443.598000	4.400000
1533212443.696000	0.700000
1533212443.790000	0.000000
1533212443.876000	-0.100000
1533212443.966000	-0.100000
1533212444.062000	-0.200000
1533212444.136000		TRIG
1533212444.158000	-0.200000
1533212444.256000	-0.300000
1533212444.336000	-0.400000
1533212444.430000	-0.300000
1533212444.525000	0.600000
1533212444.616000	8.300000
1533212444.701000	30.900000
1533212444.797000	59.900000
1533212444.896000	70.500000
1533212444.976000	47.900000
1533212445.069000	17.500000
1533212445.165000	3.800000
1533212445.261000	0.100000
1533212445.356000	-0.300000
1533212445.437000	-0.100000
1533212445.536000	-0.100000
1533212445.629000	-0.200000
1533212445.696000		TRIG
1533212445.716000	-0.300000
1533212445.805000	-0.300000
1533212445.901000	-0.100000
1533212445.997000	-0.100000
1533212446.096000	0.400000
1533212446.176000	7.300000
1533212446.268000	30.400000
1533212446.364000	60.800000
1533212446.456000	73.800000
1533212446.540000	53.100000
1533212446.636000	20.700000
1533212446.735000	4.700000
1533212446.815000	0.300000
1533212446.908000	-0.400000
1533212447.004000	-0.700000
1533212447.101000	-0.600000
1533212447.196000	-0.300000
1533212447.276000		TRIG
1533212447.296000	-0.400000
1533212447.376000	-0.400000
1533212447.469000	-0.400000
1533212447.556000	-0.400000
1533212447.645000	0.100000
1533212447.740000	6.300000
1533212447.836000	28.500000
1533212447.936000	61.000000
1533212448.016000	78.200000
1533212448.108000	59.800000
1533212448.204000	24.600000
1533212448.296000	6.100000
1533212448.380000	1.000000
1533212448.476000	0.300000
1533212448.576000	0.200000
1533212448.656000	0.200000
1533212448.748000	0.100000
1533212448.844000	0.100000
1533212448.856000		TRIG
1533212448.940000	0.400000
1533212449.036000	0.400000
1533212449.116000	0.300000
1533212449.211000	0.500000
1533212449.307000	5.500000
1533212449.396000	25.200000
1533212449.483000	57.000000
1533212449.579000	76.700000
1533212449.676000	61.200000
1533212449.756000	26.000000
1533212449.851000	6.300000
1533212449.947000	0.700000
1533212450.043000	-0.300000
1533212450.136000	-0.400000
1533212450.219000	-0.500000
1533212450.316000	-0.500000
1533212450.411000	-0.500000
1533212450.416000		TRIG
1533212450.496000	-0.600000
1533212450.587000	-0.300000
1533212450.683000	-0.200000
1533212450.778000	0.100000
1533212450.876000	4.700000
1533212450.956000	23.700000
1533212451.050000	54.400000
1533212451.146000	73.500000
1533212451.236000	59.900000
1533212451.322000	26.700000
1533212451.418000	6.700000
1533212451.516000	0.800000
1533212451.596000	0.000000
1533212451.690000	-0.200000
1533212451.786000	-0.300000
1533212451.882000	-0.200000
1533212451.976000	-0.100000
1533212451.996000		TRIG
1533212452.058000	-0.000000
1533212452.156000	-0.000000
1533212452.250000	-0.100000
1533212452.336000	0.400000
1533212452.426000	4.200000
1533212452.521000	21.400000
1533212452.617000	52.800000
1533212452.716000	75.600000
1533212452.796000	65.700000
1533212452.889000	31.400000
1533212452.985000	8.500000
1533212453.076000	1.200000
1533212453.161000	0.000000
1533212453.257000	0.100000
1533212453.356000	-0.100000
1533212453.436000	-0.200000
1533212453.529000	-0.400000
1533212453.556000		TRIG
1533212453.625000	-0.400000
1533212453.721000	-0.400000
1533212453.816000	-0.400000
1533212453.897000	-0.300000
1533212453.996000	2.800000
1533212454.088000	18.200000
1533212454.176000	47.900000
1533212454.264000	71.400000
1533212454.360000	64.600000
1533212454.456000	32.500000
1533212454.556000	9.300000
1533212454.636000	1.400000
1533212454.728000	-0.200000
1533212454.824000	-0.500000
1533212454.916000	-0.600000
1533212455.000000	-0.200000
1533212455.096000	-0.300000
1533212455.116000		TRIG
1533212455.192000	-0.300000
1533212455.276000	-0.200000
1533212455.368000	-0.200000
1533212455.464000	-0.000000
1533212455.559000	2.400000
1533212455.656000	16.600000
1533212455.736000	46.700000
1533212455.831000	72.200000
1533212455.927000	68.000000
1533212456.016000	35.700000
1533212456.103000	10.600000
1533212456.199000	2.000000
1533212456.296000	0.000000
1533212456.376000	-0.300000
1533212456.471000	-0.300000
1533212456.567000	-0.400000
1533212456.663000	-0.300000
1533212456.696000		TRIG
1533212456.756000	-0.100000
1533212456.839000	-0.100000
1533212456.936000	-0.200000
1533212457.030000	-0.200000
1533212457.116000	2.000000
1533212457.207000	15.200000
1533212457.302000	44.400000
1533212457.398000	72.800000
1533212457.496000	72.100000
1533212457.576000	39.600000
1533212457.670000	12.200000
1533212457.766000	2.400000
1533212457.856000	0.200000
1533212457.942000	0.300000
1533212458.038000	0.300000
1533212458.136000	0.300000
1533212458.216000	0.100000
1533212458.262000		TRIG
1533212458.310000	-0.100000
1533212458.406000	-0.000000
1533212458.502000	0.100000
1533212458.596000	0.200000
1533212458.678000	2.100000
1533212458.776000	14.200000
1533212458.870000	43.200000
1533212458.956000	72.100000
1533212459.046000	73.000000
1533212459.142000	41.300000
1533212459.237000	12.800000
1533212459.336000	2.400000
1533212459.416000	0.100000
1533212459.509000	-0.300000
1533212459.605000	-0.400000
1533212459.696000	-0.300000
1533212459.781000	-0.300000
1533212459.829000		TRIG
1533212459.877000	-0.300000
1533212459.976000	-0.200000
1533212460.056000	-0.400000
1533212460.149000	-0.400000
1533212460.245000	1.400000
1533212460.341000	12.400000
1533212460.436000	40.300000
1533212460.517000	70.100000
1533212460.616000	73.600000
1533212460.708000	43.300000
1533212460.796000	13.900000
1533212460.884000	2.800000
1533212460.980000	0.200000
1533212461.076000	0.100000
1533212461.176000	0.200000
1533212461.256000	0.100000
1533212461.348000	0.100000
1533212461.416000		TRIG
1533212461.444000	0.000000
1533212461.536000	-0.000000
1533212461.620000	0.000000
1533212461.716000	-0.100000
1533212461.812000	1.000000
1533212461.896000	10.600000
1533212461.988000	37.100000
1533212462.084000	67.300000
1533212462.180000	75.300000
1533212462.276000	48.600000
1533212462.356000	17.000000
1533212462.451000	3.600000
1533212462.547000	0.100000
1533212462.636000	-0.500000
1533212462.723000	-0.400000
1533212462.819000	-0.300000
1533212462.916000	-0.300000
1533212462.976000		TRIG
1533212462.996000	-0.300000
1533212463.091000	-0.400000
1533212463.187000	-0.300000
1533212463.283000	-0.300000
1533212463.376000	0.500000
1533212463.459000	8.800000
1533212463.556000	34.300000
1533212463.651000	67.400000
1533212463.736000	78.900000
1533212463.827000	52.900000
1533212463.923000	18.900000
1533212464.018000	3.900000
1533212464.115000	0.200000
1533212464.195000	-0.200000
1533212464.290000	-0.300000
1533212464.386000	-0.300000
1533212464.475000	-0.300000
1533212464.546000		TRIG
1533212464.562000	-0.100000
1533212464.659000	0.200000
1533212464.756000	0.100000
1533212464.836000	0.100000
1533212464.931000	0.600000
1533212465.027000	8.300000
1533212465.123000	32.700000
1533212465.216000	64.800000
1533212465.299000	77.500000
1533212465.396000	54.000000
1533212465.490000	20.500000
1533212465.576000	4.700000
1533212465.667000	0.300000
1533212465.762000	-0.200000
1533212465.858000	-0.400000
1533212465.956000	-0.400000
1533212466.036000	-0.400000
1533212466.116000		TRIG
1533212466.136000	-0.500000
1533212466.226000	-0.400000
1533212466.316000	-0.200000
1533212466.402000	-0.100000
1533212466.498000	0.600000
1533212466.596000	6.800000
1533212466.676000	28.900000
1533212466.770000	61.300000
1533212466.866000	77.100000
1533212466.962000	57.600000
1533212467.056000	23.600000
1533212467.138000	5.600000
1533212467.236000	0.500000
1533212467.329000	-0.100000
1533212467.416000	-0.200000
1533212467.505000	-0.100000
1533212467.601000	-0.100000
1533212467.681000		TRIG
1533212467.697000	-0.100000
1533212467.796000	0.000000
1533212467.876000	-0.000000
1533212467.969000	0.000000
1533212468.065000	0.500000
1533212468.156000	6.200000
1533212468.241000	27.800000
1533212468.337000	58.100000
1533212468.436000	71.500000
1533212468.516000	52.400000
1533212468.609000	21.000000
1533212468.704000	5.100000
1533212468.800000	0.600000
1533212468.896000	-0.300000
1533212468.976000	-0.400000
1533212469.076000	-0.400000
1533212469.168000	-0.300000
1533212469.256000	-0.300000
1533212469.276000		TRIG
1533212469.344000	-0.300000
1533212469.440000	-0.300000
1533212469.536000	-0.300000
1533212469.636000	-0.000000
1533212469.716000	4.800000
1533212469.808000	25.000000
1533212469.904000	57.600000
1533212469.996000	77.400000
1533212470.080000	62.600000
1533212470.176000	27.600000
1533212470.271000	7.100000
1533212470.356000	0.900000
1533212470.447000	-0.200000
1533212470.543000	-0.300000
1533212470.639000	-0.200000
1533212470.736000	-0.200000
1533212470.816000	-0.100000
1533212470.836000		TRIG
1533212470.911000	-0.000000
1533212471.007000	0.300000
1533212471.096000	0.600000
1533212471.183000	0.700000
1533212471.279000	4.500000
1533212471.376000	22.300000
1533212471.456000	53.100000
1533212471.551000	74.700000
1533212471.647000	63.500000
1533212471.743000	29.900000
1533212471.836000	8.300000
1533212471.918000	1.300000
1533212472.016000	-0.100000
1533212472.110000	-0.400000
1533212472.196000	-0.500000
1533212472.286000	-0.500000
1533212472.382000	-0.500000
1533212472.398000		TRIG
1533212472.478000	-0.400000
1533212472.576000	-0.400000
1533212472.656000	-0.400000
1533212472.750000	-0.100000
1533212472.846000	3.600000
1533212472.936000	19.500000
1533212473.022000	48.700000
1533212473.118000	70.500000
1533212473.216000	61.800000
1533212473.296000	30.300000
1533212473.390000	8.600000
1533212473.486000	1.300000
1533212473.582000	-0.200000
1533212473.676000	-0.200000
1533212473.758000	-0.200000
1533212473.856000	-0.200000
1533212473.949000	-0.300000
1533212473.956000		TRIG
1533212474.036000	-0.300000
1533212474.125000	-0.100000
1533212474.221000	-0.100000
1533212474.317000	0.100000
1533212474.416000	2.800000
1533212474.496000	18.000000
1533212474.589000	49.100000
1533212474.685000	74.000000
1533212474.776000	68.200000
1533212474.861000	35.000000
1533212474.957000	10.200000
1533212475.056000	1.900000
1533212475.136000	0.200000
1533212475.229000	-0.100000
1533212475.325000	-0.100000
1533212475.420000	0.000000
1533212475.516000	0.100000
1533212475.536000		TRIG
1533212475.596000	0.300000
1533212475.696000	0.200000
1533212475.788000	0.200000
1533212475.876000	0.200000
1533212475.964000	2.300000
1533212476.060000	16.000000
1533212476.156000	45.500000
1533212476.256000	72.100000
1533212476.336000	70.400000
1533212476.428000	38.900000
1533212476.524000	12.400000
1533212476.616000	2.800000
1533212476.700000	0.800000
1533212476.796000	0.500000
1533212476.892000	0.500000
1533212476.976000	0.500000
1533212477.068000	0.300000
1533212477.116000		TRIG
1533212477.163000	0.500000
1533212477.259000	0.600000
1533212477.356000	0.600000
1533212477.436000	0.300000
1533212477.531000	2.100000
1533212477.627000	15.100000
1533212477.716000	44.900000
1533212477.803000	74.400000
1533212477.899000	75.600000
1533212477.996000	43.200000
1533212478.076000	13.800000
1533212478.171000	2.700000
1533212478.267000	0.200000
1533212478.363000	0.200000
1533212478.456000	0.000000
1533212478.539000	0.100000
1533212478.636000	-0.100000
1533212478.676000		TRIG
1533212478.730000	-0.100000
1533212478.816000	0.000000
1533212478.906000	0.100000
1533212479.002000	0.200000
1533212479.098000	1.600000
1533212479.196000	13.000000
1533212479.276000	42.100000
1533212479.370000	70.700000
1533212479.466000	72.400000
1533212479.556000	42.000000
1533212479.642000	13.200000
1533212479.738000	2.600000
1533212479.836000	0.200000
1533212479.916000	-0.100000
1533212480.010000	-0.100000
1533212480.106000	-0.100000
1533212480.201000	-0.100000
1533212480.236000		TRIG
1533212480.296000	0.000000
1533212480.378000	-0.000000
1533212480.476000	-0.100000
1533212480.569000	0.000000
1533212480.656000	1.400000
1533212480.745000	11.900000
1533212480.841000	38.400000
1533212480.937000	66.200000
1533212481.036000	70.800000
1533212481.116000	43.500000
1533212481.209000	14.900000
1533212481.305000	3.200000
1533212481.396000	0.100000
1533212481.481000	-0.100000
1533212481.577000	-0.200000
1533212481.675000	-0.300000
1533212481.755000	-0.200000
1533212481.817000		TRIG
1533212481.849000	-0.400000
1533212481.944000	-0.300000
1533212482.040000	-0.300000
1533212482.136000	-0.400000
1533212482.217000	0.600000
1533212482.316000	9.600000
1533212482.409000	35.800000
1533212482.496000	65.100000
1533212482.585000	71.800000
1533212482.681000	46.300000
1533212482.777000	16.600000
1533212482.876000	3.800000
1533212482.956000	0.500000
1533212483.049000	0.100000
1533212483.145000	0.100000
1533212483.236000	0.300000
1533212483.321000	0.400000
1533212483.396000		TRIG
1533212483.417000	0.200000
1533212483.516000	0.100000
1533212483.596000	-0.000000
1533212483.688000	-0.200000
1533212483.784000	0.600000
1533212483.880000	8.600000
1533212483.976000	34.300000
1533212484.056000	68.500000
1533212484.156000	82.400000
1533212484.248000	57.400000
1533212484.336000	21.300000
1533212484.424000	4.700000
1533212484.520000	0.300000
1533212484.616000	-0.300000
1533212484.696000	-0.400000
1533212484.792000	-0.400000
1533212484.888000	-0.500000
1533212484.956000		TRIG
1533212484.984000	-0.200000
1533212485.076000	-0.200000
1533212485.160000	-0.300000
1533212485.256000	-0.400000
1533212485.351000	0.200000
1533212485.436000	7.100000
1533212485.527000	31.100000
1533212485.623000	64.900000
1533212485.719000	80.000000
1533212485.816000	57.300000
1533212485.896000	22.000000
1533212485.991000	5.100000
1533212486.087000	0.600000
1533212486.176000	-0.100000
1533212486.263000	-0.200000
1533212486.359000	-0.200000
1533212486.456000	-0.100000
1533212486.536000		TRIG
1533212486.556000	-0.300000
1533212486.631000	-0.100000
1533212486.726000	0.000000
1533212486.822000	0.000000
1533212486.916000	0.500000
1533212486.998000	7.000000
1533212487.096000	30.100000
1533212487.190000	61.800000
1533212487.276000	76.100000
1533212487.366000	55.100000
1533212487.462000	21.800000
1533212487.558000	5.200000
1533212487.656000	0.600000
1533212487.736000	-0.300000
1533212487.830000	-0.500000
1533212487.926000	-0.300000
1533212488.016000	-0.400000
1533212488.096000		TRIG
1533212488.116000	-0.500000
1533212488.198000	-0.500000
1533212488.296000	-0.500000
1533212488.376000	-0.200000
1533212488.469000	0.200000
1533212488.565000	5.500000
1533212488.661000	26.600000
1533212488.756000	60.100000
1533212488.837000	79.700000
1533212488.936000	62.800000
1533212489.029000	26.900000
1533212489.116000	7.000000
1533212489.205000	1.100000
1533212489.301000	0.200000
1533212489.397000	0.100000
1533212489.496000	-0.000000
1533212489.576000	-0.000000
1533212489.669000	-0.000000
1533212489.676000		TRIG
1533212489.765000	0.000000
1533212489.856000	0.000000
1533212489.941000	-0.100000
1533212490.036000	0.400000
1533212490.136000	5.000000
1533212490.216000	23.900000
1533212490.308000	54.200000
1533212490.404000	71.600000
1533212490.500000	56.600000
1533212490.596000	24.800000
1533212490.676000	6.500000
1533212490.776000	0.900000
1533212490.868000	-0.100000
1533212490.956000	-0.100000
1533212491.044000	-0.200000
1533212491.140000	-0.200000
1533212491.236000	-0.400000
1533212491.256000		TRIG
1533212491.316000	-0.300000
1533212491.412000	-0.400000
1533212491.508000	-0.400000
1533212491.603000	-0.200000
1533212491.696000	3.600000
1533212491.780000	21.500000
1533212491.876000	53.000000
1533212491.971000	74.600000
1533212492.056000	63.200000
1533212492.147000	29.700000
1533212492.243000	8.300000
1533212492.339000	1.600000
1533212492.436000	0.300000
1533212492.516000	0.100000
1533212492.611000	0.200000
1533212492.707000	0.300000
1533212492.796000	0.200000
1533212492.816000		TRIG
1533212492.883000	0.100000
1533212492.979000	0.000000
1533212493.076000	-0.000000
1533212493.156000	0.000000
1533212493.251000	3.100000
1533212493.346000	19.200000
1533212493.442000	50.400000
1533212493.536000	75.000000
1533212493.618000	67.600000
1533212493.716000	33.700000
1533212493.810000	9.700000
1533212493.896000	1.700000
1533212493.986000	0.000000
1533212494.082000	-0.200000
1533212494.178000	-0.300000
1533212494.276000	-0.100000
1533212494.356000	-0.100000
1533212494.376000		TRIG
1533212494.450000	-0.100000
1533212494.546000	-0.100000
1533212494.636000	-0.400000
1533212494.722000	-0.100000
1533212494.818000	2.300000
1533212494.916000	16.800000
1533212494.996000	48.700000
1533212495.090000	77.800000
1533212495.185000	75.600000
1533212495.281000	40.700000
1533212495.376000	12.200000
1533212495.457000	2.600000
1533212495.556000	0.400000
1533212495.649000	0.100000
1533212495.736000	0.100000
1533212495.825000	-0.100000
1533212495.921000	-0.100000
1533212495.956000		TRIG
1533212496.017000	0.100000
1533212496.116000	0.200000
1533212496.196000	0.200000
1533212496.289000	0.200000
1533212496.385000	2.600000
1533212496.476000	16.500000
1533212496.561000	46.200000
1533212496.656000	71.700000
1533212496.756000	68.000000
1533212496.836000	36.100000
1533212496.928000	10.900000
1533212497.024000	2.000000
1533212497.120000	-0.100000
1533212497.216000	-0.500000
1533212497.296000	-0.500000
1533212497.396000	-0.600000
1533212497.488000	-0.600000
1533212497.520000		TRIG
1533212497.576000	-0.500000
1533212497.664000	-0.400000
1533212497.760000	-0.100000
1533212497.856000	-0.100000
1533212497.936000	1.700000
1533212498.032000	14.500000
1533212498.128000	44.400000
1533212498.223000	74.700000
1533212498.316000	77.000000
1533212498.399000	44.600000
1533212498.496000	14.600000
1533212498.591000	3.100000
1533212498.676000	0.300000
1533212498.767000	-0.100000
1533212498.863000	-0.200000
1533212498.959000	-0.200000
1533212499.055000	-0.200000
1533212499.095000		TRIG
1533212499.135000	-0.300000
1533212499.231000	-0.300000
1533212499.327000	-0.000000
1533212499.415000	0.100000
1533212499.503000	1.500000
1533212499.600000	12.500000
1533212499.696000	40.500000
1533212499.776000	70.400000
1533212499.871000	75.200000
1533212499.967000	45.600000
1533212500.063000	15.300000
1533212500.156000	3.400000
1533212500.239000	0.400000
1533212500.336000	-0.200000
1533212500.431000	-0.400000
1533212500.516000	-0.300000
1533212500.607000	-0.300000
1533212500.656000		TRIG
1533212500.703000	-0.300000
1533212500.799000	-0.300000
1533212500.896000	-0.300000
1533212500.976000	-0.200000
1533212501.071000	1.100000
1533212501.166000	10.400000
1533212501.256000	36.300000
1533212501.342000	65.700000
1533212501.438000	71.400000
1533212501.536000	44.500000
1533212501.616000	15.500000
1533212501.710000	3.400000
1533212501.806000	0.400000
1533212501.902000	0.100000
1533212501.996000	-0.000000
1533212502.078000	-0.100000
1533212502.176000	-0.100000
1533212502.236000		TRIG
1533212502.270000	-0.200000
1533212502.356000	-0.200000
1533212502.446000	-0.100000
1533212502.542000	-0.200000
1533212502.638000	0.600000
1533212502.736000	9.000000
1533212502.816000	33.500000
1533212502.909000	63.600000
1533212503.005000	73.700000
1533212503.096000	49.800000
1533212503.181000	18.600000
1533212503.277000	4.300000
1533212503.376000	0.400000
1533212503.456000	-0.200000
1533212503.549000	-0.100000
1533212503.645000	-0.100000
1533212503.741000	-0.200000
1533212503.805000		TRIG
1533212503.836000	-0.200000
1533212503.917000	-0.200000
1533212504.016000	-0.200000
1533212504.109000	-0.300000
1533212504.196000	0.300000
1533212504.285000	7.300000
1533212504.381000	30.400000
1533212504.477000	60.100000
1533212504.576000	71.000000
1533212504.656000	49.400000
1533212504.748000	19.200000
1533212504.844000	4.700000
1533212504.936000	0.600000
1533212505.020000	-0.200000
1533212505.116000	-0.200000
1533212505.216000	-0.100000
1533212505.296000	0.000000
1533212505.376000		TRIG
1533212505.396000	-0.100000
1533212505.484000	-0.100000
1533212505.580000	0.000000
1533212505.676000	-0.100000
1533212505.756000	0.500000
1533212505.856000	7.100000
1533212505.948000	29.900000
1533212506.036000	61.000000
1533212506.124000	75.100000
1533212506.220000	54.800000
1533212506.316000	22.100000
1533212506.396000	5.300000
1533212506.491000	0.500000
1533212506.587000	-0.400000
1533212506.683000	-0.700000
1533212506.776000	-0.500000
1533212506.859000	-0.400000
1533212506.956000		TRIG
1533212506.976000	-0.500000
1533212507.051000	-0.500000
1533212507.136000	-0.400000
1533212507.227000	-0.400000
1533212507.323000	0.100000
1533212507.419000	5.900000
1533212507.516000	27.600000
1533212507.596000	61.000000
1533212507.691000	77.900000
1533212507.787000	56.300000
1533212507.876000	21.400000
1533212507.963000	5.000000
1533212508.058000	0.700000
1533212508.156000	0.000000
1533212508.236000	-0.300000
1533212508.330000	-0.300000
1533212508.426000	-0.100000
1533212508.522000	-0.000000
1533212508.536000		TRIG
1533212508.616000	-0.100000
1533212508.698000	-0.100000
1533212508.796000	-0.100000
1533212508.876000	0.100000
1533212508.976000	5.000000
1533212509.066000	25.300000
1533212509.162000	59.300000
1533212509.258000	81.400000
1533212509.356000	65.600000
1533212509.436000	28.500000
1533212509.530000	7.300000
1533212509.616000	1.000000
1533212509.716000	-0.200000
1533212509.801000	-0.500000
1533212509.897000	-0.500000
1533212509.996000	-0.600000
1533212510.076000	-0.500000
1533212510.096000		TRIG
1533212510.169000	-0.400000
1533212510.265000	-0.300000
1533212510.361000	-0.300000
1533212510.456000	-0.100000
1533212510.537000	4.300000
1533212510.636000	23.500000
1533212510.729000	55.400000
1533212510.816000	74.100000
1533212510.905000	58.000000
1533212511.001000	24.500000
1533212511.096000	6.200000
1533212511.196000	1.100000
1533212511.276000	0.100000
1533212511.368000	-0.300000
1533212511.464000	-0.300000
1533212511.556000	-0.400000
1533212511.640000	-0.400000
1533212511.656000		TRIG
1533212511.736000	-0.100000
1533212511.836000	-0.100000
1533212511.916000	-0.100000
1533212512.008000	0.000000
1533212512.104000	3.500000
1533212512.200000	20.500000
1533212512.296000	50.300000
1533212512.376000	71.900000
1533212512.472000	62.200000
1533212512.568000	29.900000
1533212512.656000	8.500000
1533212512.743000	1.600000
1533212512.839000	0.000000
1533212512.936000	-0.200000
1533212513.016000	-0.200000
1533212513.111000	-0.300000
1533212513.207000	-0.400000
1533212513.223000		TRIG
1533212513.303000	-0.300000
1533212513.396000	-0.200000
1533212513.479000	-0.000000
1533212513.576000	0.000000
1533212513.671000	2.700000
1533212513.756000	17.500000
1533212513.847000	47.200000
1533212513.943000	71.300000
1533212514.039000	64.600000
1533212514.136000	32.700000
1533212514.216000	9.800000
1533212514.310000	2.200000
1533212514.406000	0.200000
1533212514.496000	-0.100000
1533212514.582000	-0.100000
1533212514.678000	-0.300000
1533212514.776000	-0.300000
1533212514.796000		TRIG
1533212514.856000	-0.400000
1533212514.950000	-0.200000
1533212515.046000	0.100000
1533212515.142000	0.200000
1533212515.236000	2.400000
1533212515.318000	15.800000
1533212515.416000	44.400000
1533212515.510000	70.500000
1533212515.596000	68.200000
1533212515.686000	37.000000
1533212515.782000	11.600000
1533212515.876000	2.300000
1533212515.976000	0.000000
1533212516.056000	-0.300000
1533212516.149000	-0.500000
1533212516.245000	-0.400000
1533212516.336000	-0.400000
1533212516.376000		TRIG
1533212516.421000	-0.600000
1533212516.517000	-0.400000
1533212516.615000	-0.100000
1533212516.695000	0.100000
1533212516.789000	1.900000
1533212516.885000	14.300000
1533212516.981000	44.400000
1533212517.076000	74.200000
1533212517.158000	74.600000
1533212517.256000	42.100000
1533212517.350000	13.300000
1533212517.436000	2.900000
1533212517.526000	0.200000
1533212517.621000	-0.200000
1533212517.717000	-0.300000
1533212517.816000	-0.300000
1533212517.896000	-0.400000
1533212517.936000		TRIG
1533212517.989000	-0.500000
1533212518.085000	-0.300000
1533212518.176000	-0.100000
1533212518.261000	-0.100000
1533212518.357000	1.500000
1533212518.456000	13.600000
1533212518.536000	42.400000
1533212518.629000	69.900000
1533212518.725000	69.800000
1533212518.821000	39.300000
1533212518.916000	12.600000
1533212518.997000	2.700000
1533212519.096000	0.300000
1533212519.188000	-0.000000
1533212519.276000	-0.100000
1533212519.364000	-0.000000
1533212519.460000	-0.100000
1533212519.496000		TRIG
1533212519.556000	-0.200000
1533212519.656000	0.000000
1533212519.736000	0.200000
1533212519.828000	0.200000
1533212519.924000	1.300000
1533212520.016000	11.500000
1533212520.100000	39.500000
1533212520.196000	70.700000
1533212520.296000	75.500000
1533212520.376000	46.200000
1533212520.468000	16.000000
1533212520.564000	3.700000
1533212520.656000	0.700000
1533212520.756000	0.300000
1533212520.836000	0.000000
1533212520.932000	0.100000
1533212521.027000	-0.100000
1533212521.076000		TRIG
1533212521.116000	-0.300000
1533212521.203000	-0.200000
1533212521.299000	-0.200000
1533212521.396000	-0.300000
1533212521.476000	0.800000
1533212521.571000	9.800000
1533212521.667000	36.300000
1533212521.763000	66.100000
1533212521.856000	71.600000
1533212521.939000	44.100000
1533212522.036000	15.000000
1533212522.116000	3.300000
1533212522.216000	0.400000
1533212522.307000	-0.100000
1533212522.403000	-0.200000
1533212522.498000	-0.100000
1533212522.596000	-0.200000
1533212522.656000		TRIG
1533212522.676000	-0.200000
1533212522.770000	-0.200000
1533212522.856000	0.000000
1533212522.956000	0.200000
1533212523.042000	0.900000
1533212523.138000	8.300000
1533212523.236000	31.500000
1533212523.316000	60.400000
1533212523.410000	69.200000
1533212523.506000	45.900000
1533212523.602000	17.000000
1533212523.696000	4.000000
1533212523.778000	0.500000
1533212523.876000	-0.100000
1533212523.970000	-0.400000
1533212524.056000	-0.300000
1533212524.146000	-0.400000
1533212524.216000		TRIG
1533212524.241000	-0.500000
1533212524.337000	-0.500000
1533212524.436000	-0.600000
1533212524.516000	-0.300000
1533212524.609000	0.400000
1533212524.696000	6.900000
1533212524.796000	28.800000
1533212524.881000	59.700000
1533212524.977000	74.100000
1533212525.076000	53.800000
1533212525.156000	21.400000
1533212525.249000	5.100000
1533212525.345000	0.600000
1533212525.436000	0.000000
1533212525.536000	-0.200000
1533212525.617000	-0.100000
1533212525.716000	-0.100000
1533212525.796000		TRIG
1533212525.816000	-0.200000
1533212525.896000	-0.100000
1533212525.984000	-0.000000
1533212526.080000	-0.100000
1533212526.176000	0.500000
1533212526.276000	7.200000
1533212526.356000	29.500000
1533212526.448000	61.700000
1533212526.544000	77.900000
1533212526.636000	58.300000
1533212526.720000	23.800000
1533212526.816000	5.900000
1533212526.896000	0.800000
1533212526.996000	-0.100000
1533212527.088000	-0.200000
1533212527.184000	-0.200000
1533212527.279000	-0.200000
1533212527.356000		TRIG
1533212527.376000	-0.400000
1533212527.456000	-0.400000
1533212527.551000	-0.400000
1533212527.647000	-0.400000
1533212527.736000	-0.000000
1533212527.823000	5.500000
1533212527.919000	26.800000
1533212528.016000	58.200000
1533212528.096000	73.500000
1533212528.191000	55.100000
1533212528.287000	22.900000
1533212528.376000	6.200000
1533212528.476000	1.500000
1533212528.559000	0.800000
1533212528.656000	0.400000
1533212528.736000	0.500000
1533212528.836000	0.700000
1533212528.927000	0.600000
1533212528.936000		TRIG
1533212529.022000	0.500000
1533212529.116000	0.300000
1533212529.216000	-0.000000
1533212529.296000	0.100000
1533212529.390000	4.900000
1533212529.486000	25.300000
1533212529.576000	58.000000
1533212529.662000	77.400000
1533212529.758000	61.300000
1533212529.856000	26.100000
1533212529.936000	6.600000
1533212530.030000	0.900000
1533212530.126000	-0.100000
1533212530.222000	-0.300000
1533212530.316000	-0.400000
1533212530.398000	-0.500000
1533212530.496000	-0.600000
1533212530.516000		TRIG
1533212530.589000	-0.500000
1533212530.676000	-0.300000
1533212530.765000	-0.300000
1533212530.861000	-0.200000
1533212530.956000	3.800000
1533212531.056000	22.500000
1533212531.136000	56.600000
1533212531.229000	80.400000
1533212531.325000	68.100000
1533212531.416000	31.200000
1533212531.501000	8.400000
1533212531.597000	1.500000
1533212531.696000	0.100000
1533212531.776000	-0.100000
1533212531.869000	-0.100000
1533212531.965000	-0.200000
1533212532.061000	-0.200000
1533212532.076000		TRIG
1533212532.156000	-0.100000
1533212532.236000	-0.200000
1533212532.336000	-0.200000
1533212532.416000	0.300000
1533212532.516000	3.700000
1533212532.604000	20.300000
1533212532.700000	51.800000
1533212532.796000	73.500000
1533212532.896000	62.400000
1533212532.976000	29.500000
1533212533.068000	8.500000
1533212533.156000	1.700000
1533212533.256000	0.300000
1533212533.340000	0.200000
1533212533.436000	0.100000
1533212533.532000	-0.100000
1533212533.616000	-0.300000
1533212533.636000		TRIG
1533212533.708000	-0.400000
1533212533.803000	-0.400000
1533212533.899000	-0.500000
1533212533.995000	-0.500000
1533212534.075000	2.300000
1533212534.175000	17.400000
1533212534.267000	49.100000
1533212534.355000	76.200000
1533212534.443000	71.300000
1533212534.540000	37.000000
1533212534.636000	10.900000
1533212534.736000	2.100000
1533212534.812000	0.400000
1533212534.908000	-0.000000
1533212534.996000	0.100000
1533212535.096000	0.200000
1533212535.180000	-0.000000
1533212535.196000		TRIG
1533212535.276000	0.000000
1533212535.371000	-0.100000
1533212535.456000	-0.200000
1533212535.548000	-0.000000
1533212535.643000	2.300000
1533212535.739000	16.300000
1533212535.819000	45.800000
1533212535.916000	71.000000
1533212536.011000	66.800000
1533212536.107000	35.200000
1533212536.187000	10.900000
1533212536.283000	2.200000
1533212536.379000	0.100000
1533212536.476000	-0.100000
1533212536.556000	-0.300000
1533212536.651000	-0.200000
1533212536.747000	-0.000000
1533212536.779000		TRIG
1533212536.843000	-0.100000
1533212536.923000	-0.100000
1533212537.019000	-0.100000
1533212537.116000	-0.100000
1533212537.196000	2.000000
1533212537.291000	15.200000
1533212537.387000	46.700000
1533212537.482000	77.100000
1533212537.578000	77.000000
1533212537.658000	42.600000
1533212537.756000	12.900000
1533212537.850000	2.400000
1533212537.936000	0.100000
1533212538.026000	-0.200000
1533212538.122000	-0.300000
1533212538.218000	-0.300000
1533212538.316000	-0.400000
1533212538.356000		TRIG
1533212538.396000	-0.100000
1533212538.490000	0.200000
1533212538.586000	0.100000
1533212538.676000	0.100000
1533212538.762000	1.500000
1533212538.858000	13.000000
1533212538.956000	42.100000
1533212539.049000	71.200000
1533212539.129000	72.900000
1533212539.225000	42.100000
1533212539.321000	13.400000
1533212539.416000	2.700000
1533212539.497000	0.200000
1533212539.596000	-0.200000
1533212539.689000	-0.300000
1533212539.785000	-0.400000
1533212539.865000	-0.400000
1533212539.916000		TRIG
1533212539.961000	-0.300000
1533212540.057000	0.000000
1533212540.156000	0.200000
1533212540.236000	0.100000
1533212540.329000	1.200000
1533212540.425000	11.300000
1533212540.520000	40.000000
1533212540.600000	72.200000
1533212540.696000	78.300000
1533212540.796000	48.600000
1533212540.888000	16.700000
1533212540.968000	4.000000
1533212541.064000	0.700000
1533212541.160000	-0.000000
1533212541.256000	-0.100000
1533212541.336000	0.000000
1533212541.432000	-0.100000
1533212541.496000		TRIG
1533212541.528000	-0.100000
1533212541.616000	0.000000
1533212541.704000	0.300000
1533212541.800000	0.400000
1533212541.896000	1.200000
1533212541.976000	9.800000
1533212542.072000	35.800000
1533212542.167000	69.300000
1533212542.263000	80.500000
1533212542.359000	53.400000
1533212542.439000	19.200000
1533212542.536000	4.700000
1533212542.631000	1.000000
1533212542.716000	0.400000
1533212542.807000	0.100000
1533212542.903000	-0.000000
1533212542.999000	-0.100000
1533212543.063000		TRIG
1533212543.096000	-0.100000
1533212543.176000	0.100000
1533212543.271000	0.100000
1533212543.367000	0.000000
1533212543.456000	0.700000
1533212543.543000	8.100000
1533212543.638000	31.500000
1533212543.736000	61.200000
1533212543.830000	71.000000
1533212543.910000	48.400000
1533212544.006000	18.500000
1533212544.102000	4.500000
1533212544.196000	0.500000
1533212544.278000	-0.100000
1533212544.376000	-0.100000
1533212544.470000	-0.200000
1533212544.566000	-0.200000
1533212544.630000		TRIG
1533212544.646000	-0.300000
1533212544.742000	-0.400000
1533212544.838000	-0.300000
1533212544.936000	-0.300000
1533212545.016000	0.300000
1533212545.110000	7.200000
1533212545.205000	29.700000
1533212545.301000	59.700000
1533212545.381000	72.400000
1533212545.477000	51.700000
1533212545.576000	20.400000
1533212545.656000	5.000000
1533212545.749000	0.600000
1533212545.845000	-0.300000
1533212545.941000	-0.400000
1533212546.037000	-0.300000
1533212546.117000	-0.300000
1533212546.216000		TRIG
1533212546.236000	-0.500000
1533212546.309000	-0.500000
1533212546.405000	-0.400000
1533212546.485000	-0.300000
1533212546.581000	0.200000
1533212546.677000	6.300000
1533212546.776000	29.400000
1533212546.856000	65.100000
1533212546.948000	82.700000
1533212547.044000	60.700000
1533212547.140000	24.000000
1533212547.220000	5.900000
1533212547.316000	0.900000
1533212547.416000	0.100000
1533212547.508000	-0.200000
1533212547.588000	-0.300000
1533212547.684000	-0.100000
1533212547.776000		TRIG
1533212547.796000	-0.000000
1533212547.876000	0.100000
1533212547.956000	-0.200000
1533212548.052000	-0.200000
1533212548.148000	0.100000
1533212548.236000	5.500000
1533212548.324000	27.800000
1533212548.420000	63.300000
1533212548.516000	84.500000
1533212548.611000	66.600000
1533212548.691000	27.800000
1533212548.787000	6.900000
1533212548.883000	0.900000
1533212548.979000	-0.200000
1533212549.059000	-0.300000
1533212549.156000	-0.200000
1533212549.251000	-0.300000
1533212549.347000	-0.300000
1533212549.356000		TRIG
1533212549.427000	0.200000
1533212549.523000	0.400000
1533212549.619000	0.400000
1533212549.716000	0.500000
1533212549.796000	3.300000
1533212549.890000	7.900000
1533212549.986000	7.500000
1533212550.076000	4.300000
1533212550.162000	2.000000
1533212550.258000	0.900000
1533212550.356000	0.500000
1533212550.436000	0.300000
1533212550.530000	0.100000
1533212550.626000	0.000000
1533212550.722000	-0.000000
1533212550.816000	-0.200000
1533212550.898000	-0.200000
1533212550.996000	-0.300000
1533212551.090000	-0.100000
1533212551.176000	0.100000
1533212551.266000	0.100000
1533212551.362000	0.000000
1533212551.458000	0.000000
1533212551.555000	-0.000000
1533212551.635000	-0.000000
