# Supplementary material for: Dynamic MRI of plantar flexion: A comprehensive repeatability study of electrical stimulation-gated muscle contraction standardized on evoked force
Source: PLoS One. 2020 Nov 5;15(11):e0241832. doi: 10.1371/journal.pone.0241832 (PMC7644050; doi:10.1371/journal.pone.0241832)
Supplement: S1 File — (ZIP) [file pone.0241832.s001.zip › Force/S3_Dfor.txt]

time	force	other
1544014816.137000	1.700000
1544014816.217000	1.800000
1544014816.297000	1.800000
1544014816.397000	1.800000
1544014816.477000		TRIG
1544014816.497000	1.800000
1544014816.577000	1.900000
1544014816.657000	2.100000
1544014816.737000	2.200000
1544014816.837000	2.400000
1544014816.917000	5.300000
1544014817.017000	19.900000
1544014817.097000	44.100000
1544014817.177000	63.500000
1544014817.277000	61.100000
1544014817.357000	34.500000
1544014817.437000	11.500000
1544014817.537000	3.900000
1544014817.617000	2.100000
1544014817.697000	1.900000
1544014817.797000	1.700000
1544014817.877000	1.800000
1544014817.977000	2.000000
1544014818.057000		TRIG
1544014818.077000	2.000000
1544014818.137000	2.100000
1544014818.237000	2.700000
1544014818.317000	2.900000
1544014818.417000	3.000000
1544014818.497000	6.700000
1544014818.577000	22.000000
1544014818.677000	46.200000
1544014818.757000	65.700000
1544014818.837000	59.100000
1544014818.937000	30.300000
1544014819.017000	9.300000
1544014819.117000	3.800000
1544014819.197000	2.500000
1544014819.277000	2.500000
1544014819.377000	2.500000
1544014819.457000	2.500000
1544014819.537000	2.400000
1544014819.637000		TRIG
1544014819.657000	2.400000
1544014819.717000	2.800000
1544014819.817000	3.100000
1544014819.897000	2.900000
1544014819.977000	3.200000
1544014820.077000	7.400000
1544014820.157000	23.600000
1544014820.237000	47.400000
1544014820.337000	64.200000
1544014820.417000	54.600000
1544014820.517000	26.000000
1544014820.597000	7.800000
1544014820.677000	3.300000
1544014820.777000	2.100000
1544014820.857000	2.100000
1544014820.937000	2.000000
1544014821.037000	1.800000
1544014821.117000	1.700000
1544014821.177000		TRIG
1544014821.217000	2.000000
1544014821.297000	2.300000
1544014821.377000	2.600000
1544014821.477000	2.900000
1544014821.557000	3.400000
1544014821.637000	8.100000
1544014821.737000	24.900000
1544014821.817000	47.900000
1544014821.917000	63.200000
1544014821.997000	52.200000
1544014822.077000	24.300000
1544014822.177000	7.200000
1544014822.257000	3.000000
1544014822.357000	2.100000
1544014822.437000	2.100000
1544014822.517000	2.000000
1544014822.617000	2.000000
1544014822.697000	1.900000
1544014822.737000		TRIG
1544014822.777000	1.800000
1544014822.877000	2.100000
1544014822.957000	2.300000
1544014823.057000	2.200000
1544014823.137000	2.800000
1544014823.217000	8.200000
1544014823.317000	26.000000
1544014823.397000	49.700000
1544014823.477000	64.200000
1544014823.577000	51.400000
1544014823.657000	23.000000
1544014823.757000	6.700000
1544014823.837000	2.700000
1544014823.917000	2.000000
1544014824.017000	1.900000
1544014824.097000	2.000000
1544014824.177000	2.000000
1544014824.277000	1.900000
1544014824.317000		TRIG
1544014824.357000	2.100000
1544014824.457000	2.500000
1544014824.537000	2.800000
1544014824.617000	2.800000
1544014824.717000	3.400000
1544014824.798000	9.000000
1544014824.898000	27.300000
1544014824.978000	50.500000
1544014825.058000	64.600000
1544014825.158000	52.200000
1544014825.238000	23.900000
1544014825.318000	7.300000
1544014825.418000	3.000000
1544014825.498000	2.000000
1544014825.598000	2.000000
1544014825.678000	1.900000
1544014825.758000	2.000000
1544014825.858000	2.000000
1544014825.878000		TRIG
1544014825.938000	2.000000
1544014826.018000	2.300000
1544014826.118000	2.400000
1544014826.198000	2.200000
1544014826.298000	3.100000
1544014826.378000	10.300000
1544014826.458000	29.900000
1544014826.558000	53.200000
1544014826.638000	62.900000
1544014826.718000	43.600000
1544014826.818000	15.800000
1544014826.898000	4.800000
1544014826.998000	2.300000
1544014827.078000	1.800000
1544014827.158000	1.800000
1544014827.258000	1.700000
1544014827.338000	1.600000
1544014827.458000	1.600000
1544014827.478000		TRIG
1544014827.518000	2.100000
1544014827.598000	2.500000
1544014827.698000	2.600000
1544014827.778000	2.500000
1544014827.858000	3.200000
1544014827.958000	10.500000
1544014828.038000	29.900000
1544014828.138000	51.800000
1544014828.218000	60.500000
1544014828.298000	42.400000
1544014828.398000	16.300000
1544014828.478000	4.800000
1544014828.558000	2.100000
1544014828.658000	1.600000
1544014828.738000	1.500000
1544014828.818000	1.500000
1544014828.918000	1.600000
1544014829.018000	1.400000
1544014829.038000		TRIG
1544014829.097000	1.400000
1544014829.177000	1.900000
1544014829.257000	2.100000
1544014829.357000	1.900000
1544014829.437000	3.100000
1544014829.537000	11.600000
1544014829.617000	31.800000
1544014829.697000	53.900000
1544014829.797000	64.000000
1544014829.877000	47.500000
1544014829.977000	20.100000
1544014830.057000	6.000000
1544014830.137000	2.800000
1544014830.237000	2.100000
1544014830.317000	2.000000
1544014830.397000	1.800000
1544014830.497000	1.800000
1544014830.597000	1.500000
1544014830.617000		TRIG
1544014830.657000	1.500000
1544014830.757000	1.800000
1544014830.837000	1.900000
1544014830.937000	1.900000
1544014831.017000	3.300000
1544014831.097000	12.800000
1544014831.197000	33.400000
1544014831.277000	54.300000
1544014831.377000	57.900000
1544014831.457000	35.800000
1544014831.537000	11.900000
1544014831.637000	3.500000
1544014831.717000	1.900000
1544014831.797000	2.000000
1544014831.897000	2.000000
1544014831.977000	1.900000
1544014832.077000	2.100000
1544014832.157000	2.200000
1544014832.177000		TRIG
1544014832.237000	2.300000
1544014832.337000	2.700000
1544014832.417000	2.400000
1544014832.497000	2.100000
1544014832.597000	3.900000
1544014832.677000	14.000000
1544014832.777000	35.400000
1544014832.857000	56.400000
1544014832.937000	60.100000
1544014833.037000	38.000000
1544014833.117000	13.700000
1544014833.197000	4.300000
1544014833.297000	2.100000
1544014833.377000	1.900000
1544014833.477000	2.000000
1544014833.557000	1.900000
1544014833.637000	1.800000
1544014833.737000	1.600000
1544014833.757000		TRIG
1544014833.817000	1.700000
1544014833.897000	2.000000
1544014833.997000	1.900000
1544014834.077000	1.700000
1544014834.177000	3.300000
1544014834.257000	14.900000
1544014834.337000	37.900000
1544014834.437000	58.500000
1544014834.517000	60.800000
1544014834.617000	37.300000
1544014834.697000	12.700000
1544014834.777000	3.800000
1544014834.877000	1.800000
1544014834.957000	1.600000
1544014835.037000	1.600000
1544014835.137000	1.800000
1544014835.217000	2.000000
1544014835.317000	2.500000
1544014835.337000		TRIG
1544014835.397000	3.200000
1544014835.477000	3.400000
1544014835.577000	3.100000
1544014835.657000	3.300000
1544014835.737000	5.500000
1544014835.837000	17.500000
1544014835.917000	39.900000
1544014836.017000	60.300000
1544014836.097000	62.300000
1544014836.177000	38.600000
1544014836.277000	13.800000
1544014836.357000	4.200000
1544014836.437000	2.200000
1544014836.537000	2.000000
1544014836.617000	1.800000
1544014836.717000	1.800000
1544014836.797000	1.800000
1544014836.877000		TRIG
1544014836.897000	1.600000
1544014836.977000	1.900000
1544014837.057000	2.100000
1544014837.137000	2.000000
1544014837.237000	2.200000
1544014837.317000	4.700000
1544014837.417000	17.300000
1544014837.497000	40.800000
1544014837.577000	61.100000
1544014837.677000	59.700000
1544014837.757000	33.800000
1544014837.857000	11.100000
1544014837.937000	4.100000
1544014838.017000	2.700000
1544014838.117000	2.500000
1544014838.197000	2.400000
1544014838.277000	2.300000
1544014838.377000	2.200000
1544014838.457000		TRIG
1544014838.477000	2.200000
1544014838.557000	2.400000
1544014838.637000	2.400000
1544014838.717000	2.100000
1544014838.817000	2.100000
1544014838.897000	4.800000
1544014838.977000	18.900000
1544014839.077000	41.600000
1544014839.157000	58.900000
1544014839.257000	54.900000
1544014839.337000	28.800000
1544014839.417000	8.500000
1544014839.517000	2.900000
1544014839.597000	1.700000
1544014839.677000	1.600000
1544014839.777000	1.500000
1544014839.857000	1.500000
1544014839.957000	1.500000
1544014840.037000		TRIG
1544014840.057000	1.300000
1544014840.117000	1.700000
1544014840.217000	2.100000
1544014840.297000	2.000000
1544014840.377000	2.100000
1544014840.477000	5.700000
1544014840.557000	21.800000
1544014840.657000	46.300000
1544014840.737000	63.100000
1544014840.817000	53.700000
1544014840.917000	24.500000
1544014840.997000	6.100000
1544014841.077000	2.600000
1544014841.177000	1.900000
1544014841.257000	2.000000
1544014841.357000	1.900000
1544014841.437000	2.000000
1544014841.517000	1.900000
1544014841.617000		TRIG
1544014841.637000	1.700000
1544014841.697000	1.900000
1544014841.797000	2.000000
1544014841.877000	1.800000
1544014841.957000	2.200000
1544014842.057000	6.500000
1544014842.137000	24.000000
1544014842.218000	48.900000
1544014842.318000	65.200000
1544014842.398000	56.300000
1544014842.498000	28.200000
1544014842.578000	8.500000
1544014842.658000	2.900000
1544014842.758000	1.700000
1544014842.838000	1.700000
1544014842.918000	1.800000
1544014843.018000	2.200000
1544014843.098000	2.600000
1544014843.158000		TRIG
1544014843.198000	2.700000
1544014843.278000	2.600000
1544014843.358000	2.400000
1544014843.458000	2.300000
1544014843.538000	2.700000
1544014843.618000	7.500000
1544014843.718000	24.800000
1544014843.798000	48.800000
1544014843.898000	64.300000
1544014843.978000	54.000000
1544014844.058000	26.000000
1544014844.158000	8.100000
1544014844.238000	3.200000
1544014844.318000	1.600000
1544014844.418000	1.400000
1544014844.498000	1.500000
1544014844.598000	1.800000
1544014844.678000	2.000000
1544014844.718000		TRIG
1544014844.758000	1.700000
1544014844.858000	1.400000
1544014844.938000	1.600000
1544014845.018000	1.800000
1544014845.118000	2.000000
1544014845.198000	7.900000
1544014845.298000	26.800000
1544014845.378000	51.500000
1544014845.458000	66.800000
1544014845.558000	53.200000
1544014845.638000	23.700000
1544014845.738000	6.800000
1544014845.818000	2.500000
1544014845.898000	1.600000
1544014845.998000	1.700000
1544014846.078000	1.600000
1544014846.158000	1.500000
1544014846.258000	1.700000
1544014846.298000		TRIG
1544014846.338000	1.700000
1544014846.438000	1.900000
1544014846.518000	1.900000
1544014846.597000	1.900000
1544014846.697000	2.500000
1544014846.777000	8.700000
1544014846.877000	27.500000
1544014846.957000	51.300000
1544014847.037000	63.800000
1544014847.137000	47.800000
1544014847.217000	19.800000
1544014847.297000	5.600000
1544014847.397000	2.300000
1544014847.477000	1.600000
1544014847.577000	1.700000
1544014847.657000	1.800000
1544014847.737000	1.800000
1544014847.837000	1.900000
1544014847.857000		TRIG
1544014847.917000	2.100000
1544014847.997000	2.400000
1544014848.097000	2.400000
1544014848.177000	2.200000
1544014848.277000	2.900000
1544014848.357000	9.400000
1544014848.437000	28.500000
1544014848.537000	52.800000
1544014848.617000	64.300000
1544014848.697000	47.100000
1544014848.797000	19.600000
1544014848.877000	5.700000
1544014848.977000	2.100000
1544014849.057000	1.400000
1544014849.137000	1.400000
1544014849.237000	1.300000
1544014849.317000	1.300000
1544014849.437000	1.100000
1544014849.457000		TRIG
1544014849.497000	1.300000
1544014849.577000	1.700000
1544014849.677000	1.700000
1544014849.757000	1.500000
1544014849.837000	2.300000
1544014849.937000	10.000000
1544014850.017000	31.300000
1544014850.117000	54.700000
1544014850.197000	62.900000
1544014850.277000	43.200000
1544014850.377000	17.100000
1544014850.457000	5.200000
1544014850.537000	2.100000
1544014850.637000	1.600000
1544014850.717000	1.600000
1544014850.797000	1.500000
1544014850.897000	1.600000
1544014850.997000	1.600000
1544014851.017000		TRIG
1544014851.077000	1.700000
1544014851.157000	2.000000
1544014851.237000	2.000000
1544014851.337000	2.200000
1544014851.417000	3.100000
1544014851.517000	11.500000
1544014851.597000	33.100000
1544014851.677000	56.700000
1544014851.777000	66.100000
1544014851.857000	46.900000
1544014851.937000	19.100000
1544014852.037000	5.400000
1544014852.117000	2.200000
1544014852.217000	1.800000
1544014852.297000	1.700000
1544014852.377000	1.700000
1544014852.477000	1.700000
1544014852.577000	1.500000
1544014852.597000		TRIG
1544014852.637000	1.600000
1544014852.737000	1.900000
1544014852.817000	1.800000
1544014852.917000	1.800000
1544014852.997000	3.200000
1544014853.077000	12.100000
1544014853.177000	33.500000
1544014853.257000	56.500000
1544014853.357000	62.200000
1544014853.437000	40.400000
1544014853.517000	14.900000
1544014853.617000	4.500000
1544014853.697000	2.100000
1544014853.777000	1.800000
1544014853.877000	1.900000
1544014853.957000	2.100000
1544014854.037000	2.000000
1544014854.137000	1.900000
1544014854.157000		TRIG
1544014854.217000	2.200000
1544014854.317000	2.600000
1544014854.397000	2.600000
1544014854.477000	2.600000
1544014854.577000	4.000000
1544014854.657000	15.100000
1544014854.757000	38.200000
1544014854.837000	60.500000
1544014854.917000	65.600000
1544014855.017000	42.400000
1544014855.097000	15.600000
1544014855.177000	4.500000
1544014855.277000	2.000000
1544014855.357000	1.800000
1544014855.457000	1.800000
1544014855.537000	1.800000
1544014855.617000	1.800000
1544014855.717000	1.600000
1544014855.737000		TRIG
1544014855.797000	1.700000
1544014855.877000	1.900000
1544014855.977000	1.800000
1544014856.057000	1.900000
1544014856.157000	3.800000
1544014856.237000	14.900000
1544014856.317000	38.400000
1544014856.417000	61.800000
1544014856.497000	65.700000
1544014856.597000	41.000000
1544014856.677000	14.500000
1544014856.757000	4.200000
1544014856.857000	2.000000
1544014856.937000	1.700000
1544014857.017000	1.700000
1544014857.117000	1.600000
1544014857.197000	1.500000
1544014857.297000		TRIG
1544014857.317000	1.600000
1544014857.377000	2.200000
1544014857.457000	2.400000
1544014857.557000	2.300000
1544014857.637000	2.400000
1544014857.717000	4.600000
1544014857.817000	16.800000
1544014857.897000	39.400000
1544014857.997000	58.500000
1544014858.077000	55.600000
1544014858.157000	30.500000
1544014858.257000	10.000000
1544014858.337000	3.400000
1544014858.417000	2.000000
1544014858.517000	2.100000
1544014858.597000	1.900000
1544014858.697000	1.800000
1544014858.777000	1.700000
1544014858.857000		TRIG
1544014858.877000	1.500000
1544014858.957000	1.900000
1544014859.037000	2.300000
1544014859.117000	2.200000
1544014859.217000	2.100000
1544014859.297000	4.500000
1544014859.397000	17.400000
1544014859.477000	41.200000
1544014859.557000	61.200000
1544014859.657000	56.800000
1544014859.738000	30.000000
1544014859.818000	9.600000
1544014859.918000	3.700000
1544014859.998000	2.400000
1544014860.098000	2.300000
1544014860.178000	2.100000
1544014860.258000	2.000000
1544014860.358000	2.100000
1544014860.438000		TRIG
1544014860.458000	2.100000
1544014860.518000	2.400000
1544014860.618000	2.600000
1544014860.698000	2.600000
1544014860.798000	2.700000
1544014860.878000	5.800000
1544014860.958000	20.000000
1544014861.058000	43.800000
1544014861.138000	61.500000
1544014861.238000	52.000000
1544014861.318000	25.200000
1544014861.398000	8.200000
1544014861.498000	3.500000
1544014861.578000	2.300000
1544014861.658000	2.000000
1544014861.758000	1.700000
1544014861.838000	1.600000
1544014861.938000	1.600000
1544014862.018000		TRIG
1544014862.038000	1.500000
1544014862.098000	1.800000
1544014862.198000	1.900000
1544014862.278000	1.800000
1544014862.358000	2.300000
1544014862.458000	5.400000
1544014862.538000	19.300000
1544014862.638000	42.200000
1544014862.718000	59.600000
1544014862.798000	52.100000
1544014862.898000	25.800000
1544014862.978000	8.400000
1544014863.058000	3.500000
1544014863.158000	2.500000
1544014863.238000	2.800000
1544014863.338000	2.800000
1544014863.418000	2.800000
1544014863.498000	2.800000
1544014863.598000		TRIG
1544014863.618000	2.800000
1544014863.678000	3.000000
1544014863.758000	3.000000
1544014863.858000	2.300000
1544014863.938000	2.300000
1544014864.037000	6.700000
1544014864.117000	23.600000
1544014864.197000	48.300000
1544014864.297000	64.200000
1544014864.377000	53.700000
1544014864.477000	25.700000
1544014864.557000	7.600000
1544014864.637000	2.800000
1544014864.737000	1.900000
1544014864.817000	2.100000
1544014864.897000	2.100000
1544014864.997000	2.100000
1544014865.077000	2.100000
1544014865.177000		TRIG
1544014865.197000	2.100000
1544014865.257000	2.300000
1544014865.337000	2.300000
1544014865.437000	2.000000
1544014865.517000	2.200000
1544014865.597000	6.600000
1544014865.697000	25.000000
1544014865.777000	51.000000
1544014865.877000	65.100000
1544014865.957000	48.700000
1544014866.037000	19.100000
1544014866.137000	5.700000
1544014866.217000	3.100000
1544014866.297000	2.800000
1544014866.397000	2.900000
1544014866.477000	2.900000
1544014866.577000	3.000000
1544014866.657000	2.800000
1544014866.697000		TRIG
1544014866.737000	2.800000
1544014866.837000	3.100000
1544014866.917000	2.900000
1544014867.017000	2.300000
1544014867.097000	2.600000
1544014867.177000	7.300000
1544014867.277000	24.300000
1544014867.357000	46.000000
1544014867.437000	51.600000
1544014867.537000	30.400000
1544014867.617000	6.100000
1544014867.717000	1.400000
1544014867.797000	1.800000
1544014867.877000	2.000000
1544014867.977000	2.100000
1544014868.057000	2.100000
1544014868.137000	2.400000
1544014868.237000	2.400000
1544014868.277000		TRIG
1544014868.317000	2.300000
1544014868.417000	2.400000
1544014868.497000	2.200000
1544014868.577000	1.900000
1544014868.677000	2.400000
1544014868.757000	8.600000
1544014868.837000	27.900000
1544014868.937000	51.200000
1544014869.017000	61.300000
1544014869.117000	43.000000
1544014869.197000	15.800000
1544014869.277000	4.700000
1544014869.377000	2.500000
1544014869.457000	2.200000
1544014869.537000	2.400000
1544014869.637000	2.400000
1544014869.717000	2.300000
1544014869.817000	2.400000
1544014869.837000		TRIG
1544014869.897000	2.700000
1544014869.977000	2.800000
1544014870.077000	2.500000
1544014870.157000	2.300000
1544014870.237000	2.900000
1544014870.337000	9.700000
1544014870.417000	30.300000
1544014870.517000	56.100000
1544014870.597000	68.100000
1544014870.677000	49.400000
1544014870.777000	19.800000
1544014870.857000	5.800000
1544014870.957000	2.500000
1544014871.037000	1.800000
1544014871.117000	2.200000
1544014871.217000	2.300000
1544014871.297000	2.400000
1544014871.417000	2.400000
1544014871.437000		TRIG
1544014871.477000	2.700000
1544014871.557000	3.000000
1544014871.657000	2.800000
1544014871.737000	2.200000
1544014871.817000	2.700000
1544014871.917000	9.600000
1544014871.997000	29.600000
1544014872.077000	53.500000
1544014872.177000	64.100000
1544014872.257000	46.700000
1544014872.357000	19.500000
1544014872.437000	6.000000
1544014872.517000	2.900000
1544014872.617000	2.600000
1544014872.697000	2.700000
1544014872.777000	2.800000
1544014872.877000	2.800000
1544014872.977000	2.700000
1544014872.997000		TRIG
1544014873.057000	2.800000
1544014873.137000	3.300000
1544014873.217000	3.200000
1544014873.317000	2.500000
1544014873.397000	3.100000
1544014873.497000	11.100000
1544014873.577000	31.300000
1544014873.657000	54.400000
1544014873.757000	65.100000
1544014873.837000	48.100000
1544014873.917000	20.600000
1544014874.017000	6.700000
1544014874.097000	3.000000
1544014874.197000	2.400000
1544014874.277000	2.000000
1544014874.357000	1.300000
1544014874.457000	1.200000
1544014874.557000	1.800000
1544014874.577000		TRIG
1544014874.617000	2.100000
1544014874.717000	2.400000
1544014874.797000	2.500000
1544014874.897000	2.100000
1544014874.977000	2.900000
1544014875.057000	11.800000
1544014875.157000	33.500000
1544014875.237000	57.400000
1544014875.317000	66.200000
1544014875.417000	46.200000
1544014875.497000	18.900000
1544014875.597000	5.800000
1544014875.677000	2.800000
1544014875.757000	2.400000
1544014875.857000	2.500000
1544014875.937000	2.600000
1544014876.017000	2.700000
1544014876.117000	2.600000
1544014876.137000		TRIG
1544014876.197000	2.700000
1544014876.297000	2.800000
1544014876.377000	2.700000
1544014876.457000	2.600000
1544014876.557000	3.900000
1544014876.637000	14.400000
1544014876.737000	37.200000
1544014876.817000	59.400000
1544014876.897000	63.500000
1544014876.997000	40.200000
1544014877.077000	14.900000
1544014877.157000	4.700000
1544014877.258000	2.700000
1544014877.338000	2.400000
1544014877.418000	2.500000
1544014877.518000	2.500000
1544014877.598000	2.500000
1544014877.698000	2.300000
1544014877.718000		TRIG
1544014877.778000	2.500000
1544014877.858000	2.500000
1544014877.958000	2.200000
1544014878.038000	2.200000
1544014878.138000	3.600000
1544014878.218000	13.900000
1544014878.298000	35.800000
1544014878.398000	57.600000
1544014878.478000	61.900000
1544014878.558000	39.600000
1544014878.658000	14.900000
1544014878.738000	4.800000
1544014878.838000	2.600000
1544014878.918000	2.700000
1544014878.998000	2.700000
1544014879.098000	2.700000
1544014879.178000	2.800000
1544014879.278000	2.700000
1544014879.298000		TRIG
1544014879.358000	2.900000
1544014879.438000	3.200000
1544014879.538000	2.900000
1544014879.618000	3.000000
1544014879.698000	5.000000
1544014879.798000	16.400000
1544014879.878000	38.800000
1544014879.978000	59.500000
1544014880.058000	61.200000
1544014880.138000	37.300000
1544014880.238000	13.200000
1544014880.318000	4.000000
1544014880.398000	2.200000
1544014880.498000	2.200000
1544014880.578000	2.200000
1544014880.658000	2.100000
1544014880.758000	2.100000
1544014880.838000		TRIG
1544014880.858000	2.000000
1544014880.938000	2.300000
1544014881.018000	2.500000
1544014881.098000	2.100000
1544014881.198000	1.900000
1544014881.278000	4.500000
1544014881.378000	17.300000
1544014881.458000	40.900000
1544014881.537000	62.900000
1544014881.637000	64.000000
1544014881.717000	38.200000
1544014881.817000	13.600000
1544014881.897000	4.400000
1544014881.977000	2.700000
1544014882.077000	2.600000
1544014882.157000	2.900000
1544014882.237000	2.800000
1544014882.337000	2.800000
1544014882.417000		TRIG
1544014882.437000	2.700000
1544014882.497000	3.000000
1544014882.597000	3.100000
1544014882.677000	2.900000
1544014882.777000	2.500000
1544014882.857000	5.500000
1544014882.937000	21.600000
1544014883.037000	48.000000
1544014883.117000	68.500000
1544014883.217000	61.600000
1544014883.297000	32.200000
1544014883.377000	10.000000
1544014883.477000	3.800000
1544014883.557000	2.300000
1544014883.637000	2.300000
1544014883.737000	2.600000
1544014883.817000	2.600000
1544014883.917000	2.500000
1544014883.997000		TRIG
1544014884.017000	2.400000
1544014884.077000	2.500000
1544014884.177000	2.400000
1544014884.257000	1.900000
1544014884.337000	1.900000
1544014884.437000	5.000000
1544014884.517000	19.200000
1544014884.617000	41.900000
1544014884.697000	59.700000
1544014884.777000	54.900000
1544014884.877000	29.300000
1544014884.957000	9.900000
1544014885.037000	3.600000
1544014885.137000	2.500000
1544014885.217000	2.600000
1544014885.317000	2.700000
1544014885.397000	3.000000
1544014885.477000	3.000000
1544014885.577000		TRIG
1544014885.597000	2.800000
1544014885.657000	3.100000
1544014885.737000	3.300000
1544014885.837000	3.200000
1544014885.917000	3.300000
1544014886.017000	6.500000
1544014886.097000	21.600000
1544014886.177000	45.800000
1544014886.277000	62.700000
1544014886.357000	54.200000
1544014886.457000	26.900000
1544014886.537000	8.600000
1544014886.617000	3.300000
1544014886.717000	1.800000
1544014886.797000	2.500000
1544014886.877000	2.700000
1544014886.977000	2.600000
1544014887.057000	2.400000
1544014887.157000		TRIG
1544014887.177000	2.100000
1544014887.237000	2.200000
1544014887.317000	2.200000
1544014887.417000	1.900000
1544014887.497000	2.100000
1544014887.577000	6.400000
1544014887.677000	23.400000
1544014887.757000	48.200000
1544014887.857000	65.400000
1544014887.937000	55.600000
1544014888.017000	26.800000
1544014888.117000	8.000000
1544014888.197000	2.600000
1544014888.277000	1.700000
1544014888.377000	1.800000
1544014888.457000	1.700000
1544014888.557000	1.900000
1544014888.637000	2.000000
1544014888.677000		TRIG
1544014888.717000	1.900000
1544014888.817000	2.100000
1544014888.897000	2.100000
1544014888.977000	1.800000
1544014889.077000	2.100000
1544014889.157000	6.700000
1544014889.257000	23.700000
1544014889.337000	48.700000
1544014889.417000	64.200000
1544014889.517000	51.000000
1544014889.597000	22.500000
1544014889.677000	6.600000
1544014889.777000	2.700000
1544014889.857000	2.200000
1544014889.957000	2.300000
1544014890.037000	2.200000
1544014890.117000	2.100000
1544014890.217000	2.100000
1544014890.257000		TRIG
1544014890.297000	2.600000
1544014890.397000	2.800000
1544014890.477000	2.600000
1544014890.557000	2.200000
1544014890.657000	2.800000
1544014890.737000	8.500000
1544014890.817000	26.900000
1544014890.917000	51.300000
1544014890.997000	64.000000
1544014891.097000	48.400000
1544014891.177000	20.800000
1544014891.257000	6.200000
1544014891.357000	2.600000
1544014891.437000	2.100000
1544014891.517000	2.100000
1544014891.617000	2.100000
1544014891.697000	2.100000
1544014891.797000	1.900000
1544014891.817000		TRIG
1544014891.877000	2.000000
1544014891.957000	2.200000
1544014892.057000	2.000000
1544014892.137000	1.800000
1544014892.217000	2.600000
1544014892.317000	9.200000
1544014892.397000	28.600000
1544014892.497000	51.600000
1544014892.577000	61.300000
1544014892.657000	44.200000
1544014892.757000	18.000000
1544014892.837000	5.300000
1544014892.917000	2.600000
1544014893.017000	2.500000
1544014893.097000	2.600000
1544014893.197000	2.300000
1544014893.277000	2.300000
1544014893.357000	1.900000
1544014893.397000		TRIG
1544014893.457000	2.100000
1544014893.537000	2.600000
1544014893.637000	2.400000
1544014893.717000	2.100000
1544014893.797000	2.800000
1544014893.897000	9.900000
1544014893.977000	30.400000
1544014894.057000	55.800000
1544014894.157000	66.600000
1544014894.237000	46.400000
1544014894.337000	17.800000
1544014894.417000	5.200000
1544014894.497000	2.300000
1544014894.597000	2.100000
1544014894.678000	2.400000
1544014894.758000	2.300000
1544014894.858000	2.300000
1544014894.958000	2.100000
1544014894.978000		TRIG
1544014895.038000	2.200000
1544014895.118000	2.500000
1544014895.198000	2.100000
1544014895.298000	1.600000
1544014895.378000	2.800000
1544014895.458000	11.300000
1544014895.558000	32.000000
1544014895.638000	54.900000
1544014895.738000	58.900000
1544014895.818000	36.800000
1544014895.898000	13.500000
1544014895.998000	4.500000
1544014896.078000	2.300000
1544014896.158000	2.300000
1544014896.258000	2.400000
1544014896.338000	2.400000
1544014896.438000	2.400000
1544014896.538000	2.300000
1544014896.558000		TRIG
1544014896.598000	2.300000
1544014896.698000	2.600000
1544014896.778000	2.400000
1544014896.858000	2.200000
1544014896.958000	3.200000
1544014897.038000	12.000000
1544014897.138000	34.100000
1544014897.218000	57.900000
1544014897.298000	63.600000
1544014897.398000	40.900000
1544014897.478000	15.200000
1544014897.578000	4.500000
1544014897.658000	2.100000
1544014897.738000	1.800000
1544014897.838000	1.800000
1544014897.918000	1.800000
1544014897.998000	1.900000
1544014898.098000	1.700000
1544014898.118000		TRIG
1544014898.178000	1.800000
1544014898.278000	2.100000
1544014898.358000	2.300000
1544014898.438000	2.200000
1544014898.538000	3.400000
1544014898.618000	13.300000
1544014898.698000	36.300000
1544014898.798000	60.800000
1544014898.878000	65.000000
1544014898.978000	40.300000
1544014899.057000	14.100000
1544014899.137000	4.500000
1544014899.237000	2.500000
1544014899.317000	2.300000
1544014899.417000	2.400000
1544014899.497000	2.400000
1544014899.577000	2.500000
1544014899.677000	2.300000
1544014899.697000		TRIG
1544014899.757000	2.500000
1544014899.837000	2.600000
1544014899.937000	2.500000
1544014900.017000	2.300000
1544014900.117000	3.700000
1544014900.197000	14.300000
1544014900.277000	37.600000
1544014900.377000	59.900000
1544014900.457000	61.200000
1544014900.537000	37.100000
1544014900.637000	13.400000
1544014900.717000	4.200000
1544014900.817000	2.400000
1544014900.897000	2.000000
1544014900.977000	2.000000
1544014901.077000	1.900000
1544014901.157000	1.900000
1544014901.257000	1.800000
1544014901.277000		TRIG
1544014901.337000	1.900000
1544014901.417000	2.000000
1544014901.517000	2.000000
1544014901.597000	1.900000
1544014901.677000	3.500000
1544014901.777000	14.000000
1544014901.857000	36.100000
1544014901.957000	56.600000
1544014902.037000	56.500000
1544014902.117000	32.700000
1544014902.217000	11.200000
1544014902.297000	3.900000
1544014902.377000	2.400000
1544014902.477000	2.100000
1544014902.557000	2.200000
1544014902.637000	2.200000
1544014902.737000	2.200000
1544014902.817000		TRIG
1544014902.837000	2.100000
1544014902.917000	2.200000
1544014902.997000	2.300000
1544014903.077000	2.200000
1544014903.177000	2.100000
1544014903.257000	4.300000
1544014903.357000	16.700000
1544014903.437000	39.900000
1544014903.517000	60.600000
1544014903.617000	59.100000
1544014903.697000	33.200000
1544014903.777000	10.900000
1544014903.877000	3.500000
1544014903.957000	2.000000
1544014904.057000	1.800000
1544014904.137000	1.700000
1544014904.217000	1.700000
1544014904.317000	1.700000
1544014904.397000		TRIG
1544014904.417000	1.500000
1544014904.477000	1.700000
1544014904.577000	1.800000
1544014904.657000	1.900000
1544014904.757000	2.000000
1544014904.837000	4.400000
1544014904.917000	17.400000
1544014905.017000	41.300000
1544014905.097000	60.400000
1544014905.197000	54.000000
1544014905.277000	26.700000
1544014905.357000	8.000000
1544014905.457000	2.900000
1544014905.537000	2.000000
1544014905.617000	2.100000
1544014905.717000	2.000000
1544014905.797000	2.000000
1544014905.877000	2.000000
1544014905.977000		TRIG
1544014905.997000	1.900000
1544014906.057000	2.100000
1544014906.157000	2.200000
1544014906.237000	2.000000
1544014906.317000	2.300000
1544014906.417000	5.000000
1544014906.497000	18.900000
1544014906.597000	43.800000
1544014906.677000	62.100000
1544014906.757000	54.000000
1544014906.857000	26.200000
1544014906.937000	7.500000
1544014907.017000	2.400000
1544014907.117000	1.500000
1544014907.197000	1.600000
1544014907.297000	1.500000
1544014907.377000	1.500000
1544014907.457000	1.500000
1544014907.557000		TRIG
1544014907.577000	1.300000
1544014907.637000	1.600000
1544014907.717000	1.700000
1544014907.817000	1.500000
1544014907.897000	1.800000
1544014907.997000	5.400000
1544014908.077000	19.700000
1544014908.157000	43.500000
1544014908.257000	60.600000
1544014908.337000	50.900000
1544014908.437000	23.400000
1544014908.517000	6.900000
1544014908.597000	2.600000
1544014908.697000	1.800000
1544014908.777000	2.000000
1544014908.857000	2.000000
1544014908.957000	1.900000
1544014909.037000	1.800000
1544014909.117000		TRIG
1544014909.137000	1.600000
1544014909.217000	1.900000
1544014909.297000	2.100000
1544014909.397000	1.900000
1544014909.477000	2.000000
1544014909.557000	6.000000
1544014909.657000	21.700000
1544014909.737000	46.200000
1544014909.837000	62.200000
1544014909.917000	52.000000
1544014909.997000	24.400000
1544014910.097000	7.100000
1544014910.177000	2.300000
1544014910.257000	1.300000
1544014910.357000	1.300000
1544014910.437000	1.300000
1544014910.537000	1.300000
1544014910.617000	1.100000
1544014910.657000		TRIG
1544014910.697000	1.100000
1544014910.797000	1.400000
1544014910.877000	1.600000
1544014910.957000	1.500000
1544014911.057000	1.700000
1544014911.137000	6.500000
1544014911.237000	25.400000
1544014911.317000	51.900000
1544014911.397000	68.900000
1544014911.497000	57.700000
1544014911.577000	27.300000
1544014911.657000	7.900000
1544014911.757000	2.800000
1544014911.837000	1.900000
1544014911.937000	1.800000
1544014912.017000	1.900000
1544014912.097000	2.000000
1544014912.198000	1.800000
1544014912.238000		TRIG
1544014912.278000	1.700000
1544014912.358000	2.000000
1544014912.458000	2.200000
1544014912.538000	2.000000
1544014912.638000	2.500000
1544014912.718000	8.100000
1544014912.798000	27.700000
1544014912.898000	53.200000
1544014912.978000	67.600000
1544014913.078000	53.600000
1544014913.158000	24.000000
1544014913.238000	6.700000
1544014913.338000	2.200000
1544014913.418000	1.300000
1544014913.498000	1.200000
1544014913.598000	1.200000
1544014913.678000	1.400000
1544014913.778000	1.200000
1544014913.798000		TRIG
1544014913.858000	1.200000
1544014913.938000	1.400000
1544014914.038000	1.500000
1544014914.118000	1.500000
1544014914.198000	2.000000
1544014914.298000	7.900000
1544014914.378000	26.500000
1544014914.478000	51.000000
1544014914.558000	64.300000
1544014914.638000	49.200000
1544014914.738000	21.200000
1544014914.818000	5.800000
1544014914.898000	1.900000
1544014914.998000	1.200000
1544014915.078000	1.200000
1544014915.178000	1.100000
1544014915.258000	1.200000
1544014915.378000	1.300000
1544014915.398000		TRIG
1544014915.438000	1.300000
1544014915.518000	1.500000
1544014915.598000	1.700000
1544014915.698000	1.700000
1544014915.778000	2.500000
1544014915.878000	8.900000
1544014915.958000	28.000000
1544014916.038000	51.000000
1544014916.138000	60.800000
1544014916.218000	42.100000
1544014916.318000	15.400000
1544014916.398000	4.400000
1544014916.477000	2.100000
1544014916.577000	1.700000
1544014916.657000	1.800000
1544014916.737000	1.900000
1544014916.837000	1.800000
1544014916.937000	1.900000
1544014916.957000		TRIG
1544014917.017000	2.000000
1544014917.097000	2.300000
1544014917.177000	2.300000
1544014917.277000	2.100000
1544014917.357000	3.000000
1544014917.437000	10.900000
1544014917.537000	32.400000
1544014917.617000	56.200000
1544014917.717000	65.100000
1544014917.797000	45.200000
1544014917.877000	17.700000
1544014917.977000	4.800000
1544014918.057000	1.700000
1544014918.137000	1.100000
1544014918.237000	1.200000
1544014918.317000	1.200000
1544014918.417000	1.200000
1544014918.517000	1.200000
1544014918.537000		TRIG
1544014918.577000	1.500000
1544014918.677000	1.700000
1544014918.757000	1.700000
1544014918.837000	1.600000
1544014918.937000	2.600000
1544014919.017000	11.300000
1544014919.117000	33.500000
1544014919.197000	57.800000
1544014919.277000	65.900000
1544014919.377000	45.100000
1544014919.457000	17.400000
1544014919.557000	4.700000
1544014919.637000	1.600000
1544014919.717000	1.200000
1544014919.817000	1.400000
1544014919.897000	1.400000
1544014919.977000	1.500000
1544014920.077000	1.300000
1544014920.097000		TRIG
1544014920.157000	1.600000
1544014920.257000	2.100000
1544014920.337000	2.100000
1544014920.417000	2.100000
1544014920.517000	3.300000
1544014920.597000	12.700000
1544014920.677000	34.900000
1544014920.777000	57.500000
1544014920.857000	61.300000
1544014920.957000	37.800000
1544014921.037000	13.300000
1544014921.117000	4.100000
1544014921.217000	1.900000
1544014921.297000	1.900000
1544014921.377000	2.000000
1544014921.477000	2.000000
1544014921.557000	2.100000
1544014921.657000	1.900000
1544014921.677000		TRIG
1544014921.737000	1.900000
1544014921.817000	2.300000
1544014921.917000	2.000000
1544014921.997000	1.600000
1544014922.077000	3.100000
1544014922.177000	14.400000
1544014922.257000	36.700000
1544014922.357000	58.400000
1544014922.437000	61.300000
1544014922.517000	37.400000
1544014922.617000	13.200000
1544014922.697000	4.100000
1544014922.797000	1.800000
1544014922.877000	1.300000
1544014922.957000	1.300000
1544014923.057000	1.400000
1544014923.137000	1.500000
1544014923.237000	1.300000
1544014923.257000		TRIG
1544014923.317000	1.500000
1544014923.397000	1.700000
1544014923.497000	1.900000
1544014923.577000	2.100000
1544014923.657000	3.900000
1544014923.757000	14.800000
1544014923.837000	36.500000
1544014923.917000	56.500000
1544014924.017000	54.800000
1544014924.097000	30.000000
1544014924.197000	9.700000
1544014924.277000	3.100000
1544014924.357000	1.300000
1544014924.457000	0.900000
1544014924.537000	0.800000
1544014924.617000	1.100000
1544014924.717000	1.200000
1544014924.797000		TRIG
1544014924.817000	1.100000
1544014924.897000	1.300000
1544014924.977000	1.500000
1544014925.057000	1.500000
1544014925.157000	1.800000
1544014925.237000	3.900000
1544014925.337000	16.900000
1544014925.417000	42.000000
1544014925.497000	63.900000
1544014925.597000	61.600000
1544014925.677000	34.500000
1544014925.757000	11.300000
1544014925.857000	3.200000
1544014925.937000	1.500000
1544014926.017000	1.500000
1544014926.117000	1.700000
1544014926.197000	1.800000
1544014926.297000	1.900000
1544014926.377000		TRIG
1544014926.397000	1.800000
1544014926.457000	2.000000
1544014926.557000	2.300000
1544014926.637000	2.100000
1544014926.737000	2.300000
1544014926.817000	4.800000
1544014926.897000	17.300000
1544014926.997000	39.900000
1544014927.077000	59.600000
1544014927.157000	56.100000
1544014927.257000	29.800000
1544014927.337000	9.700000
1544014927.437000	3.000000
1544014927.517000	1.300000
1544014927.597000	1.200000
1544014927.697000	1.200000
1544014927.777000	1.300000
1544014927.857000	1.300000
1544014927.957000		TRIG
1544014927.977000	1.100000
1544014928.037000	1.300000
1544014928.137000	1.600000
1544014928.217000	1.400000
1544014928.297000	1.700000
1544014928.397000	4.400000
1544014928.477000	17.400000
1544014928.577000	40.300000
1544014928.657000	58.700000
1544014928.737000	52.900000
1544014928.837000	26.600000
1544014928.917000	8.000000
1544014928.997000	2.700000
1544014929.097000	1.400000
1544014929.177000	1.300000
1544014929.257000	1.100000
1544014929.357000	1.000000
1544014929.437000	1.000000
1544014929.537000		TRIG
1544014929.557000	1.100000
1544014929.617000	1.500000
1544014929.698000	1.800000
1544014929.798000	1.700000
1544014929.878000	2.000000
1544014929.978000	5.600000
1544014930.058000	20.300000
1544014930.138000	45.200000
1544014930.238000	65.100000
1544014930.318000	59.200000
1544014930.398000	31.300000
1544014930.498000	10.200000
1544014930.578000	3.200000
1544014930.678000	1.500000
1544014930.758000	1.300000
1544014930.838000	1.100000
1544014930.938000	1.200000
1544014931.018000	1.300000
1544014931.098000		TRIG
1544014931.118000	1.300000
1544014931.198000	1.600000
1544014931.278000	1.800000
1544014931.378000	1.600000
1544014931.458000	2.000000
1544014931.538000	5.800000
1544014931.638000	21.400000
1544014931.718000	46.600000
1544014931.818000	64.500000
1544014931.898000	55.900000
1544014931.978000	27.800000
1544014932.078000	8.500000
1544014932.158000	2.600000
1544014932.238000	1.100000
1544014932.338000	1.300000
1544014932.418000	1.400000
1544014932.498000	1.600000
1544014932.598000	1.700000
1544014932.638000		TRIG
1544014932.678000	1.600000
1544014932.778000	1.800000
1544014932.858000	1.900000
1544014932.938000	1.800000
1544014933.038000	2.400000
1544014933.118000	7.400000
1544014933.218000	26.100000
1544014933.298000	51.500000
1544014933.378000	65.900000
1544014933.478000	51.900000
1544014933.558000	22.800000
1544014933.638000	6.300000
1544014933.738000	2.100000
1544014933.818000	1.100000
1544014933.918000	1.300000
1544014933.997000	1.400000
1544014934.077000	1.400000
1544014934.177000	1.300000
1544014934.217000		TRIG
1544014934.257000	1.300000
1544014934.337000	1.500000
1544014934.437000	1.600000
1544014934.517000	1.300000
1544014934.617000	1.700000
1544014934.697000	6.900000
1544014934.777000	24.500000
1544014934.877000	48.600000
1544014934.957000	63.600000
1544014935.057000	51.100000
1544014935.137000	23.800000
1544014935.217000	7.900000
1544014935.317000	3.000000
1544014935.397000	1.600000
1544014935.477000	1.500000
1544014935.577000	1.600000
1544014935.657000	1.800000
1544014935.757000	1.900000
1544014935.777000		TRIG
1544014935.837000	2.000000
1544014935.917000	2.300000
1544014936.017000	2.500000
1544014936.097000	2.200000
1544014936.177000	2.800000
1544014936.277000	8.600000
1544014936.357000	27.600000
1544014936.457000	51.100000
1544014936.537000	64.100000
1544014936.617000	50.100000
1544014936.717000	22.400000
1544014936.797000	6.700000
1544014936.877000	2.400000
1544014936.977000	1.700000
1544014937.057000	1.900000
1544014937.157000	1.800000
1544014937.237000	1.700000
1544014937.357000	1.700000
1544014937.377000		TRIG
1544014937.417000	1.600000
1544014937.497000	1.800000
1544014937.577000	1.700000
1544014937.677000	1.400000
1544014937.757000	2.300000
1544014937.857000	9.000000
1544014937.937000	28.100000
1544014938.017000	51.500000
1544014938.117000	62.700000
1544014938.197000	46.200000
1544014938.297000	20.000000
1544014938.377000	6.300000
1544014938.457000	2.700000
1544014938.557000	2.100000
1544014938.637000	2.400000
1544014938.717000	2.400000
1544014938.817000	2.500000
1544014938.917000	2.500000
1544014938.937000		TRIG
1544014938.997000	2.500000
1544014939.077000	2.600000
1544014939.157000	2.200000
1544014939.257000	1.700000
1544014939.337000	2.600000
1544014939.417000	10.600000
1544014939.517000	31.700000
1544014939.597000	57.000000
1544014939.697000	68.500000
1544014939.777000	49.600000
1544014939.857000	21.000000
1544014939.957000	6.500000
1544014940.037000	2.600000
1544014940.117000	1.800000
1544014940.217000	1.700000
1544014940.297000	1.200000
1544014940.397000	1.100000
1544014940.497000	1.100000
1544014940.517000		TRIG
1544014940.557000	1.400000
1544014940.657000	1.700000
1544014940.737000	1.700000
1544014940.817000	1.700000
1544014940.917000	2.800000
1544014940.997000	11.900000
1544014941.097000	33.500000
1544014941.177000	58.200000
1544014941.257000	69.400000
1544014941.357000	49.200000
1544014941.437000	20.400000
1544014941.517000	6.100000
1544014941.617000	2.000000
1544014941.697000	1.100000
1544014941.797000	1.700000
1544014941.877000	1.800000
1544014941.957000	1.800000
1544014942.057000	1.700000
1544014942.077000		TRIG
1544014942.137000	1.900000
1544014942.217000	2.200000
1544014942.317000	2.200000
1544014942.397000	1.900000
1544014942.497000	3.300000
1544014942.577000	13.400000
1544014942.657000	36.600000
1544014942.757000	60.600000
1544014942.837000	63.600000
1544014942.937000	38.400000
1544014943.017000	13.700000
1544014943.097000	5.000000
1544014943.197000	2.800000
1544014943.277000	2.400000
1544014943.357000	1.900000
1544014943.457000	1.400000
1544014943.537000	1.800000
1544014943.637000	2.000000
1544014943.657000		TRIG
1544014943.717000	2.100000
1544014943.797000	2.400000
1544014943.897000	2.500000
1544014943.977000	2.400000
1544014944.057000	3.700000
1544014944.157000	14.300000
1544014944.237000	37.900000
1544014944.337000	61.400000
1544014944.417000	66.100000
1544014944.497000	41.900000
1544014944.597000	16.300000
1544014944.677000	6.000000
1544014944.757000	2.900000
1544014944.857000	1.700000
1544014944.937000	1.700000
1544014945.037000	2.300000
1544014945.117000	2.100000
1544014945.217000	1.500000
1544014945.237000		TRIG
1544014945.297000	1.700000
1544014945.377000	1.800000
1544014945.457000	1.600000
1544014945.557000	1.600000
1544014945.637000	3.600000
1544014945.737000	14.200000
1544014945.817000	36.200000
1544014945.897000	58.000000
1544014945.997000	60.700000
1544014946.077000	37.600000
1544014946.177000	14.100000
1544014946.257000	4.400000
1544014946.337000	1.700000
1544014946.437000	1.300000
1544014946.517000	1.300000
1544014946.597000	1.300000
1544014946.697000	1.500000
1544014946.777000		TRIG
1544014946.797000	1.400000
1544014946.877000	1.600000
1544014946.957000	2.000000
1544014947.037000	2.000000
1544014947.138000	2.100000
1544014947.218000	4.300000
1544014947.298000	16.200000
1544014947.398000	38.800000
1544014947.478000	59.500000
1544014947.578000	59.500000
1544014947.658000	34.900000
1544014947.738000	12.700000
1544014947.838000	4.100000
1544014947.918000	1.700000
1544014947.998000	1.400000
1544014948.098000	1.600000
1544014948.178000	1.700000
1544014948.278000	1.800000
1544014948.358000		TRIG
1544014948.378000	1.700000
1544014948.438000	2.100000
1544014948.538000	2.600000
1544014948.618000	2.600000
1544014948.698000	2.400000
1544014948.798000	5.000000
1544014948.878000	18.300000
1544014948.978000	40.300000
1544014949.058000	55.500000
1544014949.138000	48.000000
1544014949.238000	22.900000
1544014949.318000	7.200000
1544014949.398000	3.400000
1544014949.498000	2.300000
1544014949.578000	1.900000
1544014949.678000	1.500000
1544014949.758000	1.700000
1544014949.838000	1.800000
1544014949.938000		TRIG
1544014949.958000	1.700000
1544014950.018000	1.700000
1544014950.118000	1.800000
1544014950.198000	1.700000
1544014950.278000	1.600000
1544014950.378000	4.300000
1544014950.458000	14.400000
1544014950.538000	21.600000
1544014950.638000	17.900000
1544014950.718000	10.600000
1544014950.818000	5.500000
1544014950.898000	3.500000
1544014950.978000	2.900000
1544014951.078000	2.700000
1544014951.158000	2.400000
1544014951.238000	2.300000
1544014951.338000	1.900000
1544014951.418000	1.700000
1544014951.517000	1.600000
1544014951.597000	1.600000
1544014951.677000	1.600000
1544014951.777000	1.600000
1544014951.857000	1.600000
1544014951.957000	1.600000
1544014952.037000	1.800000
1544014952.117000	1.800000
1544014952.217000	1.700000
1544014952.297000	1.700000
1544014952.377000	1.700000
1544014952.477000	1.700000
1544014952.557000	1.700000
1544014952.657000	1.700000
1544014952.737000	1.700000
1544014952.817000	1.700000
1544014952.917000	1.900000
1544014952.997000	1.800000
1544014953.077000	1.800000
1544014953.177000	1.800000
1544014953.257000	1.800000
1544014953.357000	1.800000
1544014953.437000	1.800000
1544014953.517000	1.800000
1544014953.617000	1.700000
1544014953.697000	2.000000
1544014953.777000	2.100000
1544014953.877000	2.100000
1544014953.957000	2.100000
1544014954.057000	2.200000
1544014954.137000	2.200000
1544014954.217000	2.300000
1544014954.317000	2.400000
1544014954.397000	2.300000
1544014954.477000	2.700000
1544014954.577000	2.700000
1544014954.657000	2.700000
1544014954.757000	2.600000
1544014954.837000	2.600000
1544014954.917000	2.600000
1544014955.017000	2.600000
