# Supplementary material for: Dynamic MRI of plantar flexion: A comprehensive repeatability study of electrical stimulation-gated muscle contraction standardized on evoked force
Source: PLoS One. 2020 Nov 5;15(11):e0241832. doi: 10.1371/journal.pone.0241832 (PMC7644050; doi:10.1371/journal.pone.0241832)
Supplement: S1 File — (ZIP) [file pone.0241832.s001.zip › Force/S3_Dcur.txt]

time	force	other
1544015402.498000	3.800000
1544015402.578000	16.900000
1544015402.658000	38.800000
1544015402.758000	61.200000
1544015402.838000	69.300000
1544015402.938000	46.700000
1544015403.018000	16.400000
1544015403.098000	3.600000
1544015403.198000	1.000000
1544015403.278000	0.400000
1544015403.358000	0.300000
1544015403.458000	0.300000
1544015403.538000	0.200000
1544015403.638000	0.300000
1544015403.658000		TRIG
1544015403.718000	0.500000
1544015403.798000	0.800000
1544015403.898000	0.700000
1544015403.978000	0.800000
1544015404.058000	4.000000
1544015404.158000	18.900000
1544015404.238000	41.900000
1544015404.338000	63.200000
1544015404.418000	67.300000
1544015404.498000	42.200000
1544015404.598000	13.300000
1544015404.678000	3.100000
1544015404.758000	1.000000
1544015404.858000	0.700000
1544015404.938000	0.600000
1544015405.038000	0.600000
1544015405.118000	0.600000
1544015405.218000	0.400000
1544015405.238000		TRIG
1544015405.298000	0.600000
1544015405.378000	1.000000
1544015405.458000	0.900000
1544015405.558000	0.900000
1544015405.638000	4.700000
1544015405.738000	20.000000
1544015405.818000	43.100000
1544015405.898000	64.500000
1544015405.998000	66.300000
1544015406.077000	39.300000
1544015406.177000	11.900000
1544015406.257000	2.700000
1544015406.337000	0.700000
1544015406.437000	0.400000
1544015406.517000	0.300000
1544015406.597000	0.200000
1544015406.697000	0.200000
1544015406.797000	0.100000
1544015406.817000		TRIG
1544015406.877000	0.200000
1544015406.957000	0.600000
1544015407.037000	0.600000
1544015407.137000	0.800000
1544015407.217000	5.200000
1544015407.317000	21.900000
1544015407.397000	46.400000
1544015407.477000	65.800000
1544015407.577000	60.800000
1544015407.657000	31.000000
1544015407.737000	7.600000
1544015407.837000	1.900000
1544015407.917000	0.900000
1544015407.997000	0.700000
1544015408.097000	0.600000
1544015408.177000	0.600000
1544015408.277000	0.500000
1544015408.357000		TRIG
1544015408.377000	0.200000
1544015408.437000	0.400000
1544015408.537000	0.500000
1544015408.617000	0.500000
1544015408.717000	0.900000
1544015408.797000	5.500000
1544015408.877000	22.000000
1544015408.977000	45.800000
1544015409.057000	63.600000
1544015409.137000	54.400000
1544015409.237000	23.400000
1544015409.317000	4.900000
1544015409.417000	1.400000
1544015409.497000	0.600000
1544015409.577000	0.600000
1544015409.677000	0.300000
1544015409.757000	0.200000
1544015409.837000	0.200000
1544015409.937000		TRIG
1544015409.957000	0.300000
1544015410.017000	0.600000
1544015410.117000	0.900000
1544015410.197000	0.800000
1544015410.277000	1.200000
1544015410.377000	6.200000
1544015410.457000	23.200000
1544015410.557000	47.100000
1544015410.637000	64.500000
1544015410.717000	56.000000
1544015410.817000	25.400000
1544015410.897000	5.600000
1544015410.977000	1.500000
1544015411.077000	0.400000
1544015411.157000	0.500000
1544015411.237000	0.400000
1544015411.337000	0.300000
1544015411.417000	0.200000
1544015411.517000		TRIG
1544015411.537000	0.100000
1544015411.597000	0.300000
1544015411.677000	0.500000
1544015411.777000	0.400000
1544015411.857000	0.700000
1544015411.957000	6.200000
1544015412.037000	24.400000
1544015412.117000	48.200000
1544015412.217000	64.800000
1544015412.297000	56.200000
1544015412.377000	26.100000
1544015412.477000	6.100000
1544015412.557000	1.400000
1544015412.657000	0.400000
1544015412.737000	0.300000
1544015412.817000	0.300000
1544015412.917000	0.400000
1544015412.997000	0.400000
1544015413.077000		TRIG
1544015413.097000	0.300000
1544015413.177000	0.600000
1544015413.257000	0.800000
1544015413.357000	0.800000
1544015413.437000	1.500000
1544015413.517000	8.300000
1544015413.617000	27.500000
1544015413.697000	51.200000
1544015413.797000	66.500000
1544015413.877000	54.500000
1544015413.957000	23.900000
1544015414.057000	5.400000
1544015414.137000	1.200000
1544015414.217000	0.300000
1544015414.317000	0.200000
1544015414.397000	0.100000
1544015414.477000	0.300000
1544015414.577000	0.300000
1544015414.617000		TRIG
1544015414.657000	0.200000
1544015414.757000	0.400000
1544015414.837000	0.600000
1544015414.917000	0.500000
1544015415.017000	1.200000
1544015415.097000	8.500000
1544015415.197000	29.100000
1544015415.277000	53.800000
1544015415.357000	67.400000
1544015415.457000	51.300000
1544015415.537000	20.200000
1544015415.617000	4.400000
1544015415.717000	1.300000
1544015415.797000	0.600000
1544015415.897000	0.600000
1544015415.977000	0.600000
1544015416.057000	0.500000
1544015416.157000	0.500000
1544015416.197000		TRIG
1544015416.237000	0.800000
1544015416.317000	1.000000
1544015416.417000	1.200000
1544015416.497000	1.100000
1544015416.597000	2.200000
1544015416.677000	10.700000
1544015416.757000	32.200000
1544015416.857000	55.500000
1544015416.937000	65.700000
1544015417.017000	45.300000
1544015417.117000	14.600000
1544015417.197000	3.500000
1544015417.297000	1.800000
1544015417.377000	1.300000
1544015417.457000	1.600000
1544015417.557000	1.500000
1544015417.637000	1.400000
1544015417.717000	1.500000
1544015417.757000		TRIG
1544015417.817000	1.400000
1544015417.897000	1.500000
1544015417.997000	1.300000
1544015418.077000	1.500000
1544015418.157000	2.200000
1544015418.257000	10.500000
1544015418.337000	30.400000
1544015418.437000	51.700000
1544015418.517000	63.500000
1544015418.597000	48.200000
1544015418.697000	19.800000
1544015418.777000	4.700000
1544015418.857000	1.200000
1544015418.957000	0.500000
1544015419.037000	0.500000
1544015419.137000	0.400000
1544015419.218000	0.300000
1544015419.298000	0.300000
1544015419.338000		TRIG
1544015419.398000	0.400000
1544015419.478000	0.700000
1544015419.558000	0.700000
1544015419.658000	0.600000
1544015419.738000	1.800000
1544015419.838000	10.800000
1544015419.918000	32.100000
1544015419.998000	55.200000
1544015420.098000	67.100000
1544015420.178000	50.800000
1544015420.258000	20.900000
1544015420.358000	4.900000
1544015420.438000	1.200000
1544015420.538000	0.300000
1544015420.618000	0.200000
1544015420.698000	0.200000
1544015420.798000	0.200000
1544015420.898000	0.100000
1544015420.918000		TRIG
1544015420.958000	0.100000
1544015421.058000	0.400000
1544015421.138000	0.400000
1544015421.238000	0.600000
1544015421.318000	2.300000
1544015421.398000	13.100000
1544015421.498000	35.400000
1544015421.578000	58.700000
1544015421.678000	67.500000
1544015421.758000	46.900000
1544015421.838000	17.300000
1544015421.938000	3.800000
1544015422.018000	0.900000
1544015422.098000	0.500000
1544015422.198000	0.700000
1544015422.278000	0.600000
1544015422.378000	0.600000
1544015422.478000	0.500000
1544015422.498000		TRIG
1544015422.538000	0.600000
1544015422.638000	0.900000
1544015422.718000	0.800000
1544015422.798000	0.500000
1544015422.898000	2.500000
1544015422.978000	14.200000
1544015423.078000	36.000000
1544015423.158000	57.300000
1544015423.238000	60.400000
1544015423.338000	35.900000
1544015423.418000	10.300000
1544015423.498000	2.500000
1544015423.597000	0.800000
1544015423.677000	0.500000
1544015423.777000	0.500000
1544015423.857000	0.500000
1544015423.937000	0.300000
1544015424.037000	0.000000
1544015424.057000		TRIG
1544015424.117000	0.200000
1544015424.217000	0.500000
1544015424.297000	0.500000
1544015424.377000	0.500000
1544015424.477000	3.000000
1544015424.557000	17.400000
1544015424.637000	43.800000
1544015424.737000	67.100000
1544015424.817000	66.100000
1544015424.917000	36.100000
1544015424.997000	9.800000
1544015425.077000	2.700000
1544015425.177000	1.100000
1544015425.257000	0.700000
1544015425.337000	0.400000
1544015425.437000	0.500000
1544015425.517000	0.700000
1544015425.617000	0.600000
1544015425.637000		TRIG
1544015425.697000	0.700000
1544015425.777000	0.900000
1544015425.877000	0.700000
1544015425.957000	0.700000
1544015426.037000	3.200000
1544015426.137000	16.100000
1544015426.217000	38.800000
1544015426.317000	59.800000
1544015426.397000	61.100000
1544015426.477000	35.800000
1544015426.577000	11.200000
1544015426.657000	2.600000
1544015426.737000	0.800000
1544015426.837000	0.500000
1544015426.917000	0.500000
1544015427.017000	0.600000
1544015427.097000	0.700000
1544015427.197000	0.400000
1544015427.217000		TRIG
1544015427.277000	0.300000
1544015427.357000	0.400000
1544015427.457000	0.300000
1544015427.537000	0.400000
1544015427.617000	4.200000
1544015427.717000	20.400000
1544015427.797000	45.600000
1544015427.877000	66.700000
1544015427.977000	64.000000
1544015428.057000	34.300000
1544015428.157000	9.500000
1544015428.237000	2.700000
1544015428.317000	1.200000
1544015428.417000	1.100000
1544015428.497000	1.100000
1544015428.577000	1.400000
1544015428.677000	1.400000
1544015428.757000		TRIG
1544015428.777000	1.200000
1544015428.857000	1.400000
1544015428.937000	1.600000
1544015429.017000	1.300000
1544015429.117000	1.200000
1544015429.197000	5.000000
1544015429.297000	20.500000
1544015429.377000	43.900000
1544015429.457000	64.900000
1544015429.557000	60.300000
1544015429.637000	28.000000
1544015429.717000	5.200000
1544015429.817000	1.300000
1544015429.897000	0.400000
1544015429.977000	0.500000
1544015430.077000	0.700000
1544015430.157000	0.800000
1544015430.257000	0.700000
1544015430.337000		TRIG
1544015430.357000	0.400000
1544015430.417000	0.600000
1544015430.517000	0.600000
1544015430.597000	0.400000
1544015430.697000	0.600000
1544015430.777000	4.800000
1544015430.857000	21.500000
1544015430.957000	46.200000
1544015431.037000	65.500000
1544015431.117000	58.600000
1544015431.217000	27.900000
1544015431.297000	7.100000
1544015431.397000	2.400000
1544015431.477000	1.100000
1544015431.557000	0.900000
1544015431.657000	0.700000
1544015431.737000	1.000000
1544015431.817000	1.100000
1544015431.917000		TRIG
1544015431.937000	0.900000
1544015431.997000	1.100000
1544015432.097000	1.100000
1544015432.177000	0.600000
1544015432.257000	0.700000
1544015432.357000	5.600000
1544015432.437000	23.200000
1544015432.537000	46.800000
1544015432.617000	64.900000
1544015432.697000	55.800000
1544015432.797000	24.900000
1544015432.877000	5.700000
1544015432.957000	1.700000
1544015433.057000	0.900000
1544015433.137000	1.000000
1544015433.217000	1.000000
1544015433.317000	1.100000
1544015433.397000	0.900000
1544015433.497000		TRIG
1544015433.517000	0.600000
1544015433.577000	0.500000
1544015433.657000	0.500000
1544015433.757000	0.200000
1544015433.837000	0.600000
1544015433.937000	6.100000
1544015434.017000	24.700000
1544015434.097000	48.800000
1544015434.197000	64.300000
1544015434.277000	51.200000
1544015434.357000	20.600000
1544015434.457000	4.500000
1544015434.537000	1.500000
1544015434.637000	1.000000
1544015434.717000	1.000000
1544015434.797000	1.100000
1544015434.897000	1.300000
1544015434.977000	1.100000
1544015435.057000		TRIG
1544015435.077000	0.900000
1544015435.157000	1.100000
1544015435.237000	0.900000
1544015435.337000	0.400000
1544015435.417000	0.800000
1544015435.497000	7.200000
1544015435.597000	26.200000
1544015435.677000	50.100000
1544015435.777000	67.500000
1544015435.857000	57.900000
1544015435.937000	27.600000
1544015436.037000	7.300000
1544015436.117000	2.100000
1544015436.197000	1.100000
1544015436.297000	1.100000
1544015436.377000	1.200000
1544015436.457000	1.300000
1544015436.557000	1.100000
1544015436.637000		TRIG
1544015436.658000	0.900000
1544015436.738000	1.200000
1544015436.818000	1.200000
1544015436.898000	0.800000
1544015436.998000	1.100000
1544015437.078000	7.800000
1544015437.178000	28.300000
1544015437.258000	53.200000
1544015437.338000	68.100000
1544015437.438000	52.800000
1544015437.518000	21.200000
1544015437.598000	5.400000
1544015437.698000	2.200000
1544015437.778000	1.600000
1544015437.878000	1.700000
1544015437.958000	1.700000
1544015438.038000	1.700000
1544015438.138000	1.500000
1544015438.178000		TRIG
1544015438.218000	1.400000
1544015438.298000	1.600000
1544015438.398000	1.400000
1544015438.478000	1.200000
1544015438.578000	1.600000
1544015438.658000	9.500000
1544015438.738000	29.700000
1544015438.838000	53.100000
1544015438.918000	67.800000
1544015439.018000	53.500000
1544015439.098000	23.200000
1544015439.178000	5.900000
1544015439.278000	1.800000
1544015439.358000	1.100000
1544015439.438000	1.100000
1544015439.538000	1.000000
1544015439.618000	0.900000
1544015439.698000	0.700000
1544015439.738000		TRIG
1544015439.798000	0.600000
1544015439.878000	0.600000
1544015439.978000	0.300000
1544015440.058000	0.200000
1544015440.138000	1.400000
1544015440.238000	10.000000
1544015440.318000	30.500000
1544015440.418000	54.300000
1544015440.498000	68.000000
1544015440.578000	52.400000
1544015440.678000	21.900000
1544015440.758000	5.300000
1544015440.838000	1.700000
1544015440.938000	1.200000
1544015441.017000	1.100000
1544015441.117000	1.100000
1544015441.197000	1.200000
1544015441.277000	1.000000
1544015441.317000		TRIG
1544015441.377000	1.000000
1544015441.457000	1.100000
1544015441.537000	1.200000
1544015441.637000	1.000000
1544015441.717000	2.100000
1544015441.817000	11.400000
1544015441.897000	33.600000
1544015441.977000	57.800000
1544015442.077000	69.800000
1544015442.157000	51.200000
1544015442.257000	20.200000
1544015442.337000	4.900000
1544015442.417000	1.500000
1544015442.517000	1.000000
1544015442.597000	1.000000
1544015442.677000	0.900000
1544015442.777000	0.900000
1544015442.877000	0.800000
1544015442.897000		TRIG
1544015442.957000	0.700000
1544015443.037000	1.000000
1544015443.117000	0.700000
1544015443.217000	0.400000
1544015443.297000	1.800000
1544015443.377000	11.700000
1544015443.477000	33.600000
1544015443.557000	57.700000
1544015443.657000	68.400000
1544015443.737000	49.000000
1544015443.817000	19.100000
1544015443.917000	4.800000
1544015443.997000	1.000000
1544015444.097000	-0.000000
1544015444.177000	0.200000
1544015444.257000	0.600000
1544015444.357000	0.800000
1544015444.457000	0.700000
1544015444.477000		TRIG
1544015444.517000	0.700000
1544015444.617000	1.200000
1544015444.697000	1.200000
1544015444.777000	0.900000
1544015444.877000	2.600000
1544015444.957000	14.600000
1544015445.057000	38.200000
1544015445.137000	62.400000
1544015445.217000	70.700000
1544015445.317000	47.800000
1544015445.397000	17.300000
1544015445.497000	4.000000
1544015445.577000	1.200000
1544015445.657000	0.800000
1544015445.757000	0.900000
1544015445.837000	0.800000
1544015445.917000	0.800000
1544015446.017000	0.500000
1544015446.037000		TRIG
1544015446.097000	0.400000
1544015446.197000	0.700000
1544015446.277000	0.500000
1544015446.357000	0.400000
1544015446.457000	2.700000
1544015446.537000	15.000000
1544015446.617000	37.900000
1544015446.717000	61.000000
1544015446.797000	67.600000
1544015446.897000	44.100000
1544015446.977000	15.500000
1544015447.057000	3.700000
1544015447.157000	1.300000
1544015447.237000	1.100000
1544015447.317000	1.100000
1544015447.417000	1.100000
1544015447.497000	1.200000
1544015447.597000	0.800000
1544015447.617000		TRIG
1544015447.677000	0.800000
1544015447.757000	1.100000
1544015447.857000	1.000000
1544015447.937000	0.900000
1544015448.017000	3.100000
1544015448.117000	16.300000
1544015448.197000	41.200000
1544015448.297000	64.600000
1544015448.377000	69.100000
1544015448.457000	43.300000
1544015448.557000	14.700000
1544015448.637000	3.400000
1544015448.737000	1.100000
1544015448.817000	0.800000
1544015448.897000	0.900000
1544015448.997000	0.900000
1544015449.077000	0.900000
1544015449.177000	0.600000
1544015449.197000		TRIG
1544015449.257000	0.700000
1544015449.337000	0.800000
1544015449.437000	0.500000
1544015449.517000	0.400000
1544015449.597000	3.100000
1544015449.697000	16.900000
1544015449.777000	40.700000
1544015449.857000	63.600000
1544015449.957000	66.900000
1544015450.037000	41.000000
1544015450.137000	13.700000
1544015450.217000	3.400000
1544015450.297000	1.500000
1544015450.397000	1.400000
1544015450.477000	1.400000
1544015450.557000	1.400000
1544015450.657000	1.300000
1544015450.737000		TRIG
1544015450.757000	0.900000
1544015450.837000	1.100000
1544015450.917000	1.200000
1544015450.997000	0.800000
1544015451.097000	0.900000
1544015451.177000	4.500000
1544015451.277000	20.500000
1544015451.357000	45.100000
1544015451.437000	66.700000
1544015451.537000	66.500000
1544015451.617000	38.100000
1544015451.697000	11.800000
1544015451.797000	2.800000
1544015451.877000	1.100000
1544015451.977000	0.900000
1544015452.057000	0.900000
1544015452.137000	0.800000
1544015452.237000	0.700000
1544015452.317000		TRIG
1544015452.337000	0.500000
1544015452.397000	0.800000
1544015452.497000	0.800000
1544015452.577000	0.500000
1544015452.677000	0.700000
1544015452.757000	4.800000
1544015452.837000	21.400000
1544015452.937000	46.700000
1544015453.017000	67.000000
1544015453.097000	63.300000
1544015453.197000	33.900000
1544015453.277000	9.700000
1544015453.377000	2.200000
1544015453.457000	0.800000
1544015453.537000	0.800000
1544015453.637000	0.800000
1544015453.717000	0.800000
1544015453.797000	0.900000
1544015453.897000		TRIG
1544015453.917000	0.700000
1544015453.977000	1.000000
1544015454.077000	1.400000
1544015454.158000	1.200000
1544015454.238000	1.300000
1544015454.338000	5.900000
1544015454.418000	24.800000
1544015454.518000	51.400000
1544015454.598000	71.600000
1544015454.678000	63.200000
1544015454.778000	31.000000
1544015454.858000	8.400000
1544015454.938000	2.400000
1544015455.038000	1.200000
1544015455.118000	1.100000
1544015455.218000	1.100000
1544015455.298000	1.100000
1544015455.378000	1.000000
1544015455.478000		TRIG
1544015455.498000	0.600000
1544015455.558000	0.700000
1544015455.638000	0.600000
1544015455.738000	0.300000
1544015455.818000	0.700000
1544015455.918000	6.100000
1544015455.998000	24.100000
1544015456.078000	49.000000
1544015456.178000	68.200000
1544015456.258000	61.400000
1544015456.338000	30.900000
1544015456.438000	8.400000
1544015456.518000	1.900000
1544015456.618000	0.700000
1544015456.698000	0.700000
1544015456.778000	0.600000
1544015456.878000	0.600000
1544015456.958000	0.600000
1544015457.038000		TRIG
1544015457.058000	0.400000
1544015457.138000	0.800000
1544015457.218000	1.100000
1544015457.318000	1.000000
1544015457.398000	1.500000
1544015457.478000	7.700000
1544015457.578000	27.800000
1544015457.658000	53.000000
1544015457.758000	70.600000
1544015457.838000	61.000000
1544015457.918000	29.700000
1544015458.018000	7.900000
1544015458.098000	1.700000
1544015458.178000	0.500000
1544015458.278000	0.400000
1544015458.358000	0.300000
1544015458.458000	0.300000
1544015458.537000	0.200000
1544015458.577000		TRIG
1544015458.617000	0.100000
1544015458.717000	0.500000
1544015458.797000	0.800000
1544015458.877000	0.600000
1544015458.977000	1.200000
1544015459.057000	8.200000
1544015459.157000	28.100000
1544015459.237000	52.800000
1544015459.317000	68.800000
1544015459.417000	56.700000
1544015459.497000	26.000000
1544015459.577000	6.800000
1544015459.677000	1.800000
1544015459.757000	0.900000
1544015459.857000	0.900000
1544015459.937000	0.900000
1544015460.017000	0.900000
1544015460.117000	0.800000
1544015460.157000		TRIG
1544015460.197000	0.600000
1544015460.297000	0.900000
1544015460.377000	1.200000
1544015460.457000	1.000000
1544015460.557000	1.700000
1544015460.637000	9.100000
1544015460.717000	29.900000
1544015460.817000	55.000000
1544015460.897000	71.000000
1544015460.997000	57.600000
1544015461.077000	26.200000
1544015461.157000	6.800000
1544015461.257000	1.700000
1544015461.337000	0.800000
1544015461.417000	0.700000
1544015461.517000	0.600000
1544015461.597000	0.600000
1544015461.697000	0.400000
1544015461.717000		TRIG
1544015461.777000	0.300000
1544015461.857000	0.600000
1544015461.957000	0.800000
1544015462.037000	0.700000
1544015462.117000	1.600000
1544015462.217000	9.700000
1544015462.297000	30.800000
1544015462.397000	56.400000
1544015462.477000	70.900000
1544015462.557000	54.600000
1544015462.657000	23.000000
1544015462.737000	5.900000
1544015462.837000	1.900000
1544015462.917000	1.300000
1544015462.997000	1.300000
1544015463.097000	1.200000
1544015463.177000	1.200000
1544015463.257000	1.200000
1544015463.297000		TRIG
1544015463.357000	1.000000
1544015463.437000	1.200000
1544015463.537000	1.300000
1544015463.617000	1.100000
1544015463.697000	2.100000
1544015463.797000	11.100000
1544015463.877000	32.800000
1544015463.957000	57.400000
1544015464.057000	69.800000
1544015464.137000	52.000000
1544015464.237000	21.300000
1544015464.317000	5.300000
1544015464.397000	1.500000
1544015464.497000	0.800000
1544015464.577000	0.700000
1544015464.657000	0.600000
1544015464.757000	0.500000
1544015464.877000	0.400000
1544015464.897000		TRIG
1544015464.937000	0.500000
1544015465.017000	0.700000
1544015465.097000	0.800000
1544015465.197000	0.800000
1544015465.277000	2.000000
1544015465.377000	11.800000
1544015465.457000	34.400000
1544015465.537000	58.200000
1544015465.637000	68.000000
1544015465.717000	46.700000
1544015465.797000	16.900000
1544015465.897000	4.200000
1544015465.977000	1.700000
1544015466.077000	1.200000
1544015466.157000	0.900000
1544015466.237000	0.600000
1544015466.337000	0.800000
1544015466.437000	0.700000
1544015466.457000		TRIG
1544015466.497000	0.900000
1544015466.597000	1.200000
1544015466.677000	1.000000
1544015466.777000	1.200000
1544015466.857000	3.000000
1544015466.937000	13.600000
1544015467.037000	36.300000
1544015467.117000	61.100000
1544015467.197000	70.200000
1544015467.297000	48.000000
1544015467.377000	17.900000
1544015467.477000	4.300000
1544015467.557000	1.300000
1544015467.637000	0.900000
1544015467.737000	0.800000
1544015467.817000	0.700000
1544015467.897000	0.600000
1544015467.997000	0.400000
1544015468.017000		TRIG
1544015468.077000	0.500000
1544015468.177000	0.700000
1544015468.257000	0.500000
1544015468.337000	0.600000
1544015468.437000	2.900000
1544015468.517000	15.000000
1544015468.617000	38.900000
1544015468.697000	62.500000
1544015468.777000	68.700000
1544015468.877000	44.600000
1544015468.957000	15.800000
1544015469.037000	3.700000
1544015469.137000	1.200000
1544015469.217000	1.000000
1544015469.317000	1.100000
1544015469.397000	1.100000
1544015469.477000	1.000000
1544015469.577000	0.800000
1544015469.597000		TRIG
1544015469.657000	0.900000
1544015469.737000	1.100000
1544015469.837000	1.000000
1544015469.917000	0.900000
1544015470.017000	3.700000
1544015470.097000	16.800000
1544015470.177000	39.600000
1544015470.277000	61.000000
1544015470.357000	65.200000
1544015470.437000	41.200000
1544015470.537000	14.400000
1544015470.617000	3.500000
1544015470.717000	1.100000
1544015470.797000	0.800000
1544015470.877000	0.900000
1544015470.977000	0.700000
1544015471.057000	0.500000
1544015471.157000	0.200000
1544015471.177000		TRIG
1544015471.237000	0.400000
1544015471.317000	0.700000
1544015471.417000	0.600000
1544015471.497000	0.500000
1544015471.577000	3.400000
1544015471.678000	18.100000
1544015471.758000	42.100000
1544015471.858000	63.900000
1544015471.938000	66.000000
1544015472.018000	39.600000
1544015472.118000	13.000000
1544015472.198000	3.100000
1544015472.278000	1.100000
1544015472.378000	0.900000
1544015472.458000	1.100000
1544015472.558000	1.100000
1544015472.638000	1.100000
1544015472.738000	0.900000
1544015472.758000		TRIG
1544015472.818000	1.100000
1544015472.898000	1.200000
1544015472.978000	1.000000
1544015473.078000	1.100000
1544015473.158000	4.800000
1544015473.258000	20.800000
1544015473.338000	45.200000
1544015473.418000	67.300000
1544015473.518000	67.900000
1544015473.598000	39.900000
1544015473.678000	13.100000
1544015473.778000	3.400000
1544015473.858000	1.400000
1544015473.958000	1.100000
1544015474.038000	1.200000
1544015474.118000	1.300000
1544015474.218000	1.100000
1544015474.298000		TRIG
1544015474.318000	0.700000
1544015474.378000	0.700000
1544015474.478000	0.800000
1544015474.558000	0.600000
1544015474.658000	0.800000
1544015474.738000	4.600000
1544015474.818000	20.400000
1544015474.918000	45.800000
1544015474.998000	68.800000
1544015475.098000	68.400000
1544015475.178000	39.600000
1544015475.258000	13.100000
1544015475.358000	3.500000
1544015475.438000	1.700000
1544015475.518000	1.600000
1544015475.618000	1.500000
1544015475.698000	1.500000
1544015475.798000	1.600000
1544015475.878000		TRIG
1544015475.898000	1.500000
1544015475.957000	1.600000
1544015476.057000	1.600000
1544015476.137000	1.200000
1544015476.217000	1.200000
1544015476.317000	5.700000
1544015476.397000	22.700000
1544015476.497000	49.100000
1544015476.577000	70.600000
1544015476.657000	64.300000
1544015476.757000	32.800000
1544015476.837000	9.300000
1544015476.917000	2.400000
1544015477.017000	1.300000
1544015477.097000	1.300000
1544015477.197000	1.100000
1544015477.277000	0.900000
1544015477.357000	0.900000
1544015477.457000		TRIG
1544015477.477000	0.600000
1544015477.537000	0.800000
1544015477.637000	0.900000
1544015477.717000	0.700000
1544015477.797000	1.000000
1544015477.897000	6.100000
1544015477.977000	23.300000
1544015478.057000	47.000000
1544015478.157000	66.500000
1544015478.237000	60.300000
1544015478.337000	30.700000
1544015478.417000	8.900000
1544015478.497000	2.500000
1544015478.597000	1.500000
1544015478.677000	1.700000
1544015478.757000	1.700000
1544015478.857000	1.400000
1544015478.937000	1.100000
1544015479.037000		TRIG
1544015479.057000	1.100000
1544015479.117000	1.300000
1544015479.197000	1.400000
1544015479.297000	1.200000
1544015479.377000	1.600000
1544015479.457000	7.400000
1544015479.557000	26.000000
1544015479.637000	50.900000
1544015479.737000	69.800000
1544015479.817000	60.300000
1544015479.897000	29.100000
1544015479.997000	8.100000
1544015480.077000	2.300000
1544015480.177000	1.400000
1544015480.257000	1.400000
1544015480.337000	1.300000
1544015480.437000	1.200000
1544015480.517000	1.000000
1544015480.557000		TRIG
1544015480.597000	1.000000
1544015480.697000	1.300000
1544015480.777000	1.300000
1544015480.877000	1.100000
1544015480.957000	1.700000
1544015481.037000	7.900000
1544015481.137000	26.300000
1544015481.217000	51.100000
1544015481.297000	69.000000
1544015481.397000	58.500000
1544015481.477000	27.900000
1544015481.577000	7.700000
1544015481.657000	2.200000
1544015481.737000	1.300000
1544015481.837000	1.300000
1544015481.917000	1.000000
1544015481.997000	0.900000
1544015482.097000	0.800000
1544015482.137000		TRIG
1544015482.177000	0.700000
1544015482.277000	1.100000
1544015482.357000	1.200000
1544015482.437000	1.000000
1544015482.537000	1.500000
1544015482.617000	8.500000
1544015482.717000	28.400000
1544015482.797000	53.000000
1544015482.877000	69.500000
1544015482.977000	56.600000
1544015483.057000	25.700000
1544015483.137000	7.000000
1544015483.237000	1.900000
1544015483.317000	0.900000
1544015483.397000	0.900000
1544015483.497000	0.800000
1544015483.577000	0.800000
1544015483.677000	0.700000
1544015483.697000		TRIG
1544015483.757000	0.500000
1544015483.837000	0.800000
1544015483.937000	1.000000
1544015484.017000	0.800000
1544015484.117000	1.700000
1544015484.197000	10.600000
1544015484.277000	33.000000
1544015484.377000	58.200000
1544015484.457000	71.400000
1544015484.537000	53.600000
1544015484.637000	22.400000
1544015484.717000	5.800000
1544015484.817000	1.900000
1544015484.897000	1.100000
1544015484.977000	1.100000
1544015485.077000	1.100000
1544015485.157000	1.100000
1544015485.277000	1.100000
1544015485.297000		TRIG
1544015485.337000	1.100000
1544015485.417000	1.200000
1544015485.517000	1.200000
1544015485.597000	1.300000
1544015485.677000	2.400000
1544015485.777000	11.600000
1544015485.857000	34.000000
1544015485.957000	59.700000
1544015486.037000	72.200000
1544015486.117000	52.700000
1544015486.217000	21.200000
1544015486.297000	5.300000
1544015486.377000	1.800000
1544015486.477000	1.200000
1544015486.557000	1.000000
1544015486.637000	0.800000
1544015486.737000	0.600000
1544015486.837000	0.400000
1544015486.857000		TRIG
1544015486.917000	0.500000
1544015486.997000	0.700000
1544015487.077000	0.700000
1544015487.177000	0.800000
1544015487.257000	2.200000
1544015487.357000	12.300000
1544015487.437000	34.400000
1544015487.517000	58.700000
1544015487.617000	68.600000
1544015487.697000	46.800000
1544015487.777000	17.100000
1544015487.877000	4.100000
1544015487.957000	1.400000
1544015488.057000	1.300000
1544015488.137000	1.200000
1544015488.217000	1.200000
1544015488.317000	1.200000
1544015488.417000	1.100000
1544015488.437000		TRIG
1544015488.477000	1.200000
1544015488.577000	1.400000
1544015488.657000	1.000000
1544015488.757000	0.900000
1544015488.837000	2.700000
1544015488.917000	13.700000
1544015489.017000	36.600000
1544015489.097000	61.900000
1544015489.198000	72.400000
1544015489.278000	50.300000
1544015489.358000	19.100000
1544015489.458000	4.600000
1544015489.538000	1.600000
1544015489.618000	1.200000
1544015489.718000	1.100000
1544015489.798000	1.000000
1544015489.878000	0.900000
1544015489.978000	0.700000
1544015489.998000		TRIG
1544015490.058000	0.800000
1544015490.158000	0.900000
1544015490.238000	0.600000
1544015490.318000	0.500000
1544015490.418000	2.800000
1544015490.498000	14.400000
1544015490.598000	36.600000
1544015490.678000	60.900000
1544015490.758000	69.000000
1544015490.858000	45.400000
1544015490.938000	16.000000
1544015491.018000	3.700000
1544015491.118000	0.900000
1544015491.198000	0.700000
1544015491.298000	0.800000
1544015491.378000	0.600000
1544015491.458000	0.700000
1544015491.558000	0.500000
1544015491.578000		TRIG
1544015491.638000	0.700000
1544015491.718000	1.000000
1544015491.818000	1.000000
1544015491.898000	1.000000
1544015491.998000	3.700000
1544015492.078000	17.700000
1544015492.158000	42.500000
1544015492.258000	65.600000
1544015492.338000	69.700000
1544015492.438000	44.000000
1544015492.518000	15.700000
1544015492.598000	4.100000
1544015492.698000	1.400000
1544015492.778000	1.100000
1544015492.858000	1.200000
1544015492.958000	1.000000
1544015493.038000	1.000000
1544015493.138000	0.700000
1544015493.158000		TRIG
1544015493.218000	0.800000
1544015493.298000	1.000000
1544015493.398000	0.800000
1544015493.477000	0.700000
1544015493.557000	3.500000
1544015493.657000	17.300000
1544015493.737000	40.500000
1544015493.837000	62.600000
1544015493.917000	65.600000
1544015493.997000	40.100000
1544015494.097000	13.700000
1544015494.177000	3.500000
1544015494.257000	1.400000
1544015494.357000	1.200000
1544015494.437000	1.500000
1544015494.537000	1.500000
1544015494.617000	1.300000
1544015494.717000		TRIG
1544015494.737000	1.100000
1544015494.797000	1.300000
1544015494.877000	1.400000
1544015494.957000	1.100000
1544015495.057000	1.100000
1544015495.137000	4.200000
1544015495.237000	19.100000
1544015495.317000	43.800000
1544015495.397000	66.200000
1544015495.497000	66.400000
1544015495.577000	38.300000
1544015495.677000	12.200000
1544015495.757000	3.000000
1544015495.837000	1.000000
1544015495.937000	0.600000
1544015496.017000	0.600000
1544015496.097000	0.700000
1544015496.197000	0.600000
1544015496.277000		TRIG
1544015496.297000	0.400000
1544015496.377000	0.600000
1544015496.457000	0.800000
1544015496.537000	0.700000
1544015496.637000	0.900000
1544015496.717000	4.800000
1544015496.797000	21.400000
1544015496.897000	47.700000
1544015496.977000	69.500000
1544015497.077000	63.200000
1544015497.157000	31.800000
1544015497.237000	8.900000
1544015497.337000	2.600000
1544015497.417000	1.200000
1544015497.497000	1.100000
1544015497.597000	0.900000
1544015497.677000	1.100000
1544015497.777000	1.100000
1544015497.857000		TRIG
1544015497.877000	0.800000
1544015497.937000	0.800000
1544015498.037000	0.800000
1544015498.117000	0.500000
1544015498.197000	0.700000
1544015498.297000	5.300000
1544015498.377000	22.400000
1544015498.477000	48.000000
1544015498.557000	68.900000
1544015498.637000	64.000000
1544015498.737000	33.600000
1544015498.817000	9.800000
1544015498.917000	2.400000
1544015498.997000	0.800000
1544015499.077000	0.700000
1544015499.177000	0.600000
1544015499.257000	0.600000
1544015499.337000	0.700000
1544015499.437000		TRIG
1544015499.457000	0.600000
1544015499.517000	0.800000
1544015499.617000	0.800000
1544015499.697000	0.600000
1544015499.777000	0.800000
1544015499.877000	6.300000
1544015499.957000	25.200000
1544015500.037000	51.100000
1544015500.137000	70.600000
1544015500.217000	61.400000
1544015500.317000	30.000000
1544015500.397000	8.200000
1544015500.477000	2.100000
1544015500.577000	0.800000
1544015500.657000	0.800000
1544015500.737000	0.800000
1544015500.837000	0.800000
1544015500.917000	0.800000
1544015501.017000		TRIG
1544015501.037000	0.900000
1544015501.097000	1.000000
1544015501.177000	1.000000
1544015501.277000	0.800000
1544015501.357000	1.200000
1544015501.437000	7.000000
1544015501.537000	26.300000
1544015501.617000	52.500000
1544015501.717000	71.300000
1544015501.797000	61.100000
1544015501.877000	29.200000
1544015501.977000	8.100000
1544015502.057000	2.400000
1544015502.157000	1.200000
1544015502.237000	1.100000
1544015502.317000	1.000000
1544015502.417000	0.900000
1544015502.497000	1.000000
1544015502.537000		TRIG
1544015502.577000	1.100000
1544015502.677000	1.300000
1544015502.757000	1.200000
1544015502.857000	0.900000
1544015502.937000	1.200000
1544015503.017000	7.900000
1544015503.117000	29.200000
1544015503.197000	56.800000
1544015503.277000	75.900000
1544015503.377000	62.300000
1544015503.457000	28.100000
1544015503.557000	7.200000
1544015503.637000	1.900000
1544015503.717000	1.000000
1544015503.817000	1.000000
1544015503.897000	1.000000
1544015503.977000	1.000000
1544015504.077000	1.000000
1544015504.117000		TRIG
1544015504.157000	1.200000
1544015504.257000	1.400000
1544015504.337000	1.300000
1544015504.417000	1.000000
1544015504.517000	1.600000
1544015504.597000	8.600000
1544015504.697000	28.300000
1544015504.777000	52.700000
1544015504.857000	67.300000
1544015504.957000	52.300000
1544015505.037000	22.200000
1544015505.117000	5.100000
1544015505.217000	0.800000
1544015505.297000	0.000000
1544015505.377000	0.100000
1544015505.477000	0.100000
1544015505.557000	0.000000
1544015505.657000	-0.000000
1544015505.677000		TRIG
1544015505.737000	0.200000
1544015505.817000	0.500000
1544015505.917000	0.500000
1544015505.997000	0.400000
1544015506.097000	1.300000
1544015506.177000	9.300000
1544015506.257000	29.700000
1544015506.357000	54.400000
1544015506.437000	68.700000
1544015506.517000	53.200000
1544015506.618000	22.800000
1544015506.698000	5.700000
1544015506.798000	1.400000
1544015506.878000	0.500000
1544015506.958000	0.500000
1544015507.058000	0.500000
1544015507.138000	0.500000
1544015507.258000	0.400000
1544015507.278000		TRIG
1544015507.318000	0.400000
1544015507.398000	0.900000
1544015507.498000	1.000000
1544015507.578000	0.900000
1544015507.658000	1.900000
1544015507.758000	11.400000
1544015507.838000	34.000000
1544015507.938000	59.800000
1544015508.018000	72.700000
1544015508.098000	53.900000
1544015508.198000	22.300000
1544015508.278000	5.500000
1544015508.358000	1.300000
1544015508.458000	0.400000
1544015508.538000	0.300000
1544015508.618000	0.200000
1544015508.718000	0.300000
1544015508.818000	0.200000
1544015508.838000		TRIG
1544015508.898000	0.300000
1544015508.978000	0.600000
1544015509.058000	0.800000
1544015509.158000	0.700000
1544015509.238000	2.000000
1544015509.338000	12.200000
1544015509.418000	36.100000
1544015509.498000	63.600000
1544015509.598000	75.400000
1544015509.678000	53.200000
1544015509.758000	20.300000
1544015509.858000	4.500000
1544015509.938000	1.100000
1544015510.038000	0.500000
1544015510.118000	0.500000
1544015510.198000	0.500000
1544015510.298000	0.500000
1544015510.398000	0.500000
1544015510.418000		TRIG
1544015510.458000	0.600000
1544015510.558000	0.800000
1544015510.638000	0.700000
1544015510.738000	0.800000
1544015510.818000	2.200000
1544015510.898000	12.300000
1544015510.997000	33.900000
1544015511.077000	57.800000
1544015511.177000	67.500000
1544015511.257000	47.200000
1544015511.337000	18.200000
1544015511.437000	4.300000
1544015511.517000	1.000000
1544015511.597000	0.500000
1544015511.697000	0.300000
1544015511.777000	0.200000
1544015511.877000	0.200000
1544015511.957000	0.100000
1544015511.977000		TRIG
1544015512.037000	0.200000
1544015512.137000	0.500000
1544015512.217000	0.600000
1544015512.297000	0.700000
1544015512.397000	2.800000
1544015512.477000	14.500000
1544015512.577000	38.100000
1544015512.657000	62.500000
1544015512.737000	69.900000
1544015512.837000	46.100000
1544015512.917000	16.900000
1544015512.997000	3.900000
1544015513.097000	0.900000
1544015513.177000	0.400000
1544015513.277000	0.500000
1544015513.357000	0.300000
1544015513.437000	0.300000
1544015513.537000	0.100000
1544015513.557000		TRIG
1544015513.617000	0.200000
1544015513.697000	0.500000
1544015513.797000	0.500000
1544015513.877000	0.500000
1544015513.977000	2.700000
1544015514.057000	16.200000
1544015514.137000	41.100000
1544015514.237000	64.800000
1544015514.317000	68.400000
1544015514.417000	41.900000
1544015514.497000	13.900000
1544015514.577000	3.100000
1544015514.677000	0.600000
1544015514.757000	0.100000
1544015514.837000	0.100000
1544015514.937000	0.300000
1544015515.017000	0.300000
1544015515.117000	0.200000
1544015515.137000		TRIG
1544015515.197000	0.400000
1544015515.277000	0.800000
1544015515.377000	0.800000
1544015515.457000	1.000000
1544015515.537000	3.800000
1544015515.637000	19.100000
1544015515.717000	46.300000
1544015515.817000	71.100000
1544015515.897000	72.600000
1544015515.977000	42.900000
1544015516.077000	13.900000
1544015516.157000	3.100000
1544015516.237000	0.800000
1544015516.337000	0.400000
1544015516.417000	0.400000
1544015516.517000	0.600000
1544015516.597000	0.700000
1544015516.677000		TRIG
1544015516.697000	0.500000
1544015516.777000	0.600000
1544015516.857000	0.700000
1544015516.937000	0.600000
1544015517.037000	0.700000
1544015517.117000	4.200000
1544015517.217000	19.400000
1544015517.297000	43.300000
1544015517.377000	64.700000
1544015517.477000	63.400000
1544015517.557000	35.500000
1544015517.657000	10.800000
1544015517.737000	2.400000
1544015517.817000	0.600000
1544015517.917000	0.500000
1544015517.997000	0.500000
1544015518.077000	0.800000
1544015518.177000	1.000000
1544015518.257000		TRIG
1544015518.277000	0.800000
1544015518.357000	0.900000
1544015518.437000	1.200000
1544015518.517000	1.000000
1544015518.617000	1.200000
1544015518.697000	5.300000
1544015518.777000	21.500000
1544015518.877000	45.700000
1544015518.957000	66.400000
1544015519.057000	62.900000
1544015519.137000	34.000000
1544015519.217000	10.100000
1544015519.317000	2.100000
1544015519.397000	0.500000
1544015519.477000	0.400000
1544015519.577000	0.400000
1544015519.657000	0.400000
1544015519.757000	0.600000
1544015519.837000		TRIG
1544015519.857000	0.400000
1544015519.917000	0.600000
1544015520.017000	0.700000
1544015520.097000	0.600000
1544015520.177000	0.800000
1544015520.277000	5.100000
1544015520.357000	22.500000
1544015520.457000	49.200000
1544015520.537000	72.000000
1544015520.617000	67.400000
1544015520.717000	35.700000
1544015520.797000	10.200000
1544015520.897000	1.700000
1544015520.977000	-0.100000
1544015521.057000	0.000000
1544015521.157000	-0.200000
1544015521.237000	-0.600000
1544015521.317000	-0.300000
1544015521.417000		TRIG
1544015521.437000	0.100000
1544015521.497000	0.400000
1544015521.597000	0.500000
1544015521.677000	0.400000
1544015521.757000	0.700000
1544015521.857000	5.400000
1544015521.937000	22.400000
1544015522.017000	47.400000
1544015522.117000	67.700000
1544015522.197000	62.000000
1544015522.297000	32.200000
1544015522.377000	9.300000
1544015522.457000	2.000000
1544015522.557000	0.500000
1544015522.637000	0.300000
1544015522.717000	0.200000
1544015522.817000	0.300000
1544015522.897000	0.200000
1544015522.957000		TRIG
1544015522.997000	0.300000
1544015523.077000	0.600000
1544015523.157000	0.800000
1544015523.257000	0.600000
1544015523.337000	1.100000
1544015523.437000	7.200000
1544015523.517000	27.400000
1544015523.597000	53.900000
1544015523.697000	72.700000
1544015523.777000	61.900000
1544015523.857000	29.600000
1544015523.957000	7.900000
1544015524.037000	1.900000
1544015524.138000	0.700000
1544015524.218000	0.700000
1544015524.298000	0.800000
1544015524.398000	0.900000
1544015524.478000	0.800000
1544015524.518000		TRIG
1544015524.558000	0.700000
1544015524.658000	1.200000
1544015524.738000	1.400000
1544015524.838000	1.200000
1544015524.918000	1.600000
1544015524.998000	7.600000
1544015525.098000	27.100000
1544015525.178000	52.600000
1544015525.258000	68.000000
1544015525.358000	53.200000
1544015525.438000	23.000000
1544015525.538000	6.000000
1544015525.618000	1.800000
1544015525.698000	1.000000
1544015525.798000	1.000000
1544015525.878000	1.000000
1544015525.958000	1.100000
1544015526.058000	1.000000
1544015526.098000		TRIG
1544015526.138000	0.800000
1544015526.238000	1.100000
1544015526.318000	1.400000
1544015526.398000	1.100000
1544015526.498000	1.400000
1544015526.578000	8.000000
1544015526.678000	27.500000
1544015526.758000	53.200000
1544015526.838000	69.000000
1544015526.938000	54.800000
1544015527.018000	24.800000
1544015527.098000	7.000000
1544015527.198000	2.200000
1544015527.278000	1.300000
1544015527.378000	1.400000
1544015527.458000	1.400000
1544015527.538000	1.400000
1544015527.638000	1.200000
1544015527.658000		TRIG
1544015527.718000	0.900000
1544015527.798000	1.000000
1544015527.898000	1.000000
1544015527.978000	0.700000
1544015528.078000	1.300000
1544015528.158000	9.200000
1544015528.238000	29.000000
1544015528.338000	52.300000
1544015528.417000	65.800000
1544015528.517000	50.400000
1544015528.597000	21.600000
1544015528.677000	5.700000
1544015528.777000	1.600000
1544015528.857000	0.700000
1544015528.937000	0.600000
1544015529.037000	0.600000
1544015529.117000	0.600000
1544015529.217000	0.400000
1544015529.237000		TRIG
1544015529.297000	0.300000
1544015529.377000	0.400000
1544015529.477000	0.900000
1544015529.557000	0.900000
1544015529.637000	1.900000
1544015529.737000	10.700000
1544015529.817000	33.100000
1544015529.917000	58.800000
1544015529.997000	71.500000
1544015530.077000	52.600000
1544015530.177000	21.500000
1544015530.257000	5.300000
1544015530.337000	1.500000
1544015530.437000	0.700000
1544015530.517000	0.600000
1544015530.617000	0.500000
1544015530.697000	0.500000
1544015530.817000	0.300000
1544015530.837000		TRIG
1544015530.877000	0.300000
1544015530.957000	0.500000
1544015531.037000	0.800000
1544015531.137000	0.900000
1544015531.217000	2.000000
1544015531.317000	11.000000
1544015531.397000	31.700000
1544015531.477000	55.100000
1544015531.577000	66.800000
1544015531.657000	48.600000
1544015531.757000	19.900000
1544015531.837000	5.000000
1544015531.917000	1.300000
1544015532.017000	0.600000
1544015532.097000	0.400000
1544015532.177000	0.300000
1544015532.277000	0.300000
1544015532.377000	0.200000
1544015532.397000		TRIG
1544015532.457000	0.400000
1544015532.537000	0.700000
1544015532.617000	0.700000
1544015532.717000	1.000000
1544015532.797000	2.800000
1544015532.877000	13.500000
1544015532.977000	36.300000
1544015533.057000	61.900000
1544015533.157000	70.700000
1544015533.237000	47.500000
1544015533.317000	17.900000
1544015533.417000	4.200000
1544015533.497000	1.000000
1544015533.577000	0.700000
1544015533.677000	0.700000
1544015533.757000	0.700000
1544015533.857000	0.700000
1544015533.937000	0.600000
1544015533.957000		TRIG
1544015534.017000	0.600000
1544015534.117000	0.600000
1544015534.197000	0.400000
1544015534.277000	0.500000
1544015534.377000	2.400000
1544015534.457000	13.000000
1544015534.557000	34.900000
1544015534.637000	57.900000
1544015534.717000	63.700000
1544015534.817000	41.100000
1544015534.897000	15.000000
1544015534.977000	4.000000
1544015535.077000	1.400000
1544015535.157000	1.100000
1544015535.257000	1.200000
1544015535.337000	1.200000
1544015535.417000	1.300000
1544015535.517000	1.300000
1544015535.597000	1.400000
1544015535.697000	1.400000
1544015535.777000	1.400000
1544015535.857000	1.300000
1544015535.957000	1.500000
1544015536.037000	1.500000
1544015536.117000	1.500000
1544015536.217000	1.400000
1544015536.297000	1.400000
1544015536.397000	1.400000
1544015536.477000	1.300000
1544015536.557000	1.300000
1544015536.657000	1.300000
1544015536.737000	1.500000
1544015536.817000	1.500000
1544015536.917000	1.500000
1544015536.997000	1.400000
1544015537.097000	1.400000
1544015537.177000	1.400000
1544015537.257000	1.400000
1544015537.357000	1.400000
