# Supplementary material for: Dynamic MRI of plantar flexion: A comprehensive repeatability study of electrical stimulation-gated muscle contraction standardized on evoked force
Source: PLoS One. 2020 Nov 5;15(11):e0241832. doi: 10.1371/journal.pone.0241832 (PMC7644050; doi:10.1371/journal.pone.0241832)
Supplement: S1 File — (ZIP) [file pone.0241832.s001.zip › Force/S4_D0.txt]

time	force	other
1542200542.413000	8.600000
1542200542.493000	19.200000
1542200542.593000	30.700000
1542200542.673000	33.700000
1542200542.753000	27.300000
1542200542.853000	16.100000
1542200542.933000	9.000000
1542200543.033000	6.600000
1542200543.113000	6.300000
1542200543.193000	6.100000
1542200543.293000	6.200000
1542200543.373000	6.200000
1542200543.453000	6.300000
1542200543.553000	6.500000
1542200543.573000		TRIG
1542200543.633000	6.600000
1542200543.733000	6.900000
1542200543.813000	7.100000
1542200543.893000	7.000000
1542200543.993000	10.100000
1542200544.073000	21.300000
1542200544.173000	31.900000
1542200544.253000	34.900000
1542200544.333000	28.000000
1542200544.433000	16.300000
1542200544.513000	9.300000
1542200544.593000	6.900000
1542200544.693000	6.400000
1542200544.773000	6.100000
1542200544.853000	6.000000
1542200544.954000	5.900000
1542200545.034000	5.900000
1542200545.134000	5.900000
1542200545.154000		TRIG
1542200545.214000	5.800000
1542200545.294000	5.900000
1542200545.394000	6.400000
1542200545.474000	6.600000
1542200545.574000	10.500000
1542200545.654000	23.000000
1542200545.734000	32.800000
1542200545.834000	33.500000
1542200545.914000	26.000000
1542200545.994000	14.900000
1542200546.094000	8.800000
1542200546.174000	6.900000
1542200546.274000	6.500000
1542200546.354000	6.100000
1542200546.434000	6.300000
1542200546.534000	6.400000
1542200546.614000	6.200000
1542200546.714000	6.100000
1542200546.734000		TRIG
1542200546.794000	6.100000
1542200546.874000	6.100000
1542200546.974000	6.400000
1542200547.054000	7.100000
1542200547.134000	12.200000
1542200547.234000	25.600000
1542200547.314000	35.000000
1542200547.414000	34.700000
1542200547.494000	25.600000
1542200547.574000	14.200000
1542200547.674000	8.200000
1542200547.754000	6.500000
1542200547.834000	6.200000
1542200547.934000	6.200000
1542200548.014000	6.300000
1542200548.114000	6.400000
1542200548.194000	6.500000
1542200548.274000		TRIG
1542200548.294000	6.700000
1542200548.374000	6.600000
1542200548.454000	6.700000
1542200548.534000	6.400000
1542200548.634000	7.000000
1542200548.714000	12.000000
1542200548.814000	25.000000
1542200548.894000	33.000000
1542200548.974000	32.800000
1542200549.074000	24.400000
1542200549.154000	13.400000
1542200549.234000	7.900000
1542200549.334000	6.200000
1542200549.414000	5.800000
1542200549.514000	5.700000
1542200549.594000	5.700000
1542200549.674000	5.700000
1542200549.774000	6.000000
1542200549.854000		TRIG
1542200549.874000	6.000000
1542200549.934000	6.000000
1542200550.034000	5.900000
1542200550.114000	6.000000
1542200550.214000	6.400000
1542200550.294000	11.300000
1542200550.374000	24.300000
1542200550.474000	34.200000
1542200550.554000	34.700000
1542200550.654000	25.400000
1542200550.734000	13.800000
1542200550.814000	8.000000
1542200550.914000	6.500000
1542200550.994000	6.200000
1542200551.074000	5.900000
1542200551.174000	5.800000
1542200551.254000	5.800000
1542200551.354000	5.800000
1542200551.434000		TRIG
1542200551.454000	5.900000
1542200551.514000	5.800000
1542200551.614000	5.700000
1542200551.694000	5.800000
1542200551.774000	6.300000
1542200551.874000	13.100000
1542200551.954000	27.400000
1542200552.054000	35.600000
1542200552.134000	33.300000
1542200552.214000	22.400000
1542200552.314000	11.900000
1542200552.394000	7.500000
1542200552.474000	6.300000
1542200552.574000	6.100000
1542200552.654000	6.100000
1542200552.754000	6.100000
1542200552.834000	6.200000
1542200552.914000	6.300000
1542200553.014000		TRIG
1542200553.034000	6.400000
1542200553.094000	6.200000
1542200553.174000	6.200000
1542200553.274000	6.500000
1542200553.354000	7.100000
1542200553.454000	14.200000
1542200553.534000	28.100000
1542200553.614000	36.100000
1542200553.714000	34.100000
1542200553.794000	23.300000
1542200553.894000	12.300000
1542200553.974000	7.400000
1542200554.054000	6.000000
1542200554.154000	5.700000
1542200554.234000	5.500000
1542200554.314000	5.700000
1542200554.414000	6.000000
1542200554.494000	5.900000
1542200554.554000		TRIG
1542200554.594000	5.800000
1542200554.674000	5.800000
1542200554.754000	6.000000
1542200554.854000	6.100000
1542200554.934000	7.200000
1542200555.014000	14.700000
1542200555.114000	27.400000
1542200555.194000	33.700000
1542200555.294000	31.200000
1542200555.374000	20.700000
1542200555.454000	11.300000
1542200555.554000	7.600000
1542200555.634000	6.500000
1542200555.714000	6.200000
1542200555.814000	6.000000
1542200555.894000	6.000000
1542200555.994000	6.000000
1542200556.074000	6.000000
1542200556.114000		TRIG
1542200556.154000	5.900000
1542200556.254000	5.900000
1542200556.334000	5.800000
1542200556.434000	5.800000
1542200556.514000	6.700000
1542200556.594000	14.600000
1542200556.694000	28.300000
1542200556.774000	34.700000
1542200556.854000	31.200000
1542200556.954000	20.600000
1542200557.034000	11.200000
1542200557.134000	7.300000
1542200557.214000	6.300000
1542200557.293000	6.100000
1542200557.393000	6.100000
1542200557.473000	6.100000
1542200557.553000	6.200000
1542200557.653000	6.100000
1542200557.693000		TRIG
1542200557.733000	6.300000
1542200557.833000	6.500000
1542200557.913000	6.300000
1542200557.993000	6.200000
1542200558.093000	7.400000
1542200558.173000	16.400000
1542200558.273000	30.300000
1542200558.353000	35.400000
1542200558.433000	30.500000
1542200558.533000	19.200000
1542200558.613000	10.400000
1542200558.693000	6.900000
1542200558.793000	5.800000
1542200558.873000	5.800000
1542200558.973000	5.900000
1542200559.053000	5.900000
1542200559.133000	5.800000
1542200559.233000	5.800000
1542200559.253000		TRIG
1542200559.313000	5.800000
1542200559.393000	5.800000
1542200559.493000	5.900000
1542200559.573000	6.100000
1542200559.673000	7.700000
1542200559.753000	16.800000
1542200559.833000	29.500000
1542200559.933000	34.600000
1542200560.013000	30.100000
1542200560.113000	18.800000
1542200560.193000	10.200000
1542200560.273000	7.100000
1542200560.373000	6.400000
1542200560.453000	6.100000
1542200560.533000	6.000000
1542200560.633000	5.900000
1542200560.713000	5.900000
1542200560.833000	5.900000
1542200560.853000		TRIG
1542200560.893000	5.800000
1542200560.973000	5.700000
1542200561.073000	5.700000
1542200561.153000	6.000000
1542200561.233000	7.900000
1542200561.333000	18.000000
1542200561.413000	30.000000
1542200561.513000	33.800000
1542200561.593000	28.900000
1542200561.673000	17.800000
1542200561.773000	9.700000
1542200561.853000	6.600000
1542200561.933000	5.800000
1542200562.033000	5.600000
1542200562.113000	5.600000
1542200562.213000	5.600000
1542200562.293000	6.100000
1542200562.394000	6.300000
1542200562.414000		TRIG
1542200562.474000	6.300000
1542200562.554000	6.200000
1542200562.634000	6.300000
1542200562.734000	6.500000
1542200562.814000	8.700000
1542200562.914000	19.700000
1542200562.994000	31.800000
1542200563.074000	34.600000
1542200563.174000	28.300000
1542200563.254000	16.600000
1542200563.334000	9.100000
1542200563.434000	6.800000
1542200563.514000	6.100000
1542200563.614000	5.800000
1542200563.694000	5.700000
1542200563.774000	5.700000
1542200563.874000	5.700000
1542200563.974000	5.700000
1542200563.994000		TRIG
1542200564.054000	5.700000
1542200564.134000	5.700000
1542200564.214000	5.700000
1542200564.314000	5.700000
1542200564.394000	8.200000
1542200564.474000	19.700000
1542200564.574000	31.500000
1542200564.654000	34.800000
1542200564.754000	29.100000
1542200564.834000	17.500000
1542200564.914000	9.500000
1542200565.014000	6.700000
1542200565.094000	6.100000
1542200565.174000	6.000000
1542200565.274000	6.100000
1542200565.354000	6.200000
1542200565.454000	6.000000
1542200565.534000	6.300000
1542200565.554000		TRIG
1542200565.614000	6.400000
1542200565.714000	6.100000
1542200565.794000	6.000000
1542200565.874000	6.000000
1542200565.974000	8.800000
1542200566.054000	20.000000
1542200566.154000	31.400000
1542200566.234000	33.700000
1542200566.314000	27.300000
1542200566.414000	16.100000
1542200566.494000	8.800000
1542200566.574000	6.300000
1542200566.674000	6.000000
1542200566.754000	5.900000
1542200566.854000	5.700000
1542200566.934000	5.700000
1542200567.014000	5.700000
1542200567.114000	5.900000
1542200567.134000		TRIG
1542200567.194000	5.900000
1542200567.294000	5.900000
1542200567.374000	5.900000
1542200567.454000	6.200000
1542200567.554000	10.100000
1542200567.634000	23.000000
1542200567.714000	34.400000
1542200567.814000	36.100000
1542200567.894000	28.100000
1542200567.994000	15.400000
1542200568.074000	8.400000
1542200568.154000	6.300000
1542200568.254000	5.800000
1542200568.334000	5.700000
1542200568.414000	5.700000
1542200568.514000	5.700000
1542200568.594000	5.700000
1542200568.694000	5.700000
1542200568.714000		TRIG
1542200568.774000	5.600000
1542200568.854000	5.400000
1542200568.954000	5.700000
1542200569.034000	6.200000
1542200569.134000	10.600000
1542200569.214000	23.500000
1542200569.294000	32.800000
1542200569.394000	32.000000
1542200569.474000	23.300000
1542200569.554000	13.200000
1542200569.654000	7.900000
1542200569.734000	6.200000
1542200569.834000	5.800000
1542200569.914000	5.800000
1542200569.994000	5.700000
1542200570.094000	5.900000
1542200570.174000	6.300000
1542200570.254000		TRIG
1542200570.274000	6.300000
1542200570.354000	6.200000
1542200570.434000	6.300000
1542200570.534000	6.400000
1542200570.614000	6.700000
1542200570.694000	11.800000
1542200570.794000	26.100000
1542200570.874000	36.400000
1542200570.954000	35.900000
1542200571.054000	25.900000
1542200571.134000	13.700000
1542200571.234000	8.000000
1542200571.314000	6.300000
1542200571.394000	5.800000
1542200571.494000	5.600000
1542200571.574000	5.500000
1542200571.654000	5.600000
1542200571.754000	5.600000
1542200571.834000		TRIG
1542200571.854000	5.600000
1542200571.934000	5.700000
1542200572.014000	5.600000
1542200572.094000	5.600000
1542200572.194000	6.000000
1542200572.274000	11.600000
1542200572.374000	25.000000
1542200572.454000	33.800000
1542200572.534000	33.300000
1542200572.634000	23.800000
1542200572.714000	12.900000
1542200572.794000	7.900000
1542200572.894000	6.400000
1542200572.974000	6.100000
1542200573.074000	6.000000
1542200573.154000	6.000000
1542200573.234000	6.100000
1542200573.334000	5.900000
1542200573.414000		TRIG
1542200573.434000	5.800000
1542200573.494000	6.000000
1542200573.594000	5.900000
1542200573.674000	5.800000
1542200573.774000	6.300000
1542200573.854000	13.300000
1542200573.934000	26.600000
1542200574.034000	33.700000
1542200574.114000	31.500000
1542200574.214000	21.800000
1542200574.294000	11.900000
1542200574.374000	7.300000
1542200574.474000	5.800000
1542200574.554000	5.600000
1542200574.634000	5.700000
1542200574.734000	5.700000
1542200574.813000	5.600000
1542200574.913000	5.700000
1542200574.993000		TRIG
1542200575.013000	5.800000
1542200575.073000	5.900000
1542200575.173000	6.000000
1542200575.253000	6.200000
1542200575.333000	7.000000
1542200575.433000	14.600000
1542200575.513000	28.000000
1542200575.613000	35.200000
1542200575.693000	33.800000
1542200575.773000	23.300000
1542200575.873000	12.200000
1542200575.953000	7.400000
1542200576.033000	6.000000
1542200576.133000	5.700000
1542200576.213000	5.600000
1542200576.313000	5.500000
1542200576.393000	5.500000
1542200576.473000	5.600000
1542200576.533000		TRIG
1542200576.573000	5.600000
1542200576.653000	5.500000
1542200576.733000	5.400000
1542200576.833000	5.700000
1542200576.913000	6.800000
1542200577.013000	15.200000
1542200577.093000	29.400000
1542200577.173000	35.900000
1542200577.273000	31.800000
1542200577.353000	20.200000
1542200577.453000	10.500000
1542200577.533000	6.700000
1542200577.613000	5.800000
1542200577.713000	5.700000
1542200577.793000	5.800000
1542200577.873000	5.800000
1542200577.973000	5.900000
1542200578.053000	6.300000
1542200578.093000		TRIG
1542200578.153000	6.300000
1542200578.233000	6.200000
1542200578.313000	6.200000
1542200578.413000	6.400000
1542200578.493000	7.300000
1542200578.593000	14.700000
1542200578.673000	27.500000
1542200578.753000	34.100000
1542200578.853000	31.700000
1542200578.933000	21.200000
1542200579.013000	11.000000
1542200579.113000	6.800000
1542200579.193000	5.800000
1542200579.273000	5.500000
1542200579.373000	5.400000
1542200579.453000	5.500000
1542200579.553000	5.600000
1542200579.633000	5.600000
1542200579.673000		TRIG
1542200579.713000	5.600000
1542200579.813000	5.500000
1542200579.894000	5.500000
1542200579.994000	5.500000
1542200580.074000	7.300000
1542200580.154000	17.900000
1542200580.254000	31.300000
1542200580.334000	36.100000
1542200580.414000	31.700000
1542200580.514000	19.900000
1542200580.594000	10.600000
1542200580.694000	7.100000
1542200580.774000	6.200000
1542200580.854000	6.100000
1542200580.954000	6.000000
1542200581.034000	6.000000
1542200581.114000	5.900000
1542200581.214000	5.800000
1542200581.234000		TRIG
1542200581.294000	5.600000
1542200581.394000	5.800000
1542200581.474000	5.900000
1542200581.554000	5.800000
1542200581.654000	7.600000
1542200581.734000	17.700000
1542200581.834000	29.600000
1542200581.914000	33.400000
1542200581.994000	29.500000
1542200582.094000	18.900000
1542200582.174000	10.000000
1542200582.254000	6.600000
1542200582.354000	5.500000
1542200582.434000	5.400000
1542200582.514000	5.500000
1542200582.614000	5.500000
1542200582.694000	5.500000
1542200582.814000	5.600000
1542200582.834000		TRIG
1542200582.874000	5.700000
1542200582.954000	5.700000
1542200583.054000	5.800000
1542200583.134000	5.900000
1542200583.234000	8.100000
1542200583.314000	18.700000
1542200583.394000	31.600000
1542200583.494000	36.300000
1542200583.574000	31.500000
1542200583.654000	19.100000
1542200583.754000	9.900000
1542200583.834000	6.500000
1542200583.934000	5.700000
1542200584.014000	5.500000
1542200584.094000	5.400000
1542200584.194000	5.400000
1542200584.274000	5.400000
1542200584.374000	5.500000
1542200584.394000		TRIG
1542200584.454000	5.400000
1542200584.534000	5.300000
1542200584.634000	5.500000
1542200584.714000	5.700000
1542200584.794000	8.100000
1542200584.894000	19.400000
1542200584.974000	32.600000
1542200585.074000	36.800000
1542200585.154000	30.700000
1542200585.234000	18.100000
1542200585.334000	9.400000
1542200585.414000	6.300000
1542200585.494000	5.600000
1542200585.594000	5.600000
1542200585.674000	5.500000
1542200585.774000	5.800000
1542200585.854000	6.100000
1542200585.954000	6.200000
1542200585.974000		TRIG
1542200586.034000	6.100000
1542200586.114000	6.000000
1542200586.194000	5.900000
1542200586.294000	5.900000
1542200586.374000	8.500000
1542200586.474000	19.500000
1542200586.554000	31.400000
1542200586.634000	34.500000
1542200586.734000	28.000000
1542200586.814000	16.000000
1542200586.894000	8.700000
1542200586.994000	6.200000
1542200587.074000	5.400000
1542200587.174000	5.300000
1542200587.254000	5.300000
1542200587.334000	5.400000
1542200587.434000	5.400000
1542200587.514000	5.400000
1542200587.534000		TRIG
1542200587.594000	5.400000
1542200587.694000	5.400000
1542200587.774000	5.400000
1542200587.874000	5.500000
1542200587.954000	9.400000
1542200588.034000	22.600000
1542200588.134000	34.000000
1542200588.214000	35.200000
1542200588.314000	26.600000
1542200588.394000	14.900000
1542200588.474000	8.600000
1542200588.574000	6.600000
1542200588.654000	6.000000
1542200588.734000	5.900000
1542200588.834000	5.700000
1542200588.914000	5.700000
1542200589.014000	5.500000
1542200589.094000	5.600000
1542200589.114000		TRIG
1542200589.174000	5.700000
1542200589.274000	5.600000
1542200589.354000	5.500000
1542200589.434000	5.700000
1542200589.534000	10.000000
1542200589.614000	23.300000
1542200589.714000	33.800000
1542200589.794000	34.600000
1542200589.874000	27.000000
1542200589.974000	15.400000
1542200590.054000	8.300000
1542200590.134000	5.800000
1542200590.234000	5.600000
1542200590.314000	5.600000
1542200590.414000	5.500000
1542200590.494000	5.400000
1542200590.574000	5.500000
1542200590.674000		TRIG
1542200590.694000	5.600000
1542200590.754000	5.600000
1542200590.834000	5.700000
1542200590.934000	5.800000
1542200591.014000	6.100000
1542200591.114000	10.800000
1542200591.194000	23.900000
1542200591.274000	34.000000
1542200591.374000	35.400000
1542200591.454000	27.600000
1542200591.554000	15.400000
1542200591.634000	8.400000
1542200591.714000	6.100000
1542200591.814000	5.600000
1542200591.894000	5.400000
1542200591.974000	5.300000
1542200592.074000	5.300000
1542200592.154000	5.300000
1542200592.253000		TRIG
1542200592.273000	5.300000
1542200592.333000	5.300000
1542200592.413000	5.100000
1542200592.513000	5.400000
1542200592.593000	5.900000
1542200592.693000	11.000000
1542200592.773000	23.700000
1542200592.853000	32.600000
1542200592.953000	32.600000
1542200593.033000	24.300000
1542200593.113000	13.600000
1542200593.213000	7.800000
1542200593.293000	5.900000
1542200593.393000	5.500000
1542200593.473000	5.500000
1542200593.553000	5.300000
1542200593.653000	5.700000
1542200593.733000	5.900000
1542200593.813000		TRIG
1542200593.833000	5.900000
1542200593.913000	5.900000
1542200593.993000	5.900000
1542200594.093000	6.000000
1542200594.173000	6.500000
1542200594.253000	13.000000
1542200594.353000	26.800000
1542200594.433000	35.000000
1542200594.513000	34.600000
1542200594.613000	25.000000
1542200594.693000	12.900000
1542200594.793000	7.400000
1542200594.873000	5.700000
1542200594.953000	5.400000
1542200595.053000	5.200000
1542200595.133000	5.300000
1542200595.213000	5.300000
1542200595.313000	5.300000
1542200595.393000		TRIG
1542200595.413000	5.400000
1542200595.493000	5.300000
1542200595.573000	5.200000
1542200595.653000	5.300000
1542200595.753000	6.000000
1542200595.833000	13.000000
1542200595.933000	27.200000
1542200596.013000	35.800000
1542200596.093000	34.700000
1542200596.193000	24.300000
1542200596.273000	12.600000
1542200596.353000	7.300000
1542200596.453000	5.800000
1542200596.533000	5.600000
1542200596.633000	5.500000
1542200596.713000	5.500000
1542200596.793000	5.500000
1542200596.893000	5.400000
1542200596.973000		TRIG
1542200596.993000	5.400000
1542200597.053000	5.600000
1542200597.153000	5.400000
1542200597.233000	5.300000
1542200597.334000	6.100000
1542200597.414000	13.400000
1542200597.494000	27.700000
1542200597.594000	36.800000
1542200597.674000	35.700000
1542200597.774000	24.200000
1542200597.854000	12.200000
1542200597.934000	6.900000
1542200598.034000	5.300000
1542200598.114000	5.200000
1542200598.194000	5.300000
1542200598.294000	5.300000
1542200598.374000	5.300000
1542200598.454000	5.400000
1542200598.514000		TRIG
1542200598.554000	5.500000
1542200598.634000	5.600000
1542200598.734000	5.700000
1542200598.814000	5.800000
1542200598.894000	6.700000
1542200598.994000	14.500000
1542200599.074000	28.400000
1542200599.174000	35.700000
1542200599.254000	33.800000
1542200599.334000	23.300000
1542200599.434000	12.100000
1542200599.514000	7.000000
1542200599.594000	5.600000
1542200599.694000	5.300000
1542200599.774000	5.300000
1542200599.874000	5.300000
1542200599.954000	5.200000
1542200600.034000	5.200000
1542200600.074000		TRIG
1542200600.134000	5.300000
1542200600.214000	5.200000
1542200600.294000	5.200000
1542200600.394000	5.100000
1542200600.474000	6.800000
1542200600.574000	16.200000
1542200600.654000	29.600000
1542200600.734000	36.000000
1542200600.834000	33.000000
1542200600.914000	21.500000
1542200601.014000	11.000000
1542200601.094000	6.700000
1542200601.174000	5.600000
1542200601.274000	5.400000
1542200601.354000	5.500000
1542200601.434000	5.700000
1542200601.534000	5.600000
1542200601.614000	5.700000
1542200601.654000		TRIG
1542200601.714000	5.900000
1542200601.794000	5.900000
1542200601.874000	5.800000
1542200601.974000	5.600000
1542200602.054000	7.100000
1542200602.134000	16.700000
1542200602.234000	30.300000
1542200602.314000	36.500000
1542200602.414000	32.500000
1542200602.494000	19.900000
1542200602.574000	9.800000
1542200602.674000	6.100000
1542200602.754000	5.300000
1542200602.834000	5.300000
1542200602.934000	5.500000
1542200603.014000	5.500000
1542200603.114000	5.600000
1542200603.194000	5.600000
1542200603.214000		TRIG
1542200603.274000	5.700000
1542200603.374000	5.700000
1542200603.454000	5.900000
1542200603.534000	6.100000
1542200603.634000	8.100000
1542200603.714000	17.200000
1542200603.814000	28.500000
1542200603.894000	33.900000
1542200603.974000	32.000000
1542200604.074000	21.500000
1542200604.154000	11.200000
1542200604.254000	6.800000
1542200604.334000	5.700000
1542200604.414000	5.500000
1542200604.514000	5.500000
1542200604.594000	5.500000
1542200604.674000	5.400000
1542200604.794000	5.400000
1542200604.814000		TRIG
1542200604.854000	5.200000
1542200604.954000	5.100000
1542200605.034000	5.000000
1542200605.114000	5.300000
1542200605.214000	7.800000
1542200605.294000	19.100000
1542200605.374000	32.100000
1542200605.474000	35.600000
1542200605.554000	29.700000
1542200605.654000	17.800000
1542200605.734000	9.200000
1542200605.814000	6.000000
1542200605.914000	5.200000
1542200605.994000	5.000000
1542200606.074000	4.900000
1542200606.174000	5.200000
1542200606.254000	5.400000
1542200606.354000	5.500000
1542200606.374000		TRIG
1542200606.434000	5.500000
1542200606.514000	5.600000
1542200606.614000	5.700000
1542200606.694000	5.800000
1542200606.774000	8.600000
1542200606.874000	19.800000
1542200606.954000	31.600000
1542200607.054000	35.000000
1542200607.134000	28.800000
1542200607.214000	16.900000
1542200607.314000	9.100000
1542200607.394000	6.200000
1542200607.494000	5.400000
1542200607.574000	5.200000
1542200607.654000	5.200000
1542200607.754000	5.200000
1542200607.834000	5.200000
1542200607.934000	5.200000
1542200607.954000		TRIG
1542200608.014000	5.100000
1542200608.094000	5.000000
1542200608.194000	5.000000
1542200608.274000	5.000000
1542200608.354000	8.700000
1542200608.454000	21.600000
1542200608.534000	33.800000
1542200608.634000	37.000000
1542200608.714000	30.800000
1542200608.794000	17.600000
1542200608.894000	8.900000
1542200608.974000	6.100000
1542200609.054000	5.400000
1542200609.154000	5.400000
1542200609.234000	5.500000
1542200609.314000	5.600000
1542200609.414000	5.500000
1542200609.514000	5.700000
1542200609.534000		TRIG
1542200609.594000	5.800000
1542200609.674000	5.500000
1542200609.753000	5.500000
1542200609.853000	5.500000
1542200609.933000	8.700000
1542200610.033000	20.800000
1542200610.113000	33.000000
1542200610.193000	36.000000
1542200610.293000	28.300000
1542200610.373000	15.600000
1542200610.453000	8.100000
1542200610.553000	5.500000
1542200610.633000	5.200000
1542200610.733000	5.100000
1542200610.813000	5.100000
1542200610.893000	5.000000
1542200610.993000	5.000000
1542200611.073000	5.100000
1542200611.093000		TRIG
1542200611.153000	5.100000
1542200611.253000	5.100000
1542200611.333000	5.300000
1542200611.433000	5.600000
1542200611.513000	9.400000
1542200611.593000	21.200000
1542200611.693000	31.700000
1542200611.773000	34.100000
1542200611.873000	27.800000
1542200611.953000	16.000000
1542200612.033000	8.600000
1542200612.133000	6.000000
1542200612.213000	5.400000
1542200612.293000	5.200000
1542200612.393000	5.100000
1542200612.473000	5.100000
1542200612.573000	5.100000
1542200612.653000		TRIG
1542200612.673000	5.200000
1542200612.733000	5.100000
1542200612.833000	5.200000
1542200612.913000	5.400000
1542200612.993000	5.600000
1542200613.093000	10.300000
1542200613.173000	22.900000
1542200613.273000	32.900000
1542200613.353000	34.400000
1542200613.433000	25.800000
1542200613.533000	12.900000
1542200613.613000	6.600000
1542200613.693000	4.900000
1542200613.793000	4.700000
1542200613.873000	4.600000
1542200613.973000	5.000000
1542200614.053000	5.300000
1542200614.133000	5.400000
1542200614.233000		TRIG
1542200614.253000	5.400000
1542200614.313000	5.400000
1542200614.413000	5.400000
1542200614.493000	5.500000
1542200614.573000	6.000000
1542200614.673000	11.900000
1542200614.753000	25.900000
1542200614.834000	35.900000
1542200614.934000	36.000000
1542200615.014000	25.700000
1542200615.114000	13.400000
1542200615.194000	7.600000
1542200615.274000	5.800000
1542200615.374000	5.300000
1542200615.454000	5.100000
1542200615.534000	5.100000
1542200615.634000	5.100000
1542200615.714000	5.100000
1542200615.814000		TRIG
1542200615.834000	5.100000
1542200615.894000	5.000000
1542200615.974000	5.000000
1542200616.074000	4.900000
1542200616.154000	5.500000
1542200616.254000	11.700000
1542200616.334000	25.200000
1542200616.414000	35.000000
1542200616.514000	35.500000
1542200616.594000	26.600000
1542200616.674000	14.100000
1542200616.774000	7.500000
1542200616.854000	5.600000
1542200616.934000	5.300000
1542200617.034000	5.300000
1542200617.114000	5.400000
1542200617.214000	5.400000
1542200617.294000	5.400000
1542200617.374000		TRIG
1542200617.394000	5.700000
1542200617.474000	5.600000
1542200617.554000	5.400000
1542200617.654000	5.400000
1542200617.734000	5.900000
1542200617.814000	11.900000
1542200617.914000	24.800000
1542200617.994000	34.200000
1542200618.074000	34.600000
1542200618.174000	25.100000
1542200618.254000	13.000000
1542200618.354000	6.900000
1542200618.434000	5.200000
1542200618.514000	5.100000
1542200618.614000	4.900000
1542200618.694000	4.900000
1542200618.774000	4.800000
1542200618.874000	4.900000
1542200618.914000		TRIG
1542200618.954000	5.000000
1542200619.054000	5.000000
1542200619.134000	5.000000
1542200619.214000	5.000000
1542200619.314000	5.800000
1542200619.394000	13.100000
1542200619.494000	26.900000
1542200619.574000	35.100000
1542200619.654000	33.700000
1542200619.754000	23.100000
1542200619.834000	11.900000
1542200619.914000	7.000000
1542200620.014000	5.600000
1542200620.094000	5.400000
1542200620.194000	5.300000
1542200620.274000	5.200000
1542200620.354000	5.100000
1542200620.454000	5.100000
1542200620.494000		TRIG
1542200620.534000	5.000000
1542200620.614000	4.900000
1542200620.714000	4.800000
1542200620.794000	5.100000
1542200620.894000	6.200000
1542200620.974000	14.400000
1542200621.054000	27.900000
1542200621.154000	34.300000
1542200621.234000	31.000000
1542200621.314000	19.800000
1542200621.414000	9.900000
1542200621.494000	6.000000
1542200621.594000	5.000000
1542200621.674000	4.700000
1542200621.754000	4.700000
1542200621.854000	4.700000
1542200621.934000	4.800000
1542200622.014000	5.100000
1542200622.054000		TRIG
1542200622.114000	5.100000
1542200622.194000	5.100000
1542200622.294000	5.100000
1542200622.374000	5.200000
1542200622.454000	6.600000
1542200622.554000	15.600000
1542200622.634000	29.300000
1542200622.734000	36.500000
1542200622.814000	33.400000
1542200622.894000	21.800000
1542200622.994000	11.100000
1542200623.074000	6.700000
1542200623.154000	5.700000
1542200623.254000	5.300000
1542200623.334000	5.100000
1542200623.434000	5.000000
1542200623.514000	4.900000
1542200623.594000	4.900000
1542200623.634000		TRIG
1542200623.694000	4.900000
1542200623.774000	4.800000
1542200623.854000	4.700000
1542200623.954000	4.700000
1542200624.034000	6.300000
1542200624.134000	16.400000
1542200624.214000	29.900000
1542200624.294000	35.800000
1542200624.394000	31.900000
1542200624.474000	19.800000
1542200624.554000	9.600000
1542200624.654000	5.800000
1542200624.734000	4.800000
1542200624.834000	4.700000
1542200624.914000	4.700000
1542200624.994000	4.700000
1542200625.094000	4.700000
1542200625.194000	4.700000
1542200625.214000		TRIG
1542200625.254000	5.000000
1542200625.354000	4.900000
1542200625.434000	4.900000
1542200625.534000	4.900000
1542200625.614000	6.900000
1542200625.694000	17.300000
1542200625.794000	31.400000
1542200625.874000	37.100000
1542200625.974000	32.800000
1542200626.054000	20.500000
1542200626.134000	10.300000
1542200626.234000	6.300000
1542200626.314000	5.100000
1542200626.394000	5.200000
1542200626.494000	5.100000
1542200626.574000	4.900000
1542200626.674000	4.900000
1542200626.774000	4.900000
1542200626.794000		TRIG
1542200626.834000	4.900000
1542200626.934000	4.800000
1542200627.014000	4.800000
1542200627.094000	4.900000
1542200627.194000	7.400000
1542200627.273000	18.400000
1542200627.373000	30.600000
1542200627.453000	35.600000
1542200627.533000	31.300000
1542200627.633000	18.700000
1542200627.713000	9.000000
1542200627.813000	5.500000
1542200627.893000	4.800000
1542200627.973000	4.800000
1542200628.073000	4.900000
1542200628.153000	5.000000
1542200628.233000	5.000000
1542200628.333000	5.100000
1542200628.353000		TRIG
1542200628.413000	5.200000
1542200628.513000	5.000000
1542200628.593000	5.400000
1542200628.673000	5.700000
1542200628.773000	8.300000
1542200628.853000	19.600000
1542200628.953000	32.200000
1542200629.033000	35.900000
1542200629.113000	30.200000
1542200629.213000	17.800000
1542200629.293000	8.800000
1542200629.373000	5.600000
1542200629.473000	4.800000
1542200629.553000	4.600000
1542200629.633000	4.600000
1542200629.733000	4.900000
1542200629.813000	4.900000
1542200629.913000	4.900000
1542200629.933000		TRIG
1542200629.993000	4.800000
1542200630.073000	4.800000
1542200630.173000	4.800000
1542200630.253000	4.900000
1542200630.353000	8.000000
1542200630.433000	19.300000
1542200630.513000	31.100000
1542200630.613000	34.800000
1542200630.693000	28.800000
1542200630.773000	16.700000
1542200630.873000	8.700000
1542200630.953000	5.800000
1542200631.053000	5.100000
1542200631.133000	5.100000
1542200631.213000	5.100000
1542200631.313000	5.200000
1542200631.393000	5.300000
1542200631.493000	5.300000
1542200631.513000		TRIG
1542200631.573000	5.200000
1542200631.653000	5.100000
1542200631.753000	4.900000
1542200631.833000	5.100000
1542200631.913000	9.100000
1542200632.013000	21.800000
1542200632.093000	33.000000
1542200632.193000	35.500000
1542200632.273000	29.500000
1542200632.354000	16.800000
1542200632.454000	8.400000
1542200632.534000	5.500000
1542200632.614000	4.900000
1542200632.714000	4.900000
1542200632.794000	4.800000
1542200632.874000	4.700000
1542200632.974000	4.900000
1542200633.074000		TRIG
1542200633.094000	5.000000
1542200633.154000	4.900000
1542200633.234000	4.800000
1542200633.314000	4.900000
1542200633.414000	5.300000
1542200633.494000	9.900000
1542200633.594000	23.400000
1542200633.674000	34.000000
1542200633.754000	35.300000
1542200633.854000	28.500000
1542200633.934000	16.200000
1542200634.014000	8.300000
1542200634.114000	5.900000
1542200634.194000	5.400000
1542200634.294000	5.200000
1542200634.374000	5.000000
1542200634.454000	4.900000
1542200634.554000	4.900000
1542200634.634000		TRIG
1542200634.654000	4.900000
1542200634.714000	4.800000
1542200634.814000	4.700000
1542200634.894000	4.700000
1542200634.994000	5.000000
1542200635.074000	9.500000
1542200635.154000	23.200000
1542200635.254000	34.900000
1542200635.334000	36.000000
1542200635.434000	27.200000
1542200635.514000	14.600000
1542200635.594000	7.500000
1542200635.694000	5.300000
1542200635.774000	4.800000
1542200635.854000	4.600000
1542200635.954000	4.600000
1542200636.034000	4.700000
1542200636.134000	4.700000
1542200636.214000		TRIG
1542200636.234000	4.800000
1542200636.294000	5.200000
1542200636.394000	5.300000
1542200636.474000	5.300000
1542200636.554000	5.700000
1542200636.654000	11.400000
1542200636.734000	24.900000
1542200636.834000	34.700000
1542200636.914000	35.300000
1542200636.994000	26.400000
1542200637.094000	13.900000
1542200637.174000	7.300000
1542200637.254000	5.200000
1542200637.354000	4.900000
1542200637.434000	5.100000
1542200637.534000	5.000000
1542200637.614000	4.900000
1542200637.694000	4.900000
1542200637.794000		TRIG
1542200637.814000	4.900000
1542200637.874000	4.800000
1542200637.954000	4.800000
1542200638.054000	4.800000
1542200638.134000	5.300000
1542200638.234000	11.900000
1542200638.314000	26.000000
1542200638.394000	34.600000
1542200638.494000	33.800000
1542200638.574000	24.100000
1542200638.674000	12.700000
1542200638.754000	7.000000
1542200638.834000	5.200000
1542200638.934000	4.800000
1542200639.014000	4.800000
1542200639.094000	4.900000
1542200639.194000	5.000000
1542200639.274000	5.100000
1542200639.374000		TRIG
1542200639.394000	5.200000
1542200639.454000	5.100000
1542200639.534000	5.300000
1542200639.634000	5.600000
1542200639.714000	6.300000
1542200639.794000	13.300000
1542200639.894000	26.800000
1542200639.974000	35.100000
1542200640.074000	34.200000
1542200640.154000	24.400000
1542200640.234000	12.500000
1542200640.334000	6.800000
1542200640.414000	5.000000
1542200640.494000	4.600000
1542200640.594000	4.800000
1542200640.674000	4.900000
1542200640.774000	4.900000
1542200640.854000	4.900000
1542200640.894000		TRIG
1542200640.934000	5.000000
1542200641.034000	5.000000
1542200641.114000	4.900000
1542200641.194000	4.800000
1542200641.294000	5.800000
1542200641.374000	14.100000
1542200641.474000	28.500000
1542200641.554000	36.300000
1542200641.634000	34.800000
1542200641.734000	24.000000
1542200641.814000	12.000000
1542200641.914000	6.600000
1542200641.994000	5.200000
1542200642.074000	5.000000
1542200642.174000	5.000000
1542200642.254000	5.100000
1542200642.334000	5.200000
1542200642.434000	5.300000
1542200642.474000		TRIG
1542200642.514000	5.300000
1542200642.614000	5.000000
1542200642.694000	5.200000
1542200642.774000	5.300000
1542200642.874000	6.300000
1542200642.954000	14.300000
1542200643.034000	28.000000
1542200643.134000	36.000000
1542200643.214000	34.500000
1542200643.314000	23.400000
1542200643.394000	11.500000
1542200643.474000	6.400000
1542200643.574000	4.900000
1542200643.654000	4.600000
1542200643.734000	4.900000
1542200643.834000	5.000000
1542200643.914000	5.000000
1542200644.014000	5.000000
1542200644.034000		TRIG
1542200644.094000	4.900000
1542200644.174000	4.900000
1542200644.274000	5.000000
1542200644.354000	5.200000
1542200644.454000	6.500000
1542200644.534000	15.600000
1542200644.614000	29.900000
1542200644.713000	36.300000
1542200644.793000	33.300000
1542200644.873000	22.400000
1542200644.973000	11.300000
1542200645.053000	6.600000
1542200645.153000	5.300000
1542200645.233000	5.000000
1542200645.313000	4.900000
1542200645.413000	4.900000
1542200645.493000	4.800000
1542200645.613000	4.800000
1542200645.633000		TRIG
1542200645.673000	4.800000
1542200645.753000	4.700000
1542200645.853000	4.600000
1542200645.933000	4.900000
1542200646.013000	7.000000
1542200646.113000	17.200000
1542200646.193000	30.500000
1542200646.293000	35.200000
1542200646.373000	30.300000
1542200646.453000	18.800000
1542200646.553000	9.400000
1542200646.633000	5.800000
1542200646.713000	4.900000
1542200646.813000	4.700000
1542200646.893000	4.700000
1542200646.993000	4.800000
1542200647.073000	5.100000
1542200647.173000	5.300000
1542200647.193000		TRIG
1542200647.253000	5.300000
1542200647.333000	5.200000
1542200647.413000	5.300000
1542200647.513000	5.400000
1542200647.593000	7.400000
1542200647.693000	17.600000
1542200647.773000	30.800000
1542200647.853000	36.400000
1542200647.953000	32.800000
1542200648.033000	20.700000
1542200648.133000	10.100000
1542200648.213000	6.100000
1542200648.293000	4.900000
1542200648.393000	4.700000
1542200648.473000	4.600000
1542200648.553000	4.700000
1542200648.653000	4.700000
1542200648.753000	4.800000
1542200648.773000		TRIG
1542200648.833000	4.800000
1542200648.913000	4.700000
1542200648.993000	4.700000
1542200649.093000	4.700000
1542200649.173000	7.200000
1542200649.253000	18.700000
1542200649.353000	32.200000
1542200649.433000	36.500000
1542200649.533000	31.600000
1542200649.613000	19.500000
1542200649.693000	9.700000
1542200649.794000	6.000000
1542200649.874000	5.100000
1542200649.954000	5.000000
1542200650.054000	5.000000
1542200650.134000	5.100000
1542200650.234000	5.000000
1542200650.314000	5.200000
1542200650.334000		TRIG
1542200650.394000	5.500000
1542200650.494000	5.200000
1542200650.574000	5.000000
1542200650.654000	5.100000
1542200650.754000	7.900000
1542200650.834000	19.100000
1542200650.934000	30.800000
1542200651.014000	33.900000
1542200651.094000	29.400000
1542200651.194000	18.400000
1542200651.274000	9.300000
1542200651.354000	5.700000
1542200651.454000	4.900000
1542200651.534000	4.700000
1542200651.634000	4.600000
1542200651.714000	4.600000
1542200651.794000	4.700000
1542200651.894000	4.700000
1542200651.914000		TRIG
1542200651.974000	4.600000
1542200652.074000	4.500000
1542200652.154000	4.600000
1542200652.234000	4.900000
1542200652.334000	9.000000
1542200652.414000	22.500000
1542200652.494000	33.400000
1542200652.594000	35.900000
1542200652.674000	29.900000
1542200652.774000	17.400000
1542200652.854000	8.700000
1542200652.934000	5.800000
1542200653.034000	5.100000
1542200653.114000	5.100000
1542200653.194000	5.000000
1542200653.294000	4.900000
1542200653.374000	4.800000
1542200653.474000	4.900000
1542200653.494000		TRIG
1542200653.554000	4.700000
1542200653.634000	4.600000
1542200653.734000	4.900000
1542200653.814000	5.000000
1542200653.894000	8.900000
1542200653.994000	21.900000
1542200654.074000	33.800000
1542200654.174000	36.100000
1542200654.254000	28.900000
1542200654.334000	16.200000
1542200654.434000	8.000000
1542200654.514000	5.200000
1542200654.614000	4.600000
1542200654.694000	4.500000
1542200654.774000	4.400000
1542200654.874000	4.700000
1542200654.954000	4.800000
1542200655.034000		TRIG
1542200655.054000	4.900000
1542200655.134000	4.900000
1542200655.214000	4.900000
1542200655.314000	5.000000
1542200655.394000	5.300000
1542200655.474000	9.800000
1542200655.574000	22.700000
1542200655.654000	33.900000
1542200655.734000	35.500000
1542200655.834000	27.600000
1542200655.914000	15.100000
1542200656.014000	7.900000
1542200656.094000	5.700000
1542200656.174000	5.100000
1542200656.274000	4.900000
1542200656.354000	4.800000
1542200656.434000	4.800000
1542200656.534000	4.800000
1542200656.614000		TRIG
1542200656.634000	4.800000
1542200656.714000	4.700000
1542200656.794000	4.700000
1542200656.874000	4.700000
1542200656.974000	5.000000
1542200657.054000	10.500000
1542200657.154000	24.400000
1542200657.234000	34.400000
1542200657.314000	35.400000
1542200657.414000	27.300000
1542200657.494000	14.800000
1542200657.574000	7.600000
1542200657.674000	5.200000
1542200657.754000	4.700000
1542200657.854000	4.800000
1542200657.934000	5.000000
1542200658.014000	5.200000
1542200658.114000	5.100000
1542200658.194000		TRIG
1542200658.214000	5.300000
1542200658.274000	5.500000
1542200658.374000	5.300000
1542200658.454000	5.300000
1542200658.554000	5.700000
1542200658.634000	12.000000
1542200658.714000	26.200000
1542200658.814000	35.200000
1542200658.894000	34.200000
1542200658.994000	24.600000
1542200659.074000	13.000000
1542200659.154000	6.900000
1542200659.254000	5.100000
1542200659.334000	4.800000
1542200659.414000	4.600000
1542200659.514000	4.500000
1542200659.594000	4.600000
1542200659.674000	4.600000
1542200659.774000		TRIG
1542200659.794000	4.600000
1542200659.854000	4.600000
1542200659.954000	4.500000
1542200660.034000	4.600000
1542200660.114000	5.200000
1542200660.214000	11.500000
1542200660.294000	24.600000
1542200660.394000	33.400000
1542200660.474000	33.500000
1542200660.554000	24.700000
1542200660.654000	13.100000
1542200660.734000	7.100000
1542200660.814000	5.300000
1542200660.914000	4.900000
1542200660.994000	4.900000
1542200661.094000	5.000000
1542200661.174000	5.100000
1542200661.254000	5.000000
1542200661.314000		TRIG
1542200661.354000	4.900000
1542200661.434000	5.000000
1542200661.514000	4.900000
1542200661.614000	4.800000
1542200661.694000	5.500000
1542200661.794000	12.500000
1542200661.874000	26.600000
1542200661.954000	35.000000
1542200662.054000	34.600000
1542200662.134000	25.200000
1542200662.233000	12.800000
1542200662.313000	6.600000
1542200662.393000	4.900000
1542200662.493000	4.800000
1542200662.573000	4.800000
1542200662.653000	4.700000
1542200662.753000	4.500000
1542200662.833000	4.600000
1542200662.873000		TRIG
1542200662.933000	4.700000
1542200663.013000	4.700000
1542200663.093000	4.800000
1542200663.193000	4.900000
1542200663.273000	5.800000
1542200663.373000	13.000000
1542200663.453000	26.800000
1542200663.533000	35.300000
1542200663.633000	34.900000
1542200663.713000	24.700000
1542200663.793000	12.500000
1542200663.893000	6.600000
1542200663.973000	5.000000
1542200664.053000	4.700000
1542200664.153000	4.600000
1542200664.233000	4.600000
1542200664.333000	4.500000
1542200664.413000	4.500000
1542200664.453000		TRIG
1542200664.493000	4.400000
1542200664.593000	4.400000
1542200664.673000	4.700000
1542200664.773000	4.700000
1542200664.853000	6.000000
1542200664.933000	15.600000
1542200665.033000	29.500000
1542200665.113000	35.100000
1542200665.193000	32.100000
1542200665.293000	21.400000
1542200665.373000	10.700000
1542200665.473000	6.000000
1542200665.553000	4.700000
1542200665.633000	4.500000
1542200665.733000	4.400000
1542200665.813000	4.700000
1542200665.893000	4.900000
1542200665.993000	4.900000
1542200666.013000		TRIG
1542200666.073000	4.900000
1542200666.173000	4.900000
1542200666.253000	5.100000
1542200666.333000	5.100000
1542200666.433000	6.800000
1542200666.513000	16.700000
1542200666.613000	30.700000
1542200666.693000	36.400000
1542200666.773000	32.500000
1542200666.873000	20.600000
1542200666.953000	10.300000
1542200667.033000	6.000000
1542200667.133000	4.700000
1542200667.213000	4.500000
1542200667.314000	4.500000
1542200667.394000	4.500000
1542200667.474000	4.600000
1542200667.594000	4.600000
1542200667.614000		TRIG
1542200667.654000	4.500000
1542200667.734000	4.400000
1542200667.834000	4.400000
1542200667.914000	4.400000
1542200668.014000	6.500000
1542200668.094000	16.700000
1542200668.174000	29.500000
1542200668.274000	35.400000
1542200668.354000	32.800000
1542200668.434000	21.400000
1542200668.534000	10.500000
1542200668.614000	6.000000
1542200668.714000	4.800000
1542200668.794000	4.700000
1542200668.874000	4.700000
1542200668.974000	4.700000
1542200669.054000	4.700000
1542200669.154000	4.900000
1542200669.174000		TRIG
1542200669.234000	5.100000
1542200669.314000	4.800000
1542200669.414000	4.700000
1542200669.494000	4.700000
1542200669.574000	6.900000
1542200669.674000	17.900000
1542200669.754000	31.500000
1542200669.854000	36.000000
1542200669.934000	30.900000
1542200670.014000	19.000000
1542200670.114000	9.400000
1542200670.194000	5.600000
1542200670.274000	4.800000
1542200670.374000	4.500000
1542200670.454000	4.300000
1542200670.554000	4.300000
1542200670.634000	4.300000
1542200670.734000	4.400000
1542200670.754000		TRIG
1542200670.814000	4.400000
1542200670.894000	4.300000
1542200670.974000	4.400000
1542200671.074000	4.700000
1542200671.154000	7.500000
1542200671.254000	19.000000
1542200671.334000	32.100000
1542200671.414000	37.000000
1542200671.514000	31.400000
1542200671.594000	18.600000
1542200671.674000	9.200000
1542200671.774000	5.700000
1542200671.854000	4.900000
1542200671.954000	4.700000
1542200672.034000	4.700000
1542200672.114000	4.600000
1542200672.214000	4.500000
1542200672.294000	4.600000
1542200672.314000		TRIG
1542200672.374000	4.400000
1542200672.474000	4.400000
1542200672.554000	4.600000
1542200672.654000	4.600000
1542200672.734000	7.900000
1542200672.814000	19.600000
1542200672.914000	31.400000
1542200672.994000	35.500000
1542200673.094000	30.100000
1542200673.174000	17.700000
1542200673.254000	8.600000
1542200673.354000	5.300000
1542200673.434000	4.400000
1542200673.514000	4.100000
1542200673.614000	4.400000
1542200673.694000	4.600000
1542200673.794000	4.600000
1542200673.874000	4.700000
1542200673.894000		TRIG
1542200673.954000	4.700000
1542200674.054000	4.700000
1542200674.134000	4.800000
1542200674.214000	4.900000
1542200674.314000	8.700000
1542200674.394000	21.400000
1542200674.494000	32.900000
1542200674.574000	36.400000
1542200674.654000	31.200000
1542200674.754000	18.500000
1542200674.834000	8.900000
1542200674.914000	5.400000
1542200675.014000	4.700000
1542200675.094000	4.600000
1542200675.194000	4.600000
1542200675.274000	4.500000
1542200675.354000	4.500000
1542200675.454000		TRIG
1542200675.474000	4.500000
1542200675.534000	4.400000
1542200675.634000	4.300000
1542200675.714000	4.300000
1542200675.794000	4.800000
1542200675.894000	9.300000
1542200675.974000	22.800000
1542200676.054000	33.200000
