# Supplementary material for: Dynamic MRI of plantar flexion: A comprehensive repeatability study of electrical stimulation-gated muscle contraction standardized on evoked force
Source: PLoS One. 2020 Nov 5;15(11):e0241832. doi: 10.1371/journal.pone.0241832 (PMC7644050; doi:10.1371/journal.pone.0241832)
Supplement: S1 File — (ZIP) [file pone.0241832.s001.zip › Force/S4_Dfat.txt]

time	force	other
1542200677.454000	9.900000
1542200677.554000	22.800000
1542200677.634000	32.900000
1542200677.734000	33.800000
1542200677.814000	26.400000
1542200677.894000	14.600000
1542200677.994000	7.600000
1542200678.074000	5.300000
1542200678.154000	4.700000
1542200678.254000	4.400000
1542200678.334000	4.400000
1542200678.434000	4.400000
1542200678.514000	4.400000
1542200678.594000		TRIG
1542200678.614000	4.400000
1542200678.694000	4.400000
1542200678.774000	4.300000
1542200678.874000	4.400000
1542200678.954000	4.700000
1542200679.034000	9.800000
1542200679.134000	23.100000
1542200679.214000	32.600000
1542200679.294000	32.300000
1542200679.394000	24.200000
1542200679.474000	13.200000
1542200679.574000	7.100000
1542200679.654000	5.100000
1542200679.733000	4.700000
1542200679.833000	4.700000
1542200679.913000	4.700000
1542200679.993000	4.800000
1542200680.093000	4.800000
1542200680.173000		TRIG
1542200680.193000	4.700000
1542200680.273000	5.000000
1542200680.353000	5.200000
1542200680.433000	5.100000
1542200680.533000	5.400000
1542200680.613000	11.200000
1542200680.713000	25.200000
1542200680.793000	34.200000
1542200680.873000	33.600000
1542200680.973000	24.700000
1542200681.053000	13.200000
1542200681.133000	6.900000
1542200681.233000	4.800000
1542200681.313000	4.400000
1542200681.413000	4.600000
1542200681.493000	4.600000
1542200681.573000	4.500000
1542200681.673000	4.400000
1542200681.753000		TRIG
1542200681.773000	4.500000
1542200681.833000	4.400000
1542200681.933000	4.500000
1542200682.013000	4.700000
1542200682.113000	5.200000
1542200682.193000	11.400000
1542200682.273000	24.600000
1542200682.373000	33.500000
1542200682.453000	33.200000
1542200682.553000	24.300000
1542200682.633000	12.700000
1542200682.713000	6.900000
1542200682.813000	5.200000
1542200682.893000	4.900000
1542200682.973000	4.700000
1542200683.073000	4.700000
1542200683.153000	4.600000
1542200683.253000	4.600000
1542200683.293000		TRIG
1542200683.333000	4.500000
1542200683.413000	4.300000
1542200683.513000	4.300000
1542200683.593000	4.700000
1542200683.673000	5.500000
1542200683.773000	12.300000
1542200683.853000	25.300000
1542200683.953000	32.900000
1542200684.033000	31.900000
1542200684.113000	22.900000
1542200684.213000	11.900000
1542200684.293000	6.300000
1542200684.373000	4.700000
1542200684.473000	4.300000
1542200684.553000	4.100000
1542200684.653000	4.400000
1542200684.733000	4.700000
1542200684.814000	4.700000
1542200684.854000		TRIG
1542200684.914000	4.700000
1542200684.994000	4.700000
1542200685.074000	4.800000
1542200685.174000	4.900000
1542200685.254000	6.000000
1542200685.354000	14.900000
1542200685.434000	29.100000
1542200685.514000	36.400000
1542200685.614000	34.500000
1542200685.694000	23.600000
1542200685.794000	12.100000
1542200685.874000	6.600000
1542200685.954000	4.900000
1542200686.054000	4.500000
1542200686.134000	4.400000
1542200686.214000	4.400000
1542200686.314000	4.400000
1542200686.394000	4.400000
1542200686.434000		TRIG
1542200686.494000	4.400000
1542200686.574000	4.300000
1542200686.654000	4.100000
1542200686.754000	4.200000
1542200686.834000	5.800000
1542200686.914000	14.400000
1542200687.014000	28.700000
1542200687.094000	36.600000
1542200687.194000	34.400000
1542200687.274000	23.100000
1542200687.354000	11.400000
1542200687.454000	6.100000
1542200687.534000	4.600000
1542200687.614000	4.400000
1542200687.714000	4.300000
1542200687.794000	4.300000
1542200687.894000	4.600000
1542200687.974000	4.900000
1542200687.994000		TRIG
1542200688.054000	4.800000
1542200688.154000	4.800000
1542200688.234000	4.900000
1542200688.314000	5.000000
1542200688.414000	6.800000
1542200688.494000	16.900000
1542200688.594000	30.200000
1542200688.674000	35.600000
1542200688.754000	32.300000
1542200688.854000	21.200000
1542200688.934000	10.700000
1542200689.034000	6.400000
1542200689.114000	5.000000
1542200689.194000	4.500000
1542200689.294000	4.400000
1542200689.374000	4.400000
1542200689.454000	4.500000
1542200689.574000	4.500000
1542200689.594000		TRIG
1542200689.634000	4.500000
1542200689.734000	4.400000
1542200689.814000	4.300000
1542200689.894000	4.300000
1542200689.994000	6.100000
1542200690.074000	15.400000
1542200690.154000	27.700000
1542200690.254000	34.100000
1542200690.334000	31.100000
1542200690.434000	20.200000
1542200690.514000	10.100000
1542200690.594000	5.900000
1542200690.694000	4.800000
1542200690.774000	4.600000
1542200690.854000	4.600000
1542200690.954000	4.700000
1542200691.034000	4.700000
1542200691.134000	5.000000
1542200691.154000		TRIG
1542200691.214000	5.000000
1542200691.294000	4.600000
1542200691.394000	4.500000
1542200691.474000	4.500000
1542200691.574000	6.700000
1542200691.654000	17.500000
1542200691.734000	30.800000
1542200691.834000	35.400000
1542200691.914000	30.300000
1542200691.994000	18.500000
1542200692.094000	9.100000
1542200692.174000	5.300000
1542200692.274000	4.400000
1542200692.354000	4.300000
1542200692.434000	4.200000
1542200692.534000	4.200000
1542200692.614000	4.300000
1542200692.714000	4.500000
1542200692.734000		TRIG
1542200692.794000	4.500000
1542200692.874000	4.500000
1542200692.974000	4.600000
1542200693.054000	4.700000
1542200693.134000	7.900000
1542200693.234000	20.100000
1542200693.314000	32.600000
1542200693.414000	37.000000
1542200693.494000	31.900000
1542200693.574000	19.100000
1542200693.674000	9.300000
1542200693.754000	5.600000
1542200693.834000	4.500000
1542200693.934000	4.300000
1542200694.014000	4.200000
1542200694.094000	4.300000
1542200694.194000	4.400000
1542200694.294000	4.400000
1542200694.314000		TRIG
1542200694.374000	4.200000
1542200694.454000	4.100000
1542200694.534000	4.700000
1542200694.634000	4.900000
1542200694.714000	8.500000
1542200694.814000	21.700000
1542200694.894000	34.300000
1542200694.974000	36.500000
1542200695.074000	29.000000
1542200695.154000	16.400000
1542200695.234000	8.200000
1542200695.334000	5.300000
1542200695.414000	4.600000
1542200695.514000	4.500000
1542200695.594000	4.400000
1542200695.674000	4.700000
1542200695.774000	4.800000
1542200695.854000	4.800000
1542200695.874000		TRIG
1542200695.934000	4.800000
1542200696.034000	4.700000
1542200696.114000	4.700000
1542200696.214000	4.800000
1542200696.294000	8.900000
1542200696.374000	22.200000
1542200696.474000	34.500000
1542200696.554000	37.800000
1542200696.654000	31.600000
1542200696.734000	18.200000
1542200696.814000	8.700000
1542200696.914000	5.200000
1542200696.994000	4.300000
1542200697.074000	4.100000
1542200697.173000	4.100000
1542200697.253000	4.200000
1542200697.353000	4.200000
1542200697.433000		TRIG
1542200697.453000	4.300000
1542200697.513000	4.300000
1542200697.613000	4.300000
1542200697.693000	4.400000
1542200697.773000	4.600000
1542200697.873000	8.500000
1542200697.953000	20.200000
1542200698.053000	31.300000
1542200698.133000	35.400000
1542200698.213000	29.700000
1542200698.313000	17.300000
1542200698.393000	8.600000
1542200698.473000	5.600000
1542200698.573000	4.900000
1542200698.653000	4.700000
1542200698.753000	4.600000
1542200698.833000	4.400000
1542200698.913000	4.300000
1542200699.013000		TRIG
1542200699.033000	4.600000
1542200699.093000	4.500000
1542200699.193000	4.300000
1542200699.273000	4.200000
1542200699.353000	4.400000
1542200699.453000	9.300000
1542200699.533000	22.700000
1542200699.613000	33.500000
1542200699.713000	34.900000
1542200699.793000	26.900000
1542200699.893000	14.500000
1542200699.973000	7.100000
1542200700.053000	4.900000
1542200700.153000	4.300000
1542200700.233000	4.200000
1542200700.313000	4.100000
1542200700.413000	4.300000
1542200700.493000	4.400000
1542200700.593000		TRIG
1542200700.613000	4.500000
1542200700.673000	4.500000
1542200700.753000	4.500000
1542200700.853000	4.600000
1542200700.933000	5.100000
1542200701.033000	10.400000
1542200701.113000	23.700000
1542200701.193000	34.400000
1542200701.293000	35.200000
1542200701.373000	26.100000
1542200701.453000	13.800000
1542200701.553000	7.200000
1542200701.633000	5.000000
1542200701.733000	4.500000
1542200701.813000	4.300000
1542200701.893000	4.300000
1542200701.993000	4.200000
1542200702.073000	4.200000
1542200702.153000		TRIG
1542200702.173000	4.400000
1542200702.254000	4.500000
1542200702.334000	4.300000
1542200702.434000	4.300000
1542200702.514000	4.800000
1542200702.594000	11.100000
1542200702.694000	25.200000
1542200702.774000	34.600000
1542200702.854000	34.400000
1542200702.954000	25.300000
1542200703.034000	13.400000
1542200703.134000	6.900000
1542200703.214000	4.700000
1542200703.294000	4.500000
1542200703.394000	4.400000
1542200703.474000	4.400000
1542200703.554000	4.400000
1542200703.654000	4.600000
1542200703.694000		TRIG
1542200703.734000	4.700000
1542200703.834000	4.700000
1542200703.914000	4.700000
1542200703.994000	4.700000
1542200704.094000	5.400000
1542200704.174000	12.500000
1542200704.274000	26.500000
1542200704.354000	35.300000
1542200704.434000	35.100000
1542200704.534000	25.800000
1542200704.614000	13.500000
1542200704.694000	7.100000
1542200704.794000	5.000000
1542200704.874000	4.400000
1542200704.974000	4.300000
1542200705.054000	4.300000
1542200705.134000	4.300000
1542200705.234000	4.300000
1542200705.274000		TRIG
1542200705.314000	4.200000
1542200705.394000	4.200000
1542200705.494000	4.500000
1542200705.574000	4.600000
1542200705.674000	5.400000
1542200705.754000	12.900000
1542200705.834000	26.800000
1542200705.934000	35.000000
1542200706.014000	33.500000
1542200706.094000	23.300000
1542200706.194000	11.900000
1542200706.274000	6.500000
1542200706.374000	4.800000
1542200706.454000	4.400000
1542200706.534000	4.800000
1542200706.634000	4.900000
1542200706.714000	4.800000
1542200706.794000	4.700000
1542200706.834000		TRIG
1542200706.894000	4.700000
1542200706.974000	4.500000
1542200707.074000	4.500000
1542200707.154000	4.500000
1542200707.234000	5.600000
1542200707.334000	14.000000
1542200707.414000	27.400000
1542200707.514000	34.200000
1542200707.594000	33.100000
1542200707.674000	23.100000
1542200707.774000	11.600000
1542200707.854000	6.200000
1542200707.934000	4.500000
1542200708.034000	4.200000
1542200708.114000	4.100000
1542200708.214000	4.100000
1542200708.294000	4.100000
1542200708.374000	4.200000
1542200708.414000		TRIG
1542200708.474000	4.100000
1542200708.554000	4.000000
1542200708.634000	4.300000
1542200708.734000	4.500000
1542200708.814000	5.800000
1542200708.914000	14.500000
1542200708.994000	28.500000
1542200709.074000	36.000000
1542200709.174000	33.500000
1542200709.254000	22.400000
1542200709.354000	11.200000
1542200709.434000	6.300000
1542200709.514000	4.800000
1542200709.614000	4.500000
1542200709.694000	4.300000
1542200709.774000	4.500000
1542200709.874000	4.500000
1542200709.974000	4.400000
1542200709.994000		TRIG
1542200710.034000	4.300000
1542200710.134000	4.200000
1542200710.214000	4.300000
1542200710.314000	4.300000
1542200710.394000	6.000000
1542200710.474000	15.600000
1542200710.574000	29.000000
1542200710.654000	34.400000
1542200710.754000	30.900000
1542200710.834000	20.100000
1542200710.914000	10.200000
1542200711.014000	5.800000
1542200711.094000	4.500000
1542200711.174000	4.200000
1542200711.274000	4.300000
1542200711.354000	4.400000
1542200711.454000	4.400000
1542200711.554000	4.500000
1542200711.574000		TRIG
1542200711.614000	4.600000
1542200711.714000	4.600000
1542200711.794000	4.600000
1542200711.874000	4.700000
1542200711.974000	6.600000
1542200712.054000	16.200000
1542200712.154000	29.500000
1542200712.234000	35.600000
1542200712.314000	31.600000
1542200712.414000	19.800000
1542200712.494000	9.800000
1542200712.574000	5.800000
1542200712.674000	4.600000
1542200712.754000	4.300000
1542200712.854000	4.200000
1542200712.934000	4.100000
1542200713.014000	4.000000
1542200713.114000	4.300000
1542200713.134000		TRIG
1542200713.194000	4.400000
1542200713.294000	4.300000
1542200713.374000	4.200000
1542200713.454000	4.400000
1542200713.554000	6.600000
1542200713.634000	17.100000
1542200713.714000	30.200000
1542200713.814000	35.200000
1542200713.894000	31.000000
1542200713.994000	19.500000
1542200714.074000	9.700000
1542200714.154000	5.700000
1542200714.254000	4.600000
1542200714.334000	4.600000
1542200714.414000	4.500000
1542200714.514000	4.400000
1542200714.594000	4.500000
1542200714.693000	4.600000
1542200714.713000		TRIG
1542200714.773000	4.500000
1542200714.853000	4.400000
1542200714.953000	4.300000
1542200715.033000	4.400000
1542200715.133000	7.200000
1542200715.213000	18.500000
1542200715.293000	31.900000
1542200715.393000	37.200000
1542200715.473000	31.300000
1542200715.553000	17.900000
1542200715.653000	8.500000
1542200715.733000	5.300000
1542200715.833000	4.400000
1542200715.913000	4.100000
1542200715.993000	4.100000
1542200716.093000	4.100000
1542200716.173000	4.200000
1542200716.273000	4.200000
1542200716.293000		TRIG
1542200716.353000	4.200000
1542200716.433000	4.300000
1542200716.533000	4.700000
1542200716.613000	4.900000
1542200716.693000	8.600000
1542200716.793000	21.300000
1542200716.873000	32.600000
1542200716.973000	35.200000
1542200717.053000	29.300000
1542200717.133000	17.500000
1542200717.233000	8.800000
1542200717.313000	5.500000
1542200717.393000	4.500000
1542200717.493000	4.300000
1542200717.573000	4.500000
1542200717.673000	4.400000
1542200717.753000	4.300000
1542200717.853000		TRIG
1542200717.873000	4.300000
1542200717.933000	4.200000
1542200718.013000	4.200000
1542200718.093000	4.300000
1542200718.193000	4.400000
1542200718.273000	8.100000
1542200718.373000	19.700000
1542200718.453000	31.700000
1542200718.533000	35.200000
1542200718.633000	29.100000
1542200718.713000	16.800000
1542200718.793000	8.200000
1542200718.893000	5.200000
1542200718.973000	4.600000
1542200719.073000	4.500000
1542200719.153000	4.500000
1542200719.233000	4.600000
1542200719.333000	4.700000
1542200719.413000		TRIG
1542200719.433000	4.700000
1542200719.493000	4.600000
1542200719.593000	4.700000
1542200719.673000	5.100000
1542200719.774000	5.300000
1542200719.854000	9.700000
1542200719.934000	22.500000
1542200720.034000	33.200000
1542200720.114000	35.200000
1542200720.214000	28.300000
1542200720.294000	16.000000
1542200720.374000	7.900000
1542200720.474000	5.000000
1542200720.554000	4.200000
1542200720.634000	4.300000
1542200720.734000	4.300000
1542200720.814000	4.300000
1542200720.914000	4.200000
1542200720.994000		TRIG
1542200721.014000	4.300000
1542200721.074000	4.200000
1542200721.174000	4.100000
1542200721.254000	4.200000
1542200721.334000	4.500000
1542200721.434000	8.600000
1542200721.514000	20.800000
1542200721.614000	32.100000
1542200721.694000	35.700000
1542200721.774000	29.200000
1542200721.874000	16.300000
1542200721.954000	7.900000
1542200722.034000	5.100000
1542200722.134000	4.500000
1542200722.214000	4.500000
1542200722.314000	4.500000
1542200722.394000	4.600000
1542200722.474000	4.600000
1542200722.574000		TRIG
1542200722.594000	4.600000
1542200722.654000	4.300000
1542200722.734000	4.400000
1542200722.834000	4.600000
1542200722.914000	4.900000
1542200723.014000	10.100000
1542200723.094000	23.100000
1542200723.174000	34.100000
1542200723.274000	35.500000
1542200723.354000	26.700000
1542200723.454000	14.000000
1542200723.534000	6.900000
1542200723.614000	4.600000
1542200723.714000	4.000000
1542200723.794000	4.100000
1542200723.874000	4.400000
1542200723.974000	4.300000
1542200724.054000	4.300000
1542200724.154000		TRIG
1542200724.174000	4.300000
1542200724.234000	4.400000
1542200724.314000	4.400000
1542200724.414000	4.500000
1542200724.494000	5.100000
1542200724.574000	11.000000
1542200724.674000	23.500000
1542200724.754000	32.800000
1542200724.854000	33.000000
1542200724.934000	24.700000
1542200725.014000	13.300000
1542200725.114000	7.000000
1542200725.194000	4.900000
1542200725.274000	4.300000
1542200725.374000	4.200000
1542200725.454000	4.100000
1542200725.554000	4.100000
1542200725.634000	4.200000
1542200725.694000		TRIG
1542200725.714000	4.200000
1542200725.814000	4.000000
1542200725.894000	4.100000
1542200725.974000	4.400000
1542200726.074000	5.000000
1542200726.154000	11.800000
1542200726.254000	25.900000
1542200726.334000	34.900000
1542200726.414000	33.800000
1542200726.514000	24.300000
1542200726.594000	12.600000
1542200726.694000	6.600000
1542200726.774000	4.700000
1542200726.854000	4.300000
1542200726.954000	4.200000
1542200727.034000	4.600000
1542200727.114000	4.600000
1542200727.214000	4.600000
1542200727.254000		TRIG
1542200727.294000	4.700000
1542200727.394000	4.700000
1542200727.474000	4.800000
1542200727.554000	4.800000
1542200727.654000	5.700000
1542200727.734000	13.500000
1542200727.834000	27.900000
1542200727.914000	36.500000
1542200727.994000	35.100000
1542200728.094000	23.900000
1542200728.174000	11.800000
1542200728.254000	6.200000
1542200728.354000	4.500000
1542200728.434000	4.200000
1542200728.514000	4.100000
1542200728.614000	4.100000
1542200728.694000	4.200000
1542200728.794000	4.200000
1542200728.814000		TRIG
1542200728.874000	4.200000
1542200728.954000	4.100000
1542200729.054000	4.100000
1542200729.134000	4.100000
1542200729.234000	5.900000
1542200729.314000	16.100000
1542200729.394000	31.400000
1542200729.494000	37.600000
1542200729.574000	34.200000
1542200729.654000	23.000000
1542200729.754000	11.600000
1542200729.834000	6.400000
1542200729.934000	4.900000
1542200730.014000	4.600000
1542200730.094000	4.600000
1542200730.194000	4.500000
1542200730.274000	4.300000
1542200730.354000	4.600000
1542200730.394000		TRIG
1542200730.454000	4.600000
1542200730.534000	4.400000
1542200730.634000	4.300000
1542200730.714000	4.400000
1542200730.794000	5.900000
1542200730.894000	15.700000
1542200730.974000	30.200000
1542200731.074000	36.200000
1542200731.154000	32.200000
1542200731.234000	20.600000
1542200731.334000	10.100000
1542200731.414000	5.700000
1542200731.494000	4.500000
1542200731.594000	4.200000
1542200731.674000	4.100000
1542200731.774000	4.100000
1542200731.854000	4.200000
1542200731.954000	4.400000
1542200731.974000		TRIG
1542200732.034000	4.500000
1542200732.113000	4.500000
1542200732.193000	4.600000
1542200732.293000	4.700000
1542200732.373000	6.500000
1542200732.473000	16.200000
1542200732.553000	30.000000
1542200732.633000	36.800000
1542200732.733000	33.700000
1542200732.813000	21.700000
1542200732.913000	10.600000
1542200732.993000	6.000000
1542200733.073000	4.600000
1542200733.173000	4.300000
1542200733.253000	4.200000
1542200733.333000	4.100000
1542200733.433000	4.200000
1542200733.533000	4.200000
1542200733.553000		TRIG
1542200733.613000	4.000000
1542200733.693000	4.200000
1542200733.773000	4.300000
1542200733.873000	4.400000
1542200733.953000	6.400000
1542200734.033000	16.700000
1542200734.133000	30.800000
1542200734.213000	36.500000
1542200734.313000	31.700000
1542200734.393000	19.500000
1542200734.473000	9.500000
1542200734.573000	5.400000
1542200734.653000	4.300000
1542200734.733000	4.200000
1542200734.833000	4.500000
1542200734.913000	4.800000
1542200735.013000	4.800000
1542200735.093000	4.900000
1542200735.113000		TRIG
1542200735.173000	4.800000
1542200735.273000	4.600000
1542200735.353000	4.600000
1542200735.433000	4.700000
1542200735.533000	7.300000
1542200735.613000	19.200000
1542200735.713000	32.400000
1542200735.793000	36.700000
1542200735.873000	31.900000
1542200735.973000	19.600000
1542200736.053000	9.400000
1542200736.133000	5.400000
1542200736.233000	4.300000
1542200736.313000	4.200000
1542200736.413000	4.300000
1542200736.493000	4.400000
1542200736.573000	4.500000
1542200736.673000	4.500000
1542200736.693000		TRIG
1542200736.753000	4.500000
1542200736.853000	4.400000
1542200736.933000	4.400000
1542200737.013000	4.700000
1542200737.113000	8.000000
1542200737.194000	19.700000
1542200737.274000	32.400000
1542200737.374000	36.600000
1542200737.454000	31.000000
1542200737.554000	18.600000
1542200737.634000	9.400000
1542200737.714000	5.800000
1542200737.814000	4.900000
1542200737.894000	4.600000
1542200737.974000	4.400000
1542200738.074000	4.200000
1542200738.154000	4.500000
1542200738.254000	4.600000
1542200738.274000		TRIG
1542200738.334000	4.400000
1542200738.414000	4.300000
1542200738.514000	4.300000
1542200738.594000	4.500000
1542200738.674000	8.300000
1542200738.774000	21.500000
1542200738.854000	33.600000
1542200738.954000	36.700000
1542200739.034000	30.400000
1542200739.114000	17.600000
1542200739.214000	8.600000
1542200739.294000	5.400000
1542200739.394000	4.500000
1542200739.474000	4.300000
1542200739.554000	4.300000
1542200739.654000	4.500000
1542200739.734000	4.500000
1542200739.814000		TRIG
1542200739.834000	4.600000
1542200739.914000	4.600000
1542200739.994000	4.600000
1542200740.094000	4.700000
1542200740.174000	5.000000
1542200740.254000	9.400000
1542200740.354000	22.500000
1542200740.434000	33.500000
1542200740.514000	35.100000
1542200740.614000	27.800000
1542200740.694000	15.600000
1542200740.794000	7.900000
1542200740.874000	5.100000
1542200740.954000	4.400000
1542200741.054000	4.200000
1542200741.134000	4.100000
1542200741.214000	4.100000
1542200741.314000	4.100000
1542200741.394000		TRIG
1542200741.414000	4.200000
1542200741.494000	4.400000
1542200741.574000	4.400000
1542200741.654000	4.300000
1542200741.754000	4.500000
1542200741.834000	9.400000
1542200741.934000	23.000000
1542200742.014000	34.100000
1542200742.094000	36.600000
1542200742.194000	29.400000
1542200742.274000	16.200000
1542200742.354000	7.900000
1542200742.454000	5.100000
1542200742.534000	4.500000
1542200742.634000	4.600000
1542200742.714000	4.900000
1542200742.794000	4.700000
1542200742.894000	4.600000
1542200742.974000		TRIG
1542200742.994000	4.600000
1542200743.054000	4.400000
1542200743.154000	4.200000
1542200743.234000	4.200000
1542200743.334000	4.500000
1542200743.414000	10.200000
1542200743.494000	24.500000
1542200743.594000	35.100000
1542200743.674000	35.900000
1542200743.774000	27.200000
1542200743.854000	14.600000
1542200743.934000	7.300000
1542200744.034000	4.800000
1542200744.114000	4.300000
1542200744.194000	4.200000
1542200744.294000	4.300000
1542200744.374000	4.300000
1542200744.454000	4.300000
1542200744.554000		TRIG
1542200744.574000	4.400000
1542200744.634000	4.400000
1542200744.734000	4.400000
1542200744.814000	4.400000
1542200744.894000	5.300000
1542200744.994000	12.800000
1542200745.074000	27.200000
1542200745.174000	35.500000
1542200745.254000	34.400000
1542200745.334000	24.900000
1542200745.434000	13.300000
1542200745.514000	7.500000
1542200745.594000	5.400000
1542200745.694000	4.700000
1542200745.774000	4.400000
1542200745.874000	4.400000
1542200745.954000	4.300000
1542200746.034000	4.500000
1542200746.094000		TRIG
1542200746.134000	4.600000
1542200746.214000	4.400000
1542200746.294000	4.300000
1542200746.394000	4.400000
1542200746.474000	5.100000
1542200746.574000	12.600000
1542200746.654000	27.200000
1542200746.734000	36.600000
1542200746.834000	36.000000
1542200746.914000	25.300000
1542200747.014000	12.600000
1542200747.094000	6.500000
1542200747.174000	4.800000
1542200747.274000	4.500000
1542200747.354000	4.300000
1542200747.434000	4.400000
1542200747.534000	4.500000
1542200747.614000	4.700000
1542200747.654000		TRIG
1542200747.714000	4.700000
1542200747.794000	4.700000
1542200747.874000	4.800000
1542200747.974000	4.900000
1542200748.054000	5.900000
1542200748.134000	14.000000
1542200748.234000	28.400000
1542200748.314000	36.500000
1542200748.414000	34.700000
1542200748.494000	24.200000
1542200748.574000	12.500000
1542200748.674000	7.000000
1542200748.754000	5.200000
1542200748.834000	4.800000
1542200748.934000	4.500000
1542200749.014000	4.500000
1542200749.114000	4.400000
1542200749.194000	4.400000
1542200749.234000		TRIG
1542200749.274000	4.400000
1542200749.374000	4.600000
1542200749.454000	4.700000
1542200749.534000	4.700000
1542200749.633000	5.600000
1542200749.713000	13.700000
1542200749.813000	27.900000
1542200749.893000	35.500000
1542200749.973000	32.600000
1542200750.073000	21.700000
1542200750.153000	11.100000
1542200750.253000	6.400000
1542200750.333000	4.900000
1542200750.413000	4.800000
1542200750.513000	5.000000
1542200750.593000	5.000000
1542200750.673000	4.900000
1542200750.773000	4.800000
1542200750.813000		TRIG
1542200750.853000	4.800000
1542200750.953000	4.600000
1542200751.033000	4.500000
1542200751.113000	4.500000
1542200751.213000	5.700000
1542200751.293000	14.100000
1542200751.393000	28.500000
1542200751.473000	37.800000
1542200751.553000	36.000000
1542200751.653000	24.100000
1542200751.733000	11.700000
1542200751.813000	6.300000
1542200751.913000	4.600000
1542200751.993000	4.300000
1542200752.073000	4.200000
1542200752.173000	4.200000
1542200752.253000	4.200000
1542200752.373000	4.300000
1542200752.393000		TRIG
1542200752.433000	4.200000
1542200752.513000	4.400000
1542200752.613000	4.700000
1542200752.693000	4.800000
1542200752.793000	6.800000
1542200752.873000	18.100000
1542200752.953000	33.200000
1542200753.053000	39.500000
1542200753.133000	34.600000
1542200753.213000	21.600000
1542200753.313000	10.700000
1542200753.393000	6.200000
1542200753.493000	4.800000
1542200753.573000	4.400000
1542200753.653000	4.400000
1542200753.753000	4.500000
1542200753.833000	4.300000
1542200753.933000	4.300000
1542200753.953000		TRIG
1542200754.013000	4.200000
1542200754.093000	4.200000
1542200754.193000	4.200000
1542200754.273000	4.200000
1542200754.353000	6.300000
1542200754.453000	16.700000
1542200754.533000	31.200000
1542200754.633000	37.500000
1542200754.714000	33.200000
1542200754.794000	20.900000
1542200754.894000	10.100000
1542200754.974000	5.400000
1542200755.054000	4.100000
1542200755.154000	4.100000
1542200755.234000	4.100000
1542200755.334000	4.100000
1542200755.414000	4.200000
1542200755.514000	4.300000
1542200755.534000		TRIG
1542200755.594000	4.300000
1542200755.674000	4.200000
1542200755.754000	4.300000
1542200755.854000	4.600000
1542200755.934000	7.400000
1542200756.034000	19.600000
1542200756.114000	33.000000
1542200756.194000	38.500000
1542200756.294000	34.000000
1542200756.374000	20.800000
1542200756.454000	10.100000
1542200756.554000	5.800000
1542200756.634000	4.700000
1542200756.734000	4.400000
1542200756.814000	4.200000
1542200756.894000	4.100000
1542200756.994000	4.400000
1542200757.094000	4.400000
1542200757.114000		TRIG
1542200757.154000	4.300000
1542200757.254000	4.100000
1542200757.334000	4.100000
1542200757.434000	4.300000
1542200757.514000	7.800000
1542200757.594000	20.600000
1542200757.694000	32.900000
1542200757.774000	36.100000
1542200757.874000	30.200000
1542200757.954000	18.000000
1542200758.034000	8.900000
1542200758.134000	5.700000
1542200758.214000	4.600000
1542200758.294000	4.400000
1542200758.394000	4.400000
1542200758.474000	4.400000
1542200758.574000	4.500000
1542200758.654000	4.600000
1542200758.674000		TRIG
1542200758.734000	4.600000
1542200758.834000	4.600000
1542200758.914000	4.700000
1542200758.994000	4.800000
1542200759.094000	8.300000
1542200759.174000	21.400000
1542200759.274000	34.900000
1542200759.354000	38.900000
1542200759.434000	32.300000
1542200759.534000	18.700000
1542200759.614000	9.000000
1542200759.694000	5.400000
1542200759.794000	4.500000
1542200759.874000	4.200000
1542200759.974000	4.200000
1542200760.054000	4.100000
1542200760.134000	4.100000
1542200760.234000		TRIG
1542200760.254000	4.400000
1542200760.314000	4.400000
1542200760.394000	4.200000
1542200760.494000	4.200000
1542200760.574000	4.500000
1542200760.674000	9.200000
1542200760.754000	23.900000
1542200760.834000	36.900000
1542200760.934000	39.500000
1542200761.014000	31.200000
1542200761.114000	17.000000
1542200761.194000	8.100000
1542200761.274000	5.100000
1542200761.374000	4.600000
1542200761.454000	4.400000
1542200761.534000	4.400000
1542200761.634000	4.400000
1542200761.714000	4.500000
1542200761.814000		TRIG
1542200761.834000	4.700000
1542200761.894000	4.700000
1542200761.974000	4.600000
1542200762.074000	4.600000
1542200762.154000	4.900000
1542200762.234000	10.500000
1542200762.334000	25.700000
1542200762.414000	37.200000
1542200762.514000	38.300000
1542200762.594000	28.900000
1542200762.674000	15.400000
1542200762.774000	7.600000
1542200762.854000	4.900000
1542200762.934000	4.200000
1542200763.034000	4.100000
1542200763.114000	4.000000
1542200763.214000	4.000000
1542200763.294000	4.100000
1542200763.374000		TRIG
1542200763.394000	4.100000
1542200763.474000	3.900000
1542200763.554000	4.000000
1542200763.654000	4.300000
1542200763.734000	4.600000
1542200763.814000	10.000000
1542200763.914000	24.700000
1542200763.994000	36.900000
1542200764.074000	38.900000
1542200764.174000	30.200000
1542200764.254000	16.100000
1542200764.354000	8.000000
1542200764.434000	5.200000
1542200764.514000	4.600000
1542200764.614000	4.500000
1542200764.694000	4.400000
1542200764.774000	4.600000
1542200764.874000	4.600000
1542200764.954000		TRIG
1542200764.974000	4.600000
1542200765.054000	4.300000
1542200765.134000	4.200000
1542200765.214000	4.300000
1542200765.314000	4.800000
1542200765.394000	11.300000
1542200765.494000	25.600000
1542200765.574000	35.300000
1542200765.654000	35.600000
1542200765.754000	26.400000
1542200765.834000	13.600000
1542200765.914000	6.900000
1542200766.014000	4.900000
1542200766.094000	4.300000
1542200766.174000	4.100000
1542200766.274000	4.100000
1542200766.354000	4.300000
1542200766.454000	4.600000
1542200766.534000		TRIG
1542200766.554000	5.300000
1542200766.614000	5.800000
1542200766.714000	5.700000
1542200766.794000	5.200000
1542200766.894000	5.500000
1542200766.974000	12.400000
1542200767.054000	26.600000
1542200767.153000	36.100000
1542200767.233000	36.000000
1542200767.333000	26.200000
1542200767.413000	13.700000
1542200767.493000	7.100000
1542200767.593000	4.800000
1542200767.673000	4.400000
1542200767.753000	4.300000
1542200767.853000	4.300000
1542200767.933000	4.300000
1542200768.033000	4.200000
1542200768.073000		TRIG
1542200768.113000	4.100000
1542200768.193000	3.900000
1542200768.293000	4.100000
1542200768.373000	4.300000
1542200768.453000	5.200000
1542200768.553000	13.600000
1542200768.633000	28.900000
1542200768.733000	37.700000
1542200768.813000	36.200000
1542200768.893000	25.400000
1542200768.993000	12.900000
1542200769.073000	6.800000
1542200769.153000	4.800000
1542200769.253000	4.400000
1542200769.333000	4.200000
1542200769.433000	4.500000
1542200769.513000	4.800000
1542200769.593000	4.900000
1542200769.633000		TRIG
1542200769.693000	4.800000
1542200769.773000	4.700000
1542200769.853000	4.600000
1542200769.953000	4.500000
1542200770.033000	5.600000
1542200770.133000	14.100000
1542200770.213000	28.800000
1542200770.293000	36.800000
1542200770.393000	35.000000
1542200770.473000	23.800000
1542200770.573000	11.900000
1542200770.653000	6.400000
1542200770.733000	4.500000
1542200770.833000	4.100000
1542200770.913000	4.000000
1542200770.993000	4.100000
1542200771.093000	4.100000
1542200771.173000	4.200000
1542200771.213000		TRIG
1542200771.273000	4.300000
1542200771.353000	4.200000
1542200771.433000	4.200000
1542200771.533000	4.200000
1542200771.613000	5.500000
1542200771.693000	14.600000
1542200771.793000	28.700000
1542200771.873000	36.100000
1542200771.973000	34.000000
1542200772.053000	22.900000
1542200772.133000	11.300000
1542200772.234000	6.400000
1542200772.314000	4.800000
1542200772.394000	4.400000
1542200772.494000	4.300000
1542200772.574000	4.200000
1542200772.674000	4.100000
1542200772.754000	4.100000
1542200772.774000		TRIG
1542200772.834000	4.400000
1542200772.934000	4.200000
1542200773.014000	4.100000
1542200773.094000	4.200000
1542200773.194000	6.000000
1542200773.274000	16.200000
1542200773.374000	31.000000
1542200773.454000	37.200000
1542200773.534000	33.300000
1542200773.634000	21.400000
1542200773.714000	10.500000
1542200773.814000	5.800000
1542200773.894000	4.500000
1542200773.974000	4.300000
1542200774.074000	4.100000
1542200774.154000	4.100000
1542200774.234000	4.200000
1542200774.354000	4.300000
1542200774.374000		TRIG
1542200774.414000	4.400000
1542200774.514000	4.400000
1542200774.594000	4.500000
1542200774.674000	4.600000
1542200774.774000	7.000000
1542200774.854000	19.300000
1542200774.934000	33.600000
1542200775.034000	38.500000
1542200775.114000	33.600000
1542200775.214000	20.800000
1542200775.294000	10.200000
1542200775.374000	5.900000
1542200775.474000	4.500000
1542200775.554000	4.200000
1542200775.634000	4.100000
1542200775.734000	4.100000
1542200775.814000	4.100000
1542200775.914000	4.100000
1542200775.934000		TRIG
1542200775.994000	4.000000
1542200776.074000	4.100000
1542200776.174000	4.300000
1542200776.254000	4.300000
1542200776.334000	6.900000
1542200776.434000	18.900000
1542200776.514000	33.900000
1542200776.614000	40.800000
1542200776.694000	36.600000
1542200776.774000	22.600000
1542200776.874000	10.600000
1542200776.954000	5.800000
1542200777.054000	4.500000
1542200777.134000	4.100000
1542200777.214000	4.100000
1542200777.314000	4.500000
1542200777.394000	4.500000
1542200777.494000	4.500000
1542200777.514000		TRIG
1542200777.574000	4.500000
1542200777.654000	4.600000
1542200777.754000	4.600000
1542200777.834000	4.700000
1542200777.914000	7.600000
1542200778.014000	19.600000
1542200778.094000	33.600000
1542200778.194000	38.600000
1542200778.274000	32.200000
1542200778.354000	18.800000
1542200778.454000	9.200000
1542200778.534000	5.400000
1542200778.614000	4.300000
1542200778.714000	4.100000
1542200778.794000	4.100000
1542200778.874000	4.100000
1542200778.974000	4.100000
1542200779.074000	4.100000
1542200779.094000		TRIG
1542200779.154000	4.100000
1542200779.234000	4.000000
1542200779.314000	3.900000
1542200779.414000	4.100000
1542200779.494000	8.300000
1542200779.594000	21.700000
1542200779.674000	34.800000
1542200779.754000	39.400000
1542200779.854000	33.000000
1542200779.934000	19.100000
1542200780.014000	9.200000
1542200780.114000	5.600000
1542200780.194000	4.700000
1542200780.294000	4.500000
1542200780.374000	4.400000
1542200780.454000	4.300000
1542200780.554000	4.400000
1542200780.634000	4.600000
1542200780.654000		TRIG
1542200780.714000	4.400000
1542200780.814000	4.200000
1542200780.894000	4.200000
1542200780.994000	4.400000
1542200781.074000	8.000000
1542200781.154000	21.300000
1542200781.254000	34.300000
1542200781.334000	37.100000
1542200781.434000	29.300000
1542200781.514000	16.200000
1542200781.594000	7.900000
1542200781.694000	5.100000
1542200781.774000	4.300000
1542200781.854000	4.000000
1542200781.954000	3.900000
1542200782.034000	4.100000
1542200782.134000	4.200000
1542200782.214000		TRIG
1542200782.234000	4.400000
1542200782.294000	4.400000
1542200782.394000	4.400000
1542200782.474000	4.500000
1542200782.554000	4.900000
1542200782.654000	10.300000
1542200782.734000	25.500000
1542200782.834000	37.900000
1542200782.914000	38.700000
1542200782.994000	29.300000
1542200783.094000	15.900000
1542200783.174000	8.100000
1542200783.254000	5.300000
1542200783.354000	4.500000
1542200783.434000	4.400000
1542200783.534000	4.300000
1542200783.614000	4.200000
1542200783.694000	4.100000
1542200783.794000		TRIG
1542200783.814000	4.000000
1542200783.874000	4.100000
1542200783.954000	4.200000
1542200784.054000	4.200000
1542200784.134000	4.600000
1542200784.234000	10.400000
1542200784.314000	25.100000
1542200784.394000	36.700000
1542200784.494000	37.700000
1542200784.573000	28.400000
1542200784.673000	15.200000
1542200784.753000	7.600000
1542200784.833000	4.900000
1542200784.933000	4.100000
1542200785.013000	4.200000
1542200785.093000	4.500000
1542200785.193000	4.500000
1542200785.273000	4.400000
1542200785.373000		TRIG
1542200785.393000	4.500000
1542200785.453000	4.600000
1542200785.533000	4.700000
1542200785.633000	4.800000
1542200785.713000	5.500000
1542200785.813000	12.400000
1542200785.893000	27.500000
1542200785.973000	37.800000
1542200786.073000	37.700000
1542200786.153000	27.200000
1542200786.233000	14.200000
1542200786.333000	7.300000
1542200786.413000	4.900000
1542200786.513000	4.400000
1542200786.593000	4.300000
1542200786.673000	4.200000
1542200786.773000	4.300000
1542200786.853000	4.300000
1542200786.933000		TRIG
1542200786.953000	4.200000
1542200787.033000	4.100000
1542200787.113000	4.000000
1542200787.213000	4.000000
1542200787.293000	4.800000
1542200787.373000	12.500000
1542200787.473000	27.600000
1542200787.553000	37.900000
1542200787.633000	38.900000
1542200787.733000	29.400000
1542200787.813000	15.600000
1542200787.913000	7.900000
1542200787.993000	5.300000
1542200788.073000	4.700000
1542200788.173000	4.500000
1542200788.253000	4.500000
1542200788.333000	4.400000
1542200788.433000	4.700000
1542200788.513000		TRIG
1542200788.533000	4.700000
1542200788.613000	4.500000
1542200788.693000	4.300000
1542200788.773000	4.300000
1542200788.873000	5.100000
1542200788.953000	12.700000
1542200789.053000	27.900000
1542200789.133000	38.200000
1542200789.213000	37.800000
1542200789.313000	27.100000
1542200789.393000	13.800000
1542200789.473000	7.100000
1542200789.573000	4.900000
1542200789.654000	4.400000
1542200789.754000	4.100000
1542200789.834000	4.100000
1542200789.914000	4.100000
1542200790.014000	4.100000
1542200790.054000		TRIG
1542200790.094000	4.200000
1542200790.174000	4.200000
1542200790.274000	4.200000
1542200790.354000	4.200000
1542200790.454000	5.400000
1542200790.534000	14.400000
1542200790.614000	29.300000
1542200790.714000	37.300000
1542200790.794000	36.200000
1542200790.894000	25.900000
1542200790.974000	13.400000
1542200791.054000	7.100000
1542200791.154000	5.100000
1542200791.234000	4.600000
1542200791.314000	4.300000
1542200791.414000	4.200000
1542200791.494000	4.100000
1542200791.574000	4.400000
1542200791.614000		TRIG
1542200791.674000	4.400000
1542200791.754000	4.100000
1542200791.854000	4.100000
1542200791.934000	4.200000
1542200792.014000	5.700000
1542200792.114000	16.000000
1542200792.194000	31.100000
1542200792.294000	37.100000
1542200792.374000	33.600000
1542200792.454000	22.400000
1542200792.554000	11.200000
1542200792.634000	6.200000
1542200792.714000	4.700000
1542200792.814000	4.300000
1542200792.894000	4.200000
1542200792.994000	4.300000
1542200793.074000	4.500000
1542200793.154000	4.600000
1542200793.194000		TRIG
1542200793.254000	4.600000
1542200793.334000	4.500000
1542200793.414000	4.600000
1542200793.514000	4.800000
1542200793.594000	6.600000
1542200793.694000	16.800000
1542200793.774000	30.900000
1542200793.854000	38.800000
1542200793.954000	38.000000
1542200794.034000	26.600000
1542200794.134000	13.100000
1542200794.214000	6.600000
1542200794.294000	4.700000
1542200794.394000	4.300000
1542200794.474000	4.200000
1542200794.554000	4.100000
1542200794.654000	4.000000
1542200794.754000	4.000000
1542200794.774000		TRIG
1542200794.834000	4.000000
1542200794.914000	4.100000
1542200794.994000	4.200000
1542200795.094000	4.200000
1542200795.174000	6.200000
1542200795.254000	17.300000
1542200795.354000	31.800000
1542200795.434000	38.900000
1542200795.534000	36.600000
1542200795.614000	24.100000
1542200795.694000	11.700000
1542200795.794000	6.300000
1542200795.874000	4.700000
1542200795.954000	4.300000
1542200796.054000	4.500000
1542200796.134000	4.700000
1542200796.234000	4.600000
1542200796.334000	4.500000
1542200796.354000		TRIG
1542200796.394000	4.400000
1542200796.494000	4.300000
1542200796.574000	4.200000
1542200796.654000	4.300000
1542200796.754000	6.800000
1542200796.834000	19.200000
1542200796.934000	34.400000
1542200797.014000	40.000000
1542200797.094000	36.000000
1542200797.194000	22.800000
1542200797.274000	10.700000
1542200797.354000	5.800000
1542200797.454000	4.400000
1542200797.534000	4.100000
1542200797.634000	4.000000
1542200797.714000	4.000000
1542200797.794000	4.100000
1542200797.914000	4.200000
1542200797.934000		TRIG
1542200797.974000	4.200000
1542200798.074000	4.200000
1542200798.154000	4.300000
1542200798.234000	4.500000
1542200798.334000	7.700000
1542200798.414000	20.000000
1542200798.494000	33.800000
1542200798.594000	38.600000
1542200798.674000	32.500000
1542200798.774000	19.200000
1542200798.854000	9.500000
1542200798.934000	5.700000
1542200799.034000	4.500000
1542200799.114000	4.300000
1542200799.194000	4.100000
1542200799.294000	4.000000
1542200799.374000	3.900000
1542200799.474000	4.300000
1542200799.494000		TRIG
1542200799.554000	4.200000
1542200799.634000	3.700000
1542200799.734000	2.800000
1542200799.814000	3.000000
1542200799.894000	7.700000
1542200799.994000	22.000000
1542200800.074000	35.200000
1542200800.174000	39.300000
1542200800.254000	32.900000
1542200800.334000	19.300000
1542200800.434000	9.100000
1542200800.514000	5.200000
1542200800.614000	4.400000
1542200800.694000	4.300000
1542200800.774000	4.200000
1542200800.874000	4.200000
1542200800.954000	4.300000
1542200801.054000	4.400000
1542200801.074000		TRIG
1542200801.134000	4.400000
1542200801.214000	4.500000
1542200801.314000	4.600000
1542200801.394000	4.800000
1542200801.474000	8.900000
1542200801.574000	22.100000
1542200801.654000	34.500000
1542200801.734000	37.900000
1542200801.834000	30.800000
1542200801.914000	17.500000
1542200802.014000	8.600000
1542200802.093000	5.300000
1542200802.173000	4.400000
1542200802.273000	4.100000
1542200802.353000	4.000000
1542200802.453000	4.100000
1542200802.533000	4.100000
1542200802.633000	4.200000
1542200802.653000		TRIG
1542200802.713000	4.000000
1542200802.793000	4.000000
1542200802.873000	4.300000
1542200802.973000	4.500000
1542200803.053000	9.200000
1542200803.153000	24.200000
1542200803.233000	37.500000
1542200803.313000	40.400000
1542200803.413000	32.800000
1542200803.493000	18.500000
1542200803.573000	9.000000
1542200803.673000	5.600000
1542200803.753000	4.700000
1542200803.853000	4.400000
1542200803.933000	4.600000
1542200804.013000	4.800000
1542200804.113000	4.700000
1542200804.193000		TRIG
1542200804.213000	4.600000
1542200804.273000	4.500000
1542200804.373000	4.400000
1542200804.453000	4.300000
1542200804.553000	4.600000
1542200804.633000	10.200000
1542200804.713000	24.600000
1542200804.813000	36.500000
1542200804.893000	38.300000
1542200804.993000	29.600000
1542200805.073000	15.900000
1542200805.153000	7.700000
1542200805.253000	4.900000
1542200805.333000	4.200000
1542200805.413000	4.100000
1542200805.513000	4.000000
1542200805.593000	4.100000
1542200805.693000	4.200000
1542200805.773000		TRIG
1542200805.793000	4.300000
1542200805.853000	4.300000
1542200805.953000	4.200000
1542200806.033000	4.500000
1542200806.113000	5.300000
1542200806.213000	11.500000
1542200806.293000	25.600000
1542200806.393000	36.200000
1542200806.473000	37.900000
1542200806.553000	29.500000
1542200806.653000	16.100000
1542200806.733000	8.100000
1542200806.813000	5.200000
1542200806.913000	4.500000
1542200806.993000	4.200000
1542200807.093000	4.100000
1542200807.174000	4.400000
1542200807.254000	4.300000
1542200807.354000		TRIG
1542200807.374000	4.300000
1542200807.434000	4.200000
1542200807.514000	4.100000
1542200807.614000	4.100000
1542200807.694000	4.600000
1542200807.794000	11.200000
1542200807.874000	26.200000
1542200807.954000	36.800000
1542200808.054000	36.500000
1542200808.134000	26.000000
1542200808.234000	13.500000
1542200808.314000	7.200000
1542200808.394000	4.900000
1542200808.494000	4.400000
1542200808.574000	4.300000
1542200808.654000	4.400000
1542200808.754000	4.400000
1542200808.834000	4.500000
1542200808.934000		TRIG
1542200808.954000	4.600000
1542200809.014000	4.600000
1542200809.094000	4.600000
1542200809.194000	4.600000
1542200809.274000	5.300000
1542200809.374000	12.800000
1542200809.454000	27.400000
1542200809.534000	37.300000
1542200809.634000	37.000000
1542200809.714000	26.700000
1542200809.794000	13.600000
1542200809.894000	7.000000
1542200809.974000	4.700000
1542200810.054000	4.200000
1542200810.154000	4.100000
1542200810.234000	4.000000
1542200810.334000	3.900000
1542200810.414000	4.100000
1542200810.474000		TRIG
1542200810.494000	4.200000
1542200810.594000	4.100000
1542200810.674000	4.200000
1542200810.774000	4.400000
1542200810.854000	5.300000
1542200810.934000	13.500000
1542200811.034000	28.800000
1542200811.114000	37.900000
1542200811.194000	37.700000
1542200811.294000	27.200000
1542200811.374000	13.700000
1542200811.474000	6.800000
1542200811.554000	4.900000
1542200811.634000	4.600000
1542200811.734000	4.400000
1542200811.814000	4.400000
1542200811.894000	4.400000
1542200811.994000	4.600000
1542200812.074000	4.800000
1542200812.174000	4.600000
1542200812.254000	4.400000
1542200812.334000	4.200000
1542200812.434000	4.100000
1542200812.514000	4.000000
1542200812.594000	4.000000
