# Supplementary material for: Dynamic MRI of plantar flexion: A comprehensive repeatability study of electrical stimulation-gated muscle contraction standardized on evoked force
Source: PLoS One. 2020 Nov 5;15(11):e0241832. doi: 10.1371/journal.pone.0241832 (PMC7644050; doi:10.1371/journal.pone.0241832)
Supplement: S1 File — (ZIP) [file pone.0241832.s001.zip › Force/S4_Dfor.txt]

time	force	other
1545224213.493000	10.200000
1545224213.589000	32.200000
1545224213.669000	40.800000
1545224213.769000	28.800000
1545224213.849000	10.500000
1545224213.929000	1.200000
1545224214.029000	0.200000
1545224214.109000	1.100000
1545224214.209000	1.000000
1545224214.289000	1.000000
1545224214.369000	1.100000
1545224214.470000	1.100000
1545224214.510000		TRIG
1545224214.550000	1.200000
1545224214.630000	1.200000
1545224214.730000	1.000000
1545224214.810000	0.700000
1545224214.910000	0.800000
1545224214.990000	1.200000
1545224215.070000	10.300000
1545224215.170000	33.600000
1545224215.250000	40.900000
1545224215.350000	27.700000
1545224215.430000	8.600000
1545224215.510000	0.600000
1545224215.610000	0.200000
1545224215.690000	0.800000
1545224215.770000	0.600000
1545224215.870000	0.600000
1545224215.950000	0.600000
1545224216.030000	0.700000
1545224216.090000		TRIG
1545224216.130000	0.700000
1545224216.210000	0.800000
1545224216.310000	1.300000
1545224216.390000	1.200000
1545224216.470000	0.900000
1545224216.570000	1.600000
1545224216.650000	11.800000
1545224216.750000	34.400000
1545224216.830000	39.900000
1545224216.910000	25.800000
1545224217.010000	7.700000
1545224217.090000	0.900000
1545224217.170000	0.200000
1545224217.269000	0.500000
1545224217.349000	0.500000
1545224217.449000	0.200000
1545224217.529000	0.200000
1545224217.609000	0.200000
1545224217.649000		TRIG
1545224217.709000	0.300000
1545224217.789000	0.400000
1545224217.869000	0.400000
1545224217.969000	0.300000
1545224218.049000	0.400000
1545224218.149000	1.400000
1545224218.229000	11.500000
1545224218.309000	33.200000
1545224218.409000	37.500000
1545224218.489000	23.500000
1545224218.589000	6.900000
1545224218.669000	0.700000
1545224218.749000	0.200000
1545224218.849000	0.400000
1545224218.929000	0.500000
1545224219.009000	0.500000
1545224219.109000	0.400000
1545224219.189000	0.300000
1545224219.229000		TRIG
1545224219.289000	0.300000
1545224219.369000	0.300000
1545224219.449000	0.400000
1545224219.549000	0.700000
1545224219.629000	0.500000
1545224219.709000	1.600000
1545224219.809000	13.900000
1545224219.889000	35.000000
1545224219.989000	36.700000
1545224220.069000	21.800000
1545224220.149000	5.900000
1545224220.249000	0.500000
1545224220.329000	0.100000
1545224220.409000	0.200000
1545224220.509000	0.100000
1545224220.589000	0.100000
1545224220.689000	0.400000
1545224220.789000	0.200000
1545224220.809000		TRIG
1545224220.849000	0.100000
1545224220.949000	0.400000
1545224221.029000	0.600000
1545224221.129000	0.700000
1545224221.209000	0.800000
1545224221.289000	2.700000
1545224221.389000	17.800000
1545224221.469000	39.200000
1545224221.549000	38.300000
1545224221.649000	20.800000
1545224221.729000	4.800000
1545224221.829000	0.700000
1545224221.909000	0.400000
1545224221.989000	0.300000
1545224222.089000	0.300000
1545224222.169000	0.400000
1545224222.249000	0.300000
1545224222.349000	0.200000
1545224222.369000		TRIG
1545224222.429000	0.200000
1545224222.529000	0.300000
1545224222.609000	0.300000
1545224222.689000	0.300000
1545224222.789000	0.300000
1545224222.869000	2.200000
1545224222.969000	19.500000
1545224223.049000	41.600000
1545224223.129000	38.900000
1545224223.229000	19.300000
1545224223.309000	3.700000
1545224223.389000	-0.200000
1545224223.489000	-0.100000
1545224223.569000	-0.000000
1545224223.669000	-0.100000
1545224223.749000	0.100000
1545224223.829000	0.200000
1545224223.929000	0.300000
1545224223.949000		TRIG
1545224224.009000	0.300000
1545224224.089000	0.500000
1545224224.189000	0.900000
1545224224.269000	0.900000
1545224224.369000	0.900000
1545224224.449000	3.400000
1545224224.529000	20.100000
1545224224.629000	39.500000
1545224224.709000	37.400000
1545224224.789000	19.800000
1545224224.889000	4.200000
1545224224.969000	-0.100000
1545224225.069000	-0.100000
1545224225.149000	0.000000
1545224225.229000	0.100000
1545224225.329000	0.500000
1545224225.409000	0.400000
1545224225.509000	0.200000
1545224225.529000		TRIG
1545224225.589000	0.200000
1545224225.669000	0.400000
1545224225.769000	0.400000
1545224225.849000	0.400000
1545224225.929000	0.500000
1545224226.029000	4.100000
1545224226.109000	23.400000
1545224226.209000	40.200000
1545224226.289000	34.000000
1545224226.369000	15.400000
1545224226.469000	2.700000
1545224226.549000	-0.100000
1545224226.629000	-0.100000
1545224226.729000	0.100000
1545224226.809000	0.300000
1545224226.909000	0.500000
1545224226.989000	0.500000
1545224227.089000	0.500000
1545224227.109000		TRIG
1545224227.169000	0.600000
1545224227.249000	0.800000
1545224227.329000	0.900000
1545224227.429000	1.000000
1545224227.509000	0.800000
1545224227.609000	4.600000
1545224227.689000	23.900000
1545224227.769000	40.100000
1545224227.869000	33.800000
1545224227.949000	15.700000
1545224228.029000	2.900000
1545224228.129000	-0.100000
1545224228.209000	-0.000000
1545224228.309000	0.100000
1545224228.389000	0.100000
1545224228.469000	0.200000
1545224228.569000	-0.000000
1545224228.649000		TRIG
1545224228.669000	-0.100000
1545224228.749000	0.300000
1545224228.829000	0.400000
1545224228.909000	0.400000
1545224229.009000	0.300000
1545224229.089000	0.600000
1545224229.169000	5.600000
1545224229.269000	27.900000
1545224229.349000	45.300000
1545224229.449000	37.200000
1545224229.529000	15.800000
1545224229.609000	2.700000
1545224229.709000	-0.300000
1545224229.789000	0.300000
1545224229.869000	0.800000
1545224229.969000	0.800000
1545224230.049000	0.800000
1545224230.149000	0.700000
1545224230.229000		TRIG
1545224230.249000	0.600000
1545224230.309000	0.700000
1545224230.409000	0.700000
1545224230.489000	0.700000
1545224230.569000	0.600000
1545224230.669000	0.900000
1545224230.749000	6.900000
1545224230.849000	29.100000
1545224230.929000	43.900000
1545224231.009000	34.200000
1545224231.109000	13.100000
1545224231.189000	1.500000
1545224231.289000	-0.400000
1545224231.369000	-0.000000
1545224231.449000	0.100000
1545224231.549000	0.100000
1545224231.629000	0.200000
1545224231.709000	0.200000
1545224231.809000		TRIG
1545224231.829000	0.100000
1545224231.889000	0.200000
1545224231.990000	0.300000
1545224232.070000	0.700000
1545224232.150000	0.700000
1545224232.250000	1.000000
1545224232.330000	8.200000
1545224232.410000	33.200000
1545224232.510000	47.200000
1545224232.590000	35.400000
1545224232.690000	12.900000
1545224232.770000	1.500000
1545224232.850000	-0.200000
1545224232.950000	0.400000
1545224233.030000	0.400000
1545224233.110000	0.200000
1545224233.210000	0.700000
1545224233.290000	0.500000
1545224233.390000		TRIG
1545224233.410000	0.400000
1545224233.470000	0.500000
1545224233.550000	0.500000
1545224233.650000	0.500000
1545224233.730000	0.400000
1545224233.810000	0.800000
1545224233.910000	8.700000
1545224233.990000	31.000000
1545224234.090000	40.000000
1545224234.170000	28.800000
1545224234.250000	10.100000
1545224234.350000	1.100000
1545224234.430000	-0.400000
1545224234.530000	-0.200000
1545224234.610000	-0.100000
1545224234.689000	0.100000
1545224234.789000	0.300000
1545224234.869000	0.300000
1545224234.929000		TRIG
1545224234.949000	0.300000
1545224235.049000	0.500000
1545224235.129000	0.700000
1545224235.229000	0.700000
1545224235.309000	0.900000
1545224235.389000	1.400000
1545224235.489000	11.300000
1545224235.569000	34.800000
1545224235.669000	42.600000
1545224235.749000	29.900000
1545224235.829000	9.900000
1545224235.929000	0.700000
1545224236.009000	-0.400000
1545224236.089000	0.000000
1545224236.189000	0.100000
1545224236.269000	0.200000
1545224236.369000	0.200000
1545224236.449000	0.200000
1545224236.489000		TRIG
1545224236.529000	0.300000
1545224236.629000	0.300000
1545224236.709000	0.500000
1545224236.789000	0.500000
1545224236.889000	0.400000
1545224236.969000	1.000000
1545224237.069000	10.200000
1545224237.149000	32.400000
1545224237.229000	39.400000
1545224237.329000	26.900000
1545224237.409000	8.700000
1545224237.489000	0.500000
1545224237.589000	-0.200000
1545224237.669000	0.100000
1545224237.769000	0.000000
1545224237.849000	0.000000
1545224237.929000	0.500000
1545224238.029000	0.500000
1545224238.069000		TRIG
1545224238.109000	0.500000
1545224238.189000	0.600000
1545224238.289000	0.800000
1545224238.369000	1.000000
1545224238.469000	1.100000
1545224238.549000	2.000000
1545224238.629000	13.000000
1545224238.729000	36.000000
1545224238.809000	40.900000
1545224238.909000	26.300000
1545224238.989000	7.600000
1545224239.069000	0.500000
1545224239.169000	-0.300000
1545224239.249000	-0.100000
1545224239.329000	0.100000
1545224239.429000	0.200000
1545224239.509000	0.200000
1545224239.629000	0.100000
1545224239.649000		TRIG
1545224239.689000	0.200000
1545224239.769000	0.300000
1545224239.869000	0.300000
1545224239.949000	0.200000
1545224240.029000	0.200000
1545224240.129000	1.700000
1545224240.209000	16.500000
1545224240.309000	40.600000
1545224240.389000	44.100000
1545224240.469000	26.800000
1545224240.569000	7.000000
1545224240.649000	-0.100000
1545224240.749000	-0.500000
1545224240.829000	0.100000
1545224240.909000	0.200000
1545224241.009000	0.300000
1545224241.089000	0.500000
1545224241.209000	0.500000
1545224241.229000		TRIG
1545224241.269000	0.600000
1545224241.349000	0.700000
1545224241.449000	1.000000
1545224241.529000	1.000000
1545224241.609000	0.700000
1545224241.709000	2.000000
1545224241.789000	14.800000
1545224241.869000	35.400000
1545224241.969000	35.700000
1545224242.049000	18.400000
1545224242.149000	3.700000
1545224242.229000	-0.100000
1545224242.309000	-0.200000
1545224242.409000	-0.200000
1545224242.489000	-0.200000
1545224242.569000	0.200000
1545224242.669000	0.100000
1545224242.769000	-0.100000
1545224242.789000		TRIG
1545224242.849000	-0.000000
1545224242.929000	0.100000
1545224243.009000	0.100000
1545224243.109000	0.100000
1545224243.189000	0.100000
1545224243.269000	2.300000
1545224243.369000	18.900000
1545224243.449000	38.500000
1545224243.549000	36.000000
1545224243.629000	19.600000
1545224243.709000	4.900000
1545224243.809000	0.600000
1545224243.889000	-0.100000
1545224243.989000	-0.000000
1545224244.069000	0.100000
1545224244.149000	0.300000
1545224244.249000	0.400000
1545224244.349000	0.400000
1545224244.369000		TRIG
1545224244.409000	0.400000
1545224244.509000	0.400000
1545224244.589000	0.200000
1545224244.689000	0.100000
1545224244.769000	0.200000
1545224244.849000	2.700000
1545224244.949000	20.800000
1545224245.029000	40.700000
1545224245.109000	37.100000
1545224245.209000	18.600000
1545224245.289000	3.500000
1545224245.389000	-0.600000
1545224245.469000	-0.600000
1545224245.549000	-0.400000
1545224245.649000	-0.400000
1545224245.729000	-0.400000
1545224245.829000	-0.300000
1545224245.909000	-0.300000
1545224245.929000		TRIG
1545224245.989000	-0.200000
1545224246.089000	-0.200000
1545224246.169000	-0.200000
1545224246.249000	0.200000
1545224246.349000	0.300000
1545224246.429000	2.900000
1545224246.529000	20.200000
1545224246.609000	38.100000
1545224246.689000	34.200000
1545224246.789000	18.100000
1545224246.869000	4.200000
1545224246.949000	-0.300000
1545224247.049000	-0.300000
1545224247.129000	-0.000000
1545224247.229000	0.000000
1545224247.309000	-0.000000
1545224247.389000	-0.200000
1545224247.489000	0.100000
1545224247.509000		TRIG
1545224247.569000	0.200000
1545224247.649000	0.100000
1545224247.749000	-0.100000
1545224247.829000	-0.100000
1545224247.929000	0.000000
1545224248.009000	3.700000
1545224248.089000	23.300000
1545224248.189000	40.900000
1545224248.269000	36.000000
1545224248.369000	17.700000
1545224248.449000	3.200000
1545224248.529000	-1.000000
1545224248.629000	-0.700000
1545224248.709000	-0.300000
1545224248.789000	-0.400000
1545224248.889000	-0.400000
1545224248.969000	-0.300000
1545224249.069000		TRIG
1545224249.089000	-0.200000
1545224249.149000	0.000000
1545224249.229000	0.200000
1545224249.329000	0.200000
1545224249.410000	0.300000
1545224249.490000	0.600000
1545224249.590000	5.700000
1545224249.670000	27.600000
1545224249.770000	42.900000
1545224249.850000	36.200000
1545224249.930000	16.400000
1545224250.030000	2.300000
1545224250.110000	-0.900000
1545224250.190000	-0.500000
1545224250.290000	-0.400000
1545224250.370000	-0.300000
1545224250.470000	-0.300000
1545224250.550000	-0.300000
1545224250.630000		TRIG
1545224250.650000	-0.300000
1545224250.730000	-0.200000
1545224250.810000	-0.100000
1545224250.910000	-0.400000
1545224250.990000	-0.100000
1545224251.070000	0.300000
1545224251.170000	5.600000
1545224251.250000	26.500000
1545224251.330000	40.500000
1545224251.430000	33.400000
1545224251.510000	14.700000
1545224251.590000	1.900000
1545224251.690000	-1.100000
1545224251.770000	-0.700000
1545224251.870000	-0.500000
1545224251.950000	-0.300000
1545224252.030000	-0.200000
1545224252.130000	-0.200000
1545224252.169000		TRIG
1545224252.209000	0.300000
1545224252.309000	0.400000
1545224252.389000	0.400000
1545224252.469000	0.500000
1545224252.569000	0.600000
1545224252.649000	1.000000
1545224252.729000	7.800000
1545224252.829000	30.000000
1545224252.909000	41.800000
1545224253.009000	32.700000
1545224253.089000	13.200000
1545224253.169000	1.300000
1545224253.269000	-1.000000
1545224253.349000	-0.300000
1545224253.449000	-0.300000
1545224253.529000	-0.500000
1545224253.609000	-0.400000
1545224253.709000	-0.400000
1545224253.789000		TRIG
1545224253.809000	-0.200000
1545224253.869000	-0.100000
1545224253.969000	-0.100000
1545224254.049000	-0.200000
1545224254.149000	-0.200000
1545224254.229000	0.200000
1545224254.309000	7.600000
1545224254.409000	30.200000
1545224254.489000	40.500000
1545224254.569000	30.400000
1545224254.669000	11.900000
1545224254.749000	1.600000
1545224254.849000	-0.400000
1545224254.929000	-0.200000
1545224255.009000	-0.000000
1545224255.109000	0.000000
1545224255.189000	0.100000
1545224255.269000	0.200000
1545224255.329000		TRIG
1545224255.369000	0.300000
1545224255.449000	0.200000
1545224255.549000	0.100000
1545224255.629000	0.400000
1545224255.709000	0.200000
1545224255.809000	0.500000
1545224255.889000	9.000000
1545224255.989000	30.900000
1545224256.069000	39.400000
1545224256.149000	30.100000
1545224256.249000	12.400000
1545224256.329000	1.500000
1545224256.409000	-1.000000
1545224256.509000	-0.800000
1545224256.589000	-0.700000
1545224256.689000	-0.400000
1545224256.769000	0.200000
1545224256.849000	0.000000
1545224256.889000		TRIG
1545224256.949000	-0.100000
1545224257.029000	-0.100000
1545224257.109000	-0.100000
1545224257.209000	-0.100000
1545224257.289000	0.000000
1545224257.389000	0.800000
1545224257.469000	10.800000
1545224257.549000	33.700000
1545224257.649000	40.000000
1545224257.729000	27.500000
1545224257.809000	9.200000
1545224257.909000	0.900000
1545224257.989000	-0.500000
1545224258.089000	-0.200000
1545224258.169000	-0.100000
1545224258.249000	-0.100000
1545224258.349000	-0.100000
1545224258.429000	-0.100000
1545224258.469000		TRIG
1545224258.529000	-0.100000
1545224258.609000	-0.100000
1545224258.689000	-0.200000
1545224258.789000	-0.200000
1545224258.869000	-0.300000
1545224258.949000	0.500000
1545224259.049000	13.000000
1545224259.129000	36.500000
1545224259.229000	41.200000
1545224259.309000	27.700000
1545224259.389000	8.800000
1545224259.489000	0.100000
1545224259.569000	-1.100000
1545224259.649000	-0.800000
1545224259.749000	-0.600000
1545224259.829000	-0.600000
1545224259.929000	-0.500000
1545224260.009000	-0.500000
1545224260.049000		TRIG
1545224260.089000	-0.300000
1545224260.189000	-0.200000
1545224260.269000	0.300000
1545224260.349000	0.200000
1545224260.449000	0.300000
1545224260.529000	1.300000
1545224260.629000	13.400000
1545224260.709000	36.400000
1545224260.789000	40.400000
1545224260.889000	26.400000
1545224260.969000	8.500000
1545224261.049000	0.600000
1545224261.149000	-0.700000
1545224261.229000	-0.400000
1545224261.329000	-0.600000
1545224261.409000	-0.300000
1545224261.489000	-0.100000
1545224261.589000	-0.300000
1545224261.609000		TRIG
1545224261.669000	-0.200000
1545224261.769000	-0.100000
1545224261.849000	-0.100000
1545224261.929000	-0.200000
1545224262.029000	-0.200000
1545224262.109000	1.300000
1545224262.189000	15.600000
1545224262.289000	36.200000
1545224262.369000	38.000000
1545224262.469000	24.500000
1545224262.549000	7.400000
1545224262.629000	0.000000
1545224262.729000	-1.100000
1545224262.809000	-0.600000
1545224262.909000	-0.200000
1545224262.989000	-0.100000
1545224263.069000	-0.100000
1545224263.169000	-0.000000
1545224263.189000		TRIG
1545224263.249000	0.100000
1545224263.329000	0.300000
1545224263.429000	0.400000
1545224263.509000	0.500000
1545224263.589000	0.600000
1545224263.689000	2.000000
1545224263.769000	16.900000
1545224263.869000	37.800000
1545224263.949000	38.800000
1545224264.029000	24.000000
1545224264.129000	6.800000
1545224264.209000	-0.300000
1545224264.309000	-1.000000
1545224264.389000	-0.600000
1545224264.469000	-0.500000
1545224264.569000	-0.400000
1545224264.649000	-0.400000
1545224264.749000	-0.400000
1545224264.769000		TRIG
1545224264.829000	-0.300000
1545224264.909000	0.000000
1545224265.009000	-0.000000
1545224265.089000	-0.200000
1545224265.169000	-0.200000
1545224265.269000	1.700000
1545224265.349000	18.400000
1545224265.449000	40.000000
1545224265.529000	38.900000
1545224265.609000	22.200000
1545224265.709000	5.600000
1545224265.789000	-0.300000
1545224265.869000	-0.600000
1545224265.969000	-0.400000
1545224266.049000	-0.200000
1545224266.129000	0.300000
1545224266.229000	0.200000
1545224266.309000		TRIG
1545224266.329000	0.100000
1545224266.409000	0.200000
1545224266.489000	0.300000
1545224266.569000	0.200000
1545224266.669000	0.100000
1545224266.749000	-0.100000
1545224266.849000	2.400000
1545224266.930000	18.700000
1545224267.010000	37.400000
1545224267.110000	34.700000
1545224267.190000	17.800000
1545224267.270000	3.700000
1545224267.370000	-0.900000
1545224267.450000	-1.000000
1545224267.550000	-0.700000
1545224267.630000	-0.600000
1545224267.710000	-0.500000
1545224267.810000	-0.500000
1545224267.890000	-0.500000
1545224267.910000		TRIG
1545224267.990000	-0.400000
1545224268.070000	-0.400000
1545224268.150000	-0.500000
1545224268.250000	-0.500000
1545224268.330000	-0.300000
1545224268.410000	3.900000
1545224268.510000	23.300000
1545224268.590000	40.500000
1545224268.690000	36.400000
1545224268.770000	19.000000
1545224268.850000	4.100000
1545224268.950000	-0.800000
1545224269.030000	-0.700000
1545224269.110000	-0.300000
1545224269.210000	-0.300000
1545224269.290000	-0.300000
1545224269.390000	-0.300000
1545224269.470000		TRIG
1545224269.490000	-0.600000
1545224269.550000	-0.300000
1545224269.649000	-0.100000
1545224269.729000	-0.200000
1545224269.829000	-0.300000
1545224269.909000	-0.200000
1545224269.989000	4.100000
1545224270.089000	23.200000
1545224270.169000	38.300000
1545224270.249000	33.800000
1545224270.349000	17.100000
1545224270.429000	3.400000
1545224270.529000	-0.800000
1545224270.609000	-1.200000
1545224270.689000	-0.700000
1545224270.789000	-0.500000
1545224270.869000	-0.600000
1545224270.949000	-0.600000
1545224271.049000		TRIG
1545224271.069000	-0.500000
1545224271.129000	-0.300000
1545224271.229000	-0.100000
1545224271.309000	-0.000000
1545224271.389000	0.000000
1545224271.489000	0.300000
1545224271.569000	5.500000
1545224271.649000	26.400000
1545224271.749000	40.800000
1545224271.829000	35.200000
1545224271.929000	17.400000
1545224272.009000	3.300000
1545224272.089000	-1.000000
1545224272.189000	-0.700000
1545224272.269000	-0.300000
1545224272.369000	-0.300000
1545224272.449000	-0.300000
1545224272.529000	-0.400000
1545224272.629000		TRIG
1545224272.649000	-0.400000
1545224272.709000	-0.200000
1545224272.789000	-0.400000
1545224272.889000	-0.500000
1545224272.969000	-0.100000
1545224273.049000	0.000000
1545224273.149000	5.800000
1545224273.229000	29.000000
1545224273.329000	42.900000
1545224273.409000	34.900000
1545224273.489000	15.200000
1545224273.589000	2.300000
1545224273.669000	-1.000000
1545224273.769000	-0.900000
1545224273.849000	-0.700000
1545224273.929000	-0.700000
1545224274.029000	-0.600000
1545224274.109000	-0.200000
1545224274.169000		TRIG
1545224274.189000	-0.200000
1545224274.289000	-0.100000
1545224274.369000	-0.100000
1545224274.469000	0.000000
1545224274.549000	0.200000
1545224274.629000	0.600000
1545224274.729000	8.200000
1545224274.809000	31.100000
1545224274.889000	43.600000
1545224274.989000	34.800000
1545224275.069000	14.700000
1545224275.169000	2.200000
1545224275.249000	-0.600000
1545224275.329000	-0.500000
1545224275.429000	-0.500000
1545224275.509000	-0.500000
1545224275.609000	-0.400000
1545224275.689000	-0.500000
1545224275.729000		TRIG
1545224275.769000	-0.400000
1545224275.869000	-0.300000
1545224275.949000	-0.300000
1545224276.029000	-0.400000
1545224276.129000	-0.400000
1545224276.209000	0.100000
1545224276.309000	9.700000
1545224276.389000	35.200000
1545224276.469000	45.400000
1545224276.569000	34.000000
1545224276.649000	12.700000
1545224276.729000	1.000000
1545224276.829000	-1.300000
1545224276.909000	-0.600000
1545224277.009000	-0.400000
1545224277.089000	-0.400000
1545224277.169000	-0.200000
1545224277.269000	-0.200000
1545224277.309000		TRIG
1545224277.349000	-0.000000
1545224277.449000	-0.000000
1545224277.529000	0.300000
1545224277.609000	0.500000
1545224277.709000	0.400000
1545224277.789000	1.000000
1545224277.869000	10.600000
1545224277.969000	33.300000
1545224278.049000	40.800000
1545224278.149000	30.600000
1545224278.229000	12.100000
1545224278.309000	1.300000
1545224278.409000	-1.000000
1545224278.489000	-0.800000
1545224278.569000	-0.600000
1545224278.669000	-0.300000
1545224278.749000	-0.400000
1545224278.849000	-0.500000
1545224278.889000		TRIG
1545224278.929000	-0.500000
1545224279.009000	-0.300000
1545224279.109000	-0.300000
1545224279.189000	-0.400000
1545224279.269000	-0.400000
1545224279.369000	0.400000
1545224279.449000	11.700000
1545224279.549000	36.400000
1545224279.629000	42.600000
1545224279.709000	30.100000
1545224279.809000	10.600000
1545224279.889000	0.600000
1545224279.969000	-1.200000
1545224280.069000	-0.700000
1545224280.149000	-0.300000
1545224280.249000	-0.100000
1545224280.329000	-0.000000
1545224280.429000	0.000000
1545224280.449000		TRIG
1545224280.509000	0.100000
1545224280.589000	0.300000
1545224280.669000	0.300000
1545224280.769000	0.200000
1545224280.849000	-0.100000
1545224280.949000	1.200000
1545224281.029000	14.400000
1545224281.109000	39.000000
1545224281.209000	44.300000
1545224281.289000	29.400000
1545224281.389000	9.000000
1545224281.469000	0.000000
1545224281.549000	-1.100000
1545224281.649000	-0.600000
1545224281.729000	-0.600000
1545224281.809000	-0.600000
1545224281.909000	-0.500000
1545224282.029000	-0.800000
1545224282.049000		TRIG
1545224282.089000	-0.500000
1545224282.169000	-0.300000
1545224282.249000	-0.300000
1545224282.349000	-0.300000
1545224282.429000	-0.200000
1545224282.509000	1.100000
1545224282.609000	14.400000
1545224282.689000	37.900000
1545224282.789000	41.300000
1545224282.869000	26.900000
1545224282.949000	8.200000
1545224283.049000	0.000000
1545224283.129000	-1.000000
1545224283.229000	-0.700000
1545224283.309000	-0.000000
1545224283.389000	0.000000
1545224283.489000	-0.200000
1545224283.589000	-0.300000
1545224283.609000		TRIG
1545224283.649000	-0.200000
1545224283.749000	-0.100000
1545224283.829000	-0.100000
1545224283.929000	-0.200000
1545224284.009000	-0.300000
1545224284.089000	1.000000
1545224284.189000	14.600000
1545224284.269000	38.600000
1545224284.350000	41.900000
1545224284.450000	27.200000
1545224284.530000	8.300000
1545224284.630000	-0.000000
1545224284.710000	-1.100000
1545224284.790000	-0.700000
1545224284.890000	-0.700000
1545224284.970000	-0.700000
1545224285.050000	-0.600000
1545224285.150000	-0.600000
1545224285.170000		TRIG
1545224285.230000	-0.600000
1545224285.330000	-0.400000
1545224285.410000	-0.300000
1545224285.490000	-0.400000
1545224285.590000	-0.100000
1545224285.670000	2.400000
1545224285.770000	19.100000
1545224285.850000	40.500000
1545224285.930000	40.400000
1545224286.030000	24.200000
1545224286.110000	6.500000
1545224286.190000	-0.400000
1545224286.290000	-0.900000
1545224286.370000	-0.400000
1545224286.470000	-0.300000
1545224286.550000	-0.300000
1545224286.630000	-0.300000
1545224286.730000		TRIG
1545224286.750000	-0.500000
1545224286.810000	-0.300000
1545224286.890000	-0.100000
1545224286.990000	-0.200000
1545224287.070000	-0.400000
1545224287.169000	-0.300000
1545224287.249000	2.500000
1545224287.329000	19.700000
1545224287.429000	39.800000
1545224287.509000	38.400000
1545224287.609000	22.000000
1545224287.689000	5.400000
1545224287.769000	-0.800000
1545224287.869000	-1.300000
1545224287.949000	-1.000000
1545224288.029000	-0.600000
1545224288.129000	-0.600000
1545224288.209000	-0.700000
1545224288.309000		TRIG
1545224288.329000	-0.600000
1545224288.389000	-0.500000
1545224288.469000	-0.400000
1545224288.569000	-0.400000
1545224288.649000	-0.500000
1545224288.729000	-0.400000
1545224288.829000	2.600000
1545224288.909000	21.700000
1545224289.009000	41.700000
1545224289.089000	38.900000
1545224289.169000	21.600000
1545224289.269000	5.900000
1545224289.349000	-0.400000
1545224289.429000	-1.100000
1545224289.529000	-0.600000
1545224289.609000	-0.400000
1545224289.709000	-0.400000
1545224289.789000	-0.400000
1545224289.869000		TRIG
1545224289.889000	-0.400000
1545224289.969000	-0.400000
1545224290.049000	-0.400000
1545224290.149000	-0.500000
1545224290.229000	-0.600000
1545224290.309000	-0.700000
1545224290.409000	3.900000
1545224290.489000	23.800000
1545224290.569000	39.400000
1545224290.669000	34.500000
1545224290.749000	17.600000
1545224290.849000	3.600000
1545224290.929000	-0.900000
1545224291.009000	-1.200000
1545224291.109000	-0.900000
1545224291.189000	-0.900000
1545224291.269000	-0.900000
1545224291.369000	-0.800000
1545224291.449000		TRIG
1545224291.469000	-0.800000
1545224291.549000	-0.700000
1545224291.629000	-0.200000
1545224291.709000	-0.100000
1545224291.809000	-0.100000
1545224291.889000	0.000000
1545224291.969000	4.700000
1545224292.069000	23.900000
1545224292.149000	36.900000
1545224292.249000	32.700000
1545224292.329000	17.300000
1545224292.409000	4.200000
1545224292.509000	-0.500000
1545224292.589000	-1.000000
1545224292.689000	-0.700000
1545224292.769000	-0.500000
1545224292.849000	-0.200000
1545224292.949000	-0.600000
1545224293.029000		TRIG
1545224293.049000	-1.000000
1545224293.109000	-1.200000
1545224293.209000	-1.500000
1545224293.289000	-1.500000
1545224293.389000	-0.900000
1545224293.469000	-0.400000
1545224293.549000	5.400000
1545224293.649000	27.300000
1545224293.729000	41.800000
1545224293.809000	36.300000
1545224293.909000	18.200000
1545224293.989000	3.900000
1545224294.089000	-0.900000
1545224294.169000	-1.200000
1545224294.249000	-0.800000
1545224294.349000	-0.600000
1545224294.429000	-0.500000
1545224294.509000	-0.400000
1545224294.609000		TRIG
1545224294.629000	-0.400000
1545224294.689000	-0.200000
1545224294.789000	-0.100000
1545224294.869000	-0.100000
1545224294.949000	0.000000
1545224295.049000	0.300000
1545224295.129000	6.600000
1545224295.229000	30.100000
1545224295.309000	43.000000
1545224295.389000	34.700000
1545224295.489000	15.500000
1545224295.569000	2.500000
1545224295.649000	-1.000000
1545224295.749000	-0.800000
1545224295.829000	-0.500000
1545224295.929000	-0.300000
1545224296.009000	-0.200000
1545224296.089000	-0.300000
1545224296.189000		TRIG
1545224296.209000	-0.300000
1545224296.269000	-0.500000
1545224296.349000	-0.200000
1545224296.449000	-0.300000
1545224296.529000	-0.400000
1545224296.629000	-0.100000
1545224296.709000	8.000000
1545224296.789000	32.300000
1545224296.889000	43.300000
1545224296.969000	33.900000
1545224297.049000	14.100000
1545224297.149000	1.700000
1545224297.229000	-1.200000
1545224297.329000	-0.800000
1545224297.409000	-0.600000
1545224297.489000	-0.500000
1545224297.589000	-0.000000
1545224297.669000	-0.100000
1545224297.729000		TRIG
1545224297.769000	-0.100000
1545224297.849000	0.000000
1545224297.929000	0.200000
1545224298.029000	0.100000
1545224298.109000	0.000000
1545224298.189000	0.400000
1545224298.289000	9.100000
1545224298.369000	33.300000
1545224298.469000	41.600000
1545224298.549000	31.400000
1545224298.629000	12.800000
1545224298.729000	2.000000
1545224298.809000	-0.800000
1545224298.889000	-0.800000
1545224298.989000	-0.600000
1545224299.069000	-0.600000
1545224299.169000	-0.500000
1545224299.249000	-0.500000
1545224299.289000		TRIG
1545224299.329000	-0.600000
1545224299.429000	-0.500000
1545224299.509000	-0.500000
1545224299.589000	-0.600000
1545224299.689000	-0.400000
1545224299.769000	0.100000
1545224299.869000	10.600000
1545224299.949000	34.300000
1545224300.029000	40.300000
1545224300.129000	28.500000
1545224300.209000	10.500000
1545224300.289000	1.000000
1545224300.389000	-1.000000
1545224300.469000	-0.700000
1545224300.569000	-0.400000
1545224300.649000	-0.300000
1545224300.729000	-0.200000
1545224300.849000	-0.200000
1545224300.869000		TRIG
1545224300.909000	-0.200000
1545224301.009000	-0.300000
1545224301.089000	-0.100000
1545224301.169000	0.000000
1545224301.269000	-0.200000
1545224301.349000	0.500000
1545224301.429000	11.700000
1545224301.529000	35.200000
1545224301.609000	40.500000
1545224301.709000	28.400000
1545224301.789000	10.100000
1545224301.870000	0.600000
1545224301.970000	-1.400000
1545224302.050000	-1.000000
1545224302.130000	-0.900000
1545224302.230000	-0.800000
1545224302.310000	-0.500000
1545224302.410000	-0.600000
1545224302.430000		TRIG
1545224302.490000	-0.600000
1545224302.570000	-0.600000
1545224302.670000	-0.500000
1545224302.750000	-0.400000
1545224302.850000	-0.200000
1545224302.930000	1.000000
1545224303.010000	13.400000
1545224303.110000	36.000000
1545224303.190000	40.000000
1545224303.270000	27.800000
1545224303.370000	9.800000
1545224303.450000	1.100000
1545224303.550000	-0.700000
1545224303.630000	-0.700000
1545224303.710000	-0.400000
1545224303.810000	-0.300000
1545224303.890000	-0.300000
1545224304.010000	-0.400000
1545224304.030000		TRIG
1545224304.070000	-0.300000
1545224304.150000	-0.300000
1545224304.250000	-0.400000
1545224304.330000	-0.400000
1545224304.410000	-0.600000
1545224304.510000	1.100000
1545224304.590000	15.700000
1545224304.689000	37.100000
1545224304.769000	38.900000
1545224304.849000	25.100000
1545224304.949000	7.800000
1545224305.029000	0.000000
1545224305.109000	-1.300000
1545224305.209000	-1.000000
1545224305.289000	-0.900000
1545224305.389000	-0.900000
1545224305.469000	-0.800000
1545224305.569000	-1.000000
1545224305.589000		TRIG
1545224305.649000	-0.600000
1545224305.729000	-0.300000
1545224305.809000	-0.200000
1545224305.909000	-0.200000
1545224305.989000	0.000000
1545224306.089000	2.200000
1545224306.169000	18.300000
1545224306.249000	39.300000
1545224306.349000	40.500000
1545224306.429000	25.900000
1545224306.509000	8.200000
1545224306.609000	0.400000
1545224306.689000	-1.100000
1545224306.789000	-0.300000
1545224306.869000	-0.400000
1545224306.949000	-0.500000
1545224307.049000	-0.300000
1545224307.129000	-0.300000
1545224307.149000		TRIG
1545224307.229000	-0.200000
1545224307.309000	-0.200000
1545224307.389000	-0.300000
1545224307.489000	-0.400000
1545224307.569000	-0.300000
1545224307.649000	2.100000
1545224307.749000	18.900000
1545224307.829000	40.400000
1545224307.929000	40.200000
1545224308.009000	24.100000
1545224308.089000	6.600000
1545224308.189000	-0.400000
1545224308.269000	-1.300000
1545224308.349000	-0.800000
1545224308.449000	-0.600000
1545224308.529000	-0.600000
1545224308.629000	-0.500000
1545224308.709000	-0.500000
1545224308.729000		TRIG
1545224308.789000	-0.400000
1545224308.889000	-0.200000
1545224308.969000	-0.400000
1545224309.049000	0.100000
1545224309.149000	0.400000
1545224309.229000	3.400000
1545224309.329000	23.300000
1545224309.409000	43.000000
1545224309.489000	39.700000
1545224309.589000	22.200000
1545224309.669000	5.800000
1545224309.749000	-0.400000
1545224309.849000	-1.100000
1545224309.929000	-0.700000
1545224310.029000	-0.600000
1545224310.109000	-0.800000
1545224310.189000	-0.400000
1545224310.289000	-0.400000
1545224310.309000		TRIG
1545224310.369000	-0.500000
1545224310.469000	-0.500000
1545224310.549000	-0.500000
1545224310.629000	-0.400000
1545224310.729000	-0.300000
1545224310.809000	3.200000
1545224310.889000	22.800000
1545224310.989000	40.300000
1545224311.069000	37.300000
1545224311.169000	21.100000
1545224311.249000	5.100000
1545224311.329000	-0.600000
1545224311.429000	-0.900000
1545224311.509000	-0.700000
1545224311.589000	-0.600000
1545224311.689000	-0.400000
1545224311.769000	-0.300000
1545224311.869000		TRIG
1545224311.889000	-0.200000
1545224311.949000	-0.100000
1545224312.029000	-0.000000
1545224312.129000	0.100000
1545224312.209000	0.100000
1545224312.289000	0.400000
1545224312.389000	4.400000
1545224312.469000	26.600000
1545224312.569000	44.400000
1545224312.649000	38.700000
1545224312.729000	19.700000
1545224312.829000	4.300000
1545224312.909000	-0.900000
1545224313.009000	-1.100000
1545224313.089000	-0.500000
1545224313.169000	-0.400000
1545224313.269000	-0.500000
1545224313.349000	-0.600000
1545224313.429000		TRIG
1545224313.449000	-0.600000
1545224313.529000	-0.700000
1545224313.609000	-0.400000
1545224313.709000	-0.300000
1545224313.789000	-0.400000
1545224313.869000	-0.300000
1545224313.969000	4.600000
1545224314.049000	25.500000
1545224314.129000	39.300000
1545224314.229000	33.300000
1545224314.309000	16.700000
1545224314.409000	3.700000
1545224314.489000	-0.700000
1545224314.569000	-0.900000
1545224314.669000	-0.700000
1545224314.749000	-0.600000
1545224314.829000	-0.100000
1545224314.929000	-0.200000
1545224315.009000		TRIG
1545224315.029000	-0.200000
1545224315.109000	-0.100000
1545224315.189000	0.000000
1545224315.269000	-0.100000
1545224315.369000	-0.100000
1545224315.449000	-0.000000
1545224315.529000	5.300000
1545224315.629000	28.600000
1545224315.709000	43.600000
1545224315.809000	36.100000
1545224315.889000	17.000000
1545224315.969000	3.300000
1545224316.069000	-1.100000
1545224316.149000	-1.200000
1545224316.249000	-0.800000
1545224316.329000	-0.700000
1545224316.409000	-0.700000
1545224316.509000	-0.700000
1545224316.549000		TRIG
1545224316.589000	-0.800000
1545224316.669000	-0.700000
1545224316.769000	-0.700000
1545224316.849000	-0.600000
1545224316.949000	-0.500000
1545224317.029000	-0.300000
1545224317.109000	7.700000
1545224317.209000	28.800000
1545224317.289000	38.200000
1545224317.369000	30.000000
1545224317.469000	12.600000
1545224317.549000	2.300000
1545224317.649000	-0.300000
1545224317.729000	-0.500000
1545224317.809000	-0.400000
1545224317.909000	-0.400000
1545224317.989000	-0.200000
1545224318.089000	-0.300000
1545224318.129000		TRIG
1545224318.169000	-0.500000
1545224318.249000	-0.300000
1545224318.349000	-0.200000
1545224318.429000	-0.400000
1545224318.509000	-0.500000
1545224318.609000	0.000000
1545224318.689000	9.700000
1545224318.789000	34.600000
1545224318.869000	44.500000
1545224318.949000	34.400000
1545224319.049000	14.000000
1545224319.129000	1.800000
1545224319.209000	-1.300000
1545224319.310000	-1.300000
1545224319.390000	-0.900000
1545224319.490000	-0.600000
1545224319.570000	-0.800000
1545224319.650000	-0.800000
1545224319.710000		TRIG
1545224319.750000	-0.700000
1545224319.830000	-0.500000
1545224319.910000	-0.300000
1545224320.010000	-0.200000
1545224320.090000	-0.200000
1545224320.190000	0.400000
1545224320.270000	10.000000
1545224320.350000	34.000000
1545224320.450000	42.400000
1545224320.530000	31.500000
1545224320.610000	12.800000
1545224320.710000	2.300000
1545224320.790000	-0.800000
1545224320.890000	-0.700000
1545224320.970000	-0.400000
1545224321.050000	-0.400000
1545224321.150000	-0.400000
1545224321.230000	-0.500000
1545224321.270000		TRIG
1545224321.330000	-0.600000
1545224321.410000	-0.500000
1545224321.490000	-0.500000
1545224321.590000	-0.400000
1545224321.670000	-0.700000
1545224321.750000	0.200000
1545224321.850000	9.800000
1545224321.930000	32.500000
1545224322.030000	39.800000
1545224322.109000	29.600000
1545224322.189000	11.700000
1545224322.289000	1.300000
1545224322.369000	-1.300000
1545224322.469000	-1.100000
1545224322.549000	-0.700000
1545224322.629000	-0.700000
1545224322.729000	-0.600000
1545224322.809000	-0.700000
1545224322.849000		TRIG
1545224322.889000	-0.800000
1545224322.989000	-0.300000
1545224323.069000	-0.100000
1545224323.169000	-0.100000
1545224323.249000	-0.000000
1545224323.329000	1.000000
1545224323.429000	13.600000
1545224323.509000	39.200000
1545224323.589000	45.500000
1545224323.689000	31.400000
1545224323.769000	10.900000
1545224323.869000	1.000000
1545224323.949000	-1.300000
1545224324.029000	-0.900000
1545224324.129000	-0.400000
1545224324.209000	-0.500000
1545224324.289000	-0.600000
1545224324.409000	-0.700000
1545224324.429000		TRIG
1545224324.469000	-0.700000
1545224324.569000	-0.500000
1545224324.649000	-0.500000
1545224324.729000	-0.500000
1545224324.829000	-0.500000
1545224324.909000	0.800000
1545224324.989000	13.300000
1545224325.089000	37.400000
1545224325.169000	42.100000
1545224325.269000	28.300000
1545224325.349000	9.400000
1545224325.429000	0.400000
1545224325.529000	-1.300000
1545224325.609000	-0.800000
1545224325.709000	-0.600000
1545224325.789000	-0.500000
1545224325.869000	-0.400000
1545224325.969000	-0.400000
1545224325.989000		TRIG
1545224326.049000	-0.400000
1545224326.129000	-0.200000
1545224326.229000	0.000000
1545224326.309000	-0.100000
1545224326.409000	0.100000
1545224326.489000	2.500000
1545224326.569000	17.500000
1545224326.669000	39.500000
1545224326.749000	41.100000
1545224326.829000	26.000000
1545224326.929000	8.300000
1545224327.009000	0.800000
1545224327.109000	-1.000000
1545224327.189000	-0.800000
1545224327.269000	-0.700000
1545224327.369000	-0.600000
1545224327.449000	-0.700000
1545224327.549000	-1.000000
1545224327.569000		TRIG
1545224327.629000	-0.700000
1545224327.709000	-0.600000
1545224327.809000	-0.500000
1545224327.889000	-0.600000
1545224327.969000	-0.500000
1545224328.069000	1.400000
1545224328.149000	16.600000
1545224328.249000	38.100000
1545224328.329000	39.400000
1545224328.409000	25.100000
1545224328.509000	7.600000
1545224328.589000	0.200000
1545224328.669000	-1.100000
1545224328.769000	-0.700000
1545224328.849000	-0.100000
1545224328.949000	-0.200000
1545224329.029000	-0.400000
1545224329.129000	-0.500000
1545224329.149000		TRIG
1545224329.209000	-0.400000
1545224329.289000	-0.200000
1545224329.369000	-0.000000
1545224329.469000	0.100000
1545224329.549000	0.200000
1545224329.649000	2.900000
1545224329.729000	20.900000
1545224329.809000	40.700000
1545224329.909000	39.200000
1545224329.989000	23.700000
1545224330.069000	6.900000
1545224330.169000	-0.000000
1545224330.249000	-1.100000
1545224330.349000	-0.700000
1545224330.429000	-0.700000
1545224330.509000	-0.700000
1545224330.609000	-0.600000
1545224330.689000		TRIG
1545224330.709000	-0.800000
1545224330.789000	-0.700000
1545224330.869000	-0.600000
1545224330.949000	-0.400000
1545224331.049000	-0.600000
1545224331.129000	-0.400000
1545224331.209000	2.500000
1545224331.309000	20.400000
1545224331.389000	39.700000
1545224331.489000	37.900000
1545224331.569000	22.300000
1545224331.649000	6.200000
1545224331.749000	-0.100000
1545224331.829000	-0.900000
1545224331.909000	-0.600000
1545224332.009000	-0.400000
1545224332.089000	-0.300000
1545224332.189000	-0.400000
1545224332.269000		TRIG
1545224332.289000	-0.700000
1545224332.349000	-0.200000
1545224332.449000	0.100000
1545224332.529000	0.100000
1545224332.609000	-0.100000
1545224332.709000	0.000000
1545224332.789000	3.600000
1545224332.889000	22.400000
1545224332.969000	40.400000
1545224333.049000	37.500000
1545224333.149000	20.800000
1545224333.229000	5.100000
1545224333.329000	-0.700000
1545224333.409000	-1.000000
1545224333.489000	-0.500000
1545224333.589000	-0.600000
1545224333.669000	-0.700000
1545224333.749000	-0.700000
1545224333.849000		TRIG
1545224333.869000	-0.800000
1545224333.929000	-0.700000
1545224334.029000	-0.600000
1545224334.109000	-0.500000
1545224334.189000	-0.500000
1545224334.289000	-0.400000
1545224334.369000	3.700000
1545224334.449000	24.000000
1545224334.549000	40.300000
1545224334.629000	36.300000
1545224334.729000	19.400000
1545224334.809000	4.500000
1545224334.889000	-0.500000
1545224334.989000	-0.800000
1545224335.069000	-0.400000
1545224335.149000	-0.300000
1545224335.249000	-0.300000
1545224335.329000	-0.300000
1545224335.429000		TRIG
1545224335.449000	-0.300000
1545224335.509000	-0.200000
1545224335.589000	-0.100000
1545224335.689000	-0.300000
1545224335.769000	0.100000
1545224335.849000	0.100000
1545224335.949000	6.000000
1545224336.029000	30.600000
1545224336.129000	46.500000
1545224336.209000	39.200000
1545224336.289000	18.300000
1545224336.389000	3.400000
1545224336.469000	-0.900000
1545224336.569000	-0.900000
1545224336.649000	-0.500000
1545224336.729000	-0.500000
1545224336.830000	-0.500000
1545224336.910000	-0.300000
1545224336.950000		TRIG
1545224336.990000	-0.500000
1545224337.090000	-0.500000
1545224337.170000	-0.400000
1545224337.270000	-0.300000
1545224337.350000	-0.200000
1545224337.430000	0.100000
1545224337.530000	6.200000
1545224337.610000	28.000000
1545224337.690000	40.100000
1545224337.790000	33.200000
1545224337.870000	15.600000
1545224337.970000	3.000000
1545224338.050000	-0.700000
1545224338.130000	-0.300000
1545224338.230000	-0.100000
1545224338.310000	-0.200000
1545224338.410000	-0.100000
1545224338.490000	-0.100000
1545224338.530000		TRIG
1545224338.570000	-0.200000
1545224338.670000	-0.200000
1545224338.750000	-0.200000
1545224338.830000	-0.300000
1545224338.930000	-0.300000
1545224339.010000	0.000000
1545224339.090000	7.300000
1545224339.190000	32.500000
1545224339.270000	46.600000
1545224339.370000	36.300000
1545224339.450000	14.800000
1545224339.530000	2.300000
1545224339.629000	-0.700000
1545224339.709000	-0.600000
1545224339.809000	-0.500000
1545224339.889000	-0.600000
1545224339.969000	-0.600000
1545224340.069000	-0.600000
1545224340.089000		TRIG
1545224340.149000	-0.600000
1545224340.249000	-0.600000
1545224340.329000	-0.400000
1545224340.409000	-0.500000
1545224340.509000	-0.100000
1545224340.589000	0.500000
1545224340.669000	8.600000
1545224340.769000	33.100000
1545224340.849000	42.900000
1545224340.949000	33.000000
1545224341.029000	13.600000
1545224341.109000	2.100000
1545224341.209000	-0.700000
1545224341.289000	-0.400000
1545224341.369000	-0.000000
1545224341.469000	0.100000
1545224341.549000	0.100000
1545224341.649000	-0.400000
1545224341.689000		TRIG
1545224341.729000	-0.300000
1545224341.809000	-0.200000
1545224341.909000	-0.300000
1545224341.989000	-0.300000
1545224342.069000	-0.300000
1545224342.169000	0.200000
1545224342.249000	8.800000
1545224342.349000	31.900000
1545224342.429000	39.800000
1545224342.509000	29.900000
1545224342.609000	12.100000
1545224342.689000	2.000000
1545224342.789000	-0.800000
1545224342.869000	-0.900000
1545224342.949000	-0.500000
1545224343.049000	-0.600000
1545224343.129000	-0.700000
1545224343.229000	-0.700000
1545224343.249000		TRIG
1545224343.309000	-0.700000
1545224343.389000	-0.500000
1545224343.489000	-0.300000
1545224343.569000	-0.200000
1545224343.649000	-0.100000
1545224343.749000	0.700000
1545224343.829000	12.400000
1545224343.909000	38.000000
1545224344.009000	44.300000
1545224344.089000	31.400000
1545224344.189000	11.500000
1545224344.269000	1.500000
1545224344.349000	-0.700000
1545224344.449000	-0.400000
1545224344.529000	-0.200000
1545224344.609000	-0.300000
1545224344.709000	-0.300000
1545224344.809000	-0.400000
1545224344.829000		TRIG
1545224344.889000	-0.500000
1545224344.969000	-0.500000
1545224345.049000	-0.400000
1545224345.149000	-0.500000
1545224345.229000	-0.500000
1545224345.309000	1.000000
1545224345.409000	13.700000
1545224345.489000	37.300000
1545224345.589000	41.200000
1545224345.669000	27.500000
1545224345.749000	9.000000
1545224345.849000	0.700000
1545224345.929000	-0.900000
1545224346.029000	-0.800000
1545224346.109000	-0.700000
1545224346.189000	-0.800000
1545224346.289000	-0.700000
1545224346.369000	-0.900000
1545224346.389000		TRIG
1545224346.449000	-0.600000
1545224346.549000	-0.200000
1545224346.629000	-0.300000
1545224346.729000	-0.200000
1545224346.809000	-0.100000
1545224346.889000	1.300000
1545224346.989000	15.300000
1545224347.069000	38.900000
1545224347.149000	41.600000
1545224347.249000	27.900000
1545224347.329000	10.800000
1545224347.429000	2.100000
1545224347.509000	-0.200000
1545224347.589000	0.200000
1545224347.689000	0.400000
1545224347.769000	0.200000
1545224347.849000	0.300000
1545224347.969000	0.300000
1545224347.989000		TRIG
1545224348.029000	0.300000
1545224348.129000	0.300000
1545224348.209000	0.300000
1545224348.289000	0.300000
1545224348.389000	0.300000
1545224348.469000	1.800000
1545224348.569000	16.400000
1545224348.649000	39.800000
1545224348.729000	41.800000
1545224348.829000	26.900000
1545224348.909000	9.200000
1545224348.989000	1.200000
1545224349.089000	-0.400000
1545224349.169000	-0.200000
1545224349.269000	-0.100000
1545224349.349000	-0.000000
1545224349.429000	0.100000
1545224349.529000	0.100000
1545224349.609000	0.200000
1545224349.689000	0.300000
1545224349.789000	0.400000
1545224349.869000	0.400000
1545224349.969000	0.400000
1545224350.049000	0.700000
1545224350.129000	0.600000
1545224350.229000	0.600000
1545224350.309000	0.600000
1545224350.389000	0.700000
1545224350.489000	0.600000
1545224350.569000	0.600000
1545224350.669000	0.600000
