# Supplementary material for: Dynamic MRI of plantar flexion: A comprehensive repeatability study of electrical stimulation-gated muscle contraction standardized on evoked force
Source: PLoS One. 2020 Nov 5;15(11):e0241832. doi: 10.1371/journal.pone.0241832 (PMC7644050; doi:10.1371/journal.pone.0241832)
Supplement: S1 File — (ZIP) [file pone.0241832.s001.zip › Force/S4_Dcur.txt]

time	force	other
1545224795.609000	0.300000
1545224795.689000	0.400000
1545224795.789000	0.300000
1545224795.869000	0.200000
1545224795.969000	0.100000
1545224796.049000	0.100000
1545224796.129000	0.100000
1545224796.229000	0.100000
1545224796.309000	0.000000
1545224796.409000	0.000000
1545224796.489000	-0.100000
1545224796.569000	-0.000000
1545224796.669000	-0.200000
1545224796.749000		TRIG
1545224796.769000	-0.100000
1545224796.829000	0.100000
1545224796.929000	0.300000
1545224797.009000	0.000000
1545224797.109000	-0.200000
1545224797.189000	-0.300000
1545224797.269000	-0.200000
1545224797.369000	-0.100000
1545224797.449000	-0.100000
1545224797.529000	-0.200000
1545224797.629000	-0.300000
1545224797.709000	-0.400000
1545224797.809000	-0.300000
1545224797.889000	-0.400000
1545224797.969000	-0.400000
1545224798.069000	0.100000
1545224798.149000	0.100000
1545224798.229000	0.000000
1545224798.289000		TRIG
1545224798.329000	-0.100000
1545224798.409000	0.100000
1545224798.509000	0.200000
1545224798.589000	0.300000
1545224798.669000	0.300000
1545224798.769000	0.200000
1545224798.849000	0.100000
1545224798.949000	0.100000
1545224799.029000	0.000000
1545224799.109000	-0.300000
1545224799.209000	-0.100000
1545224799.289000	0.000000
1545224799.369000	-0.100000
1545224799.469000	-0.200000
1545224799.549000	-0.300000
1545224799.649000	-0.300000
1545224799.729000	-0.300000
1545224799.809000	-0.300000
1545224799.869000		TRIG
1545224799.909000	-0.400000
1545224799.989000	-0.300000
1545224800.069000	-0.300000
1545224800.169000	-0.300000
1545224800.249000	-0.500000
1545224800.349000	-0.200000
1545224800.429000	0.600000
1545224800.509000	1.100000
1545224800.609000	1.100000
1545224800.689000	0.900000
1545224800.769000	0.600000
1545224800.869000	0.500000
1545224800.949000	0.500000
1545224801.049000	0.500000
1545224801.129000	0.500000
1545224801.209000	0.600000
1545224801.309000	0.600000
1545224801.389000	0.600000
1545224801.429000		TRIG
1545224801.489000	0.400000
1545224801.569000	0.600000
1545224801.649000	0.800000
1545224801.749000	0.900000
1545224801.829000	1.300000
1545224801.909000	1.600000
1545224802.009000	1.700000
1545224802.089000	1.700000
1545224802.189000	1.300000
1545224802.269000	0.700000
1545224802.349000	0.300000
1545224802.449000	0.100000
1545224802.529000	0.000000
1545224802.609000	-0.200000
1545224802.709000	0.000000
1545224802.789000	0.100000
1545224802.889000	-0.000000
1545224802.969000	-0.100000
1545224802.989000		TRIG
1545224803.049000	-0.200000
1545224803.149000	0.000000
1545224803.229000	0.100000
1545224803.309000	0.200000
1545224803.409000	0.700000
1545224803.489000	1.600000
1545224803.589000	1.900000
1545224803.669000	1.600000
1545224803.749000	1.000000
1545224803.849000	0.500000
1545224803.929000	0.700000
1545224804.029000	0.800000
1545224804.109000	0.700000
1545224804.189000	0.600000
1545224804.289000	0.500000
1545224804.369000	0.500000
1545224804.449000	0.400000
1545224804.569000	0.300000
1545224804.589000		TRIG
1545224804.629000	0.200000
1545224804.729000	0.200000
1545224804.809000	0.200000
1545224804.889000	0.200000
1545224804.989000	0.700000
1545224805.069000	1.500000
1545224805.149000	1.400000
1545224805.249000	1.000000
1545224805.329000	0.600000
1545224805.429000	0.400000
1545224805.509000	0.200000
1545224805.589000	0.100000
1545224805.689000	-0.000000
1545224805.769000	-0.100000
1545224805.869000	-0.000000
1545224805.949000	0.000000
1545224806.029000	0.100000
1545224806.129000	0.000000
1545224806.149000		TRIG
1545224806.209000	-0.000000
1545224806.289000	0.400000
1545224806.389000	0.600000
1545224806.469000	0.500000
1545224806.569000	0.500000
1545224806.649000	0.600000
1545224806.729000	0.800000
1545224806.829000	1.000000
1545224806.909000	1.000000
1545224806.989000	0.800000
1545224807.089000	0.600000
1545224807.169000	0.500000
1545224807.269000	0.300000
1545224807.349000	0.200000
1545224807.429000	0.500000
1545224807.529000	0.400000
1545224807.609000	0.200000
1545224807.709000	0.100000
1545224807.729000		TRIG
1545224807.789000	0.100000
1545224807.869000	0.100000
1545224807.969000	0.100000
1545224808.049000	0.000000
1545224808.129000	0.000000
1545224808.229000	0.000000
1545224808.309000	0.300000
1545224808.389000	0.800000
1545224808.489000	0.800000
1545224808.569000	0.900000
1545224808.669000	0.500000
1545224808.749000	0.300000
1545224808.829000	0.300000
1545224808.930000	0.400000
1545224809.010000	0.400000
1545224809.110000	0.400000
1545224809.190000	0.500000
1545224809.290000	0.400000
1545224809.310000		TRIG
1545224809.370000	0.500000
1545224809.450000	0.600000
1545224809.530000	0.800000
1545224809.630000	0.800000
1545224809.710000	1.600000
1545224809.810000	1.900000
1545224809.890000	1.600000
1545224809.970000	1.300000
1545224810.070000	0.900000
1545224810.150000	0.600000
1545224810.230000	0.400000
1545224810.330000	0.300000
1545224810.410000	0.200000
1545224810.510000	0.200000
1545224810.590000	0.100000
1545224810.670000	0.100000
1545224810.770000	-0.100000
1545224810.850000	-0.200000
1545224810.870000		TRIG
1545224810.930000	0.100000
1545224811.030000	0.100000
1545224811.110000	0.600000
1545224811.210000	2.000000
1545224811.290000	3.400000
1545224811.370000	3.600000
1545224811.470000	2.500000
1545224811.550000	1.400000
1545224811.649000	0.800000
1545224811.729000	0.700000
1545224811.809000	0.700000
1545224811.909000	0.800000
1545224811.989000	0.700000
1545224812.069000	0.900000
1545224812.169000	1.100000
1545224812.249000	1.000000
1545224812.349000	1.000000
1545224812.429000		TRIG
1545224812.449000	1.000000
1545224812.509000	1.100000
1545224812.609000	1.200000
1545224812.689000	1.000000
1545224812.769000	0.900000
1545224812.869000	0.900000
1545224812.949000	0.900000
1545224813.049000	1.100000
1545224813.129000	1.200000
1545224813.209000	1.300000
1545224813.309000	1.300000
1545224813.389000	1.000000
1545224813.489000	0.700000
1545224813.569000	0.600000
1545224813.649000	0.600000
1545224813.749000	0.600000
1545224813.829000	0.600000
1545224813.909000	0.600000
1545224814.009000		TRIG
1545224814.029000	0.500000
1545224814.089000	0.500000
1545224814.189000	0.600000
1545224814.269000	0.500000
1545224814.349000	0.700000
1545224814.449000	1.200000
1545224814.529000	1.200000
1545224814.609000	1.100000
1545224814.709000	1.200000
1545224814.789000	1.300000
1545224814.889000	1.400000
1545224814.969000	1.300000
1545224815.049000	1.200000
1545224815.149000	1.200000
1545224815.229000	1.200000
1545224815.309000	1.100000
1545224815.409000	1.100000
1545224815.489000	0.800000
1545224815.589000		TRIG
1545224815.609000	0.800000
1545224815.669000	1.000000
1545224815.749000	1.000000
1545224815.849000	0.800000
1545224815.929000	0.700000
1545224816.029000	0.700000
1545224816.109000	0.800000
1545224816.189000	0.900000
1545224816.289000	0.900000
1545224816.369000	0.800000
1545224816.449000	0.800000
1545224816.549000	0.800000
1545224816.629000	0.500000
1545224816.729000	0.600000
1545224816.809000	0.800000
1545224816.889000	0.600000
1545224816.989000	0.500000
1545224817.069000	0.400000
1545224817.149000		TRIG
1545224817.169000	0.500000
1545224817.249000	0.600000
1545224817.329000	0.700000
1545224817.429000	0.700000
1545224817.509000	0.800000
1545224817.589000	0.800000
1545224817.689000	0.900000
1545224817.769000	0.900000
1545224817.849000	0.900000
1545224817.949000	1.400000
1545224818.029000	1.400000
1545224818.129000	1.400000
1545224818.209000	1.500000
1545224818.289000	1.700000
1545224818.389000	1.600000
1545224818.469000	1.300000
1545224818.569000	1.100000
1545224818.649000	0.800000
1545224818.729000		TRIG
1545224818.749000	0.700000
1545224818.829000	0.800000
1545224818.909000	0.600000
1545224818.989000	0.500000
1545224819.089000	0.800000
1545224819.169000	0.700000
1545224819.269000	0.700000
1545224819.349000	0.700000
1545224819.429000	0.700000
1545224819.529000	0.700000
1545224819.609000	0.700000
1545224819.689000	0.600000
1545224819.789000	0.600000
1545224819.869000	0.500000
1545224819.969000	0.500000
1545224820.049000	0.500000
1545224820.129000	0.400000
1545224820.229000	0.600000
1545224820.269000		TRIG
1545224820.309000	0.800000
1545224820.389000	0.900000
1545224820.489000	0.900000
1545224820.569000	0.800000
1545224820.669000	0.900000
1545224820.749000	1.000000
1545224820.829000	1.000000
1545224820.929000	1.100000
1545224821.009000	1.100000
1545224821.109000	1.100000
1545224821.189000	1.200000
1545224821.269000	1.000000
1545224821.369000	0.900000
1545224821.449000	1.200000
1545224821.529000	1.000000
1545224821.629000	0.900000
1545224821.709000	0.800000
1545224821.809000	0.700000
1545224821.829000		TRIG
1545224821.889000	0.700000
1545224821.969000	0.800000
1545224822.069000	0.800000
1545224822.149000	0.700000
1545224822.229000	0.600000
1545224822.329000	0.600000
1545224822.409000	0.500000
1545224822.509000	0.500000
1545224822.589000	0.700000
1545224822.669000	0.700000
1545224822.769000	0.600000
1545224822.849000	0.500000
1545224822.929000	0.500000
1545224823.029000	0.600000
1545224823.109000	0.600000
1545224823.209000	0.600000
1545224823.289000	0.700000
1545224823.369000	0.700000
1545224823.409000		TRIG
1545224823.469000	0.800000
1545224823.549000	0.900000
1545224823.649000	0.800000
1545224823.729000	1.000000
1545224823.809000	1.300000
1545224823.909000	1.300000
1545224823.989000	1.300000
1545224824.069000	1.400000
1545224824.169000	1.400000
1545224824.249000	1.500000
1545224824.349000	1.500000
1545224824.429000	1.500000
1545224824.509000	1.300000
1545224824.609000	1.100000
1545224824.689000	0.900000
1545224824.769000	0.600000
1545224824.869000	0.600000
1545224824.969000	0.800000
1545224824.989000		TRIG
1545224825.049000	0.800000
1545224825.129000	0.800000
1545224825.209000	0.700000
1545224825.309000	0.600000
1545224825.389000	0.600000
1545224825.469000	0.600000
1545224825.569000	0.600000
1545224825.649000	0.600000
1545224825.749000	0.600000
1545224825.829000	0.500000
1545224825.909000	0.500000
1545224826.009000	0.400000
1545224826.089000	0.600000
1545224826.169000	0.800000
1545224826.269000	0.700000
1545224826.350000	0.600000
1545224826.450000	0.600000
1545224826.550000	0.700000
1545224826.570000		TRIG
1545224826.610000	0.900000
1545224826.710000	1.000000
1545224826.790000	1.000000
1545224826.890000	1.000000
1545224826.970000	1.000000
1545224827.050000	1.200000
1545224827.150000	1.400000
1545224827.230000	1.400000
1545224827.310000	1.800000
1545224827.410000	1.800000
1545224827.490000	1.500000
1545224827.590000	1.300000
1545224827.670000	1.100000
1545224827.750000	1.000000
1545224827.850000	0.800000
1545224827.930000	0.600000
1545224828.030000	-0.100000
1545224828.130000	-1.200000
1545224828.150000		TRIG
1545224828.190000	-1.100000
1545224828.290000	-0.300000
1545224828.370000	0.000000
1545224828.450000	0.400000
1545224828.550000	0.400000
1545224828.630000	0.200000
1545224828.710000	0.200000
1545224828.810000	0.100000
1545224828.890000	0.100000
1545224828.990000	0.100000
1545224829.070000	0.100000
1545224829.149000	0.100000
1545224829.249000	0.100000
1545224829.329000	0.100000
1545224829.429000	0.100000
1545224829.509000	-0.000000
1545224829.589000	0.200000
1545224829.689000	0.600000
1545224829.709000		TRIG
1545224829.769000	0.700000
1545224829.849000	0.600000
1545224829.949000	0.500000
1545224830.029000	0.500000
1545224830.129000	0.600000
1545224830.209000	0.900000
1545224830.289000	1.500000
1545224830.389000	1.700000
1545224830.469000	1.400000
1545224830.569000	1.000000
1545224830.649000	0.500000
1545224830.729000	0.400000
1545224830.829000	0.600000
1545224830.909000	0.400000
1545224830.989000	0.300000
1545224831.089000	0.200000
1545224831.169000	0.100000
1545224831.269000	0.100000
1545224831.289000		TRIG
1545224831.349000	0.200000
1545224831.429000	0.200000
1545224831.529000	0.100000
1545224831.609000	0.000000
1545224831.689000	0.100000
1545224831.789000	0.100000
1545224831.869000	0.600000
1545224831.969000	1.300000
1545224832.049000	1.100000
1545224832.129000	0.600000
1545224832.229000	0.200000
1545224832.309000	0.200000
1545224832.389000	0.200000
1545224832.489000	0.200000
1545224832.569000	0.200000
1545224832.669000	0.300000
1545224832.749000	0.400000
1545224832.849000		TRIG
1545224832.869000	0.400000
1545224832.929000	0.500000
1545224833.009000	0.400000
1545224833.089000	0.700000
1545224833.189000	0.900000
1545224833.269000	0.700000
1545224833.369000	0.500000
1545224833.449000	0.500000
1545224833.529000	0.700000
1545224833.629000	0.800000
1545224833.709000	0.800000
1545224833.809000	0.600000
1545224833.889000	0.300000
1545224833.969000	0.200000
1545224834.069000	0.100000
1545224834.149000	-0.100000
1545224834.229000	-0.000000
1545224834.329000	0.100000
1545224834.409000		TRIG
1545224834.429000	0.000000
1545224834.509000	0.000000
1545224834.589000	0.100000
1545224834.669000	0.100000
1545224834.769000	0.200000
1545224834.849000	0.200000
1545224834.929000	0.100000
1545224835.029000	-0.100000
1545224835.109000	-0.100000
1545224835.209000	-0.200000
1545224835.289000	-0.300000
1545224835.369000	-0.300000
1545224835.469000	0.100000
1545224835.549000	0.100000
1545224835.629000	0.100000
1545224835.729000	0.100000
1545224835.809000	0.200000
1545224835.909000	0.300000
1545224835.989000		TRIG
1545224836.009000	0.300000
1545224836.069000	0.500000
1545224836.169000	0.500000
1545224836.249000	0.600000
1545224836.349000	0.700000
1545224836.429000	0.700000
1545224836.509000	0.700000
1545224836.609000	0.900000
1545224836.689000	0.800000
1545224836.769000	0.500000
1545224836.869000	0.300000
1545224836.949000	0.200000
1545224837.049000	0.200000
1545224837.129000	0.200000
1545224837.209000	0.100000
1545224837.309000	0.000000
1545224837.389000	-0.000000
1545224837.489000	-0.000000
1545224837.569000		TRIG
1545224837.589000	-0.100000
1545224837.649000	0.000000
1545224837.749000	0.200000
1545224837.829000	0.000000
1545224837.909000	-0.100000
1545224838.009000	-0.100000
1545224838.089000	0.100000
1545224838.169000	0.500000
1545224838.269000	0.500000
1545224838.349000	0.400000
1545224838.449000	0.200000
1545224838.529000	0.100000
1545224838.609000	0.100000
1545224838.709000	0.100000
1545224838.789000	0.000000
1545224838.889000	0.300000
1545224838.969000	0.500000
1545224839.049000	0.400000
1545224839.149000		TRIG
1545224839.169000	0.400000
1545224839.229000	0.500000
1545224839.309000	0.600000
1545224839.409000	0.500000
1545224839.489000	0.600000
1545224839.589000	1.000000
1545224839.669000	1.000000
1545224839.749000	0.800000
1545224839.849000	0.500000
1545224839.929000	0.000000
1545224840.009000	0.100000
1545224840.109000	0.200000
1545224840.189000	0.100000
1545224840.289000	0.000000
1545224840.369000	-0.000000
1545224840.449000	0.000000
1545224840.549000	-0.000000
1545224840.629000	-0.100000
1545224840.669000		TRIG
1545224840.729000	-0.100000
1545224840.809000	-0.100000
1545224840.889000	-0.100000
1545224840.989000	-0.200000
1545224841.069000	-0.300000
1545224841.149000	-0.200000
1545224841.249000	0.100000
1545224841.329000	0.100000
1545224841.429000	0.100000
1545224841.509000	0.100000
1545224841.589000	0.100000
1545224841.689000	0.200000
1545224841.769000	0.300000
1545224841.849000	0.300000
1545224841.949000	0.300000
1545224842.029000	0.400000
1545224842.129000	0.500000
1545224842.209000	0.500000
1545224842.249000		TRIG
1545224842.289000	0.300000
1545224842.389000	0.500000
1545224842.469000	0.500000
1545224842.549000	0.300000
1545224842.649000	0.300000
1545224842.729000	0.300000
1545224842.829000	0.300000
1545224842.909000	0.600000
1545224842.989000	0.900000
1545224843.089000	0.800000
1545224843.169000	0.400000
1545224843.249000	0.100000
1545224843.349000	-0.100000
1545224843.429000	-0.300000
1545224843.529000	-0.300000
1545224843.609000	-0.100000
1545224843.689000	-0.100000
1545224843.789000	-0.200000
1545224843.809000		TRIG
1545224843.870000	-0.300000
1545224843.970000	-0.100000
1545224844.050000	-0.100000
1545224844.130000	-0.100000
1545224844.230000	0.000000
1545224844.310000	0.100000
1545224844.390000	0.100000
1545224844.490000	0.100000
1545224844.570000	0.100000
1545224844.670000	-0.000000
1545224844.750000	0.300000
1545224844.830000	0.500000
1545224844.930000	0.500000
1545224845.010000	0.300000
1545224845.090000	0.200000
1545224845.190000	0.200000
1545224845.270000	0.100000
1545224845.390000	0.000000
1545224845.410000		TRIG
1545224845.450000	0.000000
1545224845.530000	-0.000000
1545224845.630000	-0.100000
1545224845.710000	-0.200000
1545224845.810000	-0.400000
1545224845.890000	-0.100000
1545224845.970000	0.100000
1545224846.070000	0.000000
1545224846.150000	-0.100000
1545224846.230000	-0.200000
1545224846.330000	-0.200000
1545224846.410000	-0.200000
1545224846.510000	-0.300000
1545224846.589000	-0.300000
1545224846.669000	-0.300000
1545224846.769000	-0.300000
1545224846.849000	-0.200000
1545224846.949000	-0.300000
1545224846.969000		TRIG
1545224847.029000	-0.200000
1545224847.109000	0.100000
1545224847.209000	0.100000
1545224847.289000	0.100000
1545224847.369000	0.100000
1545224847.469000	0.300000
1545224847.549000	0.500000
1545224847.649000	0.500000
1545224847.729000	0.500000
1545224847.809000	0.500000
1545224847.909000	0.500000
1545224847.989000	0.300000
1545224848.069000	0.100000
1545224848.169000	-0.000000
1545224848.249000	0.200000
1545224848.349000	0.100000
1545224848.429000	-0.000000
1545224848.529000	-0.100000
1545224848.549000		TRIG
1545224848.609000	-0.100000
1545224848.689000	-0.000000
1545224848.769000	-0.100000
1545224848.869000	-0.200000
1545224848.949000	-0.200000
1545224849.049000	0.300000
1545224849.129000	0.900000
1545224849.209000	1.000000
1545224849.309000	0.400000
1545224849.389000	0.200000
1545224849.469000	0.000000
1545224849.569000	-0.100000
1545224849.649000	-0.200000
1545224849.749000	-0.100000
1545224849.829000	-0.000000
1545224849.909000	0.100000
1545224850.009000	0.100000
1545224850.089000	0.100000
1545224850.109000		TRIG
1545224850.169000	0.200000
1545224850.269000	0.300000
1545224850.349000	0.300000
1545224850.449000	0.200000
1545224850.529000	0.200000
1545224850.609000	0.600000
1545224850.709000	0.600000
1545224850.789000	0.500000
1545224850.889000	0.400000
1545224850.969000	0.300000
1545224851.049000	0.200000
1545224851.149000	0.100000
1545224851.229000	0.000000
1545224851.309000	-0.100000
1545224851.409000	-0.100000
1545224851.489000	-0.200000
1545224851.589000	-0.300000
1545224851.669000	-0.400000
1545224851.689000		TRIG
1545224851.749000	-0.200000
1545224851.849000	-0.200000
1545224851.929000	-0.200000
1545224852.029000	-0.300000
1545224852.109000	-0.300000
1545224852.189000	-0.300000
1545224852.289000	-0.300000
1545224852.369000	-0.200000
1545224852.449000	-0.200000
1545224852.549000	-0.100000
1545224852.629000	-0.000000
1545224852.729000	-0.000000
1545224852.809000	-0.100000
1545224852.889000	0.300000
1545224852.989000	0.400000
1545224853.069000	0.400000
1545224853.149000	0.300000
1545224853.249000		TRIG
1545224853.269000	0.400000
1545224853.329000	0.500000
1545224853.429000	0.500000
1545224853.509000	0.400000
1545224853.589000	0.300000
1545224853.689000	0.200000
1545224853.769000	0.200000
1545224853.849000	-0.000000
1545224853.949000	-0.100000
1545224854.029000	0.200000
1545224854.129000	0.000000
1545224854.209000	-0.100000
1545224854.289000	-0.100000
1545224854.389000	-0.100000
1545224854.469000	-0.200000
1545224854.569000	-0.200000
1545224854.649000	-0.200000
1545224854.729000	-0.200000
1545224854.829000		TRIG
1545224854.849000	-0.200000
1545224854.909000	-0.200000
1545224854.989000	-0.300000
1545224855.089000	-0.400000
1545224855.169000	-0.000000
1545224855.249000	0.100000
1545224855.349000	0.100000
1545224855.429000	0.200000
1545224855.529000	0.300000
1545224855.609000	0.400000
1545224855.689000	0.400000
1545224855.789000	0.400000
1545224855.869000	0.400000
1545224855.969000	0.300000
1545224856.049000	0.300000
1545224856.129000	-0.000000
1545224856.229000	-0.700000
1545224856.309000	-0.700000
1545224856.389000		TRIG
1545224856.409000	-1.000000
1545224856.489000	-1.300000
1545224856.569000	-1.600000
1545224856.669000	-1.800000
1545224856.749000	-1.800000
1545224856.829000	-2.000000
1545224856.929000	-1.700000
1545224857.009000	-1.000000
1545224857.109000	-0.500000
1545224857.189000	-0.900000
1545224857.269000	-0.900000
1545224857.369000	-0.800000
1545224857.449000	-0.700000
1545224857.529000	-0.500000
1545224857.629000	-0.200000
1545224857.709000	-0.400000
1545224857.809000	-0.400000
1545224857.889000	-0.300000
1545224857.969000		TRIG
1545224857.989000	-0.200000
1545224858.069000	-0.000000
1545224858.149000	-0.200000
1545224858.229000	0.200000
1545224858.329000	0.400000
1545224858.409000	0.400000
1545224858.509000	0.400000
1545224858.589000	0.400000
1545224858.669000	0.600000
1545224858.769000	0.800000
1545224858.849000	0.900000
1545224858.929000	0.800000
1545224859.029000	0.700000
1545224859.109000	0.300000
1545224859.209000	0.400000
1545224859.289000	0.500000
1545224859.369000	0.300000
1545224859.469000	0.100000
1545224859.549000		TRIG
1545224859.569000	0.100000
1545224859.629000	0.100000
1545224859.729000	0.000000
1545224859.809000	-0.100000
1545224859.909000	-0.200000
1545224859.989000	-0.200000
1545224860.069000	-0.200000
1545224860.169000	-0.400000
1545224860.249000	-0.200000
1545224860.349000	-0.000000
1545224860.429000	-0.100000
1545224860.509000	-0.200000
1545224860.609000	-0.200000
1545224860.689000	-0.100000
1545224860.769000	-0.200000
1545224860.869000	-0.100000
1545224860.949000	-0.100000
1545224861.049000	-0.100000
1545224861.069000		TRIG
1545224861.129000	-0.100000
1545224861.209000	0.100000
1545224861.310000	0.100000
1545224861.390000	-0.000000
1545224861.470000	0.300000
1545224861.570000	0.500000
1545224861.650000	0.400000
1545224861.750000	0.400000
1545224861.830000	0.500000
1545224861.910000	0.400000
1545224862.010000	0.300000
1545224862.090000	0.300000
1545224862.170000	0.200000
1545224862.270000	0.100000
1545224862.350000	-0.000000
1545224862.450000	-0.100000
1545224862.530000	-0.400000
1545224862.650000	-0.300000
1545224862.670000		TRIG
1545224862.710000	-0.100000
1545224862.790000	-0.200000
1545224862.890000	-0.300000
1545224862.970000	-0.500000
1545224863.050000	-0.400000
1545224863.150000	-0.400000
1545224863.230000	-0.300000
1545224863.310000	-0.300000
1545224863.410000	-0.300000
1545224863.490000	-0.300000
1545224863.590000	-0.300000
1545224863.670000	-0.400000
1545224863.750000	-0.400000
1545224863.850000	-0.000000
1545224863.930000	0.000000
1545224864.010000	0.000000
1545224864.109000	0.000000
1545224864.189000	0.100000
1545224864.229000		TRIG
1545224864.289000	0.300000
1545224864.369000	0.400000
1545224864.449000	0.400000
1545224864.549000	0.400000
1545224864.629000	0.500000
1545224864.709000	0.700000
1545224864.809000	0.700000
1545224864.889000	0.600000
1545224864.989000	0.800000
1545224865.069000	0.700000
1545224865.149000	0.500000
1545224865.249000	0.400000
1545224865.329000	0.300000
1545224865.429000	0.200000
1545224865.509000	0.100000
1545224865.589000	0.100000
1545224865.689000	-0.000000
1545224865.789000	-0.000000
1545224865.809000		TRIG
1545224865.849000	-0.100000
1545224865.949000	-0.200000
1545224866.029000	0.000000
1545224866.129000	-0.000000
1545224866.209000	-0.100000
1545224866.289000	-0.200000
1545224866.389000	-0.100000
1545224866.469000	-0.000000
1545224866.569000	-0.000000
1545224866.649000	-0.200000
1545224866.729000	-0.500000
1545224866.829000	-0.400000
1545224866.909000	-0.400000
1545224866.989000	-0.400000
1545224867.089000	-0.300000
1545224867.169000	0.100000
1545224867.269000	0.200000
1545224867.369000	0.200000
1545224867.389000		TRIG
1545224867.429000	0.200000
1545224867.529000	0.300000
1545224867.609000	0.400000
1545224867.689000	0.400000
1545224867.789000	0.500000
1545224867.869000	0.500000
1545224867.969000	0.300000
1545224868.049000	0.300000
1545224868.129000	0.000000
1545224868.229000	0.000000
1545224868.309000	0.200000
1545224868.389000	0.100000
1545224868.489000	-0.000000
1545224868.569000	-0.100000
1545224868.669000	-0.200000
1545224868.749000	-0.200000
1545224868.829000	-0.200000
1545224868.929000	-0.200000
1545224868.949000		TRIG
1545224869.009000	-0.200000
1545224869.109000	-0.200000
1545224869.189000	-0.300000
1545224869.269000	-0.500000
1545224869.369000	-0.300000
1545224869.449000	-0.200000
1545224869.529000	-0.300000
1545224869.629000	-0.400000
1545224869.709000	-0.300000
1545224869.809000	-0.200000
1545224869.889000	-0.100000
1545224869.969000	-0.100000
1545224870.069000	0.000000
1545224870.149000	0.100000
1545224870.229000	0.200000
1545224870.329000	0.300000
1545224870.409000	0.100000
1545224870.509000	0.500000
1545224870.529000		TRIG
1545224870.589000	0.700000
1545224870.669000	0.600000
1545224870.769000	0.400000
1545224870.849000	0.400000
1545224870.929000	0.400000
1545224871.029000	0.200000
1545224871.109000	0.100000
1545224871.209000	-0.100000
1545224871.289000	-0.100000
1545224871.369000	-0.200000
1545224871.469000	-0.500000
1545224871.549000	-0.300000
1545224871.629000	-0.100000
1545224871.729000	-0.200000
1545224871.809000	-0.300000
1545224871.909000	-0.400000
1545224871.989000	-0.400000
1545224872.089000	-0.300000
1545224872.109000		TRIG
1545224872.169000	-0.300000
1545224872.249000	-0.300000
1545224872.349000	-0.400000
1545224872.429000	-0.400000
1545224872.509000	-0.400000
1545224872.609000	-0.500000
1545224872.689000	-0.200000
1545224872.769000	-0.000000
1545224872.869000	-0.100000
1545224872.949000	-0.000000
1545224873.049000	0.000000
1545224873.129000	0.200000
1545224873.209000	0.300000
1545224873.309000	0.400000
1545224873.389000	0.500000
1545224873.469000	0.600000
1545224873.569000	0.900000
1545224873.649000	0.900000
1545224873.669000		TRIG
1545224873.749000	0.900000
1545224873.829000	1.000000
1545224873.909000	0.700000
1545224874.009000	0.400000
1545224874.089000	0.200000
1545224874.169000	0.000000
1545224874.269000	0.000000
1545224874.349000	-0.000000
1545224874.449000	-0.200000
1545224874.529000	-0.400000
1545224874.609000	-0.500000
1545224874.709000	-0.600000
1545224874.789000	-0.700000
1545224874.889000	-0.400000
1545224874.969000	-0.500000
1545224875.049000	-0.500000
1545224875.149000	-0.600000
1545224875.229000		TRIG
1545224875.249000	-0.600000
1545224875.309000	-0.500000
1545224875.409000	-0.500000
1545224875.489000	-0.600000
1545224875.589000	-0.600000
1545224875.669000	-0.600000
1545224875.749000	-0.600000
1545224875.849000	-0.600000
1545224875.929000	-0.200000
1545224876.009000	0.100000
1545224876.109000	0.100000
1545224876.189000	0.000000
1545224876.289000	0.100000
1545224876.369000	0.200000
1545224876.449000	0.200000
1545224876.549000	0.400000
1545224876.629000	0.400000
1545224876.709000	0.400000
1545224876.809000		TRIG
1545224876.829000	0.300000
1545224876.889000	0.200000
1545224876.989000	0.300000
1545224877.069000	0.300000
1545224877.149000	0.100000
1545224877.249000	-0.000000
1545224877.329000	-0.100000
1545224877.429000	-0.100000
1545224877.509000	-0.100000
1545224877.589000	-0.200000
1545224877.689000	-0.300000
1545224877.769000	-0.400000
1545224877.849000	-0.400000
1545224877.949000	-0.600000
1545224878.029000	-0.600000
1545224878.129000	-0.400000
1545224878.209000	-0.400000
1545224878.289000	-0.400000
1545224878.389000		TRIG
1545224878.409000	-0.400000
1545224878.469000	-0.200000
1545224878.549000	-0.000000
1545224878.649000	0.100000
1545224878.729000	0.100000
1545224878.830000	0.300000
1545224878.910000	0.400000
1545224878.990000	0.400000
1545224879.090000	0.300000
1545224879.170000	0.000000
1545224879.250000	0.300000
1545224879.350000	0.200000
1545224879.430000	0.000000
1545224879.530000	-0.100000
1545224879.610000	-0.100000
1545224879.690000	-0.200000
1545224879.790000	-0.200000
1545224879.870000	-0.200000
1545224879.970000		TRIG
1545224879.990000	-0.300000
1545224880.050000	-0.300000
1545224880.130000	-0.300000
1545224880.230000	-0.400000
1545224880.310000	-0.500000
1545224880.390000	-0.300000
1545224880.490000	-0.200000
1545224880.570000	-0.300000
1545224880.670000	-0.400000
1545224880.750000	-0.400000
1545224880.830000	-0.300000
1545224880.930000	-0.300000
1545224881.010000	-0.300000
1545224881.090000	-0.300000
1545224881.190000	-0.200000
1545224881.270000	-0.100000
1545224881.370000	-0.100000
1545224881.450000	-0.100000
1545224881.490000		TRIG
1545224881.530000	-0.200000
1545224881.629000	0.200000
1545224881.709000	0.400000
1545224881.789000	0.400000
1545224881.889000	0.400000
1545224881.969000	0.400000
1545224882.069000	0.500000
1545224882.149000	0.400000
1545224882.229000	0.300000
1545224882.329000	0.300000
1545224882.409000	0.200000
1545224882.509000	0.200000
1545224882.589000	0.000000
1545224882.669000	-0.200000
1545224882.769000	-0.000000
1545224882.849000	-0.100000
1545224882.929000	-0.200000
1545224883.049000	-0.300000
1545224883.069000		TRIG
1545224883.109000	-0.300000
1545224883.209000	-0.200000
1545224883.289000	-0.200000
1545224883.369000	-0.300000
1545224883.469000	-0.300000
1545224883.549000	-0.300000
1545224883.649000	-0.300000
1545224883.729000	-0.300000
1545224883.809000	-0.500000
1545224883.909000	-0.300000
1545224883.989000	-0.000000
1545224884.069000	-0.000000
1545224884.169000	-0.200000
1545224884.249000	-0.300000
1545224884.349000	-0.200000
1545224884.429000	-0.200000
1545224884.509000	-0.100000
1545224884.609000	0.000000
1545224884.629000		TRIG
1545224884.689000	0.100000
1545224884.769000	0.100000
1545224884.869000	0.100000
1545224884.949000	-0.300000
1545224885.049000	0.100000
1545224885.129000	0.500000
1545224885.209000	0.600000
1545224885.309000	0.900000
1545224885.389000	1.300000
1545224885.469000	1.700000
1545224885.569000	2.100000
1545224885.649000	2.900000
1545224885.749000	4.000000
1545224885.829000	4.600000
1545224885.909000	5.100000
1545224886.009000	4.300000
1545224886.089000	3.200000
1545224886.169000	3.400000
1545224886.209000		TRIG
1545224886.269000	3.100000
1545224886.349000	2.200000
1545224886.449000	1.100000
1545224886.529000	1.300000
1545224886.609000	1.400000
1545224886.709000	0.800000
1545224886.789000	1.100000
1545224886.869000	1.200000
1545224886.969000	0.800000
1545224887.049000	1.200000
1545224887.149000	1.400000
1545224887.229000	1.000000
1545224887.309000	0.700000
1545224887.409000	0.600000
1545224887.489000	0.700000
1545224887.589000	0.700000
1545224887.669000	0.400000
1545224887.769000	0.200000
1545224887.789000		TRIG
1545224887.849000	0.200000
1545224887.929000	0.400000
1545224888.009000	0.200000
1545224888.109000	0.200000
1545224888.189000	0.200000
1545224888.289000	0.200000
1545224888.369000	0.400000
1545224888.449000	0.400000
1545224888.549000	0.600000
1545224888.629000	0.300000
1545224888.709000	0.700000
1545224888.809000	1.300000
1545224888.889000	1.300000
1545224888.989000	1.400000
1545224889.069000	1.500000
1545224889.149000	1.900000
1545224889.249000	2.100000
1545224889.329000	2.000000
1545224889.349000		TRIG
1545224889.409000	2.200000
1545224889.509000	2.200000
1545224889.589000	2.000000
1545224889.689000	2.300000
1545224889.769000	2.300000
1545224889.849000	2.200000
1545224889.949000	2.400000
1545224890.029000	2.500000
1545224890.109000	2.400000
1545224890.209000	2.200000
1545224890.289000	2.100000
1545224890.389000	1.700000
1545224890.469000	2.400000
1545224890.549000	1.800000
1545224890.649000	1.000000
1545224890.729000	0.500000
1545224890.829000	0.200000
1545224890.909000	0.100000
1545224890.929000		TRIG
1545224890.989000	-0.100000
1545224891.089000	-0.100000
1545224891.169000	-0.300000
1545224891.249000	-0.200000
1545224891.349000	0.200000
1545224891.429000	-0.100000
1545224891.529000	0.100000
1545224891.609000	0.100000
1545224891.689000	0.200000
1545224891.789000	0.400000
1545224891.869000	0.400000
1545224891.949000	0.500000
1545224892.049000	0.500000
1545224892.129000	0.800000
1545224892.229000	0.800000
1545224892.309000	0.800000
1545224892.389000	0.900000
1545224892.489000		TRIG
1545224892.509000	0.800000
1545224892.569000	0.800000
1545224892.649000	0.800000
1545224892.749000	0.600000
1545224892.829000	0.500000
1545224892.929000	0.600000
1545224893.009000	0.800000
1545224893.089000	0.700000
1545224893.189000	0.500000
1545224893.269000	0.600000
1545224893.369000	1.200000
1545224893.449000	1.800000
1545224893.529000	2.300000
1545224893.629000	3.000000
1545224893.709000	3.300000
1545224893.789000	3.500000
1545224893.889000	3.700000
1545224893.969000	3.600000
1545224894.069000	3.400000
1545224894.089000		TRIG
1545224894.149000	3.500000
1545224894.229000	3.100000
1545224894.329000	2.500000
1545224894.409000	2.000000
1545224894.489000	1.500000
1545224894.589000	1.300000
1545224894.669000	1.600000
1545224894.769000	1.600000
1545224894.849000	1.400000
1545224894.929000	1.400000
1545224895.029000	1.600000
1545224895.109000	1.800000
1545224895.189000	1.900000
1545224895.289000	1.900000
1545224895.369000	2.000000
1545224895.469000	2.200000
1545224895.549000	2.600000
1545224895.629000		TRIG
1545224895.649000	2.800000
1545224895.729000	2.700000
1545224895.809000	2.100000
1545224895.909000	1.000000
1545224895.989000	0.900000
1545224896.069000	1.200000
1545224896.169000	1.200000
1545224896.249000	1.700000
1545224896.330000	1.700000
1545224896.430000	1.700000
1545224896.510000	1.800000
1545224896.610000	1.500000
1545224896.690000	1.300000
1545224896.770000	1.200000
1545224896.870000	1.100000
1545224896.950000	0.900000
1545224897.030000	0.700000
1545224897.130000	0.500000
1545224897.210000		TRIG
1545224897.230000	0.300000
1545224897.310000	0.400000
1545224897.390000	0.500000
1545224897.470000	0.400000
1545224897.570000	0.200000
1545224897.650000	0.300000
1545224897.730000	0.300000
1545224897.830000	0.300000
1545224897.910000	0.300000
1545224898.010000	0.300000
1545224898.090000	0.100000
1545224898.170000	0.200000
1545224898.270000	0.500000
1545224898.350000	0.400000
1545224898.450000	0.200000
1545224898.530000	0.300000
1545224898.610000	0.300000
1545224898.710000	0.300000
1545224898.790000		TRIG
1545224898.810000	0.300000
1545224898.870000	0.300000
1545224898.970000	0.300000
1545224899.049000	0.100000
1545224899.149000	-0.000000
1545224899.229000	0.400000
1545224899.309000	0.400000
1545224899.409000	0.200000
1545224899.489000	0.100000
1545224899.569000	0.100000
1545224899.669000	0.100000
1545224899.749000	0.200000
1545224899.849000	0.200000
1545224899.929000	0.200000
1545224900.009000	0.100000
1545224900.109000	-0.100000
1545224900.189000	0.200000
1545224900.289000	0.300000
1545224900.329000		TRIG
1545224900.369000	0.200000
1545224900.449000	0.200000
1545224900.549000	0.100000
1545224900.629000	0.100000
1545224900.709000	0.100000
1545224900.809000	0.100000
1545224900.889000	0.100000
1545224900.989000	0.100000
1545224901.069000	-0.100000
1545224901.149000	0.200000
1545224901.249000	0.200000
1545224901.329000	0.100000
1545224901.409000	0.000000
1545224901.509000	0.000000
1545224901.589000	0.000000
1545224901.689000	0.000000
1545224901.769000	0.000000
1545224901.849000	0.000000
1545224901.909000		TRIG
1545224901.949000	0.100000
1545224902.029000	0.100000
1545224902.109000	0.300000
1545224902.209000	0.200000
1545224902.289000	0.100000
1545224902.389000	-0.000000
1545224902.469000	-0.100000
1545224902.549000	-0.000000
1545224902.649000	-0.000000
1545224902.729000	-0.000000
1545224902.829000	0.000000
1545224902.909000	-0.100000
1545224902.989000	-0.100000
1545224903.089000	0.200000
1545224903.169000	0.100000
1545224903.249000	-0.000000
1545224903.349000	-0.100000
1545224903.469000	-0.100000
1545224903.489000		TRIG
1545224903.529000	-0.000000
1545224903.609000	-0.000000
1545224903.689000	-0.100000
1545224903.789000	-0.100000
1545224903.869000	-0.200000
1545224903.969000	-0.200000
1545224904.049000	0.100000
1545224904.129000	0.000000
1545224904.229000	-0.100000
1545224904.309000	-0.100000
1545224904.389000	-0.100000
1545224904.489000	-0.100000
1545224904.569000	-0.100000
1545224904.669000	-0.100000
1545224904.749000	-0.100000
1545224904.829000	-0.200000
1545224904.929000	-0.300000
1545224905.009000	0.100000
1545224905.049000		TRIG
1545224905.089000	0.200000
1545224905.189000	0.100000
1545224905.269000	-0.000000
1545224905.369000	-0.100000
1545224905.449000	-0.100000
1545224905.529000	-0.100000
1545224905.629000	-0.100000
1545224905.709000	-0.100000
1545224905.789000	-0.100000
1545224905.889000	-0.300000
1545224905.969000	-0.000000
1545224906.069000	0.100000
1545224906.149000	-0.100000
1545224906.229000	-0.100000
1545224906.329000	-0.200000
1545224906.409000	-0.100000
1545224906.509000	-0.200000
1545224906.589000	-0.200000
1545224906.609000		TRIG
1545224906.669000	-0.100000
1545224906.769000	-0.100000
1545224906.849000	-0.300000
1545224906.929000	-0.200000
1545224907.029000	-0.100000
1545224907.109000	-0.200000
1545224907.209000	-0.200000
1545224907.289000	-0.100000
1545224907.369000	0.200000
1545224907.469000	0.300000
1545224907.549000	0.400000
1545224907.629000	0.500000
1545224907.729000	0.600000
1545224907.809000	0.600000
1545224907.909000	0.700000
1545224907.989000	1.200000
1545224908.069000	1.200000
1545224908.169000	1.000000
1545224908.189000		TRIG
1545224908.249000	1.000000
1545224908.329000	1.000000
1545224908.429000	1.000000
1545224908.509000	0.800000
1545224908.609000	0.800000
1545224908.689000	0.700000
1545224908.769000	0.500000
1545224908.869000	0.800000
1545224908.949000	0.700000
1545224909.029000	0.600000
1545224909.129000	0.600000
1545224909.209000	0.600000
1545224909.309000	0.500000
1545224909.389000	0.400000
1545224909.469000	0.300000
1545224909.569000	0.500000
1545224909.649000	0.300000
1545224909.749000	0.400000
1545224909.769000		TRIG
1545224909.829000	0.700000
1545224909.909000	0.900000
1545224910.009000	0.800000
1545224910.089000	0.500000
1545224910.169000	0.000000
1545224910.269000	-0.300000
1545224910.349000	-0.400000
1545224910.449000	-0.400000
1545224910.529000	-0.300000
1545224910.609000	-0.500000
1545224910.709000	-0.200000
1545224910.789000	0.100000
1545224910.869000	-0.000000
1545224910.969000	-0.100000
1545224911.049000	0.100000
1545224911.149000	0.300000
1545224911.229000	0.400000
1545224911.329000	0.300000
1545224911.349000		TRIG
1545224911.409000	0.500000
1545224911.489000	0.700000
1545224911.569000	0.700000
1545224911.669000	0.500000
1545224911.749000	1.000000
1545224911.849000	1.000000
1545224911.929000	0.700000
1545224912.009000	0.600000
1545224912.109000	0.700000
1545224912.189000	0.600000
1545224912.269000	0.500000
1545224912.369000	0.400000
1545224912.449000	0.300000
1545224912.549000	0.200000
1545224912.629000	0.100000
1545224912.709000	0.300000
1545224912.809000	0.100000
1545224912.909000	-0.000000
1545224912.929000		TRIG
1545224912.989000	-0.000000
1545224913.069000	0.000000
1545224913.149000	-0.100000
1545224913.249000	-0.200000
1545224913.329000	-0.300000
1545224913.409000	-0.300000
1545224913.509000	-0.300000
1545224913.589000	-0.400000
1545224913.689000	-0.600000
1545224913.770000	-0.400000
1545224913.850000	-0.200000
1545224913.950000	-0.200000
1545224914.030000	-0.200000
1545224914.130000	-0.100000
1545224914.210000	0.000000
1545224914.290000	0.100000
1545224914.390000	0.100000
1545224914.470000	0.200000
1545224914.490000		TRIG
1545224914.550000	0.400000
1545224914.650000	0.600000
1545224914.730000	0.600000
1545224914.810000	0.400000
1545224914.910000	0.700000
1545224914.990000	0.800000
1545224915.090000	0.500000
1545224915.170000	0.400000
1545224915.250000	0.400000
1545224915.350000	0.400000
1545224915.430000	0.300000
1545224915.530000	0.200000
1545224915.610000	0.100000
1545224915.690000	0.000000
1545224915.790000	0.100000
1545224915.870000	-0.200000
1545224915.950000	-0.100000
1545224916.050000		TRIG
1545224916.070000	0.100000
1545224916.130000	0.100000
1545224916.230000	0.000000
1545224916.310000	-0.100000
1545224916.390000	-0.100000
1545224916.490000	-0.100000
1545224916.569000	-0.100000
1545224916.669000	-0.300000
1545224916.749000	-0.300000
1545224916.829000	-0.300000
1545224916.929000	-0.300000
1545224917.009000	-0.500000
1545224917.089000	-0.600000
1545224917.189000	-0.100000
1545224917.269000	-0.100000
1545224917.369000	-0.100000
1545224917.449000	-0.100000
1545224917.529000	0.000000
1545224917.629000		TRIG
1545224917.649000	-0.000000
1545224917.709000	0.100000
1545224917.789000	0.200000
1545224917.889000	0.200000
1545224917.969000	0.300000
1545224918.069000	0.300000
1545224918.149000	0.500000
1545224918.229000	0.000000
1545224918.329000	0.200000
1545224918.409000	0.300000
1545224918.489000	0.100000
1545224918.589000	0.100000
1545224918.669000	0.000000
1545224918.769000	-0.000000
1545224918.849000	-0.100000
1545224918.929000	-0.100000
1545224919.029000	-0.200000
1545224919.109000	-0.300000
1545224919.209000		TRIG
1545224919.229000	-0.400000
1545224919.289000	-0.400000
1545224919.369000	-0.500000
1545224919.469000	-0.500000
1545224919.549000	-0.400000
1545224919.629000	-0.500000
1545224919.729000	-0.700000
1545224919.809000	-0.700000
1545224919.909000	-0.600000
1545224919.989000	-0.500000
1545224920.069000	-0.400000
1545224920.169000	-0.400000
1545224920.249000	-0.400000
1545224920.329000	-0.300000
1545224920.429000	-0.300000
1545224920.509000	-0.200000
1545224920.609000	-0.400000
1545224920.689000	-0.000000
1545224920.769000		TRIG
1545224920.789000	0.000000
1545224920.869000	-0.100000
1545224920.949000	-0.100000
1545224921.049000	-0.200000
1545224921.129000	-0.200000
1545224921.209000	-0.300000
1545224921.309000	-0.400000
1545224921.389000	-0.500000
1545224921.469000	-0.600000
1545224921.569000	-0.600000
1545224921.649000	-0.600000
1545224921.749000	-0.800000
1545224921.829000	-0.800000
1545224921.909000	-0.500000
1545224922.009000	-0.600000
1545224922.089000	-0.700000
1545224922.169000	-0.800000
1545224922.269000	-0.900000
1545224922.309000		TRIG
1545224922.349000	-0.900000
1545224922.449000	-0.900000
1545224922.529000	-0.800000
1545224922.609000	-0.900000
1545224922.709000	-0.900000
1545224922.789000	-0.900000
1545224922.869000	-0.800000
1545224922.969000	-0.800000
1545224923.049000	-0.900000
1545224923.149000	-0.300000
1545224923.229000	-0.400000
1545224923.309000	-0.400000
1545224923.409000	-0.500000
1545224923.489000	-0.400000
1545224923.589000	-0.400000
1545224923.669000	-0.300000
1545224923.749000	-0.300000
1545224923.849000	-0.500000
1545224923.869000		TRIG
1545224923.929000	-0.600000
1545224924.009000	-0.600000
1545224924.109000	-0.500000
1545224924.189000	-0.800000
1545224924.289000	-0.600000
1545224924.369000	-0.400000
1545224924.449000	-0.600000
1545224924.549000	-0.700000
1545224924.629000	-0.700000
1545224924.709000	-0.700000
1545224924.809000	-0.700000
1545224924.889000	-0.800000
1545224924.989000	-0.900000
1545224925.069000	-0.900000
1545224925.149000	-0.900000
1545224925.249000	-0.900000
1545224925.329000	-0.900000
1545224925.449000	-1.300000
1545224925.469000		TRIG
1545224925.509000	-1.100000
1545224925.589000	-0.900000
1545224925.689000	-0.700000
1545224925.769000	-0.800000
1545224925.849000	-0.700000
1545224925.949000	-0.600000
1545224926.029000	-0.600000
1545224926.129000	-0.500000
1545224926.209000	-0.500000
1545224926.289000	-0.400000
1545224926.389000	-0.400000
1545224926.469000	-0.300000
1545224926.549000	-0.400000
1545224926.649000	-0.600000
1545224926.729000	-0.200000
1545224926.829000	-0.300000
1545224926.909000	-0.500000
1545224926.989000	-0.700000
1545224927.029000		TRIG
1545224927.089000	-0.700000
1545224927.169000	-0.700000
1545224927.249000	-0.700000
1545224927.349000	-0.700000
1545224927.429000	-0.800000
1545224927.529000	-0.800000
1545224927.609000	-0.900000
1545224927.689000	-0.900000
1545224927.789000	-1.100000
1545224927.869000	-0.900000
1545224927.949000	-0.800000
1545224928.049000	-0.900000
1545224928.129000	-1.000000
1545224928.229000	-1.100000
1545224928.309000	-1.000000
1545224928.389000	-1.000000
1545224928.489000	-1.000000
1545224928.589000	-1.000000
1545224928.609000		TRIG
1545224928.669000	-1.100000
1545224928.749000	-1.000000
1545224928.829000	-0.900000
1545224928.929000	-0.900000
1545224929.009000	-0.900000
1545224929.089000	-0.600000
1545224929.189000	-0.500000
1545224929.269000	-0.600000
1545224929.369000	-0.600000
1545224929.449000	-0.500000
1545224929.529000	-0.500000
1545224929.629000	-0.600000
1545224929.709000	-0.600000
1545224929.789000	-0.700000
1545224929.889000	-0.700000
1545224929.969000	-0.700000
1545224930.069000	-0.900000
1545224930.149000	-0.900000
1545224930.229000	-0.700000
1545224930.329000	-0.800000
1545224930.409000	-0.900000
1545224930.489000	-0.900000
1545224930.589000	-0.900000
1545224930.669000	-0.900000
1545224930.769000	-0.900000
1545224930.849000	-0.900000
1545224930.929000	-1.000000
1545224931.029000	-1.000000
1545224931.109000	-1.000000
1545224931.209000	-1.000000
1545224931.290000	-1.100000
1545224931.370000	-0.800000
1545224931.470000	-0.700000
1545224931.550000	-0.700000
1545224931.630000	-0.700000
1545224931.730000	-0.700000
1545224931.810000	-0.600000
1545224931.910000	-0.500000
1545224931.990000	-0.500000
1545224932.070000	-0.500000
1545224932.170000	-0.400000
1545224932.250000	-0.400000
1545224932.330000	-0.300000
1545224932.430000	-0.200000
1545224932.510000	-0.300000
1545224932.610000	-0.000000
1545224932.690000	-0.000000
1545224932.770000	-0.100000
1545224932.870000	-0.100000
1545224932.950000	-0.100000
1545224933.030000	-0.000000
1545224933.130000	-0.100000
1545224933.210000	-0.000000
1545224933.310000	-0.100000
1545224933.390000	-0.100000
1545224933.470000	-0.300000
1545224933.570000	-0.400000
1545224933.650000	-0.200000
1545224933.750000	-0.100000
