# Supplementary material for: Dynamic MRI of plantar flexion: A comprehensive repeatability study of electrical stimulation-gated muscle contraction standardized on evoked force
Source: PLoS One. 2020 Nov 5;15(11):e0241832. doi: 10.1371/journal.pone.0241832 (PMC7644050; doi:10.1371/journal.pone.0241832)
Supplement: S1 File — (ZIP) [file pone.0241832.s001.zip › Force/S5_D0.txt]

time	force	other
1544796584.911000	1.700000
1544796585.011000	14.700000
1544796585.091000	26.600000
1544796585.171000	23.400000
1544796585.271000	11.800000
1544796585.351000	2.600000
1544796585.451000	-1.300000
1544796585.531000	-2.600000
1544796585.611000	-2.700000
1544796585.711000	-2.600000
1544796585.791000	-2.600000
1544796585.911000	-2.700000
1544796585.931000		TRIG
1544796585.971000	-2.600000
1544796586.051000	-2.200000
1544796586.151000	-2.100000
1544796586.231000	-2.300000
1544796586.311000	-2.300000
1544796586.411000	-1.800000
1544796586.491000	2.400000
1544796586.591000	14.800000
1544796586.671000	24.500000
1544796586.751000	20.200000
1544796586.851000	9.400000
1544796586.931000	1.700000
1544796587.011000	-1.600000
1544796587.111000	-2.700000
1544796587.191000	-2.800000
1544796587.291000	-2.700000
1544796587.371000	-2.800000
1544796587.471000	-2.900000
1544796587.491000		TRIG
1544796587.551000	-2.700000
1544796587.631000	-2.500000
1544796587.711000	-2.500000
1544796587.811000	-2.600000
1544796587.891000	-2.500000
1544796587.991000	-1.900000
1544796588.071000	2.400000
1544796588.151000	15.200000
1544796588.251000	25.000000
1544796588.331000	20.500000
1544796588.411000	9.300000
1544796588.511000	1.700000
1544796588.591000	-1.500000
1544796588.691000	-2.600000
1544796588.771000	-2.600000
1544796588.851000	-2.500000
1544796588.951000	-2.400000
1544796589.051000	-2.400000
1544796589.071000		TRIG
1544796589.111000	-2.400000
1544796589.211000	-2.600000
1544796589.291000	-2.300000
1544796589.391000	-2.300000
1544796589.471000	-2.500000
1544796589.551000	-1.700000
1544796589.651000	3.800000
1544796589.731000	16.900000
1544796589.831000	24.100000
1544796589.911000	18.100000
1544796589.991000	7.300000
1544796590.091000	0.700000
1544796590.171000	-1.800000
1544796590.251000	-2.700000
1544796590.351000	-2.800000
1544796590.431000	-2.700000
1544796590.531000	-2.800000
1544796590.611000	-2.800000
1544796590.631000		TRIG
1544796590.691000	-2.800000
1544796590.791000	-2.700000
1544796590.871000	-2.700000
1544796590.951000	-2.400000
1544796591.051000	-2.300000
1544796591.131000	-1.500000
1544796591.231000	4.400000
1544796591.311000	18.100000
1544796591.391000	25.600000
1544796591.491000	19.400000
1544796591.571000	8.100000
1544796591.651000	1.000000
1544796591.751000	-1.500000
1544796591.831000	-2.400000
1544796591.931000	-2.600000
1544796592.011000	-2.600000
1544796592.091000	-2.700000
1544796592.191000	-2.900000
1544796592.211000		TRIG
1544796592.271000	-2.800000
1544796592.371000	-2.700000
1544796592.451000	-2.700000
1544796592.531000	-2.500000
1544796592.631000	-2.500000
1544796592.711000	-1.700000
1544796592.791000	4.400000
1544796592.891000	19.000000
1544796592.971000	26.200000
1544796593.071000	19.400000
1544796593.151000	7.900000
1544796593.231000	1.000000
1544796593.331000	-1.800000
1544796593.411000	-2.800000
1544796593.491000	-3.000000
1544796593.591000	-2.900000
1544796593.671000	-2.900000
1544796593.771000		TRIG
1544796593.791000	-2.900000
1544796593.851000	-2.800000
1544796593.931000	-2.600000
1544796594.031000	-2.600000
1544796594.111000	-2.300000
1544796594.191000	-2.200000
1544796594.291000	-1.000000
1544796594.371000	6.700000
1544796594.471000	22.000000
1544796594.551000	27.400000
1544796594.631000	18.500000
1544796594.731000	6.600000
1544796594.811000	0.400000
1544796594.891000	-2.000000
1544796594.991000	-2.900000
1544796595.071000	-2.800000
1544796595.171000	-2.800000
1544796595.251000	-2.900000
1544796595.331000		TRIG
1544796595.351000	-3.000000
1544796595.431000	-2.800000
1544796595.511000	-2.700000
1544796595.611000	-2.500000
1544796595.691000	-2.600000
1544796595.771000	-2.500000
1544796595.871000	-1.300000
1544796595.951000	6.000000
1544796596.031000	19.900000
1544796596.131000	23.800000
1544796596.211000	15.600000
1544796596.311000	5.400000
1544796596.391000	0.100000
1544796596.471000	-2.100000
1544796596.571000	-2.700000
1544796596.651000	-2.600000
1544796596.731000	-2.600000
1544796596.832000	-2.700000
1544796596.912000		TRIG
1544796596.932000	-2.700000
1544796597.012000	-2.500000
1544796597.092000	-2.100000
1544796597.172000	-2.200000
1544796597.272000	-2.400000
1544796597.352000	-2.300000
1544796597.432000	-0.700000
1544796597.532000	8.500000
1544796597.612000	23.900000
1544796597.712000	27.100000
1544796597.792000	17.300000
1544796597.872000	6.000000
1544796597.972000	0.100000
1544796598.052000	-2.300000
1544796598.152000	-2.800000
1544796598.232000	-2.800000
1544796598.312000	-2.800000
1544796598.412000	-3.000000
1544796598.492000		TRIG
1544796598.512000	-3.000000
1544796598.572000	-2.800000
1544796598.672000	-2.500000
1544796598.752000	-2.600000
1544796598.852000	-2.600000
1544796598.932000	-2.400000
1544796599.012000	-0.100000
1544796599.112000	11.000000
1544796599.192000	26.800000
1544796599.272000	28.400000
1544796599.372000	17.000000
1544796599.452000	5.300000
1544796599.552000	-0.100000
1544796599.632000	-2.300000
1544796599.711000	-2.800000
1544796599.811000	-2.700000
1544796599.891000	-2.600000
1544796599.991000	-2.800000
1544796600.031000		TRIG
1544796600.071000	-2.900000
1544796600.151000	-2.800000
1544796600.251000	-2.700000
1544796600.331000	-2.500000
1544796600.411000	-2.600000
1544796600.511000	-2.500000
1544796600.591000	0.000000
1544796600.691000	11.400000
1544796600.771000	25.800000
1544796600.851000	26.200000
1544796600.951000	15.000000
1544796601.031000	4.300000
1544796601.111000	-0.500000
1544796601.211000	-2.500000
1544796601.291000	-3.000000
1544796601.391000	-2.900000
1544796601.471000	-2.900000
1544796601.551000	-3.000000
1544796601.611000		TRIG
1544796601.651000	-3.100000
1544796601.731000	-2.900000
1544796601.811000	-2.700000
1544796601.911000	-2.500000
1544796601.991000	-2.600000
1544796602.091000	-2.500000
1544796602.171000	0.200000
1544796602.251000	12.000000
1544796602.351000	26.700000
1544796602.431000	26.500000
1544796602.531000	14.600000
1544796602.611000	3.900000
1544796602.691000	-0.600000
1544796602.791000	-2.400000
1544796602.871000	-2.800000
1544796602.951000	-2.700000
1544796603.051000	-2.700000
1544796603.131000	-3.000000
1544796603.171000		TRIG
1544796603.231000	-3.000000
1544796603.311000	-2.900000
1544796603.391000	-2.700000
1544796603.491000	-2.600000
1544796603.571000	-2.700000
1544796603.651000	-2.500000
1544796603.751000	1.000000
1544796603.831000	13.600000
1544796603.931000	27.200000
1544796604.011000	25.900000
1544796604.091000	14.000000
1544796604.191000	3.800000
1544796604.271000	-0.700000
1544796604.351000	-2.600000
1544796604.451000	-3.000000
1544796604.531000	-2.900000
1544796604.631000	-3.000000
1544796604.711000	-3.100000
1544796604.751000		TRIG
1544796604.791000	-3.000000
1544796604.891000	-2.800000
1544796604.971000	-2.800000
1544796605.051000	-2.800000
1544796605.151000	-2.400000
1544796605.231000	-2.100000
1544796605.331000	1.300000
1544796605.411000	13.700000
1544796605.491000	25.300000
1544796605.591000	22.900000
1544796605.671000	11.700000
1544796605.751000	2.600000
1544796605.851000	-1.300000
1544796605.931000	-2.600000
1544796606.031000	-2.700000
1544796606.111000	-2.800000
1544796606.191000	-3.000000
1544796606.311000	-3.100000
1544796606.331000		TRIG
1544796606.371000	-3.000000
1544796606.471000	-2.800000
1544796606.551000	-2.800000
1544796606.631000	-2.900000
1544796606.731000	-2.900000
1544796606.811000	-2.100000
1544796606.891000	2.200000
1544796606.991000	16.100000
1544796607.071000	27.500000
1544796607.171000	23.500000
1544796607.251000	11.200000
1544796607.331000	2.200000
1544796607.431000	-1.700000
1544796607.511000	-3.000000
1544796607.591000	-2.900000
1544796607.691000	-2.900000
1544796607.771000	-3.000000
1544796607.891000	-3.100000
1544796607.911000		TRIG
1544796607.951000	-2.900000
1544796608.031000	-2.600000
1544796608.131000	-2.700000
1544796608.211000	-2.800000
1544796608.311000	-2.600000
1544796608.391000	-1.700000
1544796608.471000	3.000000
1544796608.571000	17.500000
1544796608.651000	29.000000
1544796608.731000	24.800000
1544796608.831000	12.100000
1544796608.911000	2.700000
1544796609.011000	-1.400000
1544796609.091000	-2.800000
1544796609.171000	-2.900000
1544796609.271000	-3.000000
1544796609.351000	-3.100000
1544796609.451000	-3.200000
1544796609.471000		TRIG
1544796609.531000	-3.100000
1544796609.611000	-2.900000
1544796609.711000	-3.000000
1544796609.791000	-3.000000
1544796609.871000	-2.900000
1544796609.971000	-2.200000
1544796610.051000	2.600000
1544796610.131000	16.900000
1544796610.231000	26.900000
1544796610.311000	21.900000
1544796610.411000	9.900000
1544796610.491000	1.700000
1544796610.571000	-1.700000
1544796610.671000	-2.900000
1544796610.751000	-3.000000
1544796610.831000	-2.600000
1544796610.931000	-2.800000
1544796611.031000	-2.900000
1544796611.051000		TRIG
1544796611.111000	-2.700000
1544796611.191000	-2.400000
1544796611.271000	-2.500000
1544796611.371000	-2.700000
1544796611.451000	-2.700000
1544796611.551000	-2.000000
1544796611.631000	3.800000
1544796611.711000	18.900000
1544796611.811000	27.600000
1544796611.891000	21.300000
1544796611.971000	9.300000
1544796612.071000	1.400000
1544796612.151000	-1.900000
1544796612.251000	-3.100000
1544796612.331000	-3.200000
1544796612.411000	-3.100000
1544796612.511000	-3.000000
1544796612.591000	-3.100000
1544796612.611000		TRIG
1544796612.671000	-3.100000
1544796612.771000	-3.000000
1544796612.851000	-3.000000
1544796612.951000	-3.000000
1544796613.031000	-2.800000
1544796613.111000	-1.800000
1544796613.211000	5.200000
1544796613.291000	21.400000
1544796613.371000	29.700000
1544796613.471000	22.000000
1544796613.551000	9.000000
1544796613.651000	1.200000
1544796613.731000	-1.900000
1544796613.811000	-2.900000
1544796613.911000	-3.000000
1544796613.991000	-2.900000
1544796614.091000	-3.000000
1544796614.171000	-2.800000
1544796614.191000		TRIG
1544796614.252000	-2.800000
1544796614.352000	-2.800000
1544796614.432000	-2.900000
1544796614.512000	-3.000000
1544796614.612000	-2.900000
1544796614.692000	-1.800000
1544796614.772000	6.400000
1544796614.872000	24.400000
1544796614.952000	32.300000
1544796615.052000	23.100000
1544796615.132000	9.000000
1544796615.212000	1.000000
1544796615.312000	-2.200000
1544796615.392000	-3.200000
1544796615.492000	-3.200000
1544796615.572000	-3.200000
1544796615.652000	-3.400000
1544796615.752000		TRIG
1544796615.772000	-3.300000
1544796615.832000	-3.000000
1544796615.912000	-2.900000
1544796616.012000	-3.000000
1544796616.092000	-2.900000
1544796616.192000	-2.700000
1544796616.272000	-1.200000
1544796616.352000	7.200000
1544796616.452000	22.900000
1544796616.532000	27.900000
1544796616.612000	19.100000
1544796616.712000	7.100000
1544796616.792000	0.500000
1544796616.892000	-2.100000
1544796616.972000	-2.800000
1544796617.052000	-3.000000
1544796617.152000	-3.000000
1544796617.231000	-3.200000
1544796617.331000		TRIG
1544796617.351000	-3.200000
1544796617.411000	-2.800000
1544796617.491000	-2.800000
1544796617.591000	-3.000000
1544796617.671000	-3.000000
1544796617.751000	-2.800000
1544796617.851000	-1.200000
1544796617.931000	8.600000
1544796618.031000	26.000000
1544796618.111000	30.500000
1544796618.191000	20.100000
1544796618.291000	7.100000
1544796618.371000	0.200000
1544796618.471000	-2.500000
1544796618.551000	-3.300000
1544796618.631000	-3.300000
1544796618.731000	-3.200000
1544796618.811000	-3.400000
1544796618.891000		TRIG
1544796618.911000	-3.400000
1544796618.991000	-3.100000
1544796619.071000	-2.700000
1544796619.171000	-2.800000
1544796619.251000	-2.800000
1544796619.331000	-2.600000
1544796619.431000	-0.500000
1544796619.511000	9.800000
1544796619.591000	26.800000
1544796619.691000	29.800000
1544796619.771000	18.300000
1544796619.871000	5.900000
1544796619.951000	-0.100000
1544796620.031000	-2.600000
1544796620.131000	-3.200000
1544796620.211000	-3.200000
1544796620.291000	-3.200000
1544796620.391000	-3.300000
1544796620.471000		TRIG
1544796620.491000	-3.400000
1544796620.571000	-3.200000
1544796620.651000	-2.900000
1544796620.731000	-2.900000
1544796620.831000	-3.000000
1544796620.911000	-2.800000
1544796620.991000	-0.600000
1544796621.091000	10.400000
1544796621.171000	28.000000
1544796621.271000	30.400000
1544796621.351000	18.300000
1544796621.431000	5.800000
1544796621.531000	-0.100000
1544796621.611000	-2.700000
1544796621.711000	-3.200000
1544796621.791000	-3.100000
1544796621.871000	-3.000000
1544796621.971000	-3.200000
1544796622.011000		TRIG
1544796622.051000	-3.200000
1544796622.131000	-3.000000
1544796622.231000	-2.600000
1544796622.311000	-2.500000
1544796622.411000	-2.600000
1544796622.491000	-2.500000
1544796622.571000	0.000000
1544796622.671000	11.000000
1544796622.751000	25.900000
1544796622.831000	27.000000
1544796622.931000	15.900000
1544796623.011000	4.800000
1544796623.111000	-0.500000
1544796623.191000	-2.800000
1544796623.271000	-3.300000
1544796623.371000	-3.200000
1544796623.451000	-3.200000
1544796623.531000	-3.400000
1544796623.571000		TRIG
1544796623.631000	-3.400000
1544796623.711000	-3.100000
1544796623.811000	-2.800000
1544796623.891000	-2.900000
1544796623.971000	-3.000000
1544796624.071000	-2.700000
1544796624.151000	0.500000
1544796624.251000	13.100000
1544796624.331000	26.500000
1544796624.411000	25.200000
1544796624.511000	13.600000
1544796624.591000	3.500000
1544796624.671000	-1.000000
1544796624.771000	-2.700000
1544796624.851000	-3.100000
1544796624.951000	-3.000000
1544796625.031000	-2.900000
1544796625.111000	-3.000000
1544796625.151000		TRIG
1544796625.211000	-2.900000
1544796625.291000	-2.900000
1544796625.371000	-2.900000
1544796625.471000	-2.700000
1544796625.551000	-2.800000
1544796625.651000	-2.600000
1544796625.731000	0.800000
1544796625.811000	13.900000
1544796625.911000	26.500000
1544796625.991000	24.400000
1544796626.071000	12.700000
1544796626.171000	3.000000
1544796626.251000	-1.200000
1544796626.351000	-2.900000
1544796626.431000	-3.200000
1544796626.511000	-3.100000
1544796626.611000	-3.200000
1544796626.731000	-3.300000
1544796626.751000		TRIG
1544796626.771000	-3.300000
1544796626.871000	-3.100000
1544796626.951000	-3.100000
1544796627.051000	-2.900000
1544796627.131000	-2.900000
1544796627.211000	-2.500000
1544796627.311000	1.700000
1544796627.391000	16.500000
1544796627.491000	30.200000
1544796627.571000	27.200000
1544796627.651000	14.000000
1544796627.751000	3.600000
1544796627.831000	-0.900000
1544796627.911000	-2.700000
1544796628.011000	-3.100000
1544796628.091000	-2.900000
1544796628.191000	-2.900000
1544796628.291000	-3.000000
1544796628.311000		TRIG
1544796628.351000	-3.100000
1544796628.451000	-3.000000
1544796628.531000	-2.800000
1544796628.611000	-2.800000
1544796628.711000	-3.000000
1544796628.791000	-2.400000
1544796628.891000	2.100000
1544796628.971000	16.600000
1544796629.051000	28.400000
1544796629.151000	24.500000
1544796629.231000	11.900000
1544796629.311000	2.700000
1544796629.411000	-1.400000
1544796629.491000	-3.000000
1544796629.591000	-3.200000
1544796629.671000	-3.100000
1544796629.751000	-3.200000
1544796629.851000	-3.500000
1544796629.871000		TRIG
1544796629.931000	-3.300000
1544796630.031000	-3.000000
1544796630.111000	-2.800000
1544796630.191000	-2.800000
1544796630.291000	-2.800000
1544796630.371000	-2.200000
1544796630.451000	2.600000
1544796630.551000	16.600000
1544796630.631000	26.100000
1544796630.731000	21.100000
1544796630.811000	9.600000
1544796630.891000	1.800000
1544796630.991000	-1.500000
1544796631.071000	-2.800000
1544796631.151000	-2.900000
1544796631.251000	-3.000000
1544796631.331000	-3.100000
1544796631.431000	-3.200000
1544796631.451000		TRIG
1544796631.511000	-3.200000
1544796631.591000	-3.000000
1544796631.691000	-2.800000
1544796631.772000	-2.800000
1544796631.852000	-2.900000
1544796631.952000	-2.200000
1544796632.032000	3.700000
1544796632.132000	19.400000
1544796632.212000	29.300000
1544796632.292000	23.500000
1544796632.392000	10.700000
1544796632.472000	1.900000
1544796632.552000	-1.700000
1544796632.652000	-3.100000
1544796632.732000	-3.300000
1544796632.832000	-3.200000
1544796632.912000	-3.200000
1544796633.012000	-3.400000
1544796633.032000		TRIG
1544796633.092000	-3.100000
1544796633.172000	-2.900000
1544796633.272000	-3.000000
1544796633.352000	-3.000000
1544796633.432000	-2.500000
1544796633.532000	-1.700000
1544796633.612000	4.400000
1544796633.692000	20.900000
1544796633.792000	30.200000
1544796633.872000	23.200000
1544796633.972000	10.000000
1544796634.052000	1.600000
1544796634.132000	-2.000000
1544796634.232000	-3.000000
1544796634.312000	-3.200000
1544796634.392000	-3.200000
1544796634.492000	-3.300000
1544796634.592000	-3.400000
1544796634.612000		TRIG
1544796634.672000	-3.200000
1544796634.751000	-3.000000
1544796634.831000	-3.200000
1544796634.931000	-3.200000
1544796635.011000	-2.800000
1544796635.111000	-1.800000
1544796635.191000	4.900000
1544796635.271000	20.700000
1544796635.371000	28.200000
1544796635.451000	21.100000
1544796635.531000	8.800000
1544796635.631000	1.100000
1544796635.711000	-2.200000
1544796635.811000	-3.000000
1544796635.891000	-3.000000
1544796635.971000	-3.100000
1544796636.071000	-3.200000
1544796636.151000		TRIG
1544796636.171000	-3.200000
1544796636.231000	-2.900000
1544796636.331000	-2.700000
1544796636.411000	-2.800000
1544796636.511000	-2.800000
1544796636.591000	-2.400000
1544796636.671000	-1.200000
1544796636.771000	7.000000
1544796636.851000	24.300000
1544796636.931000	30.800000
1544796637.031000	21.800000
1544796637.111000	8.600000
1544796637.211000	0.900000
1544796637.291000	-2.100000
1544796637.371000	-3.100000
1544796637.471000	-3.300000
1544796637.551000	-3.200000
1544796637.651000	-3.300000
1544796637.731000		TRIG
1544796637.751000	-3.400000
1544796637.811000	-3.200000
1544796637.911000	-3.100000
1544796637.991000	-3.000000
1544796638.071000	-2.900000
1544796638.171000	-2.900000
1544796638.251000	-1.600000
1544796638.331000	6.900000
1544796638.431000	22.900000
1544796638.511000	27.600000
1544796638.611000	18.800000
1544796638.691000	7.000000
1544796638.771000	0.500000
1544796638.871000	-2.300000
1544796638.951000	-3.200000
1544796639.051000	-3.200000
1544796639.131000	-3.100000
1544796639.211000	-3.200000
1544796639.311000		TRIG
1544796639.331000	-3.300000
1544796639.391000	-3.000000
1544796639.471000	-2.500000
1544796639.571000	-2.600000
1544796639.651000	-2.600000
1544796639.751000	-2.500000
1544796639.831000	-1.100000
1544796639.911000	8.000000
1544796640.011000	24.300000
1544796640.091000	28.000000
1544796640.191000	18.300000
1544796640.271000	6.400000
1544796640.351000	-0.100000
1544796640.451000	-2.700000
1544796640.531000	-3.500000
1544796640.611000	-3.500000
1544796640.711000	-3.600000
1544796640.791000	-3.700000
1544796640.891000		TRIG
1544796640.911000	-3.600000
1544796640.971000	-3.100000
1544796641.051000	-3.000000
1544796641.151000	-3.200000
1544796641.231000	-3.000000
1544796641.311000	-2.800000
1544796641.411000	-0.800000
1544796641.491000	10.700000
1544796641.591000	29.500000
1544796641.671000	33.000000
1544796641.751000	21.300000
1544796641.851000	7.700000
1544796641.931000	0.500000
1544796642.011000	-2.300000
1544796642.111000	-3.100000
1544796642.191000	-3.100000
1544796642.291000	-3.000000
1544796642.371000	-3.200000
1544796642.451000		TRIG
1544796642.471000	-3.300000
1544796642.551000	-3.000000
1544796642.631000	-2.700000
1544796642.711000	-3.000000
1544796642.811000	-3.100000
1544796642.891000	-2.900000
1544796642.991000	-0.500000
1544796643.071000	10.700000
1544796643.151000	25.400000
1544796643.251000	26.500000
1544796643.331000	15.700000
1544796643.411000	4.800000
1544796643.511000	-0.700000
1544796643.591000	-2.900000
1544796643.691000	-3.400000
1544796643.771000	-3.500000
1544796643.851000	-3.500000
1544796643.951000	-3.600000
1544796643.991000		TRIG
1544796644.031000	-3.600000
1544796644.131000	-3.300000
1544796644.211000	-2.900000
1544796644.291000	-3.000000
1544796644.391000	-2.900000
1544796644.471000	-2.600000
1544796644.551000	0.300000
1544796644.651000	12.900000
1544796644.731000	27.600000
1544796644.831000	27.100000
1544796644.911000	15.300000
1544796644.991000	4.600000
1544796645.091000	-0.600000
1544796645.171000	-2.700000
1544796645.251000	-3.100000
1544796645.351000	-3.000000
1544796645.431000	-3.100000
1544796645.531000	-3.400000
1544796645.551000		TRIG
1544796645.611000	-3.500000
1544796645.691000	-3.100000
1544796645.791000	-2.900000
1544796645.871000	-3.300000
1544796645.951000	-3.300000
1544796646.051000	-2.900000
1544796646.131000	0.200000
1544796646.231000	13.700000
1544796646.311000	29.400000
1544796646.391000	28.500000
1544796646.491000	16.000000
1544796646.571000	4.500000
1544796646.671000	-1.000000
1544796646.751000	-3.100000
1544796646.831000	-3.700000
1544796646.931000	-3.700000
1544796647.011000	-3.700000
1544796647.091000	-3.900000
1544796647.131000		TRIG
1544796647.191000	-3.600000
1544796647.271000	-3.100000
1544796647.371000	-3.100000
1544796647.451000	-3.200000
1544796647.531000	-3.000000
1544796647.631000	-2.600000
1544796647.711000	1.000000
1544796647.791000	16.900000
1544796647.891000	34.400000
1544796647.971000	32.900000
1544796648.071000	18.000000
1544796648.151000	5.100000
1544796648.231000	-0.600000
1544796648.331000	-3.000000
1544796648.411000	-3.500000
1544796648.491000	-3.500000
1544796648.591000	-3.500000
1544796648.711000	-3.500000
1544796648.731000		TRIG
1544796648.771000	-3.300000
1544796648.851000	-3.200000
1544796648.931000	-3.200000
1544796649.031000	-3.300000
1544796649.111000	-3.200000
1544796649.212000	-2.800000
1544796649.292000	1.400000
1544796649.372000	15.400000
1544796649.472000	26.800000
1544796649.552000	23.600000
1544796649.632000	11.800000
1544796649.732000	2.500000
1544796649.812000	-1.600000
1544796649.912000	-3.100000
1544796649.992000	-3.300000
1544796650.072000	-3.300000
1544796650.172000	-3.200000
1544796650.272000	-3.000000
1544796650.292000		TRIG
1544796650.332000	-3.000000
1544796650.432000	-2.800000
1544796650.512000	-2.700000
1544796650.612000	-2.800000
1544796650.692000	-2.800000
1544796650.772000	-2.400000
1544796650.872000	2.300000
1544796650.952000	17.100000
1544796651.032000	28.300000
1544796651.132000	24.300000
1544796651.212000	12.000000
1544796651.312000	2.700000
1544796651.392000	-1.600000
1544796651.472000	-3.200000
1544796651.572000	-3.500000
1544796651.652000	-3.400000
1544796651.732000	-3.200000
1544796651.832000	-3.300000
1544796651.852000		TRIG
1544796651.912000	-3.300000
1544796652.012000	-3.100000
1544796652.092000	-3.200000
1544796652.171000	-3.300000
1544796652.271000	-3.200000
1544796652.351000	-2.500000
1544796652.451000	2.900000
1544796652.531000	19.200000
1544796652.611000	30.100000
1544796652.711000	24.500000
1544796652.791000	11.500000
1544796652.871000	2.400000
1544796652.971000	-1.700000
1544796653.051000	-3.100000
1544796653.151000	-3.400000
1544796653.231000	-3.400000
1544796653.311000	-3.200000
1544796653.411000	-3.100000
1544796653.431000		TRIG
1544796653.491000	-3.200000
1544796653.571000	-3.100000
1544796653.671000	-3.200000
1544796653.751000	-3.200000
1544796653.851000	-3.200000
1544796653.931000	-2.400000
1544796654.011000	3.600000
1544796654.111000	19.100000
1544796654.191000	27.700000
1544796654.291000	21.600000
1544796654.371000	9.600000
1544796654.451000	1.400000
1544796654.551000	-2.200000
1544796654.631000	-3.400000
1544796654.711000	-3.600000
1544796654.811000	-3.600000
1544796654.891000	-3.500000
1544796654.991000	-3.700000
1544796655.011000		TRIG
1544796655.071000	-3.600000
1544796655.151000	-3.300000
1544796655.251000	-3.300000
1544796655.331000	-3.300000
1544796655.411000	-3.100000
1544796655.511000	-2.200000
1544796655.591000	5.100000
1544796655.691000	22.600000
1544796655.771000	31.900000
1544796655.851000	24.800000
1544796655.951000	11.100000
1544796656.031000	2.100000
1544796656.111000	-1.800000
1544796656.211000	-3.200000
1544796656.291000	-3.400000
1544796656.391000	-3.100000
1544796656.471000	-3.300000
1544796656.571000		TRIG
1544796656.591000	-3.600000
1544796656.651000	-3.400000
1544796656.731000	-3.200000
1544796656.831000	-3.400000
1544796656.911000	-3.400000
1544796656.991000	-3.300000
1544796657.091000	-1.900000
1544796657.171000	5.700000
1544796657.251000	21.900000
1544796657.351000	28.700000
1544796657.431000	21.000000
1544796657.511000	8.500000
1544796657.611000	0.800000
1544796657.691000	-2.500000
1544796657.791000	-3.400000
1544796657.871000	-3.300000
1544796657.951000	-3.400000
1544796658.051000	-3.600000
1544796658.131000		TRIG
1544796658.151000	-3.600000
1544796658.231000	-3.200000
1544796658.311000	-3.100000
1544796658.391000	-3.100000
1544796658.491000	-3.100000
1544796658.571000	-2.700000
1544796658.651000	-1.400000
1544796658.751000	7.200000
1544796658.831000	26.400000
1544796658.931000	34.200000
1544796659.011000	24.500000
1544796659.091000	9.700000
1544796659.191000	1.100000
1544796659.271000	-2.600000
1544796659.351000	-3.600000
1544796659.451000	-3.700000
1544796659.531000	-3.800000
1544796659.631000	-3.900000
1544796659.711000		TRIG
1544796659.731000	-3.900000
1544796659.791000	-3.600000
1544796659.891000	-3.500000
1544796659.971000	-3.600000
1544796660.071000	-3.500000
1544796660.151000	-3.200000
1544796660.231000	-1.600000
1544796660.331000	7.100000
1544796660.411000	24.300000
1544796660.491000	30.100000
1544796660.591000	20.600000
1544796660.671000	7.700000
1544796660.771000	0.500000
1544796660.851000	-2.500000
1544796660.931000	-3.500000
1544796661.031000	-3.500000
1544796661.111000	-3.400000
1544796661.191000	-3.600000
1544796661.291000		TRIG
1544796661.311000	-3.700000
1544796661.371000	-3.300000
1544796661.471000	-3.100000
1544796661.551000	-3.300000
1544796661.631000	-3.400000
1544796661.731000	-3.300000
1544796661.811000	-1.100000
1544796661.891000	9.200000
1544796661.991000	24.500000
1544796662.071000	27.300000
1544796662.171000	17.300000
1544796662.251000	5.600000
1544796662.331000	-0.500000
1544796662.431000	-3.100000
1544796662.511000	-3.800000
1544796662.611000	-3.500000
1544796662.691000	-3.500000
1544796662.771000	-3.700000
1544796662.871000		TRIG
1544796662.891000	-3.700000
1544796662.951000	-3.400000
1544796663.031000	-3.400000
1544796663.131000	-3.600000
1544796663.211000	-3.600000
1544796663.311000	-3.300000
1544796663.391000	-0.900000
1544796663.471000	10.200000
1544796663.571000	26.500000
1544796663.651000	28.800000
1544796663.731000	17.900000
1544796663.831000	5.900000
1544796663.911000	-0.400000
1544796664.011000	-2.900000
1544796664.091000	-3.400000
1544796664.171000	-3.200000
1544796664.271000	-3.400000
1544796664.351000	-3.600000
1544796664.411000		TRIG
1544796664.431000	-3.400000
1544796664.531000	-3.100000
1544796664.611000	-3.100000
1544796664.711000	-3.400000
1544796664.791000	-3.400000
1544796664.871000	-2.900000
1544796664.971000	-0.500000
1544796665.051000	11.500000
1544796665.131000	28.000000
1544796665.231000	29.500000
1544796665.311000	17.900000
1544796665.411000	5.600000
1544796665.491000	-0.900000
1544796665.571000	-3.600000
1544796665.671000	-4.000000
1544796665.751000	-4.000000
1544796665.851000	-3.900000
1544796665.931000	-4.000000
1544796665.971000		TRIG
1544796666.011000	-3.900000
1544796666.111000	-3.700000
1544796666.191000	-3.700000
1544796666.271000	-3.800000
1544796666.371000	-3.500000
1544796666.451000	-3.100000
1544796666.551000	0.100000
1544796666.631000	13.600000
1544796666.712000	28.900000
1544796666.812000	28.000000
1544796666.892000	15.800000
1544796666.972000	4.400000
1544796667.072000	-1.200000
1544796667.152000	-3.300000
1544796667.252000	-3.600000
1544796667.332000	-3.600000
1544796667.412000	-3.600000
1544796667.512000	-3.700000
1544796667.532000		TRIG
1544796667.592000	-3.600000
1544796667.672000	-3.500000
1544796667.772000	-3.500000
1544796667.852000	-3.700000
1544796667.952000	-3.400000
1544796668.032000	-3.100000
1544796668.112000	0.400000
1544796668.212000	14.700000
1544796668.292000	29.200000
1544796668.392000	27.500000
1544796668.472000	14.900000
1544796668.552000	3.800000
1544796668.652000	-1.500000
1544796668.732000	-3.500000
1544796668.812000	-3.900000
1544796668.912000	-4.000000
1544796668.992000	-4.100000
1544796669.112000	-4.200000
1544796669.132000		TRIG
1544796669.172000	-4.000000
1544796669.252000	-3.700000
1544796669.352000	-3.700000
1544796669.432000	-3.800000
1544796669.512000	-3.600000
1544796669.612000	-2.900000
1544796669.691000	1.000000
1544796669.791000	17.300000
1544796669.871000	34.900000
1544796669.951000	33.900000
1544796670.051000	19.700000
1544796670.131000	6.200000
1544796670.231000	-0.500000
1544796670.311000	-3.300000
1544796670.391000	-3.700000
1544796670.491000	-4.000000
1544796670.571000	-4.100000
1544796670.671000	-4.200000
1544796670.691000		TRIG
1544796670.751000	-4.000000
1544796670.831000	-3.800000
1544796670.931000	-3.900000
1544796671.011000	-4.000000
1544796671.091000	-3.600000
1544796671.191000	-3.000000
1544796671.271000	1.000000
1544796671.351000	15.600000
1544796671.451000	29.200000
1544796671.531000	27.300000
1544796671.631000	15.700000
1544796671.711000	4.500000
1544796671.791000	-2.200000
1544796671.891000	-5.400000
1544796671.971000	-5.500000
1544796672.051000	-4.800000
1544796672.151000	-4.300000
1544796672.251000	-4.100000
1544796672.271000		TRIG
1544796672.331000	-3.900000
1544796672.411000	-3.700000
1544796672.491000	-3.800000
1544796672.591000	-3.700000
1544796672.671000	-3.300000
1544796672.771000	-3.000000
1544796672.851000	2.100000
1544796672.931000	18.300000
1544796673.031000	29.000000
1544796673.111000	23.900000
1544796673.191000	11.300000
1544796673.291000	2.200000
1544796673.371000	-1.800000
1544796673.471000	-3.200000
1544796673.551000	-3.700000
1544796673.631000	-3.600000
1544796673.731000	-3.600000
1544796673.811000	-3.800000
1544796673.831000		TRIG
1544796673.891000	-3.700000
1544796673.991000	-3.500000
1544796674.071000	-3.600000
1544796674.171000	-3.400000
1544796674.251000	-3.200000
1544796674.331000	-2.600000
1544796674.431000	3.100000
1544796674.511000	18.900000
1544796674.591000	28.900000
1544796674.691000	24.300000
1544796674.771000	12.800000
1544796674.871000	3.600000
1544796674.951000	-0.900000
1544796675.031000	-2.800000
1544796675.131000	-3.200000
1544796675.211000	-3.200000
1544796675.291000	-3.300000
1544796675.391000	-3.400000
1544796675.411000		TRIG
1544796675.471000	-3.400000
1544796675.571000	-3.200000
1544796675.651000	-3.000000
1544796675.731000	-3.200000
1544796675.831000	-3.300000
1544796675.911000	-2.400000
1544796675.991000	4.000000
1544796676.091000	19.900000
1544796676.171000	28.800000
1544796676.271000	23.100000
1544796676.351000	10.700000
1544796676.431000	1.900000
1544796676.531000	-2.300000
1544796676.611000	-3.700000
1544796676.711000	-3.800000
1544796676.791000	-3.800000
1544796676.871000	-3.900000
1544796676.971000	-4.000000
1544796676.991000		TRIG
1544796677.051000	-3.600000
1544796677.131000	-3.100000
1544796677.231000	-3.200000
1544796677.311000	-3.300000
1544796677.411000	-3.200000
1544796677.491000	-2.200000
1544796677.571000	5.400000
1544796677.671000	25.900000
1544796677.751000	38.900000
1544796677.831000	33.000000
1544796677.931000	17.000000
1544796678.011000	4.600000
1544796678.111000	-0.900000
1544796678.191000	-2.800000
1544796678.271000	-3.000000
1544796678.371000	-3.000000
1544796678.451000	-3.300000
1544796678.551000		TRIG
1544796678.571000	-3.600000
1544796678.631000	-3.300000
1544796678.711000	-2.900000
1544796678.811000	-3.100000
1544796678.891000	-3.200000
1544796678.971000	-3.000000
1544796679.071000	-1.700000
1544796679.151000	6.000000
1544796679.251000	21.800000
1544796679.331000	27.800000
1544796679.411000	19.800000
1544796679.511000	8.100000
1544796679.591000	0.700000
1544796679.671000	-2.400000
1544796679.771000	-3.200000
1544796679.851000	-3.200000
1544796679.951000	-3.200000
1544796680.031000	-3.300000
1544796680.111000		TRIG
1544796680.131000	-3.300000
1544796680.211000	-3.100000
1544796680.291000	-2.600000
1544796680.371000	-2.700000
1544796680.471000	-2.800000
1544796680.551000	-2.600000
1544796680.651000	-1.000000
1544796680.731000	9.100000
1544796680.811000	27.800000
1544796680.911000	33.900000
1544796680.991000	23.900000
1544796681.071000	9.800000
1544796681.171000	1.400000
1544796681.251000	-2.100000
1544796681.351000	-3.100000
1544796681.431000	-3.200000
1544796681.511000	-3.200000
1544796681.611000	-3.400000
1544796681.691000		TRIG
1544796681.711000	-3.400000
1544796681.791000	-2.900000
1544796681.871000	-2.800000
1544796681.951000	-3.100000
1544796682.051000	-3.000000
1544796682.131000	-2.800000
1544796682.211000	-1.100000
1544796682.311000	9.100000
1544796682.391000	26.900000
1544796682.491000	31.500000
1544796682.571000	21.100000
1544796682.651000	7.700000
1544796682.751000	0.500000
1544796682.831000	-2.400000
1544796682.911000	-3.200000
1544796683.011000	-3.200000
1544796683.091000	-3.200000
1544796683.191000	-3.300000
1544796683.271000		TRIG
1544796683.291000	-3.000000
1544796683.351000	-2.700000
1544796683.451000	-2.700000
1544796683.531000	-2.800000
1544796683.611000	-2.700000
1544796683.711000	-2.500000
1544796683.791000	-0.600000
1544796683.891000	10.000000
1544796683.971000	25.700000
1544796684.051000	28.000000
1544796684.152000	17.800000
1544796684.232000	6.000000
1544796684.332000	-0.100000
1544796684.412000	-2.500000
1544796684.492000	-3.300000
1544796684.592000	-3.300000
1544796684.672000	-3.300000
1544796684.752000	-3.500000
1544796684.812000		TRIG
1544796684.852000	-3.200000
1544796684.932000	-3.000000
1544796685.032000	-3.000000
1544796685.112000	-3.100000
1544796685.192000	-3.000000
1544796685.292000	-2.900000
1544796685.372000	-0.400000
1544796685.452000	11.000000
1544796685.552000	25.900000
1544796685.632000	26.700000
1544796685.732000	16.300000
1544796685.812000	5.200000
1544796685.892000	-0.500000
1544796685.992000	-2.700000
1544796686.072000	-3.200000
1544796686.152000	-3.200000
1544796686.252000	-3.200000
1544796686.332000	-3.300000
1544796686.372000		TRIG
1544796686.432000	-3.300000
1544796686.512000	-3.000000
1544796686.592000	-2.700000
1544796686.692000	-2.800000
1544796686.772000	-2.800000
1544796686.852000	-2.500000
1544796686.952000	0.100000
1544796687.032000	12.300000
1544796687.131000	26.900000
1544796687.211000	26.700000
1544796687.291000	15.800000
1544796687.391000	5.100000
1544796687.471000	-0.400000
1544796687.571000	-2.800000
1544796687.651000	-3.300000
1544796687.731000	-3.300000
1544796687.831000	-3.300000
1544796687.911000	-3.400000
1544796687.951000		TRIG
1544796687.991000	-3.500000
1544796688.091000	-3.300000
1544796688.171000	-3.000000
1544796688.271000	-3.100000
1544796688.351000	-3.100000
1544796688.431000	-2.900000
1544796688.531000	0.400000
1544796688.611000	14.400000
1544796688.691000	29.200000
1544796688.791000	27.800000
1544796688.871000	15.700000
1544796688.971000	4.700000
1544796689.051000	-0.600000
1544796689.131000	-2.900000
1544796689.231000	-3.300000
1544796689.311000	-3.200000
1544796689.411000	-3.400000
1544796689.511000	-3.500000
1544796689.531000		TRIG
1544796689.571000	-3.300000
1544796689.671000	-3.100000
1544796689.751000	-3.100000
1544796689.831000	-2.800000
1544796689.931000	-2.800000
1544796690.011000	-2.500000
1544796690.111000	1.200000
1544796690.191000	16.000000
1544796690.271000	30.500000
1544796690.371000	28.300000
1544796690.451000	15.500000
1544796690.531000	4.500000
1544796690.631000	-0.700000
1544796690.711000	-2.900000
1544796690.811000	-3.300000
1544796690.891000	-3.200000
1544796690.971000	-3.300000
1544796691.091000	-3.500000
1544796691.111000		TRIG
1544796691.151000	-3.400000
1544796691.231000	-3.300000
1544796691.331000	-3.000000
1544796691.411000	-3.000000
1544796691.511000	-3.100000
1544796691.591000	-2.700000
1544796691.671000	1.600000
1544796691.771000	16.200000
1544796691.851000	28.700000
1544796691.951000	25.200000
1544796692.031000	13.000000
1544796692.111000	3.300000
1544796692.211000	-1.300000
1544796692.291000	-3.100000
1544796692.371000	-3.400000
1544796692.471000	-3.300000
1544796692.551000	-3.400000
1544796692.651000	-3.500000
1544796692.671000		TRIG
1544796692.731000	-3.300000
1544796692.811000	-3.100000
1544796692.911000	-3.200000
1544796692.991000	-3.100000
1544796693.071000	-2.700000
1544796693.171000	-2.200000
1544796693.251000	2.900000
1544796693.351000	19.600000
1544796693.431000	32.200000
1544796693.511000	27.400000
1544796693.611000	13.700000
1544796693.691000	3.400000
1544796693.771000	-1.300000
1544796693.871000	-3.100000
1544796693.951000	-3.200000
1544796694.051000	-3.100000
1544796694.131000	-3.400000
1544796694.231000	-3.500000
1544796694.251000		TRIG
1544796694.311000	-3.300000
1544796694.391000	-3.200000
1544796694.491000	-3.300000
1544796694.571000	-3.300000
1544796694.651000	-3.300000
1544796694.751000	-2.700000
1544796694.831000	3.300000
1544796694.911000	19.200000
1544796695.011000	29.200000
1544796695.091000	23.900000
1544796695.191000	11.600000
1544796695.271000	2.500000
1544796695.351000	-1.700000
1544796695.451000	-3.300000
1544796695.531000	-3.500000
1544796695.611000	-3.500000
1544796695.711000	-3.200000
1544796695.791000	-3.300000
1544796695.811000		TRIG
1544796695.891000	-3.300000
1544796695.971000	-3.100000
1544796696.051000	-3.100000
1544796696.151000	-3.100000
1544796696.231000	-3.000000
1544796696.311000	-2.200000
1544796696.411000	4.600000
1544796696.491000	22.100000
1544796696.591000	31.500000
1544796696.671000	25.400000
1544796696.751000	12.200000
1544796696.851000	2.700000
1544796696.931000	-1.500000
1544796697.011000	-3.000000
1544796697.111000	-3.300000
1544796697.191000	-3.400000
1544796697.291000	-3.300000
1544796697.371000	-3.300000
1544796697.391000		TRIG
1544796697.451000	-3.300000
1544796697.551000	-3.200000
1544796697.631000	-3.300000
1544796697.731000	-3.300000
1544796697.811000	-3.200000
1544796697.891000	-2.300000
1544796697.991000	5.000000
1544796698.071000	21.900000
1544796698.151000	30.100000
1544796698.251000	22.800000
1544796698.331000	9.900000
1544796698.411000	1.600000
1544796698.511000	-2.100000
1544796698.591000	-3.300000
1544796698.691000	-3.400000
1544796698.771000	-3.500000
1544796698.851000	-3.600000
1544796698.951000		TRIG
1544796698.971000	-3.600000
1544796699.031000	-3.200000
1544796699.131000	-3.100000
1544796699.211000	-3.200000
1544796699.291000	-3.200000
1544796699.391000	-2.900000
1544796699.471000	-1.700000
1544796699.551000	6.800000
1544796699.651000	25.000000
1544796699.731000	32.400000
1544796699.831000	23.600000
1544796699.911000	9.800000
1544796699.991000	1.600000
1544796700.091000	-2.000000
1544796700.171000	-3.300000
1544796700.271000	-3.300000
1544796700.351000	-3.300000
1544796700.431000	-3.400000
1544796700.531000		TRIG
1544796700.551000	-3.500000
1544796700.611000	-3.400000
1544796700.691000	-3.300000
1544796700.791000	-3.500000
1544796700.871000	-3.200000
1544796700.971000	-3.000000
1544796701.051000	-1.800000
1544796701.131000	7.000000
1544796701.231000	23.600000
1544796701.311000	29.000000
1544796701.391000	20.500000
1544796701.491000	8.200000
1544796701.571000	0.700000
1544796701.672000	-2.500000
1544796701.752000	-3.400000
1544796701.832000	-3.300000
1544796701.932000	-3.400000
1544796702.012000	-3.500000
1544796702.092000		TRIG
1544796702.112000	-3.500000
1544796702.192000	-3.300000
1544796702.272000	-3.200000
1544796702.372000	-3.200000
1544796702.452000	-3.200000
1544796702.532000	-3.000000
1544796702.632000	-1.300000
1544796702.712000	9.400000
1544796702.792000	27.000000
1544796702.892000	31.300000
1544796702.972000	21.200000
1544796703.072000	8.300000
1544796703.152000	1.000000
1544796703.232000	-2.300000
1544796703.332000	-3.300000
1544796703.412000	-3.400000
1544796703.512000	-3.200000
1544796703.592000	-3.300000
1544796703.672000		TRIG
1544796703.692000	-3.500000
1544796703.772000	-3.300000
1544796703.852000	-3.200000
1544796703.932000	-3.200000
1544796704.032000	-3.300000
1544796704.112000	-3.100000
1544796704.212000	-1.100000
1544796704.292000	9.600000
1544796704.372000	25.800000
1544796704.472000	29.000000
1544796704.552000	19.500000
1544796704.631000	7.600000
1544796704.731000	0.700000
1544796704.811000	-2.400000
1544796704.911000	-3.300000
1544796704.991000	-3.300000
1544796705.071000	-3.000000
1544796705.171000	-3.100000
1544796705.251000		TRIG
1544796705.271000	-3.200000
1544796705.351000	-3.000000
1544796705.431000	-2.900000
1544796705.511000	-2.900000
1544796705.611000	-2.900000
1544796705.691000	-2.600000
1544796705.771000	-0.600000
1544796705.871000	10.400000
1544796705.951000	26.500000
1544796706.051000	29.100000
1544796706.131000	19.300000
1544796706.211000	7.600000
1544796706.311000	0.800000
1544796706.391000	-2.100000
1544796706.471000	-2.900000
1544796706.571000	-3.000000
1544796706.651000	-3.000000
1544796706.751000	-2.900000
1544796706.791000		TRIG
1544796706.831000	-2.800000
1544796706.911000	-2.700000
1544796707.011000	-2.700000
1544796707.091000	-2.700000
1544796707.171000	-2.700000
1544796707.271000	-2.500000
1544796707.351000	0.200000
1544796707.451000	12.500000
1544796707.531000	27.500000
1544796707.611000	28.500000
1544796707.711000	18.300000
1544796707.791000	6.700000
1544796707.871000	0.200000
1544796707.971000	-2.300000
1544796708.051000	-2.800000
1544796708.151000	-2.900000
1544796708.231000	-2.900000
1544796708.311000	-2.900000
1544796708.351000		TRIG
1544796708.411000	-2.900000
1544796708.491000	-2.800000
1544796708.591000	-2.500000
1544796708.671000	-2.300000
1544796708.751000	-2.400000
1544796708.851000	-2.200000
1544796708.931000	0.900000
1544796709.011000	13.800000
1544796709.111000	27.700000
1544796709.191000	27.300000
1544796709.291000	16.800000
1544796709.371000	5.800000
1544796709.451000	0.100000
1544796709.551000	-2.300000
1544796709.631000	-3.100000
1544796709.711000	-3.100000
1544796709.811000	-3.100000
1544796709.891000	-3.300000
1544796709.931000		TRIG
1544796709.991000	-3.200000
1544796710.071000	-3.100000
1544796710.151000	-3.100000
1544796710.251000	-3.100000
1544796710.331000	-2.900000
1544796710.431000	-2.600000
1544796710.511000	1.100000
1544796710.591000	15.000000
1544796710.691000	28.500000
1544796710.771000	27.000000
1544796710.851000	15.900000
1544796710.951000	5.100000
1544796711.031000	-0.400000
1544796711.131000	-2.700000
1544796711.211000	-2.900000
1544796711.291000	-2.900000
1544796711.391000	-3.000000
1544796711.491000	-3.100000
1544796711.511000		TRIG
1544796711.551000	-2.900000
1544796711.651000	-2.700000
1544796711.731000	-2.700000
1544796711.831000	-2.800000
1544796711.911000	-2.900000
1544796711.991000	-2.500000
1544796712.091000	1.600000
1544796712.171000	16.000000
1544796712.251000	29.600000
1544796712.351000	28.100000
1544796712.431000	17.900000
1544796712.531000	7.700000
1544796712.611000	1.200000
1544796712.691000	-2.000000
1544796712.791000	-3.000000
1544796712.871000	-3.200000
1544796712.971000	-3.500000
1544796713.071000	-3.600000
1544796713.091000		TRIG
1544796713.131000	-3.600000
1544796713.231000	-3.400000
1544796713.311000	-3.400000
1544796713.391000	-3.600000
1544796713.491000	-3.400000
1544796713.571000	-2.800000
1544796713.651000	2.600000
1544796713.751000	19.900000
1544796713.831000	35.700000
1544796713.931000	33.700000
1544796714.011000	20.000000
1544796714.091000	6.800000
1544796714.191000	0.100000
1544796714.271000	-2.500000
1544796714.371000	-3.100000
1544796714.451000	-3.200000
1544796714.531000	-2.900000
1544796714.631000	-3.100000
1544796714.651000		TRIG
1544796714.711000	-3.200000
1544796714.791000	-3.100000
1544796714.891000	-3.200000
1544796714.971000	-3.200000
1544796715.071000	-3.200000
1544796715.151000	-2.600000
1544796715.231000	3.100000
1544796715.331000	21.400000
1544796715.411000	37.400000
1544796715.491000	35.800000
1544796715.591000	22.100000
1544796715.671000	7.800000
1544796715.771000	0.300000
1544796715.851000	-2.700000
1544796715.931000	-3.300000
1544796716.031000	-3.400000
1544796716.111000	-3.200000
1544796716.211000	-3.400000
1544796716.231000		TRIG
1544796716.291000	-3.400000
1544796716.371000	-3.200000
1544796716.471000	-3.200000
1544796716.551000	-3.200000
1544796716.631000	-3.000000
1544796716.731000	-2.000000
1544796716.811000	5.500000
1544796716.911000	29.200000
1544796716.991000	52.800000
1544796717.071000	53.100000
1544796717.171000	30.400000
