# Supplementary material for: Dynamic MRI of plantar flexion: A comprehensive repeatability study of electrical stimulation-gated muscle contraction standardized on evoked force
Source: PLoS One. 2020 Nov 5;15(11):e0241832. doi: 10.1371/journal.pone.0241832 (PMC7644050; doi:10.1371/journal.pone.0241832)
Supplement: S1 File — (ZIP) [file pone.0241832.s001.zip › Force/S5_Dfat.txt]

time	force	other
1544796720.492000	-5.800000
1544796720.572000	-6.800000
1544796720.672000	-8.700000
1544796720.752000	-10.000000
1544796720.852000	-9.300000
1544796720.932000		TRIG
1544796720.952000	-8.800000
1544796721.012000	-9.000000
1544796721.112000	-8.600000
1544796721.192000	-9.000000
1544796721.272000	-6.800000
1544796721.372000	-4.700000
1544796721.452000	-3.100000
1544796721.552000	3.100000
1544796721.632000	18.800000
1544796721.712000	25.600000
1544796721.812000	18.700000
1544796721.892000	7.500000
1544796721.992000	-0.200000
1544796722.072000	-3.400000
1544796722.151000	-4.500000
1544796722.251000	-5.000000
1544796722.331000	-5.200000
1544796722.411000	-5.300000
1544796722.511000		TRIG
1544796722.531000	-5.400000
1544796722.591000	-5.500000
1544796722.691000	-5.500000
1544796722.771000	-5.600000
1544796722.851000	-5.600000
1544796722.951000	-5.300000
1544796723.031000	-3.100000
1544796723.111000	6.400000
1544796723.211000	23.500000
1544796723.291000	29.700000
1544796723.391000	21.400000
1544796723.471000	8.100000
1544796723.551000	-1.300000
1544796723.651000	-5.100000
1544796723.731000	-5.900000
1544796723.831000	-5.600000
1544796723.911000	-5.300000
1544796723.991000	-5.400000
1544796724.091000		TRIG
1544796724.111000	-5.400000
1544796724.171000	-5.400000
1544796724.251000	-5.400000
1544796724.351000	-5.400000
1544796724.431000	-5.300000
1544796724.531000	-5.200000
1544796724.611000	-3.100000
1544796724.691000	8.400000
1544796724.791000	28.300000
1544796724.871000	36.200000
1544796724.951000	27.400000
1544796725.051000	11.400000
1544796725.131000	0.900000
1544796725.231000	-3.500000
1544796725.311000	-5.000000
1544796725.391000	-5.200000
1544796725.491000	-5.300000
1544796725.571000	-5.200000
1544796725.651000		TRIG
1544796725.671000	-5.400000
1544796725.751000	-5.300000
1544796725.831000	-5.200000
1544796725.931000	-5.400000
1544796726.011000	-5.300000
1544796726.091000	-5.100000
1544796726.191000	-2.600000
1544796726.271000	9.900000
1544796726.371000	28.900000
1544796726.451000	32.500000
1544796726.531000	20.800000
1544796726.631000	6.500000
1544796726.711000	-1.300000
1544796726.791000	-4.600000
1544796726.891000	-5.500000
1544796726.971000	-5.500000
1544796727.071000	-5.400000
1544796727.151000	-5.400000
1544796727.191000		TRIG
1544796727.231000	-5.300000
1544796727.331000	-5.200000
1544796727.411000	-5.100000
1544796727.491000	-5.100000
1544796727.591000	-5.000000
1544796727.671000	-4.700000
1544796727.771000	-1.300000
1544796727.851000	14.700000
1544796727.931000	34.100000
1544796728.031000	35.700000
1544796728.111000	21.900000
1544796728.191000	6.500000
1544796728.291000	-1.500000
1544796728.371000	-4.700000
1544796728.471000	-5.500000
1544796728.551000	-5.500000
1544796728.631000	-5.200000
1544796728.731000	-5.400000
1544796728.771000		TRIG
1544796728.811000	-5.500000
1544796728.911000	-5.300000
1544796728.991000	-5.200000
1544796729.071000	-5.300000
1544796729.171000	-5.300000
1544796729.251000	-5.000000
1544796729.331000	-1.500000
1544796729.431000	12.900000
1544796729.511000	29.900000
1544796729.611000	30.600000
1544796729.691000	18.100000
1544796729.771000	5.000000
1544796729.871000	-2.000000
1544796729.951000	-4.800000
1544796730.031000	-5.300000
1544796730.131000	-5.300000
1544796730.211000	-5.300000
1544796730.311000	-5.200000
1544796730.331000		TRIG
1544796730.391000	-5.100000
1544796730.471000	-4.900000
1544796730.571000	-4.900000
1544796730.651000	-4.800000
1544796730.731000	-4.700000
1544796730.831000	-4.500000
1544796730.911000	-1.200000
1544796731.011000	12.100000
1544796731.091000	27.800000
1544796731.171000	29.700000
1544796731.271000	19.400000
1544796731.351000	6.700000
1544796731.451000	-0.900000
1544796731.531000	-4.300000
1544796731.611000	-5.300000
1544796731.711000	-5.300000
1544796731.791000	-5.400000
1544796731.871000	-5.400000
1544796731.911000		TRIG
1544796731.971000	-5.100000
1544796732.051000	-5.000000
1544796732.151000	-5.100000
1544796732.231000	-5.100000
1544796732.311000	-5.000000
1544796732.411000	-4.700000
1544796732.491000	-0.700000
1544796732.571000	14.400000
1544796732.671000	30.400000
1544796732.751000	30.600000
1544796732.851000	18.200000
1544796732.931000	5.300000
1544796733.011000	-1.700000
1544796733.111000	-4.600000
1544796733.191000	-5.300000
1544796733.271000	-5.200000
1544796733.371000	-5.200000
1544796733.471000	-5.400000
1544796733.491000		TRIG
1544796733.551000	-5.200000
1544796733.631000	-4.600000
1544796733.711000	-4.800000
1544796733.811000	-5.100000
1544796733.891000	-5.000000
1544796733.971000	-4.400000
1544796734.071000	0.900000
1544796734.151000	17.000000
1544796734.251000	29.600000
1544796734.331000	26.800000
1544796734.411000	14.300000
1544796734.511000	3.000000
1544796734.591000	-2.700000
1544796734.691000	-5.000000
1544796734.771000	-5.400000
1544796734.851000	-5.400000
1544796734.951000	-5.500000
1544796735.051000	-5.600000
1544796735.071000		TRIG
1544796735.111000	-5.300000
1544796735.211000	-5.100000
1544796735.291000	-5.200000
1544796735.391000	-5.200000
1544796735.471000	-5.100000
1544796735.551000	-4.500000
1544796735.651000	1.000000
1544796735.731000	17.700000
1544796735.811000	30.500000
1544796735.911000	26.500000
1544796735.991000	13.400000
1544796736.091000	2.500000
1544796736.171000	-2.700000
1544796736.251000	-4.700000
1544796736.351000	-5.000000
1544796736.431000	-5.000000
1544796736.511000	-5.300000
1544796736.612000	-5.300000
1544796736.632000		TRIG
1544796736.692000	-5.000000
1544796736.792000	-5.000000
1544796736.872000	-5.100000
1544796736.952000	-5.100000
1544796737.052000	-5.100000
1544796737.132000	-4.400000
1544796737.212000	2.000000
1544796737.312000	19.800000
1544796737.392000	31.600000
1544796737.492000	26.100000
1544796737.572000	12.900000
1544796737.652000	2.600000
1544796737.752000	-2.700000
1544796737.832000	-4.900000
1544796737.932000	-5.400000
1544796738.012000	-5.500000
1544796738.092000	-5.400000
1544796738.192000	-5.300000
1544796738.212000		TRIG
1544796738.272000	-5.200000
1544796738.352000	-5.100000
1544796738.452000	-5.100000
1544796738.532000	-5.100000
1544796738.632000	-5.000000
1544796738.712000	-4.100000
1544796738.792000	3.300000
1544796738.892000	21.300000
1544796738.972000	30.900000
1544796739.052000	24.600000
1544796739.152000	11.200000
1544796739.232000	1.300000
1544796739.332000	-3.200000
1544796739.412000	-4.800000
1544796739.492000	-5.000000
1544796739.591000	-4.800000
1544796739.671000	-4.300000
1544796739.771000	-4.500000
1544796739.791000		TRIG
1544796739.851000	-4.100000
1544796739.931000	-3.600000
1544796740.031000	-3.500000
1544796740.111000	-3.600000
1544796740.191000	-3.600000
1544796740.291000	-3.000000
1544796740.371000	4.400000
1544796740.471000	20.400000
1544796740.551000	28.300000
1544796740.631000	22.900000
1544796740.731000	12.000000
1544796740.811000	2.800000
1544796740.891000	-2.300000
1544796740.991000	-4.600000
1544796741.071000	-5.200000
1544796741.171000	-5.300000
1544796741.251000	-5.500000
1544796741.351000		TRIG
1544796741.371000	-5.600000
1544796741.431000	-5.500000
1544796741.511000	-5.300000
1544796741.591000	-5.400000
1544796741.691000	-5.600000
1544796741.771000	-5.400000
1544796741.871000	-4.000000
1544796741.951000	4.400000
1544796742.031000	22.400000
1544796742.131000	32.700000
1544796742.211000	30.400000
1544796742.311000	19.800000
1544796742.391000	7.500000
1544796742.471000	-0.500000
1544796742.571000	-4.000000
1544796742.651000	-5.200000
1544796742.731000	-5.600000
1544796742.831000	-5.700000
1544796742.911000		TRIG
1544796742.931000	-5.700000
1544796743.011000	-5.600000
1544796743.091000	-5.500000
1544796743.171000	-5.500000
1544796743.271000	-5.200000
1544796743.351000	-5.200000
1544796743.431000	-3.800000
1544796743.531000	5.700000
1544796743.611000	22.800000
1544796743.711000	28.000000
1544796743.791000	20.500000
1544796743.871000	9.300000
1544796743.971000	1.100000
1544796744.051000	-3.400000
1544796744.131000	-5.100000
1544796744.231000	-5.400000
1544796744.311000	-5.600000
1544796744.411000	-5.800000
1544796744.491000		TRIG
1544796744.511000	-5.800000
1544796744.571000	-5.200000
1544796744.671000	-5.000000
1544796744.751000	-5.200000
1544796744.851000	-5.100000
1544796744.931000	-4.900000
1544796745.011000	-2.900000
1544796745.111000	7.200000
1544796745.191000	24.200000
1544796745.271000	28.700000
1544796745.371000	20.100000
1544796745.451000	7.900000
1544796745.551000	-0.100000
1544796745.631000	-3.800000
1544796745.711000	-5.300000
1544796745.811000	-5.500000
1544796745.891000	-5.600000
1544796745.971000	-5.700000
1544796746.071000		TRIG
1544796746.091000	-5.600000
1544796746.151000	-5.200000
1544796746.251000	-5.200000
1544796746.331000	-5.400000
1544796746.411000	-5.300000
1544796746.511000	-5.100000
1544796746.591000	-3.000000
1544796746.671000	7.700000
1544796746.771000	23.900000
1544796746.851000	27.500000
1544796746.951000	20.600000
1544796747.031000	10.800000
1544796747.111000	2.600000
1544796747.211000	-2.500000
1544796747.291000	-4.600000
1544796747.391000	-5.300000
1544796747.471000	-5.700000
1544796747.551000	-5.900000
1544796747.611000		TRIG
1544796747.651000	-5.900000
1544796747.731000	-5.700000
1544796747.811000	-5.700000
1544796747.911000	-5.500000
1544796747.991000	-5.200000
1544796748.091000	-5.100000
1544796748.171000	-2.300000
1544796748.251000	10.200000
1544796748.351000	26.600000
1544796748.431000	31.900000
1544796748.511000	28.100000
1544796748.611000	18.500000
1544796748.691000	7.400000
1544796748.791000	-0.200000
1544796748.871000	-4.000000
1544796748.951000	-5.500000
1544796749.051000	-6.000000
1544796749.131000	-6.100000
1544796749.171000		TRIG
1544796749.211000	-6.100000
1544796749.311000	-6.000000
1544796749.391000	-6.000000
1544796749.491000	-6.100000
1544796749.571000	-5.700000
1544796749.651000	-5.300000
1544796749.751000	-2.000000
1544796749.831000	12.900000
1544796749.911000	30.800000
1544796750.011000	32.500000
1544796750.091000	20.700000
1544796750.191000	6.600000
1544796750.271000	-1.400000
1544796750.351000	-4.800000
1544796750.451000	-6.300000
1544796750.531000	-6.800000
1544796750.631000	-6.800000
1544796750.711000	-6.800000
1544796750.751000		TRIG
1544796750.791000	-6.600000
1544796750.891000	-6.400000
1544796750.971000	-6.300000
1544796751.051000	-5.900000
1544796751.151000	-5.800000
1544796751.231000	-5.400000
1544796751.331000	-1.400000
1544796751.411000	14.400000
1544796751.491000	32.300000
1544796751.591000	33.300000
1544796751.671000	20.500000
1544796751.751000	6.400000
1544796751.851000	-1.700000
1544796751.931000	-5.800000
1544796752.031000	-6.900000
1544796752.111000	-6.800000
1544796752.191000	-6.900000
1544796752.291000	-7.100000
1544796752.311000		TRIG
1544796752.371000	-6.900000
1544796752.451000	-6.400000
1544796752.551000	-6.100000
1544796752.631000	-6.100000
1544796752.731000	-6.100000
1544796752.811000	-5.600000
1544796752.891000	-1.400000
1544796752.991000	13.600000
1544796753.071000	27.900000
1544796753.171000	25.800000
1544796753.251000	13.600000
1544796753.331000	2.800000
1544796753.431000	-3.000000
1544796753.511000	-5.500000
1544796753.591000	-5.900000
1544796753.691000	-5.800000
1544796753.771000	-6.000000
1544796753.891000	-6.100000
1544796753.911000		TRIG
1544796753.951000	-5.900000
1544796754.031000	-5.700000
1544796754.132000	-5.300000
1544796754.212000	-5.300000
1544796754.292000	-5.300000
1544796754.392000	-4.800000
1544796754.472000	-0.500000
1544796754.572000	15.900000
1544796754.652000	31.400000
1544796754.732000	29.000000
1544796754.832000	15.200000
1544796754.912000	3.000000
1544796754.992000	-2.800000
1544796755.092000	-5.300000
1544796755.172000	-5.700000
1544796755.272000	-5.700000
1544796755.352000	-5.700000
1544796755.452000	-6.000000
1544796755.472000		TRIG
1544796755.532000	-5.900000
1544796755.612000	-5.700000
1544796755.712000	-5.600000
1544796755.792000	-5.500000
1544796755.872000	-5.500000
1544796755.972000	-5.100000
1544796756.052000	0.000000
1544796756.132000	17.200000
1544796756.232000	31.400000
1544796756.312000	27.400000
1544796756.412000	13.300000
1544796756.492000	2.300000
1544796756.572000	-3.100000
1544796756.672000	-5.500000
1544796756.752000	-5.800000
1544796756.832000	-5.700000
1544796756.932000	-5.800000
1544796757.032000	-5.900000
1544796757.052000		TRIG
1544796757.111000	-5.600000
1544796757.191000	-5.300000
1544796757.271000	-5.000000
1544796757.371000	-5.000000
1544796757.451000	-5.000000
1544796757.551000	-4.300000
1544796757.631000	1.600000
1544796757.711000	18.100000
1544796757.811000	28.400000
1544796757.891000	23.200000
1544796757.971000	10.700000
1544796758.071000	1.100000
1544796758.151000	-3.700000
1544796758.251000	-5.500000
1544796758.331000	-5.800000
1544796758.411000	-5.800000
1544796758.511000	-5.900000
1544796758.591000	-6.100000
1544796758.611000		TRIG
1544796758.671000	-5.900000
1544796758.771000	-5.500000
1544796758.851000	-5.400000
1544796758.951000	-5.600000
1544796759.031000	-5.500000
1544796759.111000	-4.700000
1544796759.211000	2.400000
1544796759.291000	20.400000
1544796759.371000	31.200000
1544796759.471000	27.800000
1544796759.551000	17.200000
1544796759.651000	6.400000
1544796759.731000	-0.700000
1544796759.811000	-4.200000
1544796759.911000	-5.300000
1544796759.991000	-5.600000
1544796760.091000	-5.700000
1544796760.171000	-5.800000
1544796760.191000		TRIG
1544796760.251000	-5.700000
1544796760.351000	-5.400000
1544796760.431000	-5.500000
1544796760.511000	-5.500000
1544796760.611000	-5.100000
1544796760.691000	-4.000000
1544796760.771000	3.500000
1544796760.871000	20.400000
1544796760.951000	29.700000
1544796761.051000	25.700000
1544796761.131000	14.700000
1544796761.211000	4.500000
1544796761.311000	-1.700000
1544796761.391000	-4.700000
1544796761.491000	-5.500000
1544796761.571000	-5.600000
1544796761.651000	-5.900000
1544796761.751000		TRIG
1544796761.771000	-6.100000
1544796761.831000	-5.900000
1544796761.911000	-5.700000
1544796762.011000	-5.700000
1544796762.091000	-5.800000
1544796762.191000	-5.700000
1544796762.271000	-4.700000
1544796762.351000	3.600000
1544796762.451000	21.200000
1544796762.531000	29.500000
1544796762.611000	23.800000
1544796762.711000	11.400000
1544796762.791000	1.500000
1544796762.891000	-3.500000
1544796762.971000	-5.400000
1544796763.051000	-5.700000
1544796763.151000	-5.700000
1544796763.231000	-5.600000
1544796763.331000		TRIG
1544796763.351000	-5.900000
1544796763.411000	-5.700000
1544796763.491000	-5.400000
1544796763.591000	-5.400000
1544796763.671000	-5.600000
1544796763.751000	-5.600000
1544796763.851000	-4.400000
1544796763.931000	5.100000
1544796764.031000	24.300000
1544796764.111000	31.900000
1544796764.191000	24.200000
1544796764.291000	10.600000
1544796764.371000	0.800000
1544796764.451000	-3.900000
1544796764.551000	-5.600000
1544796764.631000	-5.800000
1544796764.731000	-5.700000
1544796764.811000	-5.900000
1544796764.891000		TRIG
1544796764.911000	-6.000000
1544796764.991000	-5.800000
1544796765.071000	-5.600000
1544796765.151000	-5.700000
1544796765.251000	-5.700000
1544796765.331000	-5.700000
1544796765.431000	-4.100000
1544796765.511000	5.800000
1544796765.591000	22.600000
1544796765.691000	28.500000
1544796765.771000	21.000000
1544796765.851000	8.500000
1544796765.951000	-0.200000
1544796766.031000	-4.300000
1544796766.131000	-5.600000
1544796766.211000	-5.800000
1544796766.291000	-5.800000
1544796766.391000	-6.000000
1544796766.471000		TRIG
1544796766.491000	-5.800000
1544796766.571000	-5.300000
1544796766.651000	-5.500000
1544796766.731000	-5.800000
1544796766.831000	-5.800000
1544796766.911000	-5.600000
1544796766.991000	-3.500000
1544796767.091000	9.300000
1544796767.171000	29.700000
1544796767.271000	34.300000
1544796767.351000	23.300000
1544796767.431000	8.700000
1544796767.531000	-0.300000
1544796767.611000	-4.600000
1544796767.691000	-5.900000
1544796767.791000	-6.100000
1544796767.871000	-6.200000
1544796767.971000	-6.400000
1544796768.011000		TRIG
1544796768.051000	-6.500000
1544796768.131000	-6.200000
1544796768.231000	-6.100000
1544796768.311000	-5.900000
1544796768.411000	-5.900000
1544796768.491000	-5.800000
1544796768.571000	-3.600000
1544796768.671000	8.400000
1544796768.751000	25.800000
1544796768.831000	28.200000
1544796768.931000	17.300000
1544796769.011000	4.500000
1544796769.111000	-2.400000
1544796769.191000	-5.200000
1544796769.271000	-6.000000
1544796769.371000	-6.100000
1544796769.451000	-6.100000
1544796769.531000	-6.300000
1544796769.591000		TRIG
1544796769.631000	-6.300000
1544796769.711000	-6.100000
1544796769.811000	-6.000000
1544796769.891000	-6.100000
1544796769.971000	-5.800000
1544796770.071000	-5.600000
1544796770.151000	-3.200000
1544796770.231000	11.100000
1544796770.331000	30.800000
1544796770.411000	32.900000
1544796770.511000	19.900000
1544796770.591000	5.400000
1544796770.671000	-2.000000
1544796770.771000	-5.100000
1544796770.851000	-6.000000
1544796770.931000	-6.000000
1544796771.031000	-6.000000
1544796771.111000	-6.300000
1544796771.151000		TRIG
1544796771.211000	-6.200000
1544796771.291000	-5.900000
1544796771.371000	-6.000000
1544796771.471000	-6.000000
1544796771.551000	-5.800000
1544796771.652000	-5.300000
1544796771.732000	-2.300000
1544796771.812000	11.500000
1544796771.912000	28.200000
1544796771.992000	28.300000
1544796772.072000	15.900000
1544796772.172000	3.500000
1544796772.252000	-2.800000
1544796772.352000	-5.500000
1544796772.432000	-6.100000
1544796772.512000	-5.800000
1544796772.612000	-6.000000
1544796772.692000	-6.300000
1544796772.732000		TRIG
1544796772.772000	-6.200000
1544796772.872000	-5.900000
1544796772.952000	-5.900000
1544796773.052000	-6.000000
1544796773.132000	-6.000000
1544796773.212000	-5.700000
1544796773.312000	-2.100000
1544796773.392000	13.200000
1544796773.472000	29.300000
1544796773.572000	28.500000
1544796773.652000	16.100000
1544796773.752000	3.800000
1544796773.832000	-2.700000
1544796773.912000	-5.600000
1544796774.012000	-6.300000
1544796774.092000	-6.300000
1544796774.192000	-6.300000
1544796774.292000	-6.400000
1544796774.312000		TRIG
1544796774.352000	-6.100000
1544796774.452000	-5.900000
1544796774.532000	-5.900000
1544796774.611000	-6.000000
1544796774.711000	-5.900000
1544796774.791000	-5.400000
1544796774.891000	-1.000000
1544796774.971000	14.600000
1544796775.051000	28.600000
1544796775.151000	26.300000
1544796775.231000	13.900000
1544796775.311000	2.600000
1544796775.411000	-3.200000
1544796775.491000	-5.600000
1544796775.591000	-6.300000
1544796775.671000	-6.300000
1544796775.751000	-6.400000
1544796775.871000	-6.600000
1544796775.891000		TRIG
1544796775.931000	-6.400000
1544796776.031000	-6.000000
1544796776.111000	-6.000000
1544796776.191000	-6.200000
1544796776.291000	-6.100000
1544796776.371000	-5.600000
1544796776.451000	-0.700000
1544796776.551000	15.400000
1544796776.631000	28.100000
1544796776.731000	25.100000
1544796776.811000	13.200000
1544796776.891000	2.500000
1544796776.991000	-3.200000
1544796777.071000	-5.600000
1544796777.151000	-6.100000
1544796777.251000	-6.100000
1544796777.331000	-6.100000
1544796777.431000	-6.200000
1544796777.451000		TRIG
1544796777.511000	-6.100000
1544796777.591000	-5.900000
1544796777.691000	-5.600000
1544796777.771000	-5.500000
1544796777.851000	-5.500000
1544796777.951000	-5.000000
1544796778.031000	0.500000
1544796778.131000	16.600000
1544796778.211000	27.800000
1544796778.291000	23.700000
1544796778.391000	11.500000
1544796778.471000	1.500000
1544796778.571000	-3.500000
1544796778.651000	-5.800000
1544796778.731000	-6.300000
1544796778.831000	-6.300000
1544796778.911000	-6.400000
1544796779.011000	-6.600000
1544796779.031000		TRIG
1544796779.091000	-6.500000
1544796779.171000	-6.200000
1544796779.271000	-6.100000
1544796779.351000	-5.900000
1544796779.431000	-6.000000
1544796779.531000	-5.200000
1544796779.611000	1.800000
1544796779.691000	21.300000
1544796779.791000	33.100000
1544796779.871000	26.700000
1544796779.971000	11.500000
1544796780.051000	0.400000
1544796780.131000	-4.700000
1544796780.231000	-6.400000
1544796780.311000	-6.700000
1544796780.391000	-6.800000
1544796780.491000	-6.800000
1544796780.591000	-6.900000
1544796780.611000		TRIG
1544796780.671000	-6.600000
1544796780.751000	-6.300000
1544796780.831000	-6.300000
1544796780.931000	-6.200000
1544796781.011000	-6.100000
1544796781.111000	-5.000000
1544796781.191000	2.800000
1544796781.271000	21.400000
1544796781.371000	31.300000
1544796781.451000	24.300000
1544796781.531000	9.900000
1544796781.631000	-0.200000
1544796781.711000	-4.900000
1544796781.811000	-6.700000
1544796781.891000	-6.900000
1544796781.971000	-6.800000
1544796782.071000	-6.600000
1544796782.151000	-6.800000
1544796782.171000		TRIG
1544796782.231000	-6.700000
1544796782.331000	-6.500000
1544796782.411000	-6.600000
1544796782.511000	-6.600000
1544796782.591000	-6.500000
1544796782.671000	-5.500000
1544796782.771000	2.600000
1544796782.851000	21.400000
1544796782.931000	31.900000
1544796783.031000	26.300000
1544796783.111000	12.200000
1544796783.211000	1.100000
1544796783.291000	-4.200000
1544796783.371000	-6.400000
1544796783.471000	-6.700000
1544796783.551000	-6.700000
1544796783.631000	-6.800000
1544796783.731000		TRIG
1544796783.751000	-7.100000
1544796783.811000	-6.700000
1544796783.911000	-6.200000
1544796783.991000	-6.400000
1544796784.071000	-6.400000
1544796784.171000	-6.300000
1544796784.251000	-4.900000
1544796784.331000	4.800000
1544796784.431000	22.600000
1544796784.511000	28.800000
1544796784.611000	20.800000
1544796784.691000	8.000000
1544796784.771000	-0.900000
1544796784.871000	-5.400000
1544796784.951000	-7.200000
1544796785.051000	-7.800000
1544796785.131000	-8.000000
1544796785.211000	-8.200000
1544796785.311000		TRIG
1544796785.331000	-8.300000
1544796785.391000	-8.000000
1544796785.471000	-7.700000
1544796785.571000	-7.500000
1544796785.651000	-7.500000
1544796785.751000	-7.300000
1544796785.831000	-5.400000
1544796785.911000	5.600000
1544796786.011000	23.300000
1544796786.091000	28.500000
1544796786.171000	19.900000
1544796786.271000	6.500000
1544796786.351000	-2.200000
1544796786.451000	-6.300000
1544796786.531000	-7.900000
1544796786.611000	-8.500000
1544796786.711000	-8.600000
1544796786.791000	-8.600000
1544796786.891000		TRIG
1544796786.911000	-8.700000
1544796786.971000	-8.700000
1544796787.051000	-8.700000
1544796787.151000	-8.900000
1544796787.231000	-8.500000
1544796787.311000	-8.200000
1544796787.411000	-6.300000
1544796787.491000	4.500000
1544796787.591000	21.900000
1544796787.671000	30.300000
1544796787.751000	35.600000
1544796787.851000	33.800000
1544796787.931000	21.000000
1544796788.011000	4.800000
1544796788.111000	-3.700000
1544796788.191000	-7.100000
1544796788.291000	-8.100000
1544796788.371000	-8.100000
1544796788.431000		TRIG
1544796788.451000	-8.400000
1544796788.551000	-8.700000
1544796788.631000	-8.800000
1544796788.711000	-8.600000
1544796788.811000	-8.100000
1544796788.891000	-7.300000
1544796788.991000	-4.000000
1544796789.072000	8.800000
1544796789.152000	26.900000
1544796789.252000	29.800000
1544796789.332000	18.400000
1544796789.412000	4.300000
1544796789.512000	-3.500000
1544796789.592000	-6.900000
1544796789.692000	-7.600000
1544796789.772000	-7.500000
1544796789.852000	-7.500000
1544796789.952000	-7.500000
1544796789.992000		TRIG
1544796790.032000	-7.600000
1544796790.132000	-7.400000
1544796790.212000	-7.300000
1544796790.292000	-7.300000
1544796790.392000	-7.200000
1544796790.472000	-6.800000
1544796790.552000	-4.100000
1544796790.652000	8.600000
1544796790.732000	23.800000
1544796790.832000	24.700000
1544796790.912000	14.300000
1544796790.992000	2.800000
1544796791.092000	-3.400000
1544796791.172000	-6.200000
1544796791.252000	-6.900000
1544796791.352000	-6.900000
1544796791.432000	-7.100000
1544796791.532000	-7.200000
1544796791.572000		TRIG
1544796791.612000	-7.100000
1544796791.692000	-6.600000
1544796791.792000	-6.500000
1544796791.872000	-6.600000
1544796791.972000	-6.500000
1544796792.051000	-6.200000
1544796792.131000	-2.800000
1544796792.231000	12.000000
1544796792.311000	28.000000
1544796792.391000	27.500000
1544796792.491000	15.100000
1544796792.571000	2.700000
1544796792.671000	-4.000000
1544796792.751000	-6.900000
1544796792.831000	-7.500000
1544796792.931000	-7.500000
1544796793.011000	-7.500000
1544796793.091000	-7.700000
1544796793.131000		TRIG
1544796793.191000	-7.600000
1544796793.271000	-7.400000
1544796793.371000	-7.100000
1544796793.451000	-7.000000
1544796793.531000	-7.000000
1544796793.631000	-6.600000
1544796793.711000	-2.500000
1544796793.811000	13.900000
1544796793.891000	30.700000
1544796793.971000	29.300000
1544796794.071000	15.200000
1544796794.151000	2.200000
1544796794.231000	-4.000000
1544796794.331000	-6.800000
1544796794.411000	-7.700000
1544796794.511000	-7.800000
1544796794.591000	-7.800000
1544796794.711000	-7.900000
1544796794.731000		TRIG
1544796794.771000	-7.700000
1544796794.851000	-7.400000
1544796794.931000	-7.400000
1544796795.031000	-7.300000
1544796795.111000	-6.900000
1544796795.211000	-6.700000
1544796795.291000	-2.600000
1544796795.371000	13.600000
1544796795.471000	29.900000
1544796795.551000	28.300000
1544796795.631000	14.900000
1544796795.731000	2.400000
1544796795.811000	-4.100000
1544796795.911000	-6.800000
1544796795.991000	-7.300000
1544796796.071000	-7.400000
1544796796.171000	-7.600000
1544796796.271000	-7.800000
1544796796.291000		TRIG
1544796796.331000	-7.700000
1544796796.431000	-7.400000
1544796796.511000	-7.500000
1544796796.611000	-7.500000
1544796796.691000	-7.300000
1544796796.771000	-6.600000
1544796796.871000	-1.400000
1544796796.951000	15.500000
1544796797.051000	29.600000
1544796797.131000	26.500000
1544796797.211000	13.100000
1544796797.311000	1.200000
1544796797.391000	-4.700000
1544796797.471000	-7.200000
1544796797.571000	-7.700000
1544796797.651000	-7.500000
1544796797.751000	-7.600000
1544796797.851000	-7.800000
1544796797.871000		TRIG
1544796797.911000	-7.600000
1544796798.011000	-7.300000
1544796798.091000	-7.300000
1544796798.171000	-7.400000
1544796798.271000	-7.400000
1544796798.351000	-6.700000
1544796798.451000	-0.600000
1544796798.531000	15.900000
1544796798.611000	27.600000
1544796798.711000	23.400000
1544796798.791000	10.200000
1544796798.871000	-0.600000
1544796798.971000	-5.900000
1544796799.051000	-7.900000
1544796799.151000	-8.100000
1544796799.231000	-7.800000
1544796799.311000	-7.800000
1544796799.411000	-7.900000
1544796799.431000		TRIG
1544796799.491000	-7.700000
1544796799.591000	-7.500000
1544796799.671000	-7.500000
1544796799.751000	-7.600000
1544796799.851000	-7.500000
1544796799.931000	-6.800000
1544796800.011000	-0.500000
1544796800.111000	17.500000
1544796800.191000	30.100000
1544796800.291000	25.100000
1544796800.371000	11.600000
1544796800.451000	0.600000
1544796800.551000	-4.800000
1544796800.631000	-7.100000
1544796800.711000	-7.600000
1544796800.811000	-7.700000
1544796800.891000	-7.600000
1544796800.991000	-7.400000
1544796801.011000		TRIG
1544796801.071000	-7.400000
1544796801.151000	-7.200000
1544796801.251000	-7.400000
1544796801.331000	-7.400000
1544796801.411000	-7.300000
1544796801.511000	-6.400000
1544796801.591000	1.000000
1544796801.691000	19.700000
1544796801.771000	30.900000
1544796801.851000	24.400000
1544796801.951000	9.500000
1544796802.031000	-1.100000
1544796802.131000	-5.900000
1544796802.211000	-7.700000
1544796802.291000	-8.100000
1544796802.391000	-8.300000
1544796802.471000	-8.500000
1544796802.571000	-8.600000
1544796802.591000		TRIG
1544796802.651000	-8.400000
1544796802.731000	-8.000000
1544796802.831000	-8.000000
1544796802.911000	-8.000000
1544796802.991000	-7.800000
1544796803.091000	-6.700000
1544796803.171000	0.700000
1544796803.251000	17.500000
1544796803.351000	25.600000
1544796803.431000	19.200000
1544796803.531000	6.900000
1544796803.611000	-1.700000
1544796803.691000	-5.900000
1544796803.791000	-7.600000
1544796803.871000	-7.700000
1544796803.951000	-7.700000
1544796804.051000	-7.800000
1544796804.131000		TRIG
1544796804.151000	-8.000000
1544796804.231000	-8.000000
1544796804.311000	-7.800000
1544796804.391000	-7.700000
1544796804.491000	-7.800000
1544796804.571000	-7.800000
1544796804.671000	-6.500000
1544796804.751000	2.300000
1544796804.831000	19.400000
1544796804.931000	26.100000
1544796805.011000	18.900000
1544796805.091000	6.500000
1544796805.191000	-2.000000
1544796805.271000	-6.200000
1544796805.371000	-7.800000
1544796805.451000	-8.000000
1544796805.531000	-8.100000
1544796805.631000	-8.200000
1544796805.711000		TRIG
1544796805.731000	-8.300000
1544796805.791000	-8.000000
1544796805.891000	-7.700000
1544796805.971000	-7.500000
1544796806.071000	-7.400000
1544796806.151000	-7.300000
1544796806.231000	-5.700000
1544796806.331000	5.200000
1544796806.411000	25.000000
1544796806.491000	31.200000
1544796806.592000	21.200000
1544796806.672000	6.500000
1544796806.772000	-2.500000
1544796806.852000	-6.400000
1544796806.932000	-7.700000
1544796807.032000	-8.000000
1544796807.112000	-8.000000
1544796807.192000	-8.200000
1544796807.292000		TRIG
1544796807.312000	-8.400000
1544796807.372000	-8.400000
1544796807.472000	-8.400000
1544796807.552000	-8.600000
1544796807.632000	-8.600000
1544796807.732000	-8.100000
1544796807.812000	-6.000000
1544796807.892000	5.700000
1544796807.992000	26.200000
1544796808.072000	32.300000
1544796808.172000	21.400000
1544796808.252000	6.100000
1544796808.332000	-3.000000
1544796808.432000	-7.100000
1544796808.512000	-8.400000
1544796808.612000	-8.400000
1544796808.692000	-8.600000
1544796808.772000	-9.000000
1544796808.872000		TRIG
1544796808.892000	-8.900000
1544796808.952000	-8.500000
1544796809.032000	-8.400000
1544796809.132000	-8.500000
1544796809.212000	-8.400000
1544796809.312000	-8.100000
1544796809.392000	-5.900000
1544796809.472000	6.000000
1544796809.571000	23.700000
1544796809.651000	27.000000
1544796809.751000	16.800000
1544796809.831000	3.900000
1544796809.911000	-3.800000
1544796810.011000	-7.300000
1544796810.091000	-8.300000
1544796810.171000	-8.400000
1544796810.271000	-8.600000
1544796810.351000	-8.700000
1544796810.411000		TRIG
1544796810.451000	-8.600000
1544796810.531000	-8.300000
1544796810.611000	-8.200000
1544796810.711000	-8.300000
1544796810.791000	-8.200000
1544796810.871000	-7.700000
1544796810.971000	-5.100000
1544796811.051000	7.100000
1544796811.151000	24.000000
1544796811.231000	26.400000
1544796811.311000	15.900000
1544796811.411000	3.200000
1544796811.491000	-4.200000
1544796811.571000	-7.600000
1544796811.671000	-8.500000
1544796811.751000	-8.300000
1544796811.851000	-8.500000
1544796811.931000	-8.700000
1544796811.971000		TRIG
1544796812.011000	-8.600000
1544796812.111000	-8.300000
1544796812.191000	-8.200000
1544796812.291000	-8.200000
1544796812.371000	-8.100000
1544796812.451000	-7.800000
1544796812.551000	-4.500000
1544796812.631000	11.100000
1544796812.711000	31.600000
1544796812.811000	33.700000
1544796812.891000	19.800000
1544796812.991000	4.500000
1544796813.071000	-3.500000
1544796813.151000	-7.200000
1544796813.251000	-8.500000
1544796813.331000	-8.500000
1544796813.411000	-8.400000
1544796813.511000	-8.700000
1544796813.531000		TRIG
1544796813.591000	-8.800000
1544796813.691000	-8.400000
1544796813.771000	-8.300000
1544796813.851000	-8.300000
1544796813.951000	-8.200000
1544796814.031000	-7.800000
1544796814.111000	-4.300000
1544796814.211000	9.900000
1544796814.291000	24.100000
1544796814.391000	23.700000
1544796814.471000	13.900000
1544796814.551000	2.800000
1544796814.651000	-4.100000
1544796814.731000	-7.300000
1544796814.831000	-8.300000
1544796814.911000	-8.500000
1544796814.991000	-8.600000
1544796815.111000	-8.600000
1544796815.131000		TRIG
1544796815.171000	-8.400000
1544796815.251000	-8.300000
1544796815.351000	-8.300000
1544796815.431000	-8.400000
1544796815.531000	-8.300000
1544796815.611000	-7.800000
1544796815.691000	-2.800000
1544796815.791000	13.800000
1544796815.871000	28.900000
1544796815.951000	26.900000
1544796816.051000	13.100000
1544796816.131000	0.300000
1544796816.231000	-6.000000
1544796816.311000	-9.000000
1544796816.391000	-9.700000
1544796816.491000	-9.500000
1544796816.571000	-9.500000
1544796816.691000	-9.600000
1544796816.711000		TRIG
1544796816.751000	-9.100000
1544796816.831000	-8.900000
1544796816.931000	-8.900000
1544796817.011000	-8.900000
1544796817.091000	-8.700000
1544796817.191000	-8.200000
1544796817.271000	-3.400000
1544796817.351000	12.600000
1544796817.451000	26.300000
1544796817.531000	24.800000
1544796817.631000	14.300000
1544796817.711000	3.200000
1544796817.791000	-3.700000
1544796817.891000	-7.300000
1544796817.971000	-8.500000
1544796818.071000	-8.900000
1544796818.151000	-9.400000
1544796818.251000	-9.600000
1544796818.271000		TRIG
1544796818.331000	-9.200000
1544796818.411000	-9.100000
1544796818.491000	-9.200000
1544796818.591000	-9.100000
1544796818.671000	-8.900000
1544796818.771000	-8.200000
1544796818.851000	-2.100000
1544796818.931000	15.500000
1544796819.031000	28.600000
1544796819.111000	25.400000
1544796819.191000	12.900000
1544796819.291000	1.000000
1544796819.371000	-6.000000
1544796819.471000	-8.900000
1544796819.551000	-9.400000
1544796819.631000	-9.400000
1544796819.731000	-9.500000
1544796819.811000	-9.500000
1544796819.831000		TRIG
1544796819.891000	-9.000000
1544796819.991000	-8.400000
1544796820.071000	-8.400000
1544796820.171000	-8.300000
1544796820.251000	-8.000000
1544796820.331000	-6.900000
1544796820.431000	0.000000
1544796820.511000	17.300000
1544796820.611000	27.900000
1544796820.691000	22.200000
1544796820.771000	9.000000
1544796820.871000	-1.100000
1544796820.951000	-6.300000
1544796821.031000	-8.500000
1544796821.131000	-9.000000
1544796821.211000	-9.100000
1544796821.311000	-9.200000
1544796821.391000	-9.400000
1544796821.411000		TRIG
1544796821.471000	-9.200000
1544796821.571000	-9.000000
1544796821.651000	-8.700000
1544796821.731000	-8.700000
1544796821.831000	-8.500000
1544796821.911000	-7.500000
1544796822.011000	-0.300000
1544796822.091000	17.900000
1544796822.171000	28.800000
1544796822.271000	22.700000
1544796822.351000	9.000000
1544796822.431000	-1.500000
1544796822.531000	-6.700000
1544796822.611000	-9.000000
1544796822.711000	-9.400000
1544796822.791000	-9.300000
1544796822.871000	-9.500000
1544796822.971000	-9.600000
1544796822.991000		TRIG
1544796823.051000	-9.400000
1544796823.151000	-9.300000
1544796823.231000	-9.200000
1544796823.311000	-8.900000
1544796823.411000	-8.500000
1544796823.491000	-7.700000
1544796823.571000	-0.100000
1544796823.671000	17.800000
1544796823.751000	27.600000
1544796823.851000	21.300000
1544796823.931000	7.400000
1544796824.011000	-4.200000
1544796824.112000	-9.900000
1544796824.192000	-11.100000
1544796824.272000	-9.600000
1544796824.372000	-8.200000
1544796824.452000	-7.700000
1544796824.552000		TRIG
1544796824.572000	-7.500000
1544796824.632000	-7.200000
1544796824.712000	-7.100000
1544796824.812000	-7.200000
1544796824.892000	-7.300000
1544796824.972000	-7.200000
1544796825.072000	-6.000000
1544796825.152000	3.000000
1544796825.252000	21.700000
1544796825.332000	29.600000
1544796825.412000	21.600000
1544796825.512000	8.000000
1544796825.592000	-1.200000
1544796825.692000	-5.500000
1544796825.772000	-7.100000
1544796825.852000	-7.200000
1544796825.952000	-7.100000
1544796826.032000	-7.200000
1544796826.112000		TRIG
1544796826.132000	-7.300000
1544796826.212000	-7.000000
1544796826.292000	-6.800000
1544796826.392000	-6.900000
1544796826.472000	-6.800000
1544796826.552000	-6.600000
1544796826.652000	-5.300000
1544796826.732000	4.400000
1544796826.812000	23.600000
1544796826.912000	30.200000
1544796826.992000	21.100000
1544796827.091000	7.100000
1544796827.171000	-1.800000
1544796827.251000	-5.900000
1544796827.351000	-7.400000
1544796827.431000	-7.800000
1544796827.531000	-7.900000
1544796827.611000	-7.800000
1544796827.691000		TRIG
1544796827.711000	-8.100000
1544796827.791000	-7.900000
1544796827.871000	-7.700000
1544796827.951000	-7.700000
1544796828.051000	-7.600000
1544796828.131000	-7.400000
1544796828.231000	-5.200000
1544796828.311000	5.900000
1544796828.391000	23.100000
1544796828.491000	27.100000
1544796828.571000	17.700000
1544796828.651000	5.100000
1544796828.751000	-2.600000
1544796828.831000	-6.400000
1544796828.931000	-7.700000
1544796829.011000	-7.900000
1544796829.091000	-8.000000
1544796829.191000	-8.100000
1544796829.271000		TRIG
1544796829.291000	-8.000000
1544796829.351000	-7.800000
1544796829.451000	-7.700000
1544796829.531000	-7.600000
1544796829.631000	-7.400000
1544796829.711000	-7.100000
1544796829.791000	-4.800000
1544796829.891000	7.300000
1544796829.971000	25.100000
1544796830.071000	28.600000
1544796830.151000	18.400000
1544796830.231000	5.100000
1544796830.331000	-3.200000
1544796830.411000	-6.600000
1544796830.491000	-7.700000
1544796830.591000	-7.900000
1544796830.671000	-8.100000
1544796830.771000	-8.300000
1544796830.811000		TRIG
1544796830.851000	-8.400000
1544796830.931000	-8.100000
1544796831.031000	-8.000000
1544796831.111000	-7.700000
1544796831.191000	-7.600000
1544796831.291000	-7.400000
1544796831.371000	-4.800000
1544796831.471000	7.400000
1544796831.551000	23.500000
1544796831.631000	25.500000
1544796831.731000	16.100000
1544796831.811000	4.100000
1544796831.891000	-3.500000
1544796831.991000	-6.900000
1544796832.071000	-7.900000
1544796832.171000	-8.200000
1544796832.251000	-8.500000
1544796832.331000	-8.600000
1544796832.391000		TRIG
1544796832.431000	-8.600000
1544796832.511000	-8.400000
1544796832.591000	-8.300000
1544796832.691000	-8.300000
1544796832.771000	-8.200000
1544796832.871000	-7.900000
1544796832.951000	-4.300000
1544796833.031000	10.500000
1544796833.131000	28.200000
1544796833.211000	29.600000
1544796833.311000	17.600000
1544796833.391000	4.000000
1544796833.471000	-3.500000
1544796833.571000	-6.900000
1544796833.651000	-8.000000
1544796833.731000	-8.200000
1544796833.831000	-8.200000
1544796833.911000	-8.700000
1544796833.951000		TRIG
1544796834.011000	-8.900000
1544796834.091000	-8.700000
1544796834.171000	-8.600000
1544796834.271000	-8.700000
1544796834.351000	-8.700000
1544796834.431000	-8.400000
1544796834.531000	-5.100000
1544796834.611000	9.800000
1544796834.711000	26.900000
1544796834.791000	27.600000
1544796834.871000	15.400000
1544796834.971000	2.400000
1544796835.051000	-4.600000
1544796835.131000	-7.900000
1544796835.231000	-9.000000
1544796835.311000	-9.200000
1544796835.411000	-9.000000
1544796835.491000	-9.200000
1544796835.511000		TRIG
1544796835.571000	-9.300000
1544796835.671000	-9.000000
1544796835.751000	-8.800000
1544796835.851000	-8.900000
1544796835.931000	-8.700000
1544796836.011000	-8.300000
1544796836.111000	-4.200000
1544796836.191000	10.400000
1544796836.271000	24.600000
1544796836.371000	23.700000
1544796836.451000	12.000000
1544796836.531000	0.500000
1544796836.631000	-5.700000
1544796836.711000	-8.500000
1544796836.811000	-9.200000
1544796836.891000	-9.300000
1544796836.971000	-9.400000
1544796837.091000	-9.600000
1544796837.111000		TRIG
1544796837.151000	-9.600000
1544796837.251000	-9.200000
1544796837.331000	-9.000000
1544796837.411000	-9.200000
1544796837.511000	-9.100000
1544796837.591000	-8.600000
1544796837.671000	-3.800000
1544796837.771000	12.900000
1544796837.851000	28.200000
1544796837.951000	26.100000
1544796838.031000	12.900000
1544796838.111000	0.900000
1544796838.211000	-5.400000
1544796838.291000	-8.200000
1544796838.391000	-9.000000
1544796838.471000	-9.300000
1544796838.551000	-9.500000
1544796838.671000	-9.600000
1544796838.691000		TRIG
1544796838.731000	-9.600000
1544796838.811000	-9.400000
1544796838.911000	-9.300000
1544796838.991000	-9.300000
1544796839.091000	-9.200000
1544796839.171000	-8.600000
1544796839.251000	-2.600000
1544796839.351000	14.500000
1544796839.431000	27.900000
1544796839.511000	25.300000
1544796839.611000	12.700000
1544796839.691000	1.000000
1544796839.791000	-5.300000
1544796839.871000	-8.300000
1544796839.951000	-9.200000
1544796840.051000	-9.500000
1544796840.131000	-9.400000
1544796840.231000	-9.700000
1544796840.251000		TRIG
1544796840.311000	-9.600000
1544796840.391000	-9.400000
1544796840.491000	-9.300000
1544796840.571000	-9.300000
1544796840.651000	-9.200000
1544796840.751000	-8.600000
1544796840.831000	-3.000000
1544796840.911000	13.600000
1544796841.011000	26.000000
1544796841.091000	22.100000
1544796841.191000	9.700000
1544796841.271000	-0.600000
1544796841.351000	-6.100000
1544796841.451000	-8.400000
1544796841.532000	-8.900000
1544796841.632000	-9.000000
1544796841.712000	-9.200000
1544796841.812000	-9.400000
1544796841.832000		TRIG
1544796841.892000	-8.900000
1544796841.972000	-8.500000
1544796842.052000	-8.600000
1544796842.152000	-8.600000
1544796842.232000	-8.400000
1544796842.332000	-7.700000
1544796842.412000	-0.600000
1544796842.492000	19.300000
1544796842.592000	31.500000
1544796842.672000	25.100000
1544796842.752000	9.900000
1544796842.852000	-1.200000
1544796842.932000	-6.500000
1544796843.032000	-8.800000
1544796843.112000	-9.300000
1544796843.192000	-9.400000
1544796843.292000	-9.600000
1544796843.372000	-9.700000
1544796843.392000		TRIG
1544796843.452000	-9.500000
1544796843.552000	-9.400000
1544796843.632000	-9.400000
1544796843.732000	-9.200000
1544796843.812000	-8.800000
1544796843.892000	-7.900000
1544796843.992000	0.400000
1544796844.072000	20.200000
1544796844.172000	30.200000
1544796844.252000	22.600000
1544796844.332000	7.700000
1544796844.432000	-2.300000
1544796844.511000	-7.000000
1544796844.591000	-9.000000
1544796844.691000	-9.300000
1544796844.771000	-9.400000
1544796844.871000	-9.600000
1544796844.951000		TRIG
1544796844.971000	-9.800000
1544796845.031000	-9.600000
1544796845.131000	-9.400000
1544796845.211000	-9.300000
1544796845.291000	-9.300000
1544796845.391000	-9.200000
1544796845.471000	-7.700000
1544796845.571000	2.000000
1544796845.651000	21.100000
1544796845.731000	31.000000
1544796845.831000	25.200000
1544796845.911000	11.700000
1544796845.991000	1.000000
1544796846.091000	-4.200000
1544796846.171000	-6.500000
1544796846.271000	-7.500000
1544796846.351000	-7.800000
1544796846.431000	-8.300000
1544796846.531000		TRIG
1544796846.551000	-8.800000
1544796846.611000	-8.900000
1544796846.711000	-8.900000
1544796846.791000	-9.000000
1544796846.871000	-8.900000
1544796846.971000	-8.600000
1544796847.051000	-6.600000
1544796847.131000	5.000000
1544796847.231000	24.700000
1544796847.311000	30.900000
1544796847.411000	21.400000
1544796847.491000	7.100000
1544796847.571000	-2.200000
1544796847.671000	-6.600000
1544796847.751000	-8.100000
1544796847.831000	-8.500000
1544796847.931000	-8.400000
1544796848.011000	-8.600000
1544796848.111000		TRIG
1544796848.131000	-9.000000
1544796848.191000	-8.900000
1544796848.271000	-8.800000
1544796848.371000	-8.800000
1544796848.451000	-8.600000
1544796848.551000	-8.300000
1544796848.631000	-6.800000
1544796848.711000	3.200000
1544796848.811000	20.900000
1544796848.891000	26.400000
1544796848.971000	17.500000
1544796849.071000	4.500000
1544796849.151000	-3.600000
1544796849.251000	-7.400000
1544796849.331000	-8.800000
1544796849.411000	-9.100000
1544796849.511000	-9.300000
1544796849.591000	-9.500000
1544796849.671000		TRIG
1544796849.691000	-9.300000
1544796849.771000	-9.100000
1544796849.851000	-9.000000
1544796849.951000	-9.100000
1544796850.031000	-8.800000
1544796850.111000	-8.600000
1544796850.211000	-6.900000
1544796850.291000	3.300000
1544796850.371000	20.200000
1544796850.471000	24.600000
1544796850.551000	15.600000
1544796850.651000	3.600000
1544796850.731000	-3.800000
1544796850.811000	-7.400000
1544796850.911000	-8.600000
1544796850.991000	-8.800000
1544796851.071000	-9.000000
1544796851.171000	-9.200000
1544796851.211000		TRIG
1544796851.251000	-9.300000
1544796851.351000	-9.200000
1544796851.431000	-9.200000
1544796851.511000	-9.000000
1544796851.611000	-8.600000
1544796851.691000	-8.400000
1544796851.791000	-6.000000
1544796851.871000	5.800000
1544796851.951000	21.900000
1544796852.051000	23.800000
1544796852.131000	13.500000
1544796852.211000	1.600000
1544796852.311000	-5.200000
1544796852.391000	-8.300000
1544796852.491000	-9.100000
1544796852.571000	-9.200000
1544796852.651000	-9.400000
1544796852.751000	-9.600000
1544796852.791000		TRIG
1544796852.831000	-9.600000
1544796852.911000	-9.400000
1544796853.011000	-9.200000
1544796853.091000	-9.200000
1544796853.191000	-9.000000
1544796853.271000	-8.800000
1544796853.351000	-5.900000
1544796853.451000	6.400000
1544796853.531000	22.400000
1544796853.611000	23.900000
1544796853.711000	13.700000
1544796853.791000	2.200000
1544796853.891000	-4.500000
1544796853.971000	-7.600000
1544796854.051000	-8.700000
1544796854.151000	-8.900000
1544796854.231000	-8.800000
1544796854.331000	-9.100000
1544796854.351000		TRIG
1544796854.411000	-9.300000
1544796854.491000	-9.200000
1544796854.591000	-9.100000
1544796854.671000	-9.100000
1544796854.751000	-9.000000
1544796854.851000	-8.600000
1544796854.931000	-5.500000
1544796855.011000	7.700000
1544796855.111000	23.400000
1544796855.191000	24.300000
1544796855.291000	14.700000
1544796855.371000	3.600000
1544796855.451000	-3.700000
1544796855.551000	-7.300000
1544796855.631000	-8.800000
1544796855.731000	-9.100000
1544796855.811000	-9.300000
1544796855.891000	-9.600000
1544796855.931000		TRIG
1544796855.991000	-9.700000
1544796856.071000	-9.500000
1544796856.151000	-9.400000
1544796856.251000	-9.200000
1544796856.331000	-9.100000
1544796856.431000	-9.000000
1544796856.511000	-8.600000
1544796856.591000	-8.400000
1544796856.691000	-8.400000
1544796856.771000	-8.400000
1544796856.871000	-8.400000
1544796856.951000	-8.500000
1544796857.031000	-8.500000
1544796857.131000	-8.500000
1544796857.211000	-8.400000
1544796857.291000	-8.200000
