# Supplementary material for: Dynamic MRI of plantar flexion: A comprehensive repeatability study of electrical stimulation-gated muscle contraction standardized on evoked force
Source: PLoS One. 2020 Nov 5;15(11):e0241832. doi: 10.1371/journal.pone.0241832 (PMC7644050; doi:10.1371/journal.pone.0241832)
Supplement: S1 File — (ZIP) [file pone.0241832.s001.zip › Force/S5_Dfor.txt]

time	force	other
1548076414.886000	-0.200000
1548076414.986000	5.800000
1548076415.066000	19.200000
1548076415.166000	23.300000
1548076415.246000	15.300000
1548076415.326000	5.500000
1548076415.426000	0.600000
1548076415.506000	-0.900000
1548076415.586000	-1.100000
1548076415.686000	-1.000000
1548076415.766000	-1.000000
1548076415.866000	-1.100000
1548076415.946000		TRIG
1548076415.966000	-1.100000
1548076416.026000	-1.000000
1548076416.126000	-1.100000
1548076416.206000	-1.100000
1548076416.286000	-1.200000
1548076416.386000	-1.000000
1548076416.466000	-0.000000
1548076416.546000	7.400000
1548076416.646000	22.100000
1548076416.726000	25.200000
1548076416.826000	15.700000
1548076416.906000	5.400000
1548076416.986000	0.500000
1548076417.086000	-0.900000
1548076417.166000	-0.900000
1548076417.266000	-0.900000
1548076417.346000	-1.100000
1548076417.426000	-1.000000
1548076417.526000		TRIG
1548076417.546000	-0.900000
1548076417.606000	-0.800000
1548076417.686000	-0.500000
1548076417.786000	-1.500000
1548076417.866000	-1.500000
1548076417.966000	-1.500000
1548076418.046000	-0.300000
1548076418.126000	9.300000
1548076418.226000	22.600000
1548076418.306000	23.500000
1548076418.406000	14.200000
1548076418.486000	4.200000
1548076418.566000	-0.600000
1548076418.666000	-1.800000
1548076418.746000	-2.000000
1548076418.826000	-2.400000
1548076418.926000	-2.400000
1548076419.006000	-2.300000
1548076419.066000		TRIG
1548076419.106000	-2.300000
1548076419.186000	-2.300000
1548076419.266000	-2.400000
1548076419.366000	-2.400000
1548076419.446000	-2.100000
1548076419.526000	-2.100000
1548076419.626000	-0.500000
1548076419.706000	9.500000
1548076419.806000	23.100000
1548076419.886000	23.100000
1548076419.966000	12.700000
1548076420.066000	2.900000
1548076420.146000	-1.200000
1548076420.226000	-2.300000
1548076420.326000	-2.600000
1548076420.406000	-2.600000
1548076420.506000	-2.600000
1548076420.586000	-2.600000
1548076420.626000		TRIG
1548076420.666000	-2.600000
1548076420.766000	-2.500000
1548076420.846000	-2.200000
1548076420.926000	-2.200000
1548076421.026000	-2.500000
1548076421.106000	-2.300000
1548076421.206000	0.100000
1548076421.286000	10.700000
1548076421.366000	24.100000
1548076421.466000	23.500000
1548076421.546000	12.700000
1548076421.626000	2.800000
1548076421.726000	-1.100000
1548076421.806000	-2.100000
1548076421.906000	-2.500000
1548076421.986000	-2.300000
1548076422.066000	-2.600000
1548076422.166000	-2.400000
1548076422.206000		TRIG
1548076422.246000	-2.100000
1548076422.346000	-2.200000
1548076422.426000	-2.400000
1548076422.506000	-2.400000
1548076422.606000	-2.400000
1548076422.686000	-2.200000
1548076422.766000	0.300000
1548076422.866000	12.400000
1548076422.946000	24.700000
1548076423.046000	22.700000
1548076423.126000	11.300000
1548076423.206000	2.200000
1548076423.306000	-1.500000
1548076423.386000	-2.400000
1548076423.466000	-2.500000
1548076423.566000	-2.700000
1548076423.646000	-2.700000
1548076423.746000	-2.500000
1548076423.766000		TRIG
1548076423.826000	-2.200000
1548076423.906000	-2.200000
1548076424.006000	-2.400000
1548076424.086000	-2.300000
1548076424.166000	-2.200000
1548076424.266000	-2.000000
1548076424.346000	0.600000
1548076424.446000	12.000000
1548076424.526000	22.900000
1548076424.606000	20.100000
1548076424.706000	9.700000
1548076424.786000	1.600000
1548076424.886000	-1.800000
1548076424.966000	-2.500000
1548076425.046000	-2.400000
1548076425.146000	-2.500000
1548076425.226000	-2.500000
1548076425.346000	-2.500000
1548076425.366000		TRIG
1548076425.406000	-2.400000
1548076425.486000	-2.400000
1548076425.586000	-2.300000
1548076425.666000	-2.000000
1548076425.746000	-2.100000
1548076425.846000	-2.000000
1548076425.926000	1.500000
1548076426.006000	14.000000
1548076426.106000	23.500000
1548076426.186000	19.600000
1548076426.286000	8.800000
1548076426.366000	0.900000
1548076426.446000	-1.800000
1548076426.546000	-2.400000
1548076426.626000	-2.700000
1548076426.706000	-2.700000
1548076426.807000	-2.500000
1548076426.907000	-2.500000
1548076426.927000		TRIG
1548076426.987000	-2.400000
1548076427.067000	-2.400000
1548076427.147000	-2.300000
1548076427.247000	-2.000000
1548076427.327000	-2.000000
1548076427.407000	-2.000000
1548076427.507000	1.700000
1548076427.587000	14.900000
1548076427.687000	24.700000
1548076427.767000	20.200000
1548076427.847000	8.800000
1548076427.947000	1.100000
1548076428.027000	-1.800000
1548076428.127000	-2.600000
1548076428.207000	-2.600000
1548076428.287000	-2.600000
1548076428.387000	-2.600000
1548076428.487000	-2.600000
1548076428.507000		TRIG
1548076428.547000	-2.600000
1548076428.647000	-2.500000
1548076428.727000	-2.300000
1548076428.827000	-2.300000
1548076428.907000	-2.400000
1548076428.987000	-1.900000
1548076429.087000	2.600000
1548076429.167000	17.500000
1548076429.247000	27.600000
1548076429.347000	22.100000
1548076429.427000	9.600000
1548076429.527000	1.500000
1548076429.607000	-1.600000
1548076429.687000	-2.300000
1548076429.787000	-2.400000
1548076429.867000	-2.500000
1548076429.947000	-2.600000
1548076430.047000	-2.600000
1548076430.067000		TRIG
1548076430.127000	-2.500000
1548076430.227000	-2.600000
1548076430.307000	-2.400000
1548076430.387000	-2.100000
1548076430.487000	-2.300000
1548076430.567000	-1.800000
1548076430.647000	3.200000
1548076430.747000	16.300000
1548076430.827000	22.700000
1548076430.927000	16.900000
1548076431.006000	6.500000
1548076431.086000	0.200000
1548076431.186000	-2.000000
1548076431.266000	-2.600000
1548076431.366000	-2.600000
1548076431.446000	-2.600000
1548076431.526000	-2.500000
1548076431.626000	-2.500000
1548076431.646000		TRIG
1548076431.706000	-2.500000
1548076431.786000	-2.500000
1548076431.886000	-2.300000
1548076431.966000	-2.100000
1548076432.066000	-2.200000
1548076432.146000	-1.700000
1548076432.226000	4.200000
1548076432.326000	18.200000
1548076432.406000	23.900000
1548076432.486000	16.900000
1548076432.586000	6.200000
1548076432.666000	0.000000
1548076432.766000	-2.100000
1548076432.846000	-2.700000
1548076432.926000	-2.800000
1548076433.026000	-2.800000
1548076433.106000	-2.700000
1548076433.206000		TRIG
1548076433.226000	-2.700000
1548076433.286000	-2.600000
1548076433.366000	-2.700000
1548076433.466000	-2.400000
1548076433.546000	-2.200000
1548076433.626000	-2.400000
1548076433.726000	-1.500000
1548076433.806000	5.400000
1548076433.906000	19.400000
1548076433.986000	24.000000
1548076434.066000	16.700000
1548076434.166000	5.900000
1548076434.246000	-0.000000
1548076434.326000	-2.300000
1548076434.426000	-2.800000
1548076434.506000	-2.800000
1548076434.606000	-2.700000
1548076434.686000	-2.700000
1548076434.766000		TRIG
1548076434.786000	-2.700000
1548076434.866000	-2.700000
1548076434.946000	-2.600000
1548076435.026000	-2.300000
1548076435.126000	-2.300000
1548076435.206000	-2.400000
1548076435.306000	-1.500000
1548076435.386000	5.900000
1548076435.466000	20.900000
1548076435.566000	25.400000
1548076435.646000	17.100000
1548076435.726000	5.800000
1548076435.826000	-0.200000
1548076435.906000	-2.400000
1548076436.006000	-2.900000
1548076436.086000	-2.800000
1548076436.166000	-2.700000
1548076436.266000	-2.800000
1548076436.346000		TRIG
1548076436.366000	-2.700000
1548076436.446000	-2.700000
1548076436.526000	-2.500000
1548076436.606000	-2.200000
1548076436.706000	-2.400000
1548076436.786000	-2.400000
1548076436.866000	-1.500000
1548076436.966000	5.800000
1548076437.046000	20.400000
1548076437.146000	24.100000
1548076437.226000	15.600000
1548076437.306000	5.100000
1548076437.406000	-0.700000
1548076437.486000	-2.500000
1548076437.566000	-2.700000
1548076437.666000	-2.700000
1548076437.746000	-2.800000
1548076437.846000	-2.800000
1548076437.926000		TRIG
1548076437.946000	-2.700000
1548076438.006000	-2.500000
1548076438.106000	-2.400000
1548076438.186000	-2.600000
1548076438.266000	-2.500000
1548076438.366000	-2.300000
1548076438.446000	-1.300000
1548076438.546000	7.200000
1548076438.626000	21.300000
1548076438.706000	23.700000
1548076438.806000	14.700000
1548076438.886000	4.200000
1548076438.966000	-1.100000
1548076439.066000	-2.500000
1548076439.146000	-2.700000
1548076439.246000	-2.800000
1548076439.326000	-2.800000
1548076439.406000	-2.800000
1548076439.506000		TRIG
1548076439.526000	-2.400000
1548076439.586000	-2.300000
1548076439.686000	-2.400000
1548076439.766000	-2.400000
1548076439.846000	-2.300000
1548076439.946000	-2.100000
1548076440.026000	-0.800000
1548076440.106000	8.600000
1548076440.206000	23.100000
1548076440.286000	24.000000
1548076440.386000	13.500000
1548076440.466000	3.400000
1548076440.546000	-1.300000
1548076440.646000	-2.500000
1548076440.726000	-2.800000
1548076440.806000	-2.900000
1548076440.906000	-3.000000
1548076440.986000	-2.800000
1548076441.046000		TRIG
1548076441.086000	-2.500000
1548076441.166000	-2.500000
1548076441.246000	-2.600000
1548076441.346000	-2.600000
1548076441.426000	-2.600000
1548076441.506000	-2.500000
1548076441.606000	-0.800000
1548076441.686000	9.800000
1548076441.786000	24.000000
1548076441.866000	24.000000
1548076441.946000	13.300000
1548076442.046000	3.200000
1548076442.126000	-1.400000
1548076442.206000	-2.600000
1548076442.306000	-2.900000
1548076442.386000	-2.900000
1548076442.486000	-2.900000
1548076442.566000	-2.900000
1548076442.606000		TRIG
1548076442.646000	-2.500000
1548076442.746000	-2.400000
1548076442.826000	-2.500000
1548076442.926000	-2.500000
1548076443.006000	-2.300000
1548076443.086000	-2.200000
1548076443.186000	-0.000000
1548076443.266000	11.700000
1548076443.346000	25.000000
1548076443.446000	24.400000
1548076443.526000	13.500000
1548076443.626000	3.200000
1548076443.706000	-1.300000
1548076443.786000	-2.500000
1548076443.886000	-2.700000
1548076443.966000	-2.900000
1548076444.046000	-2.900000
1548076444.146000	-2.900000
1548076444.186000		TRIG
1548076444.226000	-2.600000
1548076444.327000	-2.500000
1548076444.407000	-2.700000
1548076444.487000	-2.700000
1548076444.587000	-2.600000
1548076444.667000	-2.400000
1548076444.747000	-0.000000
1548076444.847000	12.900000
1548076444.927000	26.900000
1548076445.027000	25.300000
1548076445.107000	13.200000
1548076445.187000	2.800000
1548076445.287000	-1.500000
1548076445.367000	-2.600000
1548076445.467000	-2.900000
1548076445.547000	-3.000000
1548076445.627000	-3.000000
1548076445.747000	-2.700000
1548076445.767000		TRIG
1548076445.807000	-2.500000
1548076445.887000	-2.500000
1548076445.987000	-2.600000
1548076446.067000	-2.500000
1548076446.167000	-2.400000
1548076446.247000	-2.100000
1548076446.327000	1.400000
1548076446.427000	15.400000
1548076446.507000	26.900000
1548076446.587000	23.200000
1548076446.687000	11.300000
1548076446.767000	2.200000
1548076446.867000	-1.600000
1548076446.947000	-2.600000
1548076447.027000	-2.800000
1548076447.127000	-2.800000
1548076447.207000	-2.500000
1548076447.307000	-2.500000
1548076447.327000		TRIG
1548076447.387000	-2.500000
1548076447.467000	-2.500000
1548076447.567000	-2.400000
1548076447.647000	-2.500000
1548076447.727000	-2.500000
1548076447.827000	-2.200000
1548076447.907000	1.800000
1548076447.987000	16.500000
1548076448.087000	27.600000
1548076448.167000	23.200000
1548076448.267000	10.900000
1548076448.347000	1.800000
1548076448.427000	-1.900000
1548076448.526000	-2.800000
1548076448.606000	-3.000000
1548076448.706000	-2.900000
1548076448.786000	-2.700000
1548076448.886000	-2.800000
1548076448.906000		TRIG
1548076448.966000	-2.700000
1548076449.046000	-2.600000
1548076449.126000	-2.600000
1548076449.226000	-2.600000
1548076449.306000	-2.500000
1548076449.406000	-2.200000
1548076449.486000	2.300000
1548076449.566000	18.200000
1548076449.666000	30.400000
1548076449.746000	25.500000
1548076449.826000	12.200000
1548076449.926000	2.300000
1548076450.006000	-1.800000
1548076450.106000	-2.800000
1548076450.186000	-2.800000
1548076450.266000	-2.700000
1548076450.366000	-2.900000
1548076450.446000	-2.900000
1548076450.466000		TRIG
1548076450.546000	-2.700000
1548076450.626000	-2.700000
1548076450.706000	-2.700000
1548076450.806000	-2.800000
1548076450.886000	-2.700000
1548076450.966000	-2.200000
1548076451.066000	3.300000
1548076451.146000	19.500000
1548076451.246000	28.400000
1548076451.326000	21.700000
1548076451.406000	9.000000
1548076451.506000	0.800000
1548076451.586000	-2.200000
1548076451.666000	-2.800000
1548076451.766000	-2.700000
1548076451.846000	-2.700000
1548076451.946000	-2.900000
1548076452.026000	-2.900000
1548076452.046000		TRIG
1548076452.106000	-2.700000
1548076452.206000	-2.700000
1548076452.286000	-2.600000
1548076452.366000	-2.700000
1548076452.466000	-2.500000
1548076452.546000	-1.900000
1548076452.646000	4.100000
1548076452.726000	21.100000
1548076452.806000	29.200000
1548076452.906000	21.700000
1548076452.986000	8.600000
1548076453.066000	0.500000
1548076453.166000	-2.200000
1548076453.246000	-2.600000
1548076453.346000	-2.700000
1548076453.426000	-2.800000
1548076453.506000	-2.700000
1548076453.606000	-2.600000
1548076453.626000		TRIG
1548076453.686000	-2.600000
1548076453.786000	-2.700000
1548076453.866000	-2.800000
1548076453.946000	-2.600000
1548076454.046000	-2.400000
1548076454.126000	-2.000000
1548076454.206000	4.300000
1548076454.306000	20.400000
1548076454.386000	27.600000
1548076454.486000	20.500000
1548076454.566000	8.200000
1548076454.646000	0.600000
1548076454.746000	-2.000000
1548076454.826000	-2.500000
1548076454.906000	-2.800000
1548076455.006000	-2.800000
1548076455.086000	-2.600000
1548076455.186000		TRIG
1548076455.206000	-2.400000
1548076455.266000	-2.400000
1548076455.346000	-2.500000
1548076455.446000	-2.600000
1548076455.526000	-2.300000
1548076455.606000	-2.300000
1548076455.706000	-1.700000
1548076455.786000	5.800000
1548076455.886000	22.000000
1548076455.966000	26.900000
1548076456.046000	18.400000
1548076456.146000	6.600000
1548076456.226000	0.100000
1548076456.306000	-2.000000
1548076456.406000	-2.600000
1548076456.486000	-2.800000
1548076456.586000	-2.800000
1548076456.666000	-2.700000
1548076456.746000		TRIG
1548076456.766000	-2.600000
1548076456.846000	-2.600000
1548076456.926000	-2.800000
1548076457.026000	-2.700000
1548076457.106000	-2.500000
1548076457.186000	-2.500000
1548076457.286000	-1.500000
1548076457.366000	8.300000
1548076457.446000	26.200000
1548076457.546000	30.100000
1548076457.626000	19.400000
1548076457.706000	6.400000
1548076457.806000	-0.100000
1548076457.886000	-2.300000
1548076457.986000	-2.800000
1548076458.066000	-2.800000
1548076458.146000	-2.800000
1548076458.246000	-2.800000
1548076458.326000		TRIG
1548076458.346000	-2.800000
1548076458.426000	-2.700000
1548076458.506000	-2.700000
1548076458.586000	-2.500000
1548076458.686000	-2.500000
1548076458.766000	-2.500000
1548076458.846000	-1.400000
1548076458.946000	7.900000
1548076459.026000	25.200000
1548076459.126000	29.200000
1548076459.206000	18.800000
1548076459.286000	6.400000
1548076459.386000	-0.100000
1548076459.466000	-2.400000
1548076459.546000	-2.800000
1548076459.646000	-2.900000
1548076459.726000	-2.900000
1548076459.826000	-2.900000
1548076459.906000		TRIG
1548076459.926000	-2.800000
1548076459.986000	-2.700000
1548076460.086000	-2.500000
1548076460.166000	-2.600000
1548076460.266000	-2.700000
1548076460.346000	-2.500000
1548076460.426000	-1.100000
1548076460.526000	8.900000
1548076460.606000	23.900000
1548076460.686000	25.600000
1548076460.786000	15.900000
1548076460.866000	4.800000
1548076460.966000	-0.800000
1548076461.046000	-2.500000
1548076461.126000	-2.800000
1548076461.226000	-2.900000
1548076461.306000	-2.900000
1548076461.386000	-2.900000
1548076461.486000		TRIG
1548076461.506000	-2.600000
1548076461.566000	-2.400000
1548076461.666000	-2.600000
1548076461.747000	-2.600000
1548076461.827000	-2.600000
1548076461.927000	-2.400000
1548076462.007000	-0.900000
1548076462.087000	10.100000
1548076462.187000	25.200000
1548076462.267000	26.100000
1548076462.367000	15.200000
1548076462.447000	4.100000
1548076462.527000	-1.000000
1548076462.627000	-2.500000
1548076462.707000	-2.800000
1548076462.787000	-2.900000
1548076462.887000	-3.000000
1548076462.967000	-3.000000
1548076463.007000		TRIG
1548076463.067000	-2.700000
1548076463.147000	-2.500000
1548076463.227000	-2.700000
1548076463.327000	-2.700000
1548076463.407000	-2.600000
1548076463.507000	-2.400000
1548076463.587000	-0.600000
1548076463.667000	11.100000
1548076463.767000	26.100000
1548076463.847000	26.100000
1548076463.927000	14.800000
1548076464.027000	3.900000
1548076464.107000	-1.200000
1548076464.207000	-2.600000
1548076464.287000	-2.800000
1548076464.367000	-3.000000
1548076464.467000	-3.000000
1548076464.547000	-3.000000
1548076464.587000		TRIG
1548076464.627000	-2.700000
1548076464.727000	-2.600000
1548076464.807000	-2.800000
1548076464.907000	-2.800000
1548076464.987000	-2.700000
1548076465.067000	-2.400000
1548076465.167000	-0.200000
1548076465.247000	12.400000
1548076465.327000	27.300000
1548076465.427000	26.300000
1548076465.507000	14.200000
1548076465.607000	3.500000
1548076465.687000	-1.300000
1548076465.767000	-2.600000
1548076465.867000	-2.800000
1548076465.946000	-3.000000
1548076466.046000	-3.000000
1548076466.126000	-3.000000
1548076466.166000		TRIG
1548076466.206000	-2.800000
1548076466.306000	-2.600000
1548076466.386000	-2.700000
1548076466.466000	-2.700000
1548076466.566000	-2.600000
1548076466.646000	-2.300000
1548076466.746000	0.500000
1548076466.826000	13.300000
1548076466.906000	26.100000
1548076467.006000	24.000000
1548076467.086000	12.400000
1548076467.166000	2.700000
1548076467.266000	-1.500000
1548076467.346000	-2.700000
1548076467.446000	-3.000000
1548076467.526000	-3.100000
1548076467.606000	-3.100000
1548076467.726000	-2.700000
1548076467.746000		TRIG
1548076467.786000	-2.600000
1548076467.866000	-2.700000
1548076467.966000	-2.800000
1548076468.046000	-2.700000
1548076468.146000	-2.700000
1548076468.226000	-2.500000
1548076468.306000	0.600000
1548076468.406000	15.600000
1548076468.486000	30.500000
1548076468.586000	29.700000
1548076468.666000	17.600000
1548076468.746000	5.800000
1548076468.846000	0.000000
1548076468.926000	-2.000000
1548076469.006000	-2.600000
1548076469.106000	-2.800000
1548076469.186000	-2.600000
1548076469.306000	-2.400000
1548076469.326000		TRIG
1548076469.366000	-2.400000
1548076469.446000	-2.400000
1548076469.546000	-2.400000
1548076469.626000	-2.300000
1548076469.706000	-2.300000
1548076469.806000	-2.300000
1548076469.886000	1.000000
1548076469.986000	14.600000
1548076470.066000	26.300000
1548076470.146000	23.200000
1548076470.246000	12.400000
1548076470.326000	3.300000
1548076470.406000	-1.000000
1548076470.506000	-2.400000
1548076470.586000	-2.700000
1548076470.686000	-2.700000
1548076470.766000	-2.600000
1548076470.866000	-2.700000
1548076470.886000		TRIG
1548076470.946000	-2.600000
1548076471.026000	-2.600000
1548076471.106000	-2.600000
1548076471.206000	-2.700000
1548076471.286000	-2.600000
1548076471.386000	-2.300000
1548076471.466000	2.700000
1548076471.546000	18.400000
1548076471.646000	28.300000
1548076471.726000	23.400000
1548076471.826000	11.400000
1548076471.906000	2.400000
1548076471.986000	-1.400000
1548076472.086000	-2.500000
1548076472.166000	-2.700000
1548076472.246000	-2.500000
1548076472.346000	-2.600000
1548076472.426000	-2.600000
1548076472.446000		TRIG
1548076472.526000	-2.500000
1548076472.606000	-2.400000
1548076472.686000	-2.500000
1548076472.786000	-2.500000
1548076472.866000	-2.500000
1548076472.946000	-1.900000
1548076473.046000	2.800000
1548076473.126000	17.900000
1548076473.226000	27.000000
1548076473.306000	21.100000
1548076473.386000	9.300000
1548076473.486000	1.300000
1548076473.566000	-1.900000
1548076473.646000	-2.500000
1548076473.746000	-2.600000
1548076473.826000	-2.800000
1548076473.926000	-2.800000
1548076474.006000	-2.600000
1548076474.026000		TRIG
1548076474.086000	-2.600000
1548076474.186000	-2.700000
1548076474.266000	-2.800000
1548076474.366000	-2.700000
1548076474.446000	-2.400000
1548076474.526000	-2.000000
1548076474.626000	4.000000
1548076474.706000	19.900000
1548076474.786000	27.700000
1548076474.886000	22.500000
1548076474.966000	11.900000
1548076475.046000	3.700000
1548076475.146000	-0.300000
1548076475.226000	-1.900000
1548076475.326000	-2.600000
1548076475.406000	-2.700000
1548076475.486000	-2.600000
1548076475.586000	-2.500000
1548076475.606000		TRIG
1548076475.666000	-2.500000
1548076475.766000	-2.600000
1548076475.846000	-2.500000
1548076475.926000	-2.400000
1548076476.026000	-2.500000
1548076476.106000	-1.800000
1548076476.186000	5.600000
1548076476.286000	25.000000
1548076476.366000	34.800000
1548076476.466000	27.400000
1548076476.546000	12.200000
1548076476.626000	2.300000
1548076476.726000	-1.600000
1548076476.806000	-2.700000
1548076476.886000	-2.800000
1548076476.986000	-2.800000
1548076477.066000	-2.900000
1548076477.166000		TRIG
1548076477.186000	-2.900000
1548076477.246000	-2.900000
1548076477.326000	-2.800000
1548076477.426000	-2.600000
1548076477.506000	-2.600000
1548076477.606000	-2.600000
1548076477.686000	-1.800000
1548076477.766000	5.600000
1548076477.866000	22.800000
1548076477.946000	29.500000
1548076478.026000	20.800000
1548076478.126000	8.200000
1548076478.206000	0.800000
1548076478.306000	-2.100000
1548076478.386000	-2.700000
1548076478.466000	-2.700000
1548076478.566000	-2.800000
1548076478.646000	-2.900000
1548076478.726000		TRIG
1548076478.746000	-2.900000
1548076478.826000	-2.800000
1548076478.906000	-2.600000
1548076479.006000	-2.600000
1548076479.086000	-2.700000
1548076479.166000	-2.500000
1548076479.267000	-1.400000
1548076479.347000	7.300000
1548076479.427000	24.200000
1548076479.527000	28.300000
1548076479.607000	18.800000
1548076479.707000	6.800000
1548076479.787000	0.000000
1548076479.867000	-2.400000
1548076479.967000	-2.800000
1548076480.047000	-2.900000
1548076480.127000	-3.200000
1548076480.227000	-3.200000
1548076480.307000		TRIG
1548076480.327000	-3.000000
1548076480.407000	-2.700000
1548076480.487000	-2.600000
1548076480.567000	-2.600000
1548076480.667000	-2.500000
1548076480.747000	-2.300000
1548076480.847000	-1.000000
1548076480.927000	8.500000
1548076481.007000	25.100000
1548076481.107000	28.700000
1548076481.187000	19.000000
1548076481.267000	6.600000
1548076481.367000	-0.000000
1548076481.447000	-2.200000
1548076481.547000	-2.700000
1548076481.627000	-2.900000
1548076481.707000	-3.000000
1548076481.807000	-2.900000
1548076481.887000		TRIG
1548076481.907000	-2.500000
1548076481.967000	-2.500000
1548076482.067000	-2.600000
1548076482.147000	-2.600000
1548076482.247000	-2.500000
1548076482.327000	-2.400000
1548076482.407000	-1.100000
1548076482.507000	8.800000
1548076482.587000	25.800000
1548076482.667000	28.000000
1548076482.767000	17.300000
1548076482.847000	5.700000
1548076482.947000	-0.300000
1548076483.027000	-2.400000
1548076483.107000	-2.900000
1548076483.207000	-3.100000
1548076483.287000	-3.100000
1548076483.367000	-2.700000
1548076483.426000		TRIG
1548076483.466000	-2.500000
1548076483.546000	-2.600000
1548076483.646000	-2.600000
1548076483.726000	-2.600000
1548076483.806000	-2.600000
1548076483.906000	-2.500000
1548076483.986000	-0.800000
1548076484.086000	10.300000
1548076484.166000	25.000000
1548076484.246000	25.400000
1548076484.346000	15.100000
1548076484.426000	4.500000
1548076484.506000	-0.800000
1548076484.606000	-2.500000
1548076484.686000	-2.900000
1548076484.786000	-2.900000
1548076484.866000	-2.600000
1548076484.946000	-2.700000
1548076484.986000		TRIG
1548076485.046000	-2.600000
1548076485.126000	-2.600000
1548076485.206000	-2.600000
1548076485.306000	-2.600000
1548076485.386000	-2.600000
1548076485.486000	-2.400000
1548076485.566000	-0.200000
1548076485.646000	11.800000
1548076485.746000	26.700000
1548076485.826000	26.900000
1548076485.926000	16.400000
1548076486.006000	5.400000
1548076486.086000	-0.400000
1548076486.186000	-2.400000
1548076486.266000	-2.700000
1548076486.346000	-2.600000
1548076486.446000	-2.800000
1548076486.526000	-2.900000
1548076486.566000		TRIG
1548076486.626000	-2.700000
1548076486.706000	-2.600000
1548076486.786000	-2.700000
1548076486.886000	-2.700000
1548076486.966000	-2.700000
1548076487.046000	-2.300000
1548076487.146000	0.500000
1548076487.226000	13.800000
1548076487.326000	28.700000
1548076487.406000	27.400000
1548076487.486000	15.100000
1548076487.586000	4.000000
1548076487.666000	-1.200000
1548076487.746000	-2.700000
1548076487.846000	-2.600000
1548076487.926000	-2.800000
1548076488.026000	-2.900000
1548076488.126000	-2.700000
1548076488.146000		TRIG
1548076488.186000	-2.600000
1548076488.286000	-2.600000
1548076488.366000	-2.700000
1548076488.446000	-2.700000
1548076488.546000	-2.500000
1548076488.626000	-2.100000
1548076488.726000	1.100000
1548076488.806000	15.200000
1548076488.886000	28.000000
1548076488.986000	25.300000
1548076489.066000	13.300000
1548076489.146000	3.300000
1548076489.246000	-1.300000
1548076489.326000	-2.500000
1548076489.426000	-2.700000
1548076489.506000	-3.000000
1548076489.586000	-3.000000
1548076489.706000	-2.800000
1548076489.726000		TRIG
1548076489.766000	-2.600000
1548076489.866000	-2.600000
1548076489.946000	-2.800000
1548076490.026000	-2.800000
1548076490.126000	-2.400000
1548076490.206000	-2.300000
1548076490.286000	0.800000
1548076490.386000	14.900000
1548076490.466000	26.200000
1548076490.566000	22.700000
1548076490.646000	11.300000
1548076490.726000	2.300000
1548076490.826000	-1.400000
1548076490.906000	-2.600000
1548076490.986000	-2.900000
1548076491.086000	-2.900000
1548076491.166000	-2.900000
1548076491.266000	-2.800000
1548076491.286000		TRIG
1548076491.346000	-2.700000
1548076491.426000	-2.800000
1548076491.526000	-2.600000
1548076491.606000	-2.400000
1548076491.686000	-2.500000
1548076491.786000	-2.200000
1548076491.866000	2.100000
1548076491.966000	16.800000
1548076492.046000	26.700000
1548076492.126000	22.200000
1548076492.226000	10.700000
1548076492.306000	2.200000
1548076492.406000	-1.500000
1548076492.486000	-2.800000
1548076492.566000	-2.900000
1548076492.666000	-2.900000
1548076492.746000	-2.800000
1548076492.846000	-2.800000
1548076492.866000		TRIG
1548076492.926000	-2.700000
1548076493.006000	-2.700000
1548076493.106000	-2.700000
1548076493.186000	-2.300000
1548076493.266000	-2.400000
1548076493.366000	-2.100000
1548076493.446000	2.700000
1548076493.526000	18.200000
1548076493.626000	27.400000
1548076493.706000	22.100000
1548076493.806000	10.100000
1548076493.886000	1.600000
1548076493.966000	-1.700000
1548076494.066000	-2.600000
1548076494.146000	-2.900000
1548076494.226000	-2.900000
1548076494.326000	-2.900000
1548076494.426000	-2.700000
1548076494.446000		TRIG
1548076494.506000	-2.700000
1548076494.586000	-2.700000
1548076494.666000	-2.700000
1548076494.766000	-2.500000
1548076494.846000	-2.400000
1548076494.926000	-2.100000
1548076495.026000	3.400000
1548076495.106000	20.100000
1548076495.206000	28.600000
1548076495.286000	21.900000
1548076495.366000	9.600000
1548076495.466000	1.400000
1548076495.546000	-1.700000
1548076495.646000	-2.700000
1548076495.726000	-2.900000
1548076495.806000	-2.800000
1548076495.906000	-2.700000
1548076495.986000	-2.700000
1548076496.006000		TRIG
1548076496.066000	-2.700000
1548076496.166000	-2.800000
1548076496.246000	-2.500000
1548076496.346000	-2.400000
1548076496.426000	-2.400000
1548076496.506000	-1.800000
1548076496.606000	4.200000
1548076496.687000	19.900000
1548076496.767000	27.600000
1548076496.867000	21.000000
1548076496.947000	9.100000
1548076497.047000	1.400000
1548076497.127000	-2.000000
1548076497.207000	-2.800000
1548076497.307000	-2.900000
1548076497.387000	-2.900000
1548076497.467000	-2.900000
1548076497.567000		TRIG
1548076497.587000	-2.800000
1548076497.647000	-2.800000
1548076497.747000	-2.600000
1548076497.827000	-2.400000
1548076497.907000	-2.600000
1548076498.007000	-2.600000
1548076498.087000	-2.000000
1548076498.167000	4.900000
1548076498.267000	21.800000
1548076498.347000	29.500000
1548076498.447000	23.600000
1548076498.527000	11.700000
1548076498.607000	2.700000
1548076498.707000	-1.300000
1548076498.787000	-2.500000
1548076498.887000	-2.700000
1548076498.967000	-2.800000
1548076499.047000	-2.900000
1548076499.147000		TRIG
1548076499.167000	-2.700000
1548076499.227000	-2.600000
1548076499.307000	-2.400000
1548076499.407000	-2.400000
1548076499.487000	-2.700000
1548076499.587000	-2.600000
1548076499.667000	-1.800000
1548076499.747000	6.100000
1548076499.847000	22.700000
1548076499.927000	28.000000
1548076500.007000	20.000000
1548076500.107000	8.100000
1548076500.187000	0.700000
1548076500.287000	-2.100000
1548076500.367000	-2.800000
1548076500.447000	-2.800000
1548076500.547000	-3.000000
1548076500.627000	-3.000000
1548076500.707000		TRIG
1548076500.727000	-2.900000
1548076500.807000	-2.700000
1548076500.887000	-2.600000
1548076500.986000	-2.700000
1548076501.066000	-2.800000
1548076501.146000	-2.600000
1548076501.246000	-1.600000
1548076501.326000	8.300000
1548076501.426000	27.500000
1548076501.506000	32.000000
1548076501.586000	21.600000
1548076501.686000	8.400000
1548076501.766000	0.600000
1548076501.846000	-2.200000
1548076501.946000	-2.700000
1548076502.026000	-2.800000
1548076502.126000	-2.800000
1548076502.206000	-2.800000
1548076502.286000		TRIG
1548076502.306000	-2.800000
1548076502.386000	-2.600000
1548076502.466000	-2.600000
1548076502.546000	-2.700000
1548076502.646000	-2.800000
1548076502.726000	-2.700000
1548076502.826000	-1.200000
1548076502.906000	9.500000
1548076502.986000	26.100000
1548076503.086000	28.300000
1548076503.166000	18.000000
1548076503.246000	6.000000
1548076503.346000	-0.400000
1548076503.426000	-2.500000
1548076503.526000	-2.900000
1548076503.606000	-3.000000
1548076503.686000	-3.100000
1548076503.786000	-3.100000
1548076503.866000		TRIG
1548076503.886000	-2.900000
1548076503.966000	-2.700000
1548076504.046000	-2.800000
1548076504.126000	-3.000000
1548076504.226000	-2.900000
1548076504.306000	-2.700000
1548076504.386000	-1.300000
1548076504.486000	9.200000
1548076504.566000	25.100000
1548076504.666000	26.600000
1548076504.746000	16.500000
1548076504.826000	5.200000
1548076504.926000	-0.800000
1548076505.006000	-2.600000
1548076505.086000	-2.800000
1548076505.186000	-2.900000
1548076505.266000	-2.900000
1548076505.366000	-3.000000
1548076505.406000		TRIG
1548076505.446000	-3.000000
1548076505.526000	-2.700000
1548076505.626000	-2.800000
1548076505.706000	-2.900000
1548076505.786000	-2.900000
1548076505.886000	-2.700000
1548076505.966000	-0.900000
1548076506.066000	9.900000
1548076506.146000	25.000000
1548076506.226000	26.500000
1548076506.326000	16.700000
1548076506.406000	5.400000
1548076506.486000	-0.700000
1548076506.586000	-2.600000
1548076506.666000	-2.900000
1548076506.766000	-3.000000
1548076506.846000	-3.100000
1548076506.926000	-3.100000
1548076506.986000		TRIG
1548076507.026000	-2.900000
1548076507.106000	-2.800000
1548076507.206000	-2.700000
1548076507.286000	-2.900000
1548076507.366000	-2.800000
1548076507.466000	-2.500000
1548076507.546000	-0.100000
1548076507.626000	13.200000
1548076507.726000	29.200000
1548076507.806000	30.700000
1548076507.906000	20.900000
1548076507.986000	8.400000
1548076508.066000	0.900000
1548076508.166000	-1.900000
1548076508.246000	-2.500000
1548076508.326000	-2.700000
1548076508.426000	-3.000000
1548076508.506000	-3.000000
1548076508.546000		TRIG
1548076508.606000	-3.000000
1548076508.686000	-2.700000
1548076508.766000	-2.700000
1548076508.866000	-2.800000
1548076508.946000	-2.800000
1548076509.026000	-2.500000
1548076509.126000	0.500000
1548076509.206000	14.500000
1548076509.306000	27.300000
1548076509.386000	25.100000
1548076509.466000	13.600000
1548076509.566000	3.200000
1548076509.646000	-1.500000
1548076509.746000	-2.700000
1548076509.826000	-2.800000
1548076509.906000	-3.000000
1548076510.006000	-3.100000
1548076510.086000	-3.000000
1548076510.106000		TRIG
1548076510.166000	-2.800000
1548076510.266000	-2.600000
1548076510.346000	-2.700000
1548076510.446000	-2.700000
1548076510.526000	-2.600000
1548076510.606000	-2.300000
1548076510.706000	1.000000
1548076510.786000	15.600000
1548076510.866000	28.700000
1548076510.966000	26.300000
1548076511.046000	14.000000
1548076511.146000	3.200000
1548076511.226000	-1.400000
1548076511.306000	-2.600000
1548076511.406000	-2.900000
1548076511.486000	-3.100000
1548076511.566000	-3.100000
1548076511.686000	-2.900000
1548076511.706000		TRIG
1548076511.746000	-2.500000
1548076511.846000	-2.600000
1548076511.926000	-2.800000
1548076512.006000	-2.800000
1548076512.106000	-2.700000
1548076512.186000	-2.400000
1548076512.266000	1.100000
1548076512.366000	16.500000
1548076512.446000	30.100000
1548076512.546000	26.700000
1548076512.626000	13.600000
1548076512.706000	2.800000
1548076512.806000	-1.600000
1548076512.886000	-2.800000
1548076512.986000	-3.000000
1548076513.066000	-3.200000
1548076513.146000	-3.100000
1548076513.246000	-3.000000
1548076513.266000		TRIG
1548076513.326000	-2.600000
1548076513.406000	-2.600000
1548076513.506000	-2.800000
1548076513.586000	-2.700000
1548076513.686000	-2.600000
1548076513.766000	-2.300000
1548076513.846000	2.100000
1548076513.946000	18.100000
1548076514.026000	29.100000
1548076514.106000	24.600000
1548076514.207000	12.000000
1548076514.287000	2.200000
1548076514.387000	-1.800000
1548076514.467000	-2.800000
1548076514.547000	-3.000000
1548076514.647000	-3.100000
1548076514.727000	-3.200000
1548076514.827000	-3.000000
1548076514.847000		TRIG
1548076514.907000	-2.700000
1548076514.987000	-2.800000
1548076515.087000	-2.900000
1548076515.167000	-2.800000
1548076515.247000	-2.700000
1548076515.347000	-2.300000
1548076515.427000	2.800000
1548076515.507000	20.000000
1548076515.607000	30.200000
1548076515.687000	24.300000
1548076515.787000	11.100000
1548076515.867000	1.600000
1548076515.947000	-2.000000
1548076516.047000	-2.900000
1548076516.127000	-3.100000
1548076516.227000	-3.200000
1548076516.307000	-3.100000
1548076516.407000	-2.900000
1548076516.427000		TRIG
1548076516.487000	-2.500000
1548076516.567000	-2.600000
1548076516.647000	-2.800000
1548076516.747000	-2.700000
1548076516.827000	-2.500000
1548076516.927000	-2.100000
1548076517.007000	3.300000
1548076517.087000	20.100000
1548076517.187000	30.300000
1548076517.267000	24.500000
1548076517.347000	11.200000
1548076517.447000	1.600000
1548076517.527000	-2.000000
1548076517.627000	-2.900000
1548076517.707000	-3.100000
1548076517.787000	-3.200000
1548076517.887000	-3.200000
1548076517.967000	-2.900000
1548076517.987000		TRIG
1548076518.047000	-2.600000
1548076518.147000	-2.800000
1548076518.227000	-2.900000
1548076518.327000	-2.800000
1548076518.406000	-2.700000
1548076518.486000	-2.300000
1548076518.586000	4.100000
1548076518.666000	20.800000
1548076518.766000	28.400000
1548076518.846000	21.800000
1548076518.926000	9.600000
1548076519.026000	1.200000
1548076519.106000	-2.100000
1548076519.186000	-3.000000
1548076519.286000	-3.200000
1548076519.366000	-3.200000
1548076519.466000	-3.200000
1548076519.546000		TRIG
1548076519.566000	-2.900000
1548076519.626000	-2.600000
1548076519.726000	-2.800000
1548076519.806000	-2.900000
1548076519.886000	-2.800000
1548076519.986000	-2.600000
1548076520.066000	-2.000000
1548076520.166000	5.100000
1548076520.246000	21.500000
1548076520.326000	28.200000
1548076520.426000	23.600000
1548076520.506000	13.900000
1548076520.586000	5.200000
1548076520.686000	0.100000
1548076520.766000	-2.100000
1548076520.866000	-3.000000
1548076520.946000	-3.300000
1548076521.026000	-3.300000
1548076521.126000		TRIG
1548076521.146000	-3.100000
1548076521.206000	-3.100000
1548076521.306000	-3.200000
1548076521.386000	-3.200000
1548076521.466000	-3.100000
1548076521.566000	-3.000000
1548076521.646000	-2.100000
1548076521.726000	7.000000
1548076521.826000	25.200000
1548076521.906000	30.100000
1548076522.006000	20.300000
1548076522.086000	7.200000
1548076522.166000	-0.200000
1548076522.266000	-2.600000
1548076522.346000	-3.200000
1548076522.426000	-3.300000
1548076522.526000	-3.400000
1548076522.606000	-3.100000
1548076522.706000		TRIG
1548076522.726000	-2.800000
1548076522.786000	-2.800000
1548076522.866000	-2.900000
1548076522.966000	-2.900000
1548076523.046000	-2.900000
1548076523.126000	-2.800000
1548076523.226000	-2.000000
1548076523.306000	6.700000
1548076523.406000	24.200000
1548076523.486000	28.800000
1548076523.566000	20.200000
1548076523.666000	7.800000
1548076523.746000	0.200000
1548076523.826000	-2.700000
1548076523.926000	-3.300000
1548076524.006000	-3.400000
1548076524.106000	-3.200000
1548076524.186000	-3.000000
1548076524.266000		TRIG
1548076524.286000	-3.100000
1548076524.366000	-3.000000
1548076524.446000	-3.000000
1548076524.546000	-3.100000
1548076524.626000	-3.200000
1548076524.706000	-3.000000
1548076524.806000	-1.700000
1548076524.886000	7.900000
1548076524.966000	23.900000
1548076525.066000	27.500000
1548076525.146000	19.200000
1548076525.226000	7.500000
1548076525.326000	0.200000
1548076525.406000	-2.500000
1548076525.506000	-3.200000
1548076525.586000	-3.100000
1548076525.666000	-3.000000
1548076525.766000	-3.200000
1548076525.846000		TRIG
1548076525.866000	-3.100000
1548076525.946000	-2.900000
1548076526.026000	-3.000000
1548076526.106000	-3.000000
1548076526.206000	-3.000000
1548076526.286000	-2.900000
1548076526.366000	-1.400000
1548076526.466000	8.700000
1548076526.546000	24.200000
1548076526.646000	27.200000
1548076526.726000	21.600000
1548076526.806000	12.600000
1548076526.906000	4.500000
1548076526.986000	-0.400000
1548076527.066000	-2.500000
1548076527.166000	-3.000000
1548076527.246000	-3.100000
1548076527.346000	-3.300000
1548076527.386000		TRIG
1548076527.426000	-3.200000
1548076527.506000	-3.000000
1548076527.606000	-3.100000
1548076527.686000	-3.100000
1548076527.786000	-3.100000
1548076527.866000	-2.900000
1548076527.946000	-0.800000
1548076528.046000	10.700000
1548076528.126000	25.900000
1548076528.206000	26.900000
1548076528.306000	16.800000
1548076528.386000	5.300000
1548076528.486000	-0.700000
1548076528.566000	-2.600000
1548076528.646000	-3.100000
1548076528.746000	-3.000000
1548076528.826000	-2.800000
1548076528.906000	-3.000000
1548076528.946000		TRIG
1548076529.006000	-2.900000
1548076529.086000	-2.800000
1548076529.186000	-2.700000
1548076529.266000	-2.700000
1548076529.346000	-2.700000
1548076529.446000	-2.700000
1548076529.526000	-0.200000
1548076529.606000	13.000000
1548076529.706000	27.700000
1548076529.786000	28.000000
1548076529.886000	17.800000
1548076529.966000	6.000000
1548076530.046000	-0.400000
1548076530.146000	-2.500000
1548076530.226000	-3.000000
1548076530.306000	-2.900000
1548076530.406000	-2.900000
1548076530.486000	-3.100000
1548076530.526000		TRIG
1548076530.586000	-3.000000
1548076530.666000	-3.000000
1548076530.746000	-3.000000
1548076530.846000	-3.000000
1548076530.926000	-3.000000
1548076531.026000	-2.700000
1548076531.106000	-0.200000
1548076531.186000	14.200000
1548076531.286000	33.500000
1548076531.366000	35.800000
1548076531.446000	23.300000
1548076531.546000	7.700000
1548076531.626000	-0.100000
1548076531.727000	-2.600000
1548076531.807000	-3.000000
1548076531.887000	-2.900000
1548076531.987000	-2.800000
1548076532.087000	-3.000000
1548076532.107000		TRIG
1548076532.147000	-3.100000
1548076532.247000	-2.900000
1548076532.327000	-2.800000
1548076532.427000	-2.800000
1548076532.507000	-2.700000
1548076532.587000	-2.600000
1548076532.687000	0.700000
1548076532.767000	14.500000
1548076532.847000	26.200000
1548076532.947000	24.600000
1548076533.027000	15.700000
1548076533.127000	6.400000
1548076533.207000	0.600000
1548076533.287000	-1.900000
1548076533.387000	-2.700000
1548076533.467000	-2.700000
1548076533.547000	-2.800000
1548076533.667000	-3.000000
1548076533.687000		TRIG
1548076533.727000	-3.000000
1548076533.827000	-3.000000
1548076533.907000	-3.000000
1548076533.987000	-3.000000
1548076534.087000	-2.900000
1548076534.167000	-2.600000
1548076534.247000	1.600000
1548076534.347000	18.100000
1548076534.427000	31.700000
1548076534.527000	28.400000
1548076534.607000	14.600000
1548076534.687000	2.600000
1548076534.787000	-3.100000
1548076534.867000	-4.400000
1548076534.967000	-4.000000
1548076535.047000	-3.400000
1548076535.127000	-3.200000
1548076535.227000	-3.200000
1548076535.247000		TRIG
1548076535.307000	-3.000000
1548076535.387000	-3.000000
1548076535.487000	-2.900000
1548076535.567000	-2.900000
1548076535.667000	-3.000000
1548076535.747000	-2.600000
1548076535.827000	2.000000
1548076535.926000	17.300000
1548076536.006000	28.500000
1548076536.106000	24.400000
1548076536.186000	11.900000
1548076536.266000	2.200000
1548076536.366000	-1.900000
1548076536.446000	-3.000000
1548076536.526000	-3.100000
1548076536.626000	-3.000000
1548076536.706000	-3.100000
1548076536.806000	-3.100000
1548076536.826000		TRIG
1548076536.886000	-3.000000
1548076536.966000	-3.000000
1548076537.066000	-3.000000
1548076537.146000	-3.100000
1548076537.226000	-3.100000
1548076537.326000	-2.400000
1548076537.406000	2.900000
1548076537.506000	17.700000
1548076537.586000	27.100000
1548076537.666000	22.500000
1548076537.766000	10.500000
1548076537.846000	1.500000
1548076537.926000	-2.300000
1548076538.026000	-3.300000
1548076538.106000	-3.500000
1548076538.206000	-3.100000
1548076538.286000	-3.000000
1548076538.386000	-3.100000
1548076538.406000		TRIG
1548076538.466000	-2.900000
1548076538.546000	-2.900000
1548076538.626000	-3.100000
1548076538.726000	-3.100000
1548076538.806000	-3.100000
1548076538.906000	-2.600000
1548076538.986000	3.000000
1548076539.066000	18.800000
1548076539.166000	30.600000
1548076539.246000	31.300000
1548076539.346000	22.600000
1548076539.426000	9.500000
1548076539.506000	1.100000
1548076539.606000	-2.300000
1548076539.686000	-3.300000
1548076539.766000	-3.500000
1548076539.866000	-3.900000
1548076539.946000	-4.100000
1548076539.966000		TRIG
1548076540.046000	-4.400000
1548076540.126000	-4.700000
1548076540.206000	-4.600000
1548076540.306000	-4.200000
1548076540.386000	-3.800000
1548076540.466000	-2.600000
1548076540.566000	5.000000
1548076540.646000	24.000000
1548076540.746000	34.100000
1548076540.826000	28.500000
1548076540.906000	14.000000
1548076541.006000	2.700000
1548076541.086000	-1.900000
1548076541.166000	-2.900000
1548076541.266000	-2.900000
1548076541.346000	-3.300000
1548076541.446000	-3.400000
1548076541.526000		TRIG
1548076541.546000	-3.200000
1548076541.606000	-3.100000
1548076541.706000	-3.200000
1548076541.786000	-3.300000
1548076541.866000	-3.200000
1548076541.966000	-2.800000
1548076542.046000	-2.000000
1548076542.146000	5.500000
1548076542.226000	22.500000
1548076542.306000	30.000000
1548076542.406000	24.300000
1548076542.486000	11.900000
1548076542.566000	2.200000
1548076542.666000	-1.700000
1548076542.746000	-3.000000
1548076542.846000	-3.300000
1548076542.926000	-3.300000
1548076543.006000	-3.200000
1548076543.106000		TRIG
1548076543.126000	-3.200000
1548076543.186000	-3.100000
1548076543.286000	-3.100000
1548076543.366000	-2.800000
1548076543.446000	-2.700000
1548076543.546000	-2.800000
1548076543.626000	-1.600000
1548076543.706000	7.300000
1548076543.806000	27.800000
1548076543.886000	39.300000
1548076543.986000	31.900000
1548076544.066000	13.900000
1548076544.146000	1.800000
1548076544.246000	-2.700000
1548076544.326000	-3.500000
1548076544.406000	-3.300000
1548076544.506000	-3.400000
1548076544.586000	-3.500000
1548076544.686000		TRIG
1548076544.706000	-3.400000
1548076544.766000	-3.300000
1548076544.846000	-3.000000
1548076544.946000	-3.000000
1548076545.026000	-3.100000
1548076545.106000	-2.900000
1548076545.206000	-1.700000
1548076545.286000	8.100000
1548076545.386000	25.200000
1548076545.466000	29.800000
1548076545.546000	24.200000
1548076545.646000	13.700000
1548076545.726000	4.200000
1548076545.826000	-0.800000
1548076545.906000	-2.600000
1548076545.986000	-3.100000
1548076546.086000	-3.500000
1548076546.166000	-4.000000
1548076546.246000		TRIG
1548076546.266000	-3.900000
1548076546.346000	-3.700000
1548076546.426000	-3.200000
1548076546.526000	-3.000000
1548076546.606000	-3.200000
1548076546.686000	-3.000000
1548076546.786000	-1.200000
1548076546.866000	9.900000
1548076546.946000	26.900000
1548076547.046000	34.500000
1548076547.126000	32.000000
1548076547.226000	21.600000
1548076547.306000	8.200000
1548076547.386000	0.200000
1548076547.486000	-2.700000
1548076547.566000	-3.200000
1548076547.646000	-3.300000
1548076547.746000	-3.400000
1548076547.826000		TRIG
1548076547.846000	-3.300000
1548076547.926000	-3.200000
1548076548.006000	-2.900000
1548076548.086000	-3.000000
1548076548.186000	-3.100000
1548076548.266000	-2.900000
1548076548.346000	-1.200000
1548076548.446000	9.400000
1548076548.526000	24.900000
1548076548.626000	27.800000
1548076548.706000	19.000000
1548076548.786000	6.500000
1548076548.886000	-0.600000
1548076548.966000	-2.900000
1548076549.066000	-3.200000
1548076549.147000	-3.200000
1548076549.227000	-3.300000
1548076549.327000	-3.200000
1548076549.367000		TRIG
1548076549.407000	-3.200000
1548076549.487000	-2.800000
1548076549.587000	-2.600000
1548076549.667000	-2.700000
1548076549.767000	-2.700000
1548076549.847000	-2.500000
1548076549.927000	-0.500000
1548076550.027000	14.300000
1548076550.107000	40.100000
1548076550.187000	47.200000
1548076550.287000	31.300000
1548076550.367000	9.700000
1548076550.467000	0.000000
1548076550.547000	-2.600000
1548076550.627000	-2.800000
1548076550.727000	-2.900000
1548076550.807000	-3.100000
1548076550.887000	-3.000000
1548076550.927000		TRIG
1548076550.987000	-2.800000
1548076551.067000	-2.600000
1548076551.167000	-2.800000
1548076551.247000	-2.800000
1548076551.327000	-2.700000
1548076551.427000	-2.400000
