# Supplementary material for: Dynamic MRI of plantar flexion: A comprehensive repeatability study of electrical stimulation-gated muscle contraction standardized on evoked force
Source: PLoS One. 2020 Nov 5;15(11):e0241832. doi: 10.1371/journal.pone.0241832 (PMC7644050; doi:10.1371/journal.pone.0241832)
Supplement: S1 File — (ZIP) [file pone.0241832.s001.zip › Force/S5_Dcur.txt]

time	force	other
1548076993.146000	-0.600000
1548076993.246000	-1.900000
1548076993.326000	-2.300000
1548076993.406000	-2.400000
1548076993.506000	-2.400000
1548076993.586000	-2.400000
1548076993.626000		TRIG
1548076993.686000	-2.400000
1548076993.766000	-2.200000
1548076993.846000	-2.100000
1548076993.946000	-2.100000
1548076994.026000	-2.100000
1548076994.106000	-1.900000
1548076994.206000	-0.400000
1548076994.286000	8.700000
1548076994.386000	19.800000
1548076994.466000	18.900000
1548076994.546000	9.900000
1548076994.646000	2.300000
1548076994.726000	-1.000000
1548076994.826000	-2.200000
1548076994.906000	-2.500000
1548076994.986000	-2.400000
1548076995.086000	-2.300000
1548076995.166000	-2.400000
1548076995.206000		TRIG
1548076995.246000	-2.400000
1548076995.346000	-2.400000
1548076995.426000	-2.400000
1548076995.526000	-2.500000
1548076995.606000	-2.300000
1548076995.686000	-1.900000
1548076995.786000	-0.000000
1548076995.866000	9.400000
1548076995.946000	19.200000
1548076996.046000	17.400000
1548076996.126000	9.300000
1548076996.226000	2.700000
1548076996.306000	-0.800000
1548076996.386000	-1.900000
1548076996.486000	-2.100000
1548076996.566000	-2.300000
1548076996.646000	-2.300000
1548076996.746000	-2.200000
1548076996.766000		TRIG
1548076996.826000	-2.200000
1548076996.926000	-2.200000
1548076997.006000	-2.300000
1548076997.086000	-2.300000
1548076997.186000	-2.300000
1548076997.266000	-2.000000
1548076997.346000	0.100000
1548076997.446000	10.800000
1548076997.526000	21.800000
1548076997.626000	19.600000
1548076997.706000	9.700000
1548076997.786000	1.800000
1548076997.886000	-1.600000
1548076997.966000	-2.500000
1548076998.066000	-2.500000
1548076998.146000	-2.500000
1548076998.226000	-2.600000
1548076998.346000	-2.500000
1548076998.366000		TRIG
1548076998.406000	-2.400000
1548076998.486000	-2.400000
1548076998.586000	-3.000000
1548076998.666000	-3.400000
1548076998.766000	-3.600000
1548076998.846000	-2.900000
1548076998.926000	1.000000
1548076999.026000	13.900000
1548076999.106000	23.000000
1548076999.186000	18.500000
1548076999.286000	7.900000
1548076999.366000	-0.100000
1548076999.466000	-3.400000
1548076999.546000	-4.200000
1548076999.626000	-3.900000
1548076999.726000	-3.900000
1548076999.806000	-4.100000
1548076999.906000	-4.000000
1548076999.926000		TRIG
1548076999.986000	-3.800000
1548077000.066000	-3.800000
1548077000.166000	-3.900000
1548077000.246000	-4.000000
1548077000.326000	-3.900000
1548077000.426000	-3.300000
1548077000.506000	0.900000
1548077000.606000	13.500000
1548077000.686000	21.000000
1548077000.766000	16.300000
1548077000.866000	6.300000
1548077000.946000	-0.800000
1548077001.026000	-3.600000
1548077001.126000	-4.200000
1548077001.206000	-4.100000
1548077001.306000	-3.900000
1548077001.386000	-4.000000
1548077001.486000	-4.100000
1548077001.506000		TRIG
1548077001.566000	-3.800000
1548077001.646000	-3.600000
1548077001.726000	-3.600000
1548077001.826000	-3.600000
1548077001.906000	-3.600000
1548077002.006000	-3.400000
1548077002.086000	1.900000
1548077002.166000	15.300000
1548077002.266000	21.800000
1548077002.346000	16.200000
1548077002.426000	5.800000
1548077002.526000	-1.100000
1548077002.606000	-3.700000
1548077002.706000	-4.300000
1548077002.786000	-4.300000
1548077002.866000	-4.200000
1548077002.966000	-4.000000
1548077003.046000	-3.800000
1548077003.066000		TRIG
1548077003.126000	-3.800000
1548077003.226000	-3.800000
1548077003.306000	-4.000000
1548077003.406000	-4.000000
1548077003.486000	-4.000000
1548077003.566000	-3.600000
1548077003.666000	1.600000
1548077003.747000	14.700000
1548077003.847000	20.900000
1548077003.927000	14.900000
1548077004.007000	4.800000
1548077004.107000	-1.500000
1548077004.187000	-3.700000
1548077004.267000	-4.200000
1548077004.367000	-4.200000
1548077004.447000	-4.200000
1548077004.547000	-4.100000
1548077004.627000	-3.600000
1548077004.647000		TRIG
1548077004.707000	-3.500000
1548077004.807000	-3.600000
1548077004.887000	-3.800000
1548077004.967000	-3.800000
1548077005.067000	-3.800000
1548077005.147000	-3.300000
1548077005.247000	2.600000
1548077005.327000	16.100000
1548077005.407000	21.200000
1548077005.507000	14.500000
1548077005.587000	4.500000
1548077005.667000	-1.600000
1548077005.767000	-3.700000
1548077005.847000	-4.300000
1548077005.947000	-4.400000
1548077006.027000	-4.300000
1548077006.107000	-4.000000
1548077006.207000		TRIG
1548077006.227000	-4.000000
1548077006.287000	-4.000000
1548077006.367000	-4.000000
1548077006.467000	-4.100000
1548077006.547000	-4.200000
1548077006.647000	-4.100000
1548077006.727000	-3.300000
1548077006.807000	3.600000
1548077006.907000	17.600000
1548077006.987000	21.800000
1548077007.087000	14.400000
1548077007.167000	4.100000
1548077007.247000	-1.900000
1548077007.347000	-3.900000
1548077007.427000	-4.300000
1548077007.507000	-4.300000
1548077007.607000	-4.300000
1548077007.687000	-3.900000
1548077007.787000		TRIG
1548077007.807000	-3.700000
1548077007.867000	-3.800000
1548077007.946000	-3.900000
1548077008.046000	-4.000000
1548077008.126000	-4.000000
1548077008.226000	-4.000000
1548077008.306000	-3.200000
1548077008.386000	4.500000
1548077008.486000	19.100000
1548077008.566000	22.400000
1548077008.646000	13.900000
1548077008.746000	3.400000
1548077008.826000	-2.200000
1548077008.926000	-4.000000
1548077009.006000	-4.500000
1548077009.086000	-4.500000
1548077009.186000	-4.500000
1548077009.266000	-4.300000
1548077009.346000		TRIG
1548077009.366000	-4.000000
1548077009.446000	-4.100000
1548077009.526000	-4.200000
1548077009.626000	-4.200000
1548077009.706000	-4.200000
1548077009.786000	-4.100000
1548077009.886000	-2.900000
1548077009.966000	5.900000
1548077010.046000	20.200000
1548077010.146000	22.400000
1548077010.226000	13.400000
1548077010.326000	2.900000
1548077010.406000	-2.400000
1548077010.486000	-4.000000
1548077010.586000	-4.400000
1548077010.666000	-4.400000
1548077010.746000	-4.500000
1548077010.846000	-4.300000
1548077010.926000		TRIG
1548077010.946000	-4.000000
1548077011.026000	-4.100000
1548077011.106000	-4.200000
1548077011.186000	-4.300000
1548077011.286000	-4.200000
1548077011.366000	-4.100000
1548077011.466000	-2.900000
1548077011.546000	5.100000
1548077011.626000	17.100000
1548077011.726000	18.600000
1548077011.806000	10.600000
1548077011.886000	1.800000
1548077011.986000	-2.700000
1548077012.066000	-4.100000
1548077012.166000	-4.500000
1548077012.246000	-4.600000
1548077012.326000	-4.600000
1548077012.426000	-4.400000
1548077012.506000		TRIG
1548077012.526000	-4.200000
1548077012.586000	-4.200000
1548077012.686000	-4.200000
1548077012.766000	-4.200000
1548077012.866000	-4.100000
1548077012.946000	-4.000000
1548077013.026000	-2.400000
1548077013.126000	6.600000
1548077013.206000	18.700000
1548077013.286000	19.400000
1548077013.386000	10.900000
1548077013.466000	2.000000
1548077013.566000	-2.500000
1548077013.646000	-4.100000
1548077013.726000	-4.500000
1548077013.826000	-4.500000
1548077013.906000	-4.600000
1548077013.986000	-4.300000
1548077014.046000		TRIG
1548077014.086000	-4.100000
1548077014.166000	-4.200000
1548077014.266000	-4.300000
1548077014.346000	-4.300000
1548077014.426000	-4.300000
1548077014.526000	-4.100000
1548077014.606000	-2.300000
1548077014.686000	8.000000
1548077014.786000	21.500000
1548077014.866000	22.700000
1548077014.966000	14.100000
1548077015.046000	4.200000
1548077015.126000	-1.500000
1548077015.226000	-3.700000
1548077015.306000	-4.400000
1548077015.406000	-4.500000
1548077015.486000	-4.500000
1548077015.566000	-4.400000
1548077015.606000		TRIG
1548077015.666000	-4.000000
1548077015.746000	-4.000000
1548077015.826000	-4.100000
1548077015.926000	-4.000000
1548077016.006000	-3.900000
1548077016.106000	-3.700000
1548077016.186000	-1.600000
1548077016.266000	8.700000
1548077016.366000	19.800000
1548077016.446000	18.800000
1548077016.526000	9.600000
1548077016.626000	1.100000
1548077016.706000	-2.800000
1548077016.806000	-4.100000
1548077016.886000	-4.400000
1548077016.966000	-4.400000
1548077017.066000	-4.500000
1548077017.146000	-4.200000
1548077017.186000		TRIG
1548077017.226000	-4.000000
1548077017.326000	-4.100000
1548077017.406000	-4.200000
1548077017.506000	-4.200000
1548077017.586000	-4.100000
1548077017.666000	-4.000000
1548077017.766000	-1.200000
1548077017.846000	12.000000
1548077017.946000	25.800000
1548077018.026000	22.800000
1548077018.106000	10.800000
1548077018.206000	1.000000
1548077018.286000	-3.100000
1548077018.366000	-4.200000
1548077018.466000	-4.400000
1548077018.546000	-4.400000
1548077018.646000	-4.400000
1548077018.746000	-4.100000
1548077018.766000		TRIG
1548077018.806000	-3.900000
1548077018.906000	-3.900000
1548077018.986000	-4.000000
1548077019.066000	-3.900000
1548077019.166000	-3.700000
1548077019.246000	-3.500000
1548077019.346000	-0.000000
1548077019.426000	12.600000
1548077019.506000	21.800000
1548077019.606000	18.200000
1548077019.686000	8.100000
1548077019.766000	0.300000
1548077019.866000	-3.100000
1548077019.946000	-4.100000
1548077020.046000	-4.400000
1548077020.126000	-4.400000
1548077020.206000	-4.300000
1548077020.326000	-4.000000
1548077020.346000		TRIG
1548077020.386000	-3.900000
1548077020.486000	-4.000000
1548077020.566000	-4.100000
1548077020.646000	-4.100000
1548077020.746000	-4.100000
1548077020.826000	-3.900000
1548077020.906000	0.300000
1548077021.006000	13.900000
1548077021.086000	23.000000
1548077021.187000	18.400000
1548077021.267000	7.500000
1548077021.347000	-0.300000
1548077021.447000	-3.400000
1548077021.527000	-4.200000
1548077021.607000	-4.300000
1548077021.707000	-4.400000
1548077021.787000	-4.100000
1548077021.887000	-3.800000
1548077021.907000		TRIG
1548077021.967000	-3.800000
1548077022.047000	-3.800000
1548077022.147000	-3.800000
1548077022.227000	-3.700000
1548077022.307000	-3.600000
1548077022.407000	-3.400000
1548077022.487000	1.300000
1548077022.587000	16.100000
1548077022.667000	25.100000
1548077022.747000	19.700000
1548077022.847000	8.200000
1548077022.927000	-0.000000
1548077023.007000	-3.300000
1548077023.107000	-4.200000
1548077023.187000	-4.300000
1548077023.287000	-4.200000
1548077023.367000	-4.000000
1548077023.467000	-4.100000
1548077023.487000		TRIG
1548077023.547000	-4.100000
1548077023.627000	-4.000000
1548077023.727000	-4.100000
1548077023.807000	-4.200000
1548077023.887000	-4.100000
1548077023.987000	-3.600000
1548077024.067000	1.900000
1548077024.147000	15.200000
1548077024.247000	21.600000
1548077024.327000	16.000000
1548077024.407000	5.800000
1548077024.507000	-0.900000
1548077024.587000	-3.500000
1548077024.687000	-4.200000
1548077024.767000	-4.300000
1548077024.847000	-4.100000
1548077024.947000	-3.900000
1548077025.027000	-3.900000
1548077025.047000		TRIG
1548077025.127000	-3.900000
1548077025.207000	-3.800000
1548077025.287000	-3.800000
1548077025.387000	-3.700000
1548077025.466000	-3.700000
1548077025.566000	-3.300000
1548077025.646000	2.100000
1548077025.726000	15.400000
1548077025.826000	21.700000
1548077025.906000	15.900000
1548077025.986000	5.700000
1548077026.086000	-1.000000
1548077026.166000	-3.600000
1548077026.266000	-4.300000
1548077026.346000	-4.500000
1548077026.426000	-4.400000
1548077026.526000	-4.200000
1548077026.606000	-4.200000
1548077026.626000		TRIG
1548077026.686000	-4.300000
1548077026.786000	-4.300000
1548077026.866000	-4.300000
1548077026.966000	-4.300000
1548077027.046000	-4.300000
1548077027.126000	-3.500000
1548077027.226000	3.600000
1548077027.306000	19.900000
1548077027.386000	26.300000
1548077027.486000	18.200000
1548077027.566000	6.000000
1548077027.666000	-1.500000
1548077027.746000	-4.200000
1548077027.826000	-4.800000
1548077027.926000	-4.900000
1548077028.006000	-5.100000
1548077028.086000	-4.900000
1548077028.186000		TRIG
1548077028.206000	-4.600000
1548077028.266000	-4.500000
1548077028.366000	-4.500000
1548077028.446000	-4.400000
1548077028.526000	-4.300000
1548077028.626000	-4.200000
1548077028.706000	-3.500000
1548077028.786000	4.000000
1548077028.886000	19.200000
1548077028.966000	23.900000
1548077029.066000	15.600000
1548077029.146000	4.700000
1548077029.226000	-1.500000
1548077029.326000	-3.600000
1548077029.406000	-4.200000
1548077029.506000	-4.300000
1548077029.586000	-4.300000
1548077029.666000	-4.100000
1548077029.766000		TRIG
1548077029.786000	-3.900000
1548077029.846000	-3.900000
1548077029.926000	-4.000000
1548077030.026000	-4.100000
1548077030.106000	-4.100000
1548077030.206000	-4.100000
1548077030.286000	-3.100000
1548077030.366000	4.900000
1548077030.466000	20.100000
1548077030.546000	24.200000
1548077030.626000	15.400000
1548077030.726000	4.500000
1548077030.806000	-1.500000
1548077030.906000	-3.600000
1548077030.986000	-4.100000
1548077031.066000	-4.200000
1548077031.166000	-4.300000
1548077031.246000	-4.000000
1548077031.326000		TRIG
1548077031.346000	-3.600000
1548077031.426000	-3.700000
1548077031.506000	-3.900000
1548077031.606000	-4.000000
1548077031.686000	-4.000000
1548077031.766000	-4.000000
1548077031.866000	-2.700000
1548077031.946000	6.200000
1548077032.046000	19.400000
1548077032.126000	21.000000
1548077032.206000	12.300000
1548077032.306000	2.900000
1548077032.386000	-2.100000
1548077032.466000	-3.800000
1548077032.566000	-4.300000
1548077032.646000	-4.500000
1548077032.746000	-4.500000
1548077032.826000	-4.200000
1548077032.906000		TRIG
1548077032.926000	-4.000000
1548077033.006000	-4.000000
1548077033.086000	-4.200000
1548077033.166000	-4.200000
1548077033.266000	-4.100000
1548077033.346000	-4.000000
1548077033.446000	-2.200000
1548077033.526000	9.200000
1548077033.606000	24.900000
1548077033.706000	26.000000
1548077033.786000	14.900000
1548077033.866000	3.700000
1548077033.966000	-1.600000
1548077034.046000	-3.300000
1548077034.146000	-3.700000
1548077034.226000	-3.800000
1548077034.306000	-3.800000
1548077034.406000	-3.700000
1548077034.446000		TRIG
1548077034.486000	-3.400000
1548077034.566000	-3.400000
1548077034.666000	-3.700000
1548077034.746000	-3.800000
1548077034.846000	-3.800000
1548077034.926000	-3.700000
1548077035.006000	-2.000000
1548077035.106000	8.400000
1548077035.186000	21.300000
1548077035.286000	21.600000
1548077035.366000	11.900000
1548077035.446000	2.300000
1548077035.546000	-2.300000
1548077035.626000	-3.800000
1548077035.706000	-4.100000
1548077035.806000	-4.200000
1548077035.886000	-4.300000
1548077035.986000	-4.200000
1548077036.026000		TRIG
1548077036.066000	-4.000000
1548077036.146000	-3.900000
1548077036.246000	-4.100000
1548077036.326000	-4.100000
1548077036.406000	-4.000000
1548077036.506000	-3.800000
1548077036.586000	-1.800000
1548077036.686000	9.100000
1548077036.766000	21.200000
1548077036.846000	20.400000
1548077036.946000	11.000000
1548077037.026000	2.000000
1548077037.106000	-2.500000
1548077037.206000	-3.900000
1548077037.286000	-4.000000
1548077037.386000	-4.000000
1548077037.466000	-4.100000
1548077037.546000	-4.200000
1548077037.586000		TRIG
1548077037.646000	-4.100000
1548077037.726000	-4.000000
1548077037.806000	-3.900000
1548077037.906000	-4.100000
1548077037.986000	-4.100000
1548077038.086000	-3.900000
1548077038.166000	-1.100000
1548077038.246000	12.100000
1548077038.346000	26.600000
1548077038.426000	25.300000
1548077038.526000	13.300000
1548077038.606000	2.500000
1548077038.687000	-2.600000
1548077038.787000	-4.200000
1548077038.867000	-4.400000
1548077038.947000	-4.400000
1548077039.047000	-4.400000
1548077039.127000	-4.500000
1548077039.167000		TRIG
1548077039.227000	-4.400000
1548077039.307000	-4.200000
1548077039.387000	-4.000000
1548077039.487000	-4.100000
1548077039.567000	-4.100000
1548077039.647000	-3.700000
1548077039.747000	-1.000000
1548077039.827000	11.400000
1548077039.927000	23.400000
1548077040.007000	21.100000
1548077040.087000	10.400000
1548077040.187000	1.700000
1548077040.267000	-2.400000
1548077040.347000	-3.700000
1548077040.447000	-4.000000
1548077040.527000	-4.000000
1548077040.627000	-4.100000
1548077040.727000	-4.100000
1548077040.747000		TRIG
1548077040.787000	-4.000000
1548077040.887000	-3.900000
1548077040.967000	-3.800000
1548077041.067000	-4.000000
1548077041.147000	-4.000000
1548077041.227000	-3.700000
1548077041.327000	0.100000
1548077041.407000	14.300000
1548077041.487000	25.300000
1548077041.587000	21.400000
1548077041.667000	10.000000
1548077041.747000	1.100000
1548077041.847000	-2.900000
1548077041.927000	-4.000000
1548077042.027000	-4.100000
1548077042.107000	-4.200000
1548077042.187000	-4.200000
1548077042.307000	-4.200000
1548077042.327000		TRIG
1548077042.367000	-4.000000
1548077042.467000	-3.700000
1548077042.547000	-3.700000
1548077042.627000	-3.800000
1548077042.727000	-3.700000
1548077042.807000	-3.300000
1548077042.887000	1.000000
1548077042.986000	14.200000
1548077043.066000	21.800000
1548077043.166000	17.400000
1548077043.246000	7.500000
1548077043.326000	0.100000
1548077043.426000	-3.000000
1548077043.506000	-3.800000
1548077043.606000	-3.900000
1548077043.686000	-4.000000
1548077043.766000	-4.000000
1548077043.866000	-4.000000
1548077043.886000		TRIG
1548077043.946000	-3.800000
1548077044.026000	-3.700000
1548077044.126000	-3.900000
1548077044.206000	-3.900000
1548077044.306000	-3.800000
1548077044.386000	-3.500000
1548077044.466000	0.800000
1548077044.566000	15.300000
1548077044.646000	25.100000
1548077044.726000	20.000000
1548077044.826000	8.600000
1548077044.906000	0.300000
1548077045.006000	-3.300000
1548077045.086000	-4.100000
1548077045.166000	-4.200000
1548077045.266000	-4.200000
1548077045.346000	-4.100000
1548077045.446000	-4.000000
1548077045.466000		TRIG
1548077045.526000	-4.000000
1548077045.606000	-3.800000
1548077045.706000	-3.600000
1548077045.786000	-3.800000
1548077045.866000	-3.700000
1548077045.966000	-3.200000
1548077046.046000	2.600000
1548077046.146000	18.300000
1548077046.226000	25.900000
1548077046.306000	19.100000
1548077046.406000	7.500000
1548077046.486000	-0.000000
1548077046.566000	-3.200000
1548077046.666000	-4.000000
1548077046.746000	-4.100000
1548077046.846000	-4.100000
1548077046.926000	-4.200000
1548077047.026000	-4.100000
1548077047.046000		TRIG
1548077047.106000	-4.000000
1548077047.186000	-3.800000
1548077047.266000	-3.800000
1548077047.366000	-3.900000
1548077047.446000	-3.900000
1548077047.546000	-3.300000
1548077047.626000	3.100000
1548077047.706000	18.600000
1548077047.806000	25.000000
1548077047.886000	17.700000
1548077047.966000	6.300000
1548077048.066000	-0.900000
1548077048.146000	-3.600000
1548077048.246000	-4.100000
1548077048.326000	-4.100000
1548077048.406000	-4.100000
1548077048.506000	-4.100000
1548077048.586000		TRIG
1548077048.606000	-4.100000
1548077048.666000	-3.800000
1548077048.766000	-3.600000
1548077048.846000	-3.700000
1548077048.946000	-3.600000
1548077049.026000	-3.500000
1548077049.106000	-2.900000
1548077049.206000	3.900000
1548077049.286000	18.100000
1548077049.386000	22.800000
1548077049.466000	15.800000
1548077049.546000	5.500000
1548077049.646000	-1.000000
1548077049.726000	-3.400000
1548077049.806000	-4.000000
1548077049.906000	-4.100000
1548077049.986000	-4.200000
1548077050.086000	-4.200000
1548077050.166000		TRIG
1548077050.186000	-4.000000
1548077050.246000	-3.800000
1548077050.346000	-3.800000
1548077050.426000	-4.000000
1548077050.506000	-4.000000
1548077050.606000	-3.900000
1548077050.686000	-3.200000
1548077050.786000	3.800000
1548077050.866000	18.300000
1548077050.946000	22.600000
1548077051.046000	15.000000
1548077051.126000	4.900000
1548077051.206000	-1.300000
1548077051.306000	-3.400000
1548077051.386000	-3.800000
1548077051.486000	-3.900000
1548077051.566000	-3.900000
1548077051.646000	-3.900000
1548077051.746000		TRIG
1548077051.766000	-3.800000
1548077051.826000	-3.800000
1548077051.906000	-3.500000
1548077052.006000	-3.400000
1548077052.086000	-3.600000
1548077052.186000	-3.500000
1548077052.266000	-2.500000
1548077052.346000	6.000000
1548077052.446000	20.200000
1548077052.526000	23.100000
1548077052.626000	14.700000
1548077052.706000	4.700000
1548077052.786000	-1.300000
1548077052.886000	-3.700000
1548077052.966000	-4.200000
1548077053.046000	-4.200000
1548077053.146000	-4.100000
1548077053.226000	-4.100000
1548077053.326000		TRIG
1548077053.346000	-4.100000
1548077053.406000	-4.000000
1548077053.486000	-4.000000
1548077053.586000	-3.900000
1548077053.666000	-4.000000
1548077053.746000	-3.900000
1548077053.846000	-2.500000
1548077053.926000	6.700000
1548077054.026000	19.900000
1548077054.106000	21.700000
1548077054.186000	13.400000
1548077054.286000	3.900000
1548077054.366000	-1.200000
1548077054.446000	-3.300000
1548077054.546000	-3.900000
1548077054.626000	-3.900000
1548077054.726000	-3.800000
1548077054.806000	-3.800000
1548077054.886000		TRIG
1548077054.906000	-3.600000
1548077054.986000	-3.600000
1548077055.066000	-3.500000
1548077055.146000	-3.500000
1548077055.246000	-3.700000
1548077055.326000	-3.600000
1548077055.426000	-2.100000
1548077055.506000	8.200000
1548077055.586000	21.600000
1548077055.686000	22.100000
1548077055.766000	12.900000
1548077055.846000	3.400000
1548077055.946000	-1.600000
1548077056.026000	-3.600000
1548077056.126000	-4.000000
1548077056.207000	-4.000000
1548077056.287000	-4.000000
1548077056.387000	-4.100000
1548077056.427000		TRIG
1548077056.467000	-4.000000
1548077056.567000	-3.900000
1548077056.647000	-3.800000
1548077056.727000	-3.800000
1548077056.827000	-3.900000
1548077056.907000	-3.700000
1548077056.987000	-1.900000
1548077057.087000	8.700000
1548077057.167000	21.700000
1548077057.267000	21.900000
1548077057.347000	12.500000
1548077057.427000	3.000000
1548077057.527000	-2.000000
1548077057.607000	-3.700000
1548077057.687000	-3.900000
1548077057.787000	-3.900000
1548077057.867000	-3.800000
1548077057.967000	-3.700000
1548077058.007000		TRIG
1548077058.047000	-3.700000
1548077058.127000	-3.600000
1548077058.227000	-3.600000
1548077058.307000	-3.700000
1548077058.387000	-3.800000
1548077058.487000	-3.700000
1548077058.567000	-1.300000
1548077058.667000	10.300000
1548077058.747000	21.900000
1548077058.827000	20.700000
1548077058.927000	11.200000
1548077059.007000	2.400000
1548077059.107000	-2.100000
1548077059.187000	-3.600000
1548077059.267000	-3.900000
1548077059.367000	-3.900000
1548077059.447000	-4.000000
1548077059.527000	-4.000000
1548077059.567000		TRIG
1548077059.627000	-3.900000
1548077059.707000	-3.900000
1548077059.807000	-3.900000
1548077059.887000	-3.700000
1548077059.967000	-3.800000
1548077060.067000	-3.700000
1548077060.147000	-0.800000
1548077060.227000	11.100000
1548077060.327000	22.500000
1548077060.406000	20.700000
1548077060.506000	10.600000
1548077060.586000	1.500000
1548077060.666000	-2.700000
1548077060.766000	-3.800000
1548077060.846000	-4.200000
1548077060.946000	-4.300000
1548077061.026000	-4.200000
1548077061.106000	-4.000000
1548077061.146000		TRIG
1548077061.206000	-4.000000
1548077061.286000	-4.100000
1548077061.366000	-4.300000
1548077061.466000	-4.400000
1548077061.546000	-4.100000
1548077061.646000	-3.800000
1548077061.726000	-0.700000
1548077061.806000	11.600000
1548077061.906000	21.500000
1548077061.986000	19.100000
1548077062.066000	9.600000
1548077062.166000	1.500000
1548077062.246000	-2.500000
1548077062.346000	-3.800000
1548077062.426000	-3.900000
1548077062.506000	-4.200000
1548077062.606000	-4.300000
1548077062.706000	-4.200000
1548077062.726000		TRIG
1548077062.766000	-4.000000
1548077062.866000	-4.100000
1548077062.946000	-4.300000
1548077063.046000	-4.300000
1548077063.126000	-4.100000
1548077063.206000	-3.600000
1548077063.306000	-0.100000
1548077063.386000	14.200000
1548077063.466000	26.000000
1548077063.566000	22.400000
1548077063.646000	10.600000
1548077063.746000	1.300000
1548077063.826000	-2.900000
1548077063.906000	-4.000000
1548077064.006000	-3.900000
1548077064.086000	-4.100000
1548077064.186000	-4.100000
1548077064.286000	-4.000000
1548077064.306000		TRIG
1548077064.346000	-3.900000
1548077064.446000	-4.000000
1548077064.526000	-4.200000
1548077064.606000	-4.300000
1548077064.706000	-4.000000
1548077064.786000	-3.600000
1548077064.866000	0.400000
1548077064.966000	13.700000
1548077065.046000	22.600000
1548077065.146000	18.400000
1548077065.226000	7.900000
1548077065.306000	-0.100000
1548077065.406000	-3.500000
1548077065.486000	-4.200000
1548077065.586000	-4.300000
1548077065.666000	-4.500000
1548077065.746000	-4.500000
1548077065.846000	-4.300000
1548077065.866000		TRIG
1548077065.926000	-4.200000
1548077066.006000	-4.300000
1548077066.106000	-4.400000
1548077066.186000	-4.300000
1548077066.286000	-4.100000
1548077066.366000	-3.500000
1548077066.446000	1.400000
1548077066.546000	16.000000
1548077066.626000	23.900000
1548077066.706000	18.500000
1548077066.806000	7.700000
1548077066.886000	0.100000
1548077066.986000	-3.100000
1548077067.066000	-4.000000
1548077067.146000	-3.800000
1548077067.246000	-3.900000
1548077067.326000	-4.100000
1548077067.426000	-4.000000
1548077067.446000		TRIG
1548077067.506000	-3.900000
1548077067.586000	-4.000000
1548077067.686000	-4.200000
1548077067.766000	-4.200000
1548077067.846000	-4.100000
1548077067.946000	-3.400000
1548077068.026000	2.200000
1548077068.126000	16.400000
1548077068.206000	23.500000
1548077068.286000	17.800000
1548077068.386000	7.000000
1548077068.466000	-0.300000
1548077068.546000	-3.300000
1548077068.646000	-4.200000
1548077068.726000	-4.100000
1548077068.826000	-4.100000
1548077068.906000	-4.300000
1548077069.006000	-4.200000
1548077069.026000		TRIG
1548077069.086000	-4.100000
1548077069.166000	-4.200000
1548077069.246000	-4.300000
1548077069.346000	-4.200000
1548077069.426000	-4.100000
1548077069.526000	-3.400000
1548077069.606000	2.900000
1548077069.686000	18.100000
1548077069.786000	24.800000
1548077069.866000	18.400000
1548077069.946000	7.200000
1548077070.046000	-0.200000
1548077070.126000	-3.200000
1548077070.226000	-4.100000
1548077070.306000	-4.000000
1548077070.386000	-3.800000
1548077070.486000	-4.000000
1548077070.566000		TRIG
1548077070.586000	-4.000000
1548077070.666000	-3.900000
1548077070.746000	-4.000000
1548077070.826000	-4.200000
1548077070.926000	-4.200000
1548077071.006000	-4.200000
1548077071.086000	-3.300000
1548077071.186000	3.400000
1548077071.266000	17.100000
1548077071.366000	22.000000
1548077071.446000	15.700000
1548077071.526000	5.900000
1548077071.626000	-0.700000
1548077071.706000	-3.400000
1548077071.786000	-4.200000
1548077071.886000	-4.200000
1548077071.966000	-4.100000
1548077072.066000	-4.300000
1548077072.146000		TRIG
1548077072.166000	-4.200000
1548077072.226000	-4.100000
1548077072.326000	-4.200000
1548077072.406000	-4.300000
1548077072.486000	-4.300000
1548077072.586000	-4.100000
1548077072.666000	-3.400000
1548077072.766000	4.400000
1548077072.846000	19.400000
1548077072.926000	24.000000
1548077073.026000	16.600000
1548077073.106000	5.900000
1548077073.206000	-0.700000
1548077073.286000	-3.300000
1548077073.366000	-4.000000
1548077073.466000	-4.100000
1548077073.546000	-4.200000
1548077073.626000	-3.800000
1548077073.727000		TRIG
1548077073.747000	-3.800000
1548077073.807000	-3.900000
1548077073.907000	-4.000000
1548077073.987000	-4.100000
1548077074.067000	-4.100000
1548077074.167000	-4.100000
1548077074.247000	-3.000000
1548077074.327000	5.600000
1548077074.427000	19.200000
1548077074.507000	21.900000
1548077074.607000	13.900000
1548077074.687000	4.100000
1548077074.767000	-1.600000
1548077074.867000	-3.700000
1548077074.947000	-4.400000
1548077075.027000	-4.500000
1548077075.127000	-4.600000
1548077075.207000	-4.400000
1548077075.307000		TRIG
1548077075.327000	-4.100000
1548077075.387000	-4.100000
1548077075.467000	-4.300000
1548077075.567000	-4.300000
1548077075.647000	-4.100000
1548077075.727000	-4.000000
1548077075.827000	-2.600000
1548077075.907000	7.000000
1548077076.007000	20.700000
1548077076.087000	22.700000
1548077076.167000	13.900000
1548077076.267000	3.800000
1548077076.347000	-1.700000
1548077076.447000	-3.700000
1548077076.527000	-4.300000
1548077076.607000	-4.500000
1548077076.707000	-4.500000
1548077076.787000	-4.200000
1548077076.867000		TRIG
1548077076.887000	-4.000000
1548077076.967000	-4.100000
1548077077.047000	-4.200000
1548077077.147000	-4.200000
1548077077.227000	-4.200000
1548077077.307000	-4.100000
1548077077.407000	-2.500000
1548077077.487000	7.800000
1548077077.567000	21.600000
1548077077.667000	22.400000
1548077077.747000	13.100000
1548077077.847000	3.200000
1548077077.926000	-2.000000
1548077078.006000	-3.900000
1548077078.106000	-4.400000
1548077078.186000	-4.400000
1548077078.286000	-4.400000
1548077078.366000	-4.200000
1548077078.406000		TRIG
1548077078.446000	-4.100000
1548077078.546000	-4.100000
1548077078.626000	-4.100000
1548077078.706000	-4.100000
1548077078.806000	-4.000000
1548077078.886000	-3.900000
1548077078.986000	-1.800000
1548077079.066000	8.900000
1548077079.146000	21.100000
1548077079.246000	20.700000
1548077079.326000	11.600000
1548077079.406000	2.700000
1548077079.506000	-2.000000
1548077079.586000	-3.700000
1548077079.686000	-4.300000
1548077079.766000	-4.400000
1548077079.846000	-4.500000
1548077079.946000	-4.400000
1548077079.986000		TRIG
1548077080.026000	-4.100000
1548077080.106000	-4.100000
1548077080.206000	-4.300000
1548077080.286000	-4.300000
1548077080.386000	-4.300000
1548077080.466000	-4.100000
1548077080.546000	-2.100000
1548077080.646000	9.700000
1548077080.726000	22.900000
1548077080.806000	22.400000
1548077080.906000	12.300000
1548077080.986000	2.500000
1548077081.086000	-2.200000
1548077081.166000	-3.900000
1548077081.246000	-4.400000
1548077081.346000	-4.600000
1548077081.426000	-4.600000
1548077081.526000	-4.500000
1548077081.546000		TRIG
1548077081.606000	-4.200000
1548077081.686000	-4.100000
1548077081.786000	-4.300000
1548077081.866000	-4.200000
1548077081.946000	-4.000000
1548077082.046000	-3.800000
1548077082.126000	-1.000000
1548077082.226000	12.300000
1548077082.306000	25.800000
1548077082.386000	24.100000
1548077082.486000	12.600000
1548077082.566000	2.500000
1548077082.646000	-2.200000
1548077082.746000	-3.900000
1548077082.826000	-4.300000
1548077082.926000	-4.500000
1548077083.006000	-4.500000
1548077083.126000	-4.200000
1548077083.146000		TRIG
1548077083.186000	-4.000000
1548077083.266000	-4.100000
1548077083.346000	-4.200000
1548077083.446000	-4.200000
1548077083.526000	-4.200000
1548077083.626000	-4.000000
1548077083.706000	-0.600000
1548077083.786000	12.900000
1548077083.886000	23.800000
1548077083.966000	20.400000
1548077084.046000	9.500000
1548077084.146000	0.800000
1548077084.226000	-3.100000
1548077084.326000	-4.300000
1548077084.406000	-4.500000
1548077084.486000	-4.500000
1548077084.586000	-4.500000
1548077084.686000	-4.100000
1548077084.706000		TRIG
1548077084.766000	-3.900000
1548077084.846000	-4.000000
1548077084.926000	-4.100000
1548077085.026000	-4.000000
1548077085.106000	-3.900000
1548077085.186000	-3.700000
1548077085.286000	-0.400000
1548077085.366000	12.700000
1548077085.466000	22.900000
1548077085.546000	19.500000
1548077085.626000	9.100000
1548077085.726000	0.800000
1548077085.806000	-3.000000
1548077085.886000	-4.200000
1548077085.986000	-4.600000
1548077086.066000	-4.600000
1548077086.166000	-4.600000
1548077086.266000	-4.300000
1548077086.286000		TRIG
1548077086.326000	-4.100000
1548077086.426000	-4.200000
1548077086.506000	-4.300000
1548077086.586000	-4.300000
1548077086.686000	-4.200000
1548077086.766000	-4.000000
1548077086.866000	0.600000
1548077086.946000	14.900000
1548077087.026000	24.000000
1548077087.126000	19.200000
1548077087.206000	7.800000
1548077087.286000	-0.200000
1548077087.386000	-3.500000
1548077087.466000	-4.400000
1548077087.566000	-4.600000
1548077087.646000	-4.600000
1548077087.726000	-4.400000
1548077087.826000	-4.000000
1548077087.846000		TRIG
1548077087.906000	-3.900000
1548077088.006000	-4.000000
1548077088.086000	-4.000000
1548077088.166000	-3.900000
1548077088.266000	-3.900000
1548077088.346000	-3.500000
1548077088.426000	1.400000
1548077088.526000	15.600000
1548077088.606000	23.300000
1548077088.706000	18.000000
1548077088.786000	7.600000
1548077088.866000	0.100000
1548077088.966000	-3.300000
1548077089.046000	-4.300000
1548077089.126000	-4.600000
1548077089.226000	-4.600000
1548077089.306000	-4.300000
1548077089.406000	-4.200000
1548077089.426000		TRIG
1548077089.486000	-4.200000
1548077089.566000	-4.200000
1548077089.666000	-4.300000
1548077089.746000	-4.300000
1548077089.826000	-4.300000
1548077089.926000	-3.900000
1548077090.006000	1.500000
1548077090.106000	15.900000
1548077090.186000	23.000000
1548077090.266000	17.200000
1548077090.366000	6.700000
1548077090.446000	-0.400000
1548077090.546000	-3.300000
1548077090.626000	-4.200000
1548077090.706000	-4.400000
1548077090.806000	-4.500000
1548077090.886000	-4.300000
1548077090.986000	-3.900000
1548077091.006000		TRIG
1548077091.066000	-3.800000
1548077091.147000	-3.900000
1548077091.247000	-4.000000
1548077091.327000	-3.900000
1548077091.407000	-3.800000
1548077091.507000	-3.200000
1548077091.587000	2.500000
1548077091.667000	17.100000
1548077091.767000	23.800000
1548077091.847000	17.200000
1548077091.947000	6.600000
1548077092.027000	-0.400000
1548077092.107000	-3.200000
1548077092.207000	-4.100000
1548077092.287000	-4.200000
1548077092.367000	-4.300000
1548077092.467000	-4.100000
1548077092.547000		TRIG
1548077092.567000	-3.800000
1548077092.647000	-3.800000
1548077092.727000	-3.900000
1548077092.807000	-4.000000
1548077092.907000	-4.000000
1548077092.987000	-4.000000
1548077093.067000	-3.200000
1548077093.167000	4.300000
1548077093.247000	19.900000
1548077093.347000	25.200000
1548077093.427000	17.700000
1548077093.507000	6.300000
1548077093.607000	-0.800000
1548077093.687000	-3.500000
1548077093.787000	-4.200000
1548077093.867000	-4.300000
1548077093.947000	-4.400000
1548077094.047000	-4.000000
1548077094.127000		TRIG
1548077094.147000	-3.700000
1548077094.207000	-3.700000
1548077094.307000	-3.800000
1548077094.387000	-3.800000
1548077094.487000	-3.700000
1548077094.567000	-3.600000
1548077094.647000	-3.000000
1548077094.747000	4.300000
1548077094.827000	19.000000
1548077094.907000	23.300000
1548077095.007000	15.900000
1548077095.087000	5.400000
1548077095.187000	-1.000000
1548077095.267000	-3.600000
1548077095.346000	-4.200000
1548077095.446000	-4.300000
1548077095.526000	-4.200000
1548077095.626000	-4.100000
1548077095.706000		TRIG
1548077095.726000	-4.100000
1548077095.786000	-4.100000
1548077095.886000	-4.100000
1548077095.966000	-4.100000
1548077096.046000	-4.200000
1548077096.146000	-4.100000
1548077096.226000	-2.800000
1548077096.306000	5.900000
1548077096.406000	18.600000
1548077096.486000	20.400000
1548077096.586000	12.900000
1548077096.666000	3.600000
1548077096.746000	-1.700000
1548077096.846000	-3.600000
1548077096.926000	-4.100000
1548077097.026000	-4.200000
1548077097.106000	-4.200000
1548077097.186000	-3.800000
1548077097.286000		TRIG
1548077097.306000	-3.600000
1548077097.366000	-3.600000
1548077097.446000	-3.700000
1548077097.546000	-3.700000
1548077097.626000	-3.600000
1548077097.726000	-3.500000
1548077097.806000	-2.400000
1548077097.886000	7.600000
1548077097.986000	22.900000
1548077098.066000	24.300000
1548077098.146000	14.300000
1548077098.246000	3.700000
1548077098.326000	-1.900000
1548077098.426000	-3.900000
1548077098.506000	-4.300000
1548077098.586000	-4.500000
1548077098.686000	-4.500000
1548077098.766000	-4.300000
1548077098.866000		TRIG
1548077098.886000	-3.900000
1548077098.946000	-3.900000
1548077099.026000	-4.200000
1548077099.126000	-4.200000
1548077099.206000	-4.100000
1548077099.286000	-4.100000
1548077099.386000	-2.500000
1548077099.466000	7.200000
1548077099.566000	19.900000
1548077099.646000	20.800000
1548077099.726000	12.300000
1548077099.826000	2.900000
1548077099.906000	-2.100000
1548077099.986000	-3.800000
1548077100.086000	-4.200000
1548077100.166000	-4.300000
1548077100.266000	-4.400000
1548077100.346000	-4.200000
1548077100.386000		TRIG
1548077100.426000	-3.700000
1548077100.526000	-3.800000
1548077100.606000	-4.000000
1548077100.686000	-3.900000
1548077100.786000	-3.700000
1548077100.866000	-3.500000
1548077100.966000	-1.800000
1548077101.046000	8.700000
1548077101.126000	21.800000
1548077101.226000	21.700000
1548077101.306000	12.100000
1548077101.386000	2.700000
1548077101.486000	-2.000000
1548077101.566000	-3.700000
1548077101.666000	-4.200000
1548077101.746000	-4.300000
1548077101.826000	-4.300000
1548077101.926000	-4.100000
1548077101.966000		TRIG
1548077102.006000	-3.700000
1548077102.106000	-3.800000
1548077102.186000	-4.100000
1548077102.266000	-4.100000
1548077102.366000	-4.000000
1548077102.446000	-3.900000
1548077102.526000	-1.400000
1548077102.626000	9.800000
1548077102.706000	20.700000
1548077102.806000	19.500000
1548077102.886000	10.500000
1548077102.966000	1.900000
1548077103.066000	-2.200000
1548077103.146000	-3.600000
1548077103.226000	-4.000000
1548077103.326000	-4.100000
1548077103.406000	-4.200000
1548077103.506000	-4.000000
1548077103.526000		TRIG
1548077103.586000	-3.600000
1548077103.666000	-3.600000
1548077103.766000	-3.800000
1548077103.846000	-3.700000
1548077103.926000	-3.600000
1548077104.026000	-3.400000
1548077104.106000	-1.000000
1548077104.206000	10.600000
1548077104.286000	21.000000
1548077104.366000	19.100000
1548077104.466000	9.700000
1548077104.546000	1.600000
1548077104.626000	-2.300000
1548077104.726000	-3.600000
1548077104.806000	-4.000000
1548077104.906000	-4.100000
1548077104.986000	-4.200000
1548077105.106000	-4.000000
1548077105.126000		TRIG
1548077105.166000	-3.700000
1548077105.246000	-3.800000
1548077105.346000	-4.000000
1548077105.426000	-4.000000
1548077105.506000	-3.900000
1548077105.606000	-3.800000
1548077105.686000	-1.000000
1548077105.766000	11.600000
1548077105.866000	22.400000
1548077105.946000	20.000000
1548077106.026000	9.900000
1548077106.126000	1.200000
1548077106.206000	-2.700000
1548077106.306000	-3.900000
1548077106.386000	-4.200000
1548077106.466000	-4.300000
1548077106.566000	-4.400000
1548077106.666000	-4.100000
1548077106.686000		TRIG
1548077106.746000	-3.700000
1548077106.826000	-3.900000
1548077106.906000	-4.000000
1548077107.006000	-3.900000
1548077107.086000	-3.700000
1548077107.166000	-3.400000
1548077107.266000	0.100000
1548077107.346000	13.100000
1548077107.446000	22.000000
1548077107.526000	18.100000
1548077107.606000	8.400000
1548077107.706000	0.900000
1548077107.786000	-2.600000
1548077107.866000	-3.800000
1548077107.966000	-4.200000
1548077108.046000	-4.400000
1548077108.146000	-4.200000
1548077108.246000	-3.900000
1548077108.266000		TRIG
1548077108.306000	-3.800000
1548077108.406000	-4.000000
1548077108.486000	-4.100000
1548077108.586000	-4.000000
1548077108.667000	-4.000000
1548077108.747000	-3.700000
1548077108.847000	1.000000
1548077108.927000	15.500000
1548077109.007000	24.100000
1548077109.107000	19.200000
1548077109.187000	8.400000
1548077109.267000	0.500000
1548077109.367000	-2.900000
1548077109.447000	-4.100000
1548077109.547000	-4.500000
1548077109.627000	-4.800000
1548077109.707000	-4.800000
1548077109.807000	-4.200000
1548077109.827000		TRIG
1548077109.887000	-3.900000
1548077109.987000	-4.000000
1548077110.067000	-4.000000
1548077110.147000	-3.900000
1548077110.247000	-3.800000
1548077110.327000	-3.500000
1548077110.407000	1.400000
1548077110.507000	14.400000
1548077110.587000	21.600000
1548077110.687000	16.800000
1548077110.767000	6.800000
1548077110.847000	-0.200000
1548077110.947000	-3.200000
1548077111.027000	-4.100000
1548077111.107000	-4.400000
1548077111.207000	-4.500000
1548077111.287000	-4.500000
1548077111.387000	-4.300000
1548077111.407000		TRIG
1548077111.467000	-4.000000
1548077111.547000	-4.200000
1548077111.647000	-4.300000
1548077111.727000	-4.200000
1548077111.827000	-4.000000
1548077111.907000	-3.600000
1548077111.987000	2.100000
1548077112.087000	16.100000
1548077112.167000	23.100000
1548077112.247000	17.700000
1548077112.347000	7.000000
1548077112.427000	-0.500000
1548077112.527000	-3.500000
1548077112.607000	-4.300000
1548077112.687000	-4.600000
1548077112.787000	-4.700000
1548077112.866000	-4.700000
1548077112.966000	-4.500000
1548077112.986000		TRIG
1548077113.046000	-4.200000
1548077113.126000	-4.200000
1548077113.226000	-4.100000
1548077113.306000	-4.000000
1548077113.386000	-3.900000
1548077113.486000	-3.500000
1548077113.566000	2.700000
1548077113.666000	15.900000
1548077113.746000	21.200000
1548077113.826000	15.300000
1548077113.926000	5.400000
1548077114.006000	-0.900000
1548077114.086000	-3.500000
1548077114.186000	-4.200000
1548077114.266000	-4.500000
1548077114.366000	-4.600000
1548077114.446000	-4.500000
1548077114.526000		TRIG
1548077114.546000	-4.200000
1548077114.626000	-4.200000
1548077114.706000	-4.400000
1548077114.786000	-4.400000
1548077114.886000	-4.300000
1548077114.966000	-4.300000
1548077115.066000	-3.500000
1548077115.146000	4.000000
1548077115.226000	18.600000
1548077115.326000	22.800000
1548077115.406000	15.400000
1548077115.486000	5.000000
1548077115.586000	-1.200000
1548077115.666000	-3.700000
1548077115.766000	-4.400000
1548077115.846000	-4.500000
1548077115.926000	-4.500000
1548077116.026000	-4.100000
1548077116.106000		TRIG
1548077116.126000	-3.900000
1548077116.186000	-3.900000
1548077116.286000	-4.000000
1548077116.366000	-4.000000
1548077116.466000	-4.000000
1548077116.546000	-4.000000
1548077116.626000	-3.200000
1548077116.726000	4.200000
1548077116.806000	17.300000
1548077116.906000	20.400000
1548077116.986000	13.400000
1548077117.066000	4.000000
1548077117.166000	-1.800000
1548077117.246000	-4.000000
1548077117.326000	-4.500000
1548077117.426000	-4.600000
1548077117.506000	-4.400000
1548077117.606000	-4.300000
1548077117.686000		TRIG
1548077117.706000	-4.400000
1548077117.766000	-4.400000
1548077117.866000	-4.400000
1548077117.946000	-4.400000
1548077118.026000	-4.500000
1548077118.126000	-4.300000
1548077118.206000	-3.100000
1548077118.306000	5.900000
1548077118.386000	18.800000
1548077118.466000	20.600000
1548077118.566000	13.100000
1548077118.646000	3.700000
1548077118.726000	-2.000000
1548077118.826000	-4.500000
1548077118.906000	-5.300000
1548077119.006000	-5.300000
1548077119.086000	-4.800000
1548077119.166000	-4.300000
1548077119.266000		TRIG
1548077119.286000	-4.200000
1548077119.346000	-4.100000
1548077119.426000	-4.200000
1548077119.526000	-4.300000
1548077119.606000	-4.300000
1548077119.706000	-4.300000
1548077119.786000	-3.100000
1548077119.866000	6.200000
1548077119.966000	19.600000
1548077120.046000	21.400000
1548077120.146000	13.600000
1548077120.226000	4.000000
1548077120.306000	-1.700000
1548077120.406000	-3.900000
1548077120.486000	-4.500000
1548077120.566000	-4.600000
1548077120.666000	-4.400000
1548077120.746000	-4.300000
1548077120.806000		TRIG
1548077120.846000	-4.400000
1548077120.926000	-4.400000
1548077121.006000	-4.500000
1548077121.106000	-4.500000
1548077121.186000	-4.500000
1548077121.266000	-4.300000
1548077121.366000	-2.500000
1548077121.446000	7.900000
1548077121.546000	20.700000
1548077121.626000	21.000000
1548077121.706000	12.400000
1548077121.806000	2.900000
1548077121.886000	-2.600000
1548077121.966000	-4.600000
1548077122.066000	-4.900000
1548077122.146000	-4.800000
1548077122.246000	-4.300000
1548077122.326000	-4.200000
1548077122.366000		TRIG
1548077122.406000	-4.300000
1548077122.506000	-4.300000
1548077122.586000	-4.300000
1548077122.686000	-4.400000
1548077122.766000	-4.500000
1548077122.846000	-4.400000
1548077122.946000	-2.000000
1548077123.026000	10.300000
1548077123.106000	22.800000
1548077123.206000	22.000000
1548077123.286000	12.200000
1548077123.366000	2.200000
1548077123.466000	-3.000000
1548077123.546000	-4.800000
1548077123.646000	-5.100000
1548077123.726000	-5.000000
1548077123.806000	-4.700000
1548077123.906000	-4.700000
1548077123.946000		TRIG
1548077123.986000	-4.700000
1548077124.086000	-4.700000
1548077124.166000	-4.600000
1548077124.246000	-4.600000
1548077124.346000	-4.600000
1548077124.426000	-4.300000
1548077124.506000	-1.800000
1548077124.606000	10.300000
1548077124.686000	21.500000
1548077124.786000	19.700000
1548077124.866000	10.200000
1548077124.946000	1.200000
1548077125.046000	-3.500000
1548077125.126000	-5.000000
1548077125.206000	-5.100000
1548077125.306000	-5.200000
1548077125.386000	-4.900000
1548077125.486000	-4.600000
1548077125.506000		TRIG
1548077125.566000	-4.800000
1548077125.646000	-4.800000
1548077125.746000	-4.800000
1548077125.826000	-4.800000
1548077125.926000	-4.800000
1548077126.006000	-4.500000
1548077126.087000	-1.800000
1548077126.187000	10.500000
1548077126.267000	20.800000
1548077126.347000	18.400000
1548077126.447000	8.900000
1548077126.527000	0.400000
1548077126.627000	-3.800000
1548077126.707000	-5.200000
1548077126.787000	-5.500000
1548077126.887000	-5.400000
1548077126.967000	-5.000000
1548077127.087000	-4.700000
1548077127.107000		TRIG
1548077127.147000	-4.600000
1548077127.227000	-4.600000
1548077127.327000	-4.600000
1548077127.407000	-4.500000
1548077127.487000	-4.400000
1548077127.587000	-4.200000
1548077127.667000	-1.100000
1548077127.747000	12.700000
1548077127.847000	24.400000
1548077127.927000	21.400000
1548077128.027000	10.200000
1548077128.107000	0.600000
1548077128.187000	-3.800000
1548077128.287000	-5.000000
1548077128.367000	-5.300000
1548077128.447000	-5.400000
1548077128.547000	-5.400000
1548077128.647000	-5.100000
1548077128.667000		TRIG
1548077128.727000	-4.800000
1548077128.807000	-5.000000
1548077128.887000	-5.000000
1548077128.987000	-4.900000
1548077129.067000	-4.800000
1548077129.167000	-4.600000
1548077129.247000	-1.200000
1548077129.327000	11.200000
1548077129.427000	19.900000
1548077129.507000	16.500000
1548077129.587000	6.300000
1548077129.687000	-2.000000
1548077129.767000	-5.400000
1548077129.867000	-6.000000
1548077129.947000	-6.000000
1548077130.027000	-5.800000
1548077130.127000	-5.600000
1548077130.207000	-5.000000
1548077130.227000		TRIG
1548077130.287000	-4.800000
1548077130.386000	-4.800000
1548077130.466000	-4.700000
1548077130.566000	-4.600000
1548077130.646000	-4.500000
1548077130.726000	-4.100000
1548077130.826000	-0.800000
1548077130.906000	5.200000
1548077130.986000	6.100000
1548077131.086000	3.000000
1548077131.166000	-0.400000
1548077131.266000	-2.400000
1548077131.346000	-3.200000
1548077131.426000	-3.700000
1548077131.526000	-3.800000
1548077131.606000	-3.900000
1548077131.706000	-3.700000
1548077131.786000	-3.600000
1548077131.866000	-3.700000
1548077131.966000	-3.700000
1548077132.046000	-3.700000
1548077132.126000	-3.600000
1548077132.226000	-3.700000
1548077132.306000	-3.800000
1548077132.406000	-3.800000
1548077132.486000	-3.600000
1548077132.566000	-3.500000
