# Supplementary material for: Dynamic MRI of plantar flexion: A comprehensive repeatability study of electrical stimulation-gated muscle contraction standardized on evoked force
Source: PLoS One. 2020 Nov 5;15(11):e0241832. doi: 10.1371/journal.pone.0241832 (PMC7644050; doi:10.1371/journal.pone.0241832)
Supplement: S1 File — (ZIP) [file pone.0241832.s001.zip › Force/S6_Dfat.txt]

time	force	other
1553086158.326000	0.900000
1553086158.426000	2.400000
1553086158.506000	9.700000
1553086158.606000	27.700000
1553086158.686000	50.900000
1553086158.766000	70.500000
1553086158.866000	70.700000
1553086158.946000	39.900000
1553086159.026000	12.800000
1553086159.126000	3.500000
1553086159.206000	1.700000
1553086159.306000	1.600000
1553086159.386000	1.400000
1553086159.466000	1.500000
1553086159.566000	1.500000
1553086159.666000	1.700000
1553086159.686000		TRIG
1553086159.726000	1.700000
1553086159.826000	1.700000
1553086159.906000	1.500000
1553086160.006000	3.100000
1553086160.086000	11.300000
1553086160.166000	31.700000
1553086160.266000	56.200000
1553086160.346000	72.800000
1553086160.445000	67.300000
1553086160.525000	34.500000
1553086160.605000	10.600000
1553086160.705000	3.000000
1553086160.785000	1.600000
1553086160.865000	1.300000
1553086160.965000	1.400000
1553086161.045000	1.600000
1553086161.145000	1.400000
1553086161.245000	1.300000
1553086161.265000		TRIG
1553086161.305000	1.400000
1553086161.405000	1.300000
1553086161.485000	1.300000
1553086161.565000	2.800000
1553086161.665000	11.600000
1553086161.745000	32.800000
1553086161.845000	58.200000
1553086161.925000	75.400000
1553086162.005000	67.300000
1553086162.105000	32.000000
1553086162.185000	9.300000
1553086162.265000	2.700000
1553086162.365000	1.600000
1553086162.445000	1.500000
1553086162.545000	1.500000
1553086162.625000	1.500000
1553086162.705000	1.500000
1553086162.805000	1.500000
1553086162.825000		TRIG
1553086162.885000	1.600000
1553086162.965000	1.900000
1553086163.065000	1.900000
1553086163.145000	3.600000
1553086163.245000	14.000000
1553086163.325000	36.600000
1553086163.405000	59.900000
1553086163.505000	74.900000
1553086163.585000	64.200000
1553086163.685000	29.400000
1553086163.765000	8.300000
1553086163.845000	2.500000
1553086163.945000	1.800000
1553086164.025000	1.500000
1553086164.105000	1.300000
1553086164.205000	1.300000
1553086164.285000	1.300000
1553086164.385000	1.400000
1553086164.405000		TRIG
1553086164.465000	1.500000
1553086164.545000	1.400000
1553086164.645000	1.400000
1553086164.725000	3.300000
1553086164.805000	14.500000
1553086164.905000	37.000000
1553086164.985000	58.900000
1553086165.085000	73.300000
1553086165.165000	62.900000
1553086165.245000	28.800000
1553086165.345000	8.200000
1553086165.425000	2.400000
1553086165.505000	1.700000
1553086165.605000	1.600000
1553086165.685000	1.300000
1553086165.785000	1.500000
1553086165.865000	1.800000
1553086165.965000	1.800000
1553086165.985000		TRIG
1553086166.045000	1.700000
1553086166.125000	1.600000
1553086166.205000	1.700000
1553086166.305000	4.100000
1553086166.385000	15.900000
1553086166.485000	40.200000
1553086166.565000	64.600000
1553086166.645000	76.400000
1553086166.745000	58.200000
1553086166.825000	23.800000
1553086166.925000	6.700000
1553086167.005000	2.100000
1553086167.085000	1.500000
1553086167.185000	1.300000
1553086167.265000	1.300000
1553086167.345000	1.300000
1553086167.445000	1.200000
1553086167.525000	1.300000
1553086167.545000		TRIG
1553086167.625000	1.300000
1553086167.705000	1.300000
1553086167.785000	1.800000
1553086167.885000	4.700000
1553086167.965000	17.500000
1553086168.045000	40.300000
1553086168.145000	63.100000
1553086168.225000	75.500000
1553086168.325000	57.600000
1553086168.405000	23.000000
1553086168.485000	6.200000
1553086168.585000	1.900000
1553086168.665000	1.500000
1553086168.745000	1.700000
1553086168.845000	1.600000
1553086168.925000	1.500000
1553086169.025000	1.400000
1553086169.105000		TRIG
1553086169.125000	1.600000
1553086169.185000	1.600000
1553086169.285000	1.600000
1553086169.365000	1.700000
1553086169.445000	4.800000
1553086169.546000	19.000000
1553086169.626000	46.000000
1553086169.726000	70.000000
1553086169.806000	75.500000
1553086169.886000	49.600000
1553086169.986000	17.900000
1553086170.066000	4.900000
1553086170.166000	1.800000
1553086170.246000	1.400000
1553086170.326000	1.300000
1553086170.426000	1.200000
1553086170.506000	1.100000
1553086170.586000	1.000000
1553086170.686000		TRIG
1553086170.706000	1.500000
1553086170.766000	1.600000
1553086170.866000	1.300000
1553086170.946000	1.400000
1553086171.026000	5.100000
1553086171.126000	19.200000
1553086171.206000	42.700000
1553086171.306000	63.700000
1553086171.386000	73.400000
1553086171.466000	53.600000
1553086171.566000	20.900000
1553086171.646000	5.600000
1553086171.726000	2.000000
1553086171.826000	1.500000
1553086171.906000	1.300000
1553086171.986000	1.300000
1553086172.086000	1.300000
1553086172.166000	1.400000
1553086172.266000		TRIG
1553086172.286000	1.600000
1553086172.346000	1.600000
1553086172.426000	1.500000
1553086172.526000	1.800000
1553086172.606000	5.900000
1553086172.706000	22.700000
1553086172.786000	49.100000
1553086172.866000	71.700000
1553086172.966000	80.100000
1553086173.046000	54.100000
1553086173.126000	19.100000
1553086173.226000	4.900000
1553086173.306000	1.600000
1553086173.406000	1.400000
1553086173.486000	1.200000
1553086173.566000	1.100000
1553086173.666000	1.100000
1553086173.746000	1.500000
1553086173.826000		TRIG
1553086173.846000	1.500000
1553086173.926000	1.400000
1553086174.006000	1.200000
1553086174.106000	1.600000
1553086174.186000	6.400000
1553086174.266000	24.400000
1553086174.366000	52.100000
1553086174.446000	74.000000
1553086174.546000	77.800000
1553086174.626000	48.100000
1553086174.706000	16.300000
1553086174.806000	4.400000
1553086174.886000	1.600000
1553086174.966000	1.400000
1553086175.066000	1.300000
1553086175.146000	1.300000
1553086175.226000	1.300000
1553086175.326000	1.400000
1553086175.406000		TRIG
1553086175.426000	1.600000
1553086175.506000	1.600000
1553086175.586000	1.400000
1553086175.666000	1.800000
1553086175.766000	7.400000
1553086175.846000	25.400000
1553086175.946000	50.900000
1553086176.026000	68.900000
1553086176.106000	69.600000
1553086176.206000	41.500000
1553086176.286000	14.000000
1553086176.366000	3.800000
1553086176.466000	1.600000
1553086176.546000	1.300000
1553086176.646000	1.100000
1553086176.726000	1.400000
1553086176.806000	1.400000
1553086176.906000	1.300000
1553086176.946000		TRIG
1553086176.986000	1.300000
1553086177.066000	1.300000
1553086177.166000	1.200000
1553086177.246000	2.000000
1553086177.346000	8.500000
1553086177.426000	28.400000
1553086177.506000	53.200000
1553086177.606000	70.000000
1553086177.686000	67.300000
1553086177.786000	37.500000
1553086177.866000	11.900000
1553086177.945000	3.100000
1553086178.045000	1.600000
1553086178.125000	1.400000
1553086178.205000	1.300000
1553086178.305000	1.400000
1553086178.385000	1.400000
1553086178.485000	1.400000
1553086178.505000		TRIG
1553086178.565000	1.500000
1553086178.645000	1.400000
1553086178.745000	1.800000
1553086178.825000	2.600000
1553086178.905000	9.300000
1553086179.005000	28.000000
1553086179.085000	51.500000
1553086179.185000	70.500000
1553086179.265000	69.500000
1553086179.345000	39.600000
1553086179.445000	12.600000
1553086179.525000	3.100000
1553086179.605000	1.300000
1553086179.705000	1.400000
1553086179.785000	1.400000
1553086179.885000	1.200000
1553086179.965000	1.100000
1553086180.045000	1.100000
1553086180.085000		TRIG
1553086180.145000	1.300000
1553086180.225000	1.300000
1553086180.325000	1.200000
1553086180.405000	2.200000
1553086180.485000	9.700000
1553086180.585000	29.900000
1553086180.665000	53.000000
1553086180.745000	68.100000
1553086180.845000	62.700000
1553086180.925000	33.500000
1553086181.025000	10.600000
1553086181.105000	2.900000
1553086181.185000	1.600000
1553086181.285000	1.400000
1553086181.365000	1.300000
1553086181.445000	1.300000
1553086181.545000	1.100000
1553086181.645000	1.500000
1553086181.665000		TRIG
1553086181.725000	1.900000
1553086181.805000	1.700000
1553086181.885000	1.600000
1553086181.985000	2.900000
1553086182.065000	11.700000
1553086182.165000	34.000000
1553086182.245000	60.400000
1553086182.325000	76.000000
1553086182.425000	64.000000
1553086182.505000	29.500000
1553086182.585000	8.500000
1553086182.685000	2.600000
1553086182.765000	1.400000
1553086182.845000	1.100000
1553086182.945000	1.100000
1553086183.025000	1.100000
1553086183.125000	1.100000
1553086183.225000	1.200000
1553086183.245000		TRIG
1553086183.285000	1.300000
1553086183.385000	1.200000
1553086183.465000	1.100000
1553086183.565000	2.700000
1553086183.645000	12.500000
1553086183.725000	34.300000
1553086183.825000	56.800000
1553086183.905000	72.100000
1553086183.985000	64.900000
1553086184.085000	32.500000
1553086184.165000	9.800000
1553086184.265000	2.600000
1553086184.345000	1.500000
1553086184.425000	1.200000
1553086184.525000	1.200000
1553086184.605000	1.600000
1553086184.685000	1.500000
1553086184.785000	1.400000
1553086184.805000		TRIG
1553086184.865000	1.500000
1553086184.965000	1.500000
1553086185.045000	1.500000
1553086185.125000	3.200000
1553086185.225000	13.400000
1553086185.305000	38.100000
1553086185.405000	65.500000
1553086185.485000	80.300000
1553086185.565000	64.500000
1553086185.665000	27.800000
1553086185.745000	7.700000
1553086185.825000	2.100000
1553086185.925000	1.200000
1553086186.005000	1.100000
1553086186.105000	1.100000
1553086186.185000	1.100000
1553086186.265000	1.000000
1553086186.365000	1.100000
1553086186.385000		TRIG
1553086186.445000	1.200000
1553086186.525000	1.400000
1553086186.625000	1.400000
1553086186.705000	3.200000
1553086186.805000	14.000000
1553086186.885000	35.700000
1553086186.965000	58.500000
1553086187.066000	73.100000
1553086187.146000	60.000000
1553086187.226000	26.500000
1553086187.326000	7.300000
1553086187.406000	2.000000
1553086187.506000	1.700000
1553086187.586000	1.500000
1553086187.666000	1.300000
1553086187.766000	1.300000
1553086187.846000	1.300000
1553086187.946000	1.500000
1553086187.966000		TRIG
1553086188.026000	1.500000
1553086188.106000	1.400000
1553086188.206000	1.400000
1553086188.286000	3.700000
1553086188.366000	15.400000
1553086188.466000	38.600000
1553086188.546000	61.900000
1553086188.646000	74.500000
1553086188.726000	58.800000
1553086188.806000	24.800000
1553086188.906000	6.700000
1553086188.986000	1.800000
1553086189.066000	1.200000
1553086189.166000	1.100000
1553086189.246000	1.000000
1553086189.346000	0.800000
1553086189.426000	1.100000
1553086189.526000	1.400000
1553086189.546000		TRIG
1553086189.606000	1.400000
1553086189.686000	1.200000
1553086189.766000	1.300000
1553086189.866000	4.100000
1553086189.946000	16.700000
1553086190.046000	39.100000
1553086190.126000	58.400000
1553086190.206000	67.900000
1553086190.306000	51.800000
1553086190.386000	21.700000
1553086190.466000	6.400000
1553086190.566000	2.100000
1553086190.646000	1.500000
1553086190.746000	1.300000
1553086190.826000	1.300000
1553086190.906000	1.300000
1553086191.006000	1.300000
1553086191.086000		TRIG
1553086191.106000	1.400000
1553086191.166000	1.400000
1553086191.266000	1.200000
1553086191.346000	1.300000
1553086191.446000	5.200000
1553086191.526000	19.200000
1553086191.606000	42.900000
1553086191.706000	65.700000
1553086191.786000	76.200000
1553086191.886000	54.400000
1553086191.966000	20.700000
1553086192.046000	5.400000
1553086192.146000	1.600000
1553086192.226000	1.200000
1553086192.306000	1.000000
1553086192.406000	1.300000
1553086192.486000	1.200000
1553086192.586000	1.000000
1553086192.666000		TRIG
1553086192.686000	1.100000
1553086192.746000	1.100000
1553086192.846000	1.100000
1553086192.926000	1.400000
1553086193.006000	5.400000
1553086193.106000	20.900000
1553086193.186000	46.300000
1553086193.286000	69.100000
1553086193.366000	77.100000
1553086193.446000	51.300000
1553086193.546000	18.400000
1553086193.626000	4.900000
1553086193.706000	1.700000
1553086193.806000	1.400000
1553086193.886000	1.300000
1553086193.986000	1.300000
1553086194.066000	1.300000
1553086194.146000	1.300000
1553086194.246000		TRIG
1553086194.266000	1.200000
1553086194.326000	1.600000
1553086194.406000	1.700000
1553086194.506000	2.000000
1553086194.586000	6.300000
1553086194.686000	22.500000
1553086194.766000	48.200000
1553086194.846000	71.700000
1553086194.946000	78.800000
1553086195.026000	51.300000
1553086195.126000	18.200000
1553086195.206000	4.700000
1553086195.286000	1.600000
1553086195.385000	1.400000
1553086195.465000	1.000000
1553086195.545000	1.000000
1553086195.645000	1.000000
1553086195.725000	1.000000
1553086195.825000		TRIG
1553086195.845000	1.200000
1553086195.905000	1.200000
1553086195.985000	1.100000
1553086196.085000	1.500000
1553086196.165000	6.500000
1553086196.265000	23.700000
1553086196.345000	47.700000
1553086196.425000	67.000000
1553086196.525000	69.400000
1553086196.605000	42.600000
1553086196.685000	14.800000
1553086196.785000	4.000000
1553086196.865000	1.600000
1553086196.965000	1.400000
1553086197.045000	1.200000
1553086197.125000	1.200000
1553086197.225000	1.000000
1553086197.305000	1.500000
1553086197.365000		TRIG
1553086197.385000	1.700000
1553086197.485000	1.600000
1553086197.565000	1.400000
1553086197.665000	1.900000
1553086197.745000	7.500000
1553086197.825000	25.400000
1553086197.925000	50.500000
1553086198.005000	70.300000
1553086198.085000	70.900000
1553086198.185000	41.200000
1553086198.265000	13.500000
1553086198.365000	3.800000
1553086198.445000	1.600000
1553086198.525000	1.100000
1553086198.625000	0.900000
1553086198.705000	1.000000
1553086198.785000	1.000000
1553086198.885000	1.000000
1553086198.925000		TRIG
1553086198.965000	1.100000
1553086199.065000	1.200000
1553086199.145000	1.100000
1553086199.225000	1.800000
1553086199.325000	8.600000
1553086199.405000	29.100000
1553086199.505000	55.700000
1553086199.585000	75.500000
1553086199.665000	73.300000
1553086199.765000	40.000000
1553086199.845000	12.600000
1553086199.925000	3.300000
1553086200.025000	1.500000
1553086200.105000	1.300000
1553086200.205000	1.200000
1553086200.285000	1.100000
1553086200.365000	1.100000
1553086200.465000	1.600000
1553086200.485000		TRIG
1553086200.545000	1.700000
1553086200.625000	1.600000
1553086200.725000	1.400000
1553086200.805000	2.300000
1553086200.905000	9.700000
1553086200.985000	30.200000
1553086201.065000	56.000000
1553086201.165000	74.200000
1553086201.245000	69.400000
1553086201.345000	36.300000
1553086201.425000	11.300000
1553086201.505000	3.200000
1553086201.605000	1.300000
1553086201.685000	1.000000
1553086201.765000	0.900000
1553086201.865000	0.900000
1553086201.945000	0.900000
1553086202.025000	1.000000
1553086202.065000		TRIG
1553086202.125000	1.100000
1553086202.205000	1.100000
1553086202.305000	0.900000
1553086202.385000	2.100000
1553086202.465000	10.300000
1553086202.565000	27.700000
1553086202.645000	46.500000
1553086202.745000	61.900000
1553086202.825000	60.000000
1553086202.905000	33.500000
1553086203.005000	11.000000
1553086203.085000	3.000000
1553086203.165000	1.500000
1553086203.265000	1.200000
1553086203.345000	1.100000
1553086203.445000	1.500000
1553086203.525000	1.600000
1553086203.625000	1.500000
1553086203.645000		TRIG
1553086203.705000	1.500000
1553086203.785000	1.400000
1553086203.865000	1.400000
1553086203.965000	2.700000
1553086204.045000	11.800000
1553086204.145000	35.600000
1553086204.225000	61.800000
1553086204.305000	77.000000
1553086204.405000	65.500000
1553086204.485000	31.100000
1553086204.566000	9.400000
1553086204.666000	2.500000
1553086204.746000	1.300000
1553086204.846000	1.100000
1553086204.926000	1.000000
1553086205.006000	1.000000
1553086205.106000	1.000000
1553086205.206000	1.100000
1553086205.226000		TRIG
1553086205.266000	1.200000
1553086205.366000	1.100000
1553086205.446000	1.100000
1553086205.546000	3.100000
1553086205.626000	12.500000
1553086205.706000	33.700000
1553086205.806000	56.900000
1553086205.886000	71.300000
1553086205.986000	61.000000
1553086206.066000	29.000000
1553086206.146000	8.600000
1553086206.246000	2.500000
1553086206.326000	1.400000
1553086206.406000	1.200000
1553086206.506000	1.100000
1553086206.586000	1.500000
1553086206.686000	1.400000
1553086206.786000	1.400000
1553086206.806000		TRIG
1553086206.846000	1.400000
1553086206.946000	1.400000
1553086207.026000	1.400000
1553086207.106000	3.200000
1553086207.206000	13.200000
1553086207.286000	33.300000
1553086207.386000	55.800000
1553086207.466000	71.100000
1553086207.546000	60.600000
1553086207.646000	28.100000
1553086207.726000	8.100000
1553086207.806000	2.200000
1553086207.906000	1.200000
1553086207.986000	1.000000
1553086208.086000	1.000000
1553086208.166000	1.000000
1553086208.246000	1.000000
1553086208.346000	1.000000
1553086208.366000		TRIG
1553086208.426000	1.100000
1553086208.506000	1.000000
1553086208.606000	1.400000
1553086208.686000	4.000000
1553086208.786000	16.000000
1553086208.866000	39.300000
1553086208.946000	62.100000
1553086209.046000	73.400000
1553086209.126000	56.100000
1553086209.226000	23.400000
1553086209.306000	6.600000
1553086209.386000	2.000000
1553086209.486000	1.300000
1553086209.566000	1.100000
1553086209.646000	1.400000
1553086209.746000	1.400000
1553086209.826000	1.200000
1553086209.926000	1.300000
1553086209.946000		TRIG
1553086210.006000	1.400000
1553086210.086000	1.400000
1553086210.186000	1.400000
1553086210.266000	4.200000
1553086210.366000	17.200000
1553086210.446000	40.500000
1553086210.526000	62.900000
1553086210.626000	75.700000
1553086210.706000	59.000000
1553086210.786000	24.500000
1553086210.886000	6.600000
1553086210.966000	1.800000
1553086211.046000	1.100000
1553086211.146000	1.000000
1553086211.226000	1.000000
1553086211.326000	0.900000
1553086211.406000	0.900000
1553086211.486000		TRIG
1553086211.506000	1.000000
1553086211.586000	1.000000
1553086211.666000	1.300000
1553086211.766000	1.500000
1553086211.846000	4.500000
1553086211.926000	18.700000
1553086212.026000	45.200000
1553086212.106000	70.800000
1553086212.186000	84.100000
1553086212.286000	62.100000
1553086212.366000	23.900000
1553086212.466000	6.400000
1553086212.546000	1.700000
1553086212.626000	1.100000
1553086212.726000	1.300000
1553086212.806000	1.300000
1553086212.885000	1.100000
1553086212.985000	1.100000
1553086213.065000		TRIG
1553086213.085000	1.200000
1553086213.165000	1.400000
1553086213.245000	1.300000
1553086213.325000	1.600000
1553086213.425000	5.200000
1553086213.505000	20.500000
1553086213.605000	46.000000
1553086213.685000	68.200000
1553086213.765000	75.300000
1553086213.865000	50.400000
1553086213.945000	18.600000
1553086214.025000	5.000000
1553086214.125000	1.600000
1553086214.205000	1.100000
1553086214.305000	1.000000
1553086214.385000	0.900000
1553086214.465000	0.900000
1553086214.565000	0.800000
1553086214.645000		TRIG
1553086214.665000	0.800000
1553086214.725000	1.200000
1553086214.825000	1.300000
1553086214.905000	1.400000
1553086215.005000	5.600000
1553086215.085000	21.600000
1553086215.165000	48.200000
1553086215.265000	73.000000
1553086215.345000	80.200000
1553086215.445000	51.600000
1553086215.525000	17.900000
1553086215.605000	4.600000
1553086215.705000	1.400000
1553086215.785000	1.300000
1553086215.865000	1.100000
1553086215.965000	1.000000
1553086216.045000	1.000000
1553086216.125000	1.000000
1553086216.225000		TRIG
1553086216.245000	1.200000
1553086216.305000	1.400000
1553086216.405000	1.300000
1553086216.485000	1.700000
1553086216.565000	6.300000
1553086216.665000	24.500000
1553086216.745000	53.100000
1553086216.845000	74.300000
1553086216.925000	74.400000
1553086217.005000	44.300000
1553086217.105000	15.200000
1553086217.185000	4.100000
1553086217.265000	1.500000
1553086217.365000	1.200000
1553086217.445000	1.000000
1553086217.545000	1.000000
1553086217.625000	0.900000
1553086217.705000	0.900000
1553086217.765000		TRIG
1553086217.805000	1.300000
1553086217.885000	1.400000
1553086217.965000	1.100000
1553086218.065000	1.600000
1553086218.145000	7.400000
1553086218.245000	26.100000
1553086218.325000	53.700000
1553086218.405000	77.500000
1553086218.505000	77.800000
1553086218.585000	43.500000
1553086218.685000	13.600000
1553086218.765000	3.600000
1553086218.845000	1.500000
1553086218.945000	1.100000
1553086219.025000	0.900000
1553086219.105000	1.000000
1553086219.205000	1.000000
1553086219.285000	1.100000
1553086219.325000		TRIG
1553086219.385000	1.300000
1553086219.465000	1.400000
1553086219.545000	1.300000
1553086219.645000	1.900000
1553086219.725000	8.300000
1553086219.805000	28.100000
1553086219.905000	52.400000
1553086219.985000	69.800000
1553086220.085000	68.000000
1553086220.165000	38.500000
1553086220.245000	12.700000
1553086220.345000	3.400000
1553086220.425000	1.500000
1553086220.505000	1.200000
1553086220.605000	1.000000
1553086220.685000	0.900000
1553086220.785000	0.900000
1553086220.865000	1.300000
1553086220.905000		TRIG
1553086220.945000	1.400000
1553086221.045000	1.200000
1553086221.125000	1.100000
1553086221.205000	1.900000
1553086221.305000	8.900000
1553086221.385000	28.800000
1553086221.485000	52.500000
1553086221.565000	69.800000
1553086221.645000	67.500000
1553086221.745000	37.100000
1553086221.825000	12.100000
1553086221.905000	3.400000
1553086222.006000	1.300000
1553086222.086000	1.000000
1553086222.186000	0.900000
1553086222.266000	1.000000
1553086222.346000	1.000000
1553086222.446000	1.200000
1553086222.466000		TRIG
1553086222.526000	1.300000
1553086222.626000	1.400000
1553086222.706000	1.200000
1553086222.786000	2.100000
1553086222.886000	10.300000
1553086222.966000	30.500000
1553086223.046000	53.500000
1553086223.146000	69.500000
1553086223.226000	64.800000
1553086223.326000	34.500000
1553086223.406000	11.000000
1553086223.486000	3.000000
1553086223.586000	1.400000
1553086223.666000	1.100000
1553086223.746000	0.900000
1553086223.846000	1.000000
1553086223.926000	1.300000
1553086224.046000	1.200000
1553086224.066000		TRIG
1553086224.106000	1.200000
1553086224.186000	1.200000
1553086224.286000	1.100000
1553086224.366000	2.300000
1553086224.466000	10.900000
1553086224.546000	32.300000
1553086224.626000	58.600000
1553086224.726000	76.700000
1553086224.806000	68.700000
1553086224.886000	34.000000
1553086224.986000	10.400000
1553086225.066000	2.700000
1553086225.146000	1.200000
1553086225.246000	1.100000
1553086225.326000	1.000000
1553086225.426000	1.100000
1553086225.506000	1.100000
1553086225.606000	1.200000
1553086225.626000		TRIG
1553086225.686000	1.400000
1553086225.766000	1.200000
1553086225.866000	1.200000
1553086225.946000	3.100000
1553086226.026000	11.800000
1553086226.126000	31.200000
1553086226.206000	53.400000
1553086226.286000	68.600000
1553086226.386000	61.100000
1553086226.466000	30.900000
1553086226.566000	9.600000
1553086226.646000	2.600000
1553086226.726000	1.300000
1553086226.826000	0.900000
1553086226.906000	1.100000
1553086226.986000	1.200000
1553086227.086000	1.000000
1553086227.186000	1.000000
1553086227.206000		TRIG
1553086227.266000	1.100000
1553086227.346000	1.100000
1553086227.426000	1.100000
1553086227.526000	3.100000
1553086227.606000	14.000000
1553086227.706000	38.200000
1553086227.786000	63.600000
1553086227.866000	77.500000
1553086227.966000	61.400000
1553086228.046000	26.300000
1553086228.126000	7.400000
1553086228.226000	2.100000
1553086228.306000	1.100000
1553086228.406000	0.900000
1553086228.486000	0.900000
1553086228.566000	0.900000
1553086228.666000	0.900000
1553086228.746000	1.000000
1553086228.766000		TRIG
1553086228.826000	1.000000
1553086228.926000	1.200000
1553086229.006000	1.500000
1553086229.106000	3.500000
1553086229.186000	15.100000
1553086229.266000	39.100000
1553086229.366000	63.000000
1553086229.446000	76.200000
1553086229.526000	59.400000
1553086229.626000	25.200000
1553086229.706000	7.200000
1553086229.806000	2.000000
1553086229.886000	1.300000
1553086229.966000	1.400000
1553086230.066000	1.400000
1553086230.146000	1.200000
1553086230.226000	1.100000
1553086230.326000	1.100000
1553086230.345000		TRIG
1553086230.405000	1.200000
1553086230.505000	1.200000
1553086230.585000	1.200000
1553086230.665000	3.800000
1553086230.765000	17.000000
1553086230.845000	43.800000
1553086230.945000	69.700000
1553086231.025000	80.100000
1553086231.105000	57.900000
1553086231.205000	22.900000
1553086231.285000	6.400000
1553086231.365000	1.800000
1553086231.465000	1.100000
1553086231.545000	1.000000
1553086231.645000	0.900000
1553086231.725000	0.800000
1553086231.805000	0.700000
1553086231.905000		TRIG
1553086231.925000	1.000000
1553086231.985000	1.400000
1553086232.065000	1.200000
1553086232.165000	1.200000
1553086232.245000	4.200000
1553086232.345000	17.500000
1553086232.425000	41.600000
1553086232.505000	64.100000
1553086232.605000	75.500000
1553086232.685000	56.200000
1553086232.785000	22.600000
1553086232.865000	6.100000
1553086232.945000	2.100000
1553086233.045000	1.500000
1553086233.125000	1.200000
1553086233.205000	1.200000
1553086233.305000	1.200000
1553086233.385000	1.200000
1553086233.485000		TRIG
1553086233.505000	1.300000
1553086233.565000	1.400000
1553086233.645000	1.200000
1553086233.745000	1.300000
1553086233.825000	4.500000
1553086233.905000	19.400000
1553086234.005000	46.600000
1553086234.085000	70.000000
1553086234.185000	75.800000
1553086234.265000	50.300000
1553086234.345000	18.800000
1553086234.445000	5.200000
1553086234.525000	1.700000
1553086234.605000	1.200000
1553086234.705000	0.900000
1553086234.785000	0.800000
1553086234.885000	1.000000
1553086234.965000	1.200000
1553086235.045000		TRIG
1553086235.065000	1.200000
1553086235.145000	1.200000
1553086235.225000	1.100000
1553086235.305000	1.300000
1553086235.405000	5.300000
1553086235.485000	20.800000
1553086235.585000	44.600000
1553086235.665000	64.500000
1553086235.745000	73.200000
1553086235.845000	52.500000
1553086235.925000	20.700000
1553086236.025000	5.700000
1553086236.105000	1.700000
1553086236.185000	1.200000
1553086236.285000	1.100000
1553086236.365000	1.100000
1553086236.445000	1.200000
1553086236.545000	1.300000
1553086236.625000		TRIG
1553086236.645000	1.500000
1553086236.725000	1.500000
1553086236.805000	1.300000
1553086236.885000	1.700000
1553086236.985000	6.800000
1553086237.065000	23.200000
1553086237.145000	46.900000
1553086237.245000	66.900000
1553086237.325000	72.400000
1553086237.425000	47.300000
1553086237.505000	17.300000
1553086237.585000	4.700000
1553086237.685000	1.600000
1553086237.765000	1.100000
1553086237.845000	0.900000
1553086237.945000	1.300000
1553086238.025000	1.300000
1553086238.125000	1.100000
1553086238.205000		TRIG
1553086238.225000	1.200000
1553086238.285000	1.200000
1553086238.385000	1.100000
1553086238.465000	1.700000
1553086238.545000	7.000000
1553086238.645000	25.200000
1553086238.725000	52.800000
1553086238.825000	74.600000
1553086238.905000	76.300000
1553086238.985000	45.000000
1553086239.085000	15.000000
1553086239.165000	4.000000
1553086239.265000	1.500000
1553086239.345000	1.200000
1553086239.425000	1.100000
1553086239.526000	1.200000
1553086239.606000	1.100000
1553086239.686000	1.200000
1553086239.746000		TRIG
1553086239.786000	1.300000
1553086239.866000	1.400000
1553086239.966000	1.700000
1553086240.046000	2.200000
1553086240.126000	8.200000
1553086240.226000	28.400000
1553086240.306000	57.000000
1553086240.386000	78.700000
1553086240.486000	77.800000
1553086240.566000	43.500000
1553086240.666000	14.100000
1553086240.746000	3.600000
1553086240.826000	1.300000
1553086240.926000	1.400000
1553086241.006000	1.100000
1553086241.086000	1.000000
1553086241.186000	0.900000
1553086241.266000	1.000000
1553086241.306000		TRIG
1553086241.366000	1.200000
1553086241.446000	1.200000
1553086241.526000	1.100000
1553086241.626000	1.800000
1553086241.706000	8.700000
1553086241.806000	29.000000
1553086241.886000	55.700000
1553086241.966000	75.300000
1553086242.066000	71.900000
1553086242.146000	38.900000
1553086242.226000	12.600000
1553086242.326000	3.400000
1553086242.406000	1.500000
1553086242.506000	1.300000
1553086242.586000	1.100000
1553086242.666000	1.200000
1553086242.766000	1.000000
1553086242.846000	1.300000
1553086242.886000		TRIG
1553086242.926000	1.700000
1553086243.026000	1.600000
1553086243.106000	1.400000
1553086243.206000	2.200000
1553086243.286000	9.800000
1553086243.366000	32.100000
1553086243.466000	59.400000
1553086243.546000	75.600000
1553086243.626000	66.700000
1553086243.726000	33.400000
1553086243.806000	10.600000
1553086243.906000	3.200000
1553086243.986000	1.500000
1553086244.066000	1.100000
1553086244.166000	1.000000
1553086244.246000	1.000000
1553086244.326000	1.000000
1553086244.426000	1.100000
1553086244.446000		TRIG
1553086244.506000	1.200000
1553086244.606000	1.200000
1553086244.686000	1.000000
1553086244.766000	2.300000
1553086244.866000	10.600000
1553086244.946000	32.800000
1553086245.046000	61.300000
1553086245.126000	80.100000
1553086245.206000	70.200000
1553086245.306000	33.700000
1553086245.386000	10.300000
1553086245.466000	2.700000
1553086245.566000	1.300000
1553086245.646000	1.000000
1553086245.746000	1.100000
1553086245.826000	1.300000
1553086245.906000	1.200000
1553086246.026000	1.200000
1553086246.046000		TRIG
1553086246.086000	1.300000
1553086246.166000	1.400000
1553086246.266000	1.400000
1553086246.346000	3.000000
1553086246.446000	12.700000
1553086246.526000	36.900000
1553086246.606000	64.400000
1553086246.706000	81.000000
1553086246.786000	66.800000
1553086246.886000	29.700000
1553086246.966000	8.800000
1553086247.046000	2.500000
1553086247.146000	1.400000
1553086247.226000	1.200000
1553086247.306000	1.100000
1553086247.406000	1.100000
1553086247.486000	1.100000
1553086247.586000	1.000000
1553086247.606000		TRIG
1553086247.666000	1.300000
1553086247.746000	1.500000
1553086247.845000	1.400000
1553086247.925000	3.100000
1553086248.005000	13.500000
1553086248.105000	38.500000
1553086248.185000	65.700000
1553086248.285000	81.600000
1553086248.365000	66.500000
1553086248.445000	29.200000
1553086248.545000	8.400000
1553086248.625000	2.300000
1553086248.705000	1.400000
1553086248.805000	1.200000
1553086248.885000	1.000000
1553086248.985000	1.000000
1553086249.065000	1.100000
1553086249.165000	1.300000
1553086249.185000		TRIG
1553086249.245000	1.500000
1553086249.325000	1.400000
1553086249.405000	1.400000
1553086249.505000	3.400000
1553086249.585000	15.000000
1553086249.685000	41.900000
1553086249.765000	69.500000
1553086249.845000	84.400000
1553086249.945000	67.100000
1553086250.025000	28.300000
1553086250.125000	8.200000
1553086250.205000	2.300000
1553086250.285000	1.400000
1553086250.385000	1.200000
1553086250.465000	1.000000
1553086250.545000	1.000000
1553086250.645000	1.300000
1553086250.725000	1.500000
1553086250.745000		TRIG
1553086250.825000	1.400000
1553086250.905000	1.300000
1553086250.985000	1.200000
1553086251.085000	3.700000
1553086251.165000	15.800000
1553086251.265000	41.200000
1553086251.345000	67.200000
1553086251.425000	80.000000
1553086251.525000	61.300000
1553086251.605000	25.500000
1553086251.685000	7.400000
1553086251.785000	2.100000
1553086251.865000	1.200000
1553086251.945000	1.100000
1553086252.045000	1.100000
1553086252.125000	1.200000
1553086252.225000	1.200000
1553086252.305000	1.400000
1553086252.325000		TRIG
1553086252.385000	1.500000
1553086252.485000	1.400000
1553086252.565000	1.300000
1553086252.665000	4.400000
1553086252.745000	17.300000
1553086252.825000	41.200000
1553086252.925000	63.300000
1553086253.005000	75.600000
1553086253.085000	59.000000
1553086253.185000	25.000000
1553086253.265000	7.100000
1553086253.365000	2.000000
1553086253.445000	1.300000
1553086253.525000	1.000000
1553086253.625000	1.000000
1553086253.705000	1.300000
1553086253.785000	1.300000
1553086253.885000		TRIG
1553086253.905000	1.200000
1553086253.965000	1.300000
1553086254.065000	1.200000
1553086254.145000	1.300000
1553086254.225000	4.800000
1553086254.325000	19.400000
1553086254.405000	44.700000
1553086254.505000	68.200000
1553086254.585000	78.400000
1553086254.665000	56.100000
1553086254.765000	21.800000
1553086254.845000	5.900000
1553086254.925000	1.700000
1553086255.025000	1.300000
1553086255.105000	1.100000
1553086255.185000	1.200000
1553086255.285000	1.200000
1553086255.365000	1.200000
1553086255.465000		TRIG
1553086255.485000	1.400000
1553086255.545000	1.400000
1553086255.625000	1.400000
1553086255.725000	2.000000
1553086255.805000	5.800000
1553086255.905000	20.600000
1553086255.985000	46.600000
1553086256.065000	72.400000
1553086256.165000	82.700000
1553086256.245000	56.000000
1553086256.325000	20.000000
1553086256.425000	5.200000
1553086256.505000	1.500000
1553086256.605000	1.100000
1553086256.685000	1.300000
1553086256.765000	1.200000
1553086256.865000	1.000000
1553086256.946000	1.000000
1553086257.026000		TRIG
1553086257.046000	1.100000
1553086257.126000	1.200000
1553086257.206000	1.100000
1553086257.306000	1.400000
1553086257.386000	5.600000
1553086257.466000	21.400000
1553086257.566000	47.900000
1553086257.646000	73.300000
1553086257.746000	80.900000
1553086257.826000	52.100000
1553086257.906000	18.300000
1553086258.006000	4.800000
1553086258.086000	1.500000
1553086258.166000	1.100000
1553086258.266000	1.000000
1553086258.346000	1.000000
1553086258.446000	0.900000
1553086258.526000	0.900000
1553086258.606000		TRIG
1553086258.626000	1.100000
1553086258.706000	1.500000
1553086258.786000	1.400000
1553086258.866000	1.800000
1553086258.966000	7.100000
1553086259.046000	25.100000
1553086259.146000	53.400000
1553086259.226000	78.400000
1553086259.306000	79.700000
1553086259.406000	45.600000
1553086259.486000	14.700000
1553086259.566000	3.800000
1553086259.666000	1.800000
1553086259.746000	1.600000
1553086259.846000	1.200000
1553086259.926000	1.100000
1553086260.006000	1.000000
1553086260.106000	1.100000
1553086260.146000		TRIG
1553086260.186000	1.300000
1553086260.266000	1.300000
1553086260.366000	1.100000
1553086260.446000	1.800000
1553086260.546000	8.000000
1553086260.626000	28.600000
1553086260.706000	57.700000
1553086260.806000	77.800000
1553086260.886000	73.700000
1553086260.986000	39.800000
1553086261.066000	12.800000
1553086261.146000	3.400000
1553086261.246000	1.600000
1553086261.326000	1.400000
1553086261.406000	1.100000
1553086261.506000	1.000000
1553086261.586000	0.800000
1553086261.686000	1.100000
1553086261.726000		TRIG
1553086261.766000	1.500000
1553086261.846000	1.300000
1553086261.946000	1.100000
1553086262.026000	1.800000
1553086262.106000	8.400000
1553086262.206000	27.700000
1553086262.286000	54.900000
1553086262.386000	78.800000
1553086262.466000	79.200000
1553086262.546000	43.600000
1553086262.646000	13.200000
1553086262.726000	3.700000
1553086262.806000	1.600000
1553086262.906000	1.400000
1553086262.986000	1.200000
1553086263.086000	1.300000
1553086263.166000	1.200000
1553086263.246000	1.300000
1553086263.286000		TRIG
1553086263.346000	1.400000
1553086263.426000	1.300000
1553086263.506000	1.200000
1553086263.606000	1.900000
1553086263.686000	9.200000
1553086263.786000	28.500000
1553086263.866000	54.500000
1553086263.946000	75.000000
1553086264.046000	71.200000
1553086264.126000	37.700000
1553086264.226000	11.700000
1553086264.306000	3.100000
1553086264.386000	1.300000
1553086264.486000	1.100000
1553086264.566000	0.900000
1553086264.646000	0.900000
1553086264.746000	1.200000
1553086264.826000	1.300000
1553086264.866000		TRIG
1553086264.926000	1.200000
1553086265.006000	1.100000
1553086265.086000	1.000000
1553086265.186000	2.200000
1553086265.266000	10.400000
1553086265.365000	32.000000
1553086265.445000	59.000000
1553086265.525000	77.900000
1553086265.625000	70.700000
1553086265.705000	35.400000
1553086265.785000	10.700000
1553086265.885000	2.900000
1553086265.965000	1.400000
1553086266.065000	1.300000
1553086266.145000	1.200000
1553086266.225000	1.200000
1553086266.325000	1.200000
1553086266.425000	1.400000
1553086266.445000		TRIG
1553086266.485000	1.500000
1553086266.585000	1.300000
1553086266.665000	1.400000
1553086266.765000	3.300000
1553086266.845000	12.200000
1553086266.925000	34.700000
1553086267.025000	61.000000
1553086267.105000	78.200000
1553086267.185000	69.300000
1553086267.285000	33.500000
1553086267.365000	9.800000
1553086267.465000	2.600000
1553086267.545000	1.200000
1553086267.625000	1.200000
1553086267.725000	1.300000
1553086267.805000	1.100000
1553086267.885000	1.000000
1553086268.005000	1.100000
1553086268.025000		TRIG
1553086268.065000	1.200000
1553086268.165000	1.100000
1553086268.245000	1.100000
1553086268.325000	2.700000
1553086268.425000	12.900000
1553086268.505000	37.400000
1553086268.605000	64.200000
1553086268.685000	80.000000
1553086268.765000	66.800000
1553086268.865000	30.100000
1553086268.945000	8.700000
1553086269.025000	2.400000
1553086269.125000	1.400000
1553086269.205000	1.300000
1553086269.305000	1.200000
1553086269.385000	1.200000
1553086269.465000	1.100000
1553086269.565000	1.400000
1553086269.585000		TRIG
1553086269.645000	1.700000
1553086269.725000	1.500000
1553086269.825000	1.400000
1553086269.905000	3.300000
1553086270.005000	14.000000
1553086270.085000	36.400000
1553086270.165000	60.100000
1553086270.265000	74.800000
1553086270.345000	62.500000
1553086270.445000	28.400000
1553086270.525000	8.400000
1553086270.605000	2.500000
1553086270.705000	1.300000
1553086270.785000	1.100000
1553086270.865000	1.000000
1553086270.965000	1.000000
1553086271.045000	1.000000
1553086271.145000	1.200000
1553086271.165000		TRIG
1553086271.225000	1.200000
1553086271.305000	1.000000
1553086271.405000	1.000000
1553086271.485000	3.800000
1553086271.565000	15.500000
1553086271.665000	38.100000
1553086271.745000	61.600000
1553086271.845000	75.200000
1553086271.925000	59.000000
1553086272.005000	24.700000
1553086272.105000	6.700000
1553086272.185000	1.800000
1553086272.265000	1.200000
1553086272.365000	0.900000
1553086272.445000	1.100000
1553086272.545000	1.300000
1553086272.625000	1.200000
1553086272.725000	1.300000
1553086272.745000		TRIG
1553086272.805000	1.300000
1553086272.885000	1.200000
1553086272.965000	1.400000
1553086273.065000	4.400000
1553086273.145000	17.700000
1553086273.245000	44.500000
1553086273.325000	70.000000
1553086273.405000	79.900000
1553086273.505000	56.800000
1553086273.585000	21.600000
1553086273.665000	5.900000
1553086273.765000	2.000000
1553086273.845000	1.500000
1553086273.945000	1.200000
1553086274.025000	1.200000
1553086274.105000	1.100000
1553086274.205000	1.100000
1553086274.285000		TRIG
1553086274.305000	1.200000
1553086274.365000	1.100000
1553086274.466000	1.300000
1553086274.546000	1.600000
1553086274.646000	4.700000
1553086274.726000	18.800000
1553086274.806000	45.600000
1553086274.906000	71.400000
1553086274.986000	81.600000
1553086275.086000	56.900000
1553086275.166000	21.000000
1553086275.246000	5.500000
1553086275.346000	1.500000
1553086275.426000	1.300000
1553086275.506000	1.200000
1553086275.606000	1.000000
1553086275.686000	1.000000
1553086275.786000	1.100000
1553086275.866000		TRIG
1553086275.886000	1.300000
1553086275.946000	1.300000
1553086276.046000	1.200000
1553086276.126000	1.500000
1553086276.206000	5.100000
1553086276.306000	20.700000
1553086276.386000	49.500000
1553086276.486000	73.400000
1553086276.566000	77.700000
1553086276.646000	49.700000
1553086276.746000	17.700000
1553086276.826000	4.900000
1553086276.906000	1.700000
1553086277.006000	1.300000
1553086277.086000	1.100000
1553086277.186000	1.100000
1553086277.266000	0.900000
1553086277.346000	1.200000
1553086277.446000		TRIG
1553086277.466000	1.500000
1553086277.526000	1.300000
1553086277.626000	1.000000
1553086277.706000	1.300000
1553086277.786000	5.600000
1553086277.886000	22.000000
1553086277.966000	47.700000
1553086278.046000	68.100000
1553086278.146000	73.300000
1553086278.226000	48.100000
1553086278.326000	17.700000
1553086278.406000	4.900000
1553086278.486000	1.500000
1553086278.586000	1.100000
1553086278.666000	1.000000
1553086278.746000	1.000000
1553086278.846000	1.000000
1553086278.926000	1.000000
1553086279.026000		TRIG
1553086279.046000	1.200000
1553086279.106000	1.100000
1553086279.186000	0.800000
1553086279.286000	1.600000
1553086279.366000	6.900000
1553086279.466000	23.900000
1553086279.546000	50.700000
1553086279.626000	72.600000
1553086279.726000	72.900000
1553086279.806000	42.000000
1553086279.886000	13.900000
1553086279.986000	3.900000
1553086280.066000	1.700000
1553086280.146000	1.300000
1553086280.246000	1.300000
1553086280.326000	1.600000
1553086280.426000	1.400000
1553086280.506000	1.400000
1553086280.586000		TRIG
1553086280.606000	1.500000
1553086280.686000	1.400000
1553086280.766000	1.200000
1553086280.866000	1.900000
1553086280.946000	7.400000
1553086281.026000	25.500000
1553086281.126000	53.500000
1553086281.206000	78.100000
1553086281.286000	81.300000
1553086281.386000	46.800000
1553086281.466000	14.700000
1553086281.566000	3.700000
1553086281.646000	1.300000
1553086281.726000	1.200000
1553086281.826000	1.000000
1553086281.906000	1.000000
1553086281.986000	0.900000
1553086282.086000	0.900000
1553086282.126000		TRIG
1553086282.166000	1.000000
1553086282.266000	1.200000
1553086282.346000	1.200000
1553086282.426000	1.800000
1553086282.526000	8.200000
1553086282.606000	27.800000
1553086282.706000	54.200000
1553086282.785000	74.700000
1553086282.865000	75.300000
1553086282.965000	42.800000
1553086283.045000	13.800000
1553086283.125000	3.500000
1553086283.225000	1.400000
1553086283.305000	1.600000
1553086283.405000	1.400000
1553086283.485000	1.300000
1553086283.565000	1.200000
1553086283.665000	1.300000
1553086283.705000		TRIG
1553086283.745000	1.400000
1553086283.825000	1.400000
1553086283.925000	1.300000
1553086284.005000	2.200000
1553086284.105000	9.500000
1553086284.185000	30.000000
1553086284.265000	55.500000
1553086284.365000	75.000000
1553086284.445000	73.300000
1553086284.545000	40.200000
1553086284.625000	12.600000
1553086284.705000	3.100000
1553086284.805000	1.300000
1553086284.885000	1.100000
1553086284.965000	1.000000
1553086285.065000	0.900000
1553086285.145000	0.900000
1553086285.245000	0.800000
1553086285.265000		TRIG
1553086285.325000	1.200000
1553086285.405000	1.200000
1553086285.505000	1.000000
1553086285.585000	2.100000
1553086285.665000	10.100000
1553086285.765000	32.300000
1553086285.845000	61.900000
1553086285.945000	83.800000
1553086286.025000	77.800000
1553086286.105000	38.300000
1553086286.205000	11.000000
1553086286.285000	2.800000
1553086286.365000	1.700000
1553086286.465000	1.500000
1553086286.545000	1.200000
1553086286.645000	1.200000
1553086286.725000	1.100000
1553086286.845000	1.300000
1553086286.865000		TRIG
1553086286.905000	1.400000
1553086286.985000	1.300000
1553086287.065000	1.300000
1553086287.165000	2.700000
1553086287.245000	11.800000
1553086287.345000	36.800000
1553086287.425000	65.100000
1553086287.505000	82.500000
1553086287.605000	70.700000
1553086287.685000	32.100000
1553086287.785000	9.200000
1553086287.865000	2.500000
1553086287.945000	1.300000
1553086288.045000	1.100000
1553086288.125000	1.000000
1553086288.205000	0.800000
1553086288.305000	1.000000
1553086288.405000	1.300000
1553086288.425000		TRIG
1553086288.485000	1.200000
1553086288.565000	1.000000
1553086288.645000	0.900000
1553086288.745000	2.600000
1553086288.825000	12.900000
1553086288.905000	37.600000
1553086289.005000	62.400000
1553086289.085000	77.300000
1553086289.185000	67.100000
1553086289.265000	31.700000
1553086289.345000	9.500000
1553086289.445000	2.600000
1553086289.525000	1.400000
1553086289.605000	1.300000
1553086289.705000	1.200000
1553086289.785000	1.200000
1553086289.885000	1.200000
1553086289.985000	1.400000
1553086290.005000		TRIG
1553086290.045000	1.400000
1553086290.145000	1.300000
1553086290.225000	1.300000
1553086290.305000	3.400000
1553086290.405000	13.700000
1553086290.485000	37.400000
