# Supplementary material for: Dynamic MRI of plantar flexion: A comprehensive repeatability study of electrical stimulation-gated muscle contraction standardized on evoked force
Source: PLoS One. 2020 Nov 5;15(11):e0241832. doi: 10.1371/journal.pone.0241832 (PMC7644050; doi:10.1371/journal.pone.0241832)
Supplement: S1 File — (ZIP) [file pone.0241832.s001.zip › Force/S6_Dfor.txt]

time	force	other
1553690551.938000	73.700000
1553690552.018000	43.400000
1553690552.098000	10.300000
1553690552.198000	1.300000
1553690552.278000	1.000000
1553690552.358000	1.900000
1553690552.458000	1.800000
1553690552.538000	2.000000
1553690552.638000	1.800000
1553690552.718000	2.100000
1553690552.798000		TRIG
1553690552.818000	2.400000
1553690552.898000	2.300000
1553690552.977000	2.200000
1553690553.077000	2.300000
1553690553.157000	4.400000
1553690553.237000	18.700000
1553690553.337000	47.100000
1553690553.417000	71.400000
1553690553.497000	75.700000
1553690553.597000	42.700000
1553690553.677000	9.800000
1553690553.777000	1.300000
1553690553.857000	0.800000
1553690553.937000	1.800000
1553690554.037000	1.900000
1553690554.117000	2.300000
1553690554.197000	2.300000
1553690554.297000	2.300000
1553690554.337000		TRIG
1553690554.377000	2.400000
1553690554.477000	2.200000
1553690554.557000	2.000000
1553690554.637000	3.200000
1553690554.737000	6.000000
1553690554.817000	22.200000
1553690554.917000	50.300000
1553690554.997000	70.900000
1553690555.077000	70.900000
1553690555.177000	36.500000
1553690555.257000	8.200000
1553690555.337000	1.100000
1553690555.437000	1.000000
1553690555.517000	2.000000
1553690555.617000	2.200000
1553690555.697000	2.300000
1553690555.777000	2.100000
1553690555.877000	2.100000
1553690555.917000		TRIG
1553690555.957000	2.100000
1553690556.037000	2.200000
1553690556.137000	2.300000
1553690556.217000	2.400000
1553690556.317000	5.500000
1553690556.397000	22.600000
1553690556.477000	52.400000
1553690556.577000	75.600000
1553690556.657000	76.000000
1553690556.737000	38.400000
1553690556.837000	7.800000
1553690556.917000	0.400000
1553690557.017000	0.800000
1553690557.097000	1.900000
1553690557.177000	1.700000
1553690557.277000	2.100000
1553690557.357000	1.700000
1553690557.437000	2.000000
1553690557.477000		TRIG
1553690557.537000	2.500000
1553690557.617000	2.400000
1553690557.717000	2.300000
1553690557.797000	2.400000
1553690557.877000	6.100000
1553690557.977000	24.300000
1553690558.057000	52.900000
1553690558.157000	73.300000
1553690558.237000	69.700000
1553690558.317000	31.800000
1553690558.417000	5.900000
1553690558.497000	0.300000
1553690558.577000	0.700000
1553690558.677000	1.600000
1553690558.757000	1.500000
1553690558.857000	1.800000
1553690558.937000	1.700000
1553690559.017000	1.800000
1553690559.057000		TRIG
1553690559.117000	2.000000
1553690559.197000	2.000000
1553690559.277000	1.800000
1553690559.377000	2.400000
1553690559.457000	7.000000
1553690559.557000	26.600000
1553690559.637000	55.700000
1553690559.717000	75.800000
1553690559.817000	69.100000
1553690559.897000	28.900000
1553690559.977000	4.600000
1553690560.077000	-0.300000
1553690560.157000	0.900000
1553690560.257000	1.500000
1553690560.337000	1.600000
1553690560.417000	2.300000
1553690560.517000	1.900000
1553690560.617000	1.900000
1553690560.637000		TRIG
1553690560.677000	2.100000
1553690560.777000	2.200000
1553690560.857000	2.300000
1553690560.957000	2.500000
1553690561.037000	7.700000
1553690561.117000	29.100000
1553690561.217000	58.000000
1553690561.297000	76.200000
1553690561.397000	65.700000
1553690561.477000	25.300000
1553690561.557000	3.700000
1553690561.657000	-0.200000
1553690561.737000	1.000000
1553690561.817000	1.500000
1553690561.917000	1.400000
1553690561.997000	1.700000
1553690562.097000	1.600000
1553690562.197000	1.400000
1553690562.217000		TRIG
1553690562.257000	1.800000
1553690562.357000	2.100000
1553690562.437000	2.100000
1553690562.517000	2.300000
1553690562.617000	8.000000
1553690562.697000	30.400000
1553690562.797000	59.100000
1553690562.877000	74.600000
1553690562.957000	59.600000
1553690563.058000	20.800000
1553690563.138000	2.500000
1553690563.238000	-0.500000
1553690563.318000	1.400000
1553690563.398000	1.600000
1553690563.498000	1.400000
1553690563.578000	1.700000
1553690563.658000	1.600000
1553690563.758000	1.900000
1553690563.778000		TRIG
1553690563.838000	2.000000
1553690563.918000	2.100000
1553690564.018000	2.100000
1553690564.098000	2.400000
1553690564.198000	9.000000
1553690564.278000	32.700000
1553690564.358000	61.700000
1553690564.458000	78.000000
1553690564.538000	63.000000
1553690564.638000	22.000000
1553690564.718000	2.900000
1553690564.798000	-0.400000
1553690564.898000	1.000000
1553690564.978000	1.400000
1553690565.058000	1.300000
1553690565.158000	1.500000
1553690565.238000	1.800000
1553690565.338000	1.900000
1553690565.358000		TRIG
1553690565.418000	1.800000
1553690565.498000	1.900000
1553690565.598000	1.800000
1553690565.678000	2.400000
1553690565.758000	9.700000
1553690565.858000	33.400000
1553690565.938000	61.200000
1553690566.038000	75.100000
1553690566.118000	57.100000
1553690566.198000	18.600000
1553690566.298000	2.300000
1553690566.378000	-0.500000
1553690566.458000	1.100000
1553690566.558000	1.400000
1553690566.638000	1.500000
1553690566.738000	1.700000
1553690566.818000	1.600000
1553690566.918000	1.800000
1553690566.938000		TRIG
1553690566.998000	1.800000
1553690567.078000	1.800000
1553690567.158000	2.200000
1553690567.258000	3.000000
1553690567.338000	10.600000
1553690567.438000	34.300000
1553690567.518000	61.500000
1553690567.598000	74.400000
1553690567.698000	54.800000
1553690567.778000	16.800000
1553690567.878000	1.800000
1553690567.958000	-0.500000
1553690568.038000	1.100000
1553690568.138000	1.800000
1553690568.218000	1.700000
1553690568.298000	1.800000
1553690568.398000	1.700000
1553690568.478000		TRIG
1553690568.498000	1.800000
1553690568.578000	2.000000
1553690568.658000	2.200000
1553690568.738000	2.300000
1553690568.838000	3.100000
1553690568.918000	12.400000
1553690569.018000	38.400000
1553690569.098000	65.200000
1553690569.178000	75.000000
1553690569.278000	50.400000
1553690569.358000	13.700000
1553690569.438000	1.100000
1553690569.538000	-0.200000
1553690569.618000	1.100000
1553690569.698000	1.200000
1553690569.798000	1.200000
1553690569.878000	1.400000
1553690569.978000	1.700000
1553690570.058000		TRIG
1553690570.078000	1.700000
1553690570.138000	1.700000
1553690570.238000	1.700000
1553690570.318000	1.700000
1553690570.418000	2.800000
1553690570.497000	13.200000
1553690570.577000	39.700000
1553690570.677000	66.800000
1553690570.757000	76.400000
1553690570.857000	49.300000
1553690570.937000	12.900000
1553690571.017000	1.200000
1553690571.117000	-0.300000
1553690571.197000	1.100000
1553690571.277000	1.200000
1553690571.377000	1.400000
1553690571.457000	1.500000
1553690571.537000	1.400000
1553690571.637000		TRIG
1553690571.657000	1.600000
1553690571.717000	1.700000
1553690571.817000	1.700000
1553690571.897000	1.600000
1553690571.977000	3.600000
1553690572.077000	16.100000
1553690572.157000	44.400000
1553690572.257000	70.200000
1553690572.337000	77.700000
1553690572.417000	47.800000
1553690572.517000	11.600000
1553690572.597000	0.800000
1553690572.677000	-0.100000
1553690572.777000	1.400000
1553690572.857000	1.100000
1553690572.957000	1.500000
1553690573.037000	2.000000
1553690573.117000	1.800000
1553690573.217000		TRIG
1553690573.237000	1.800000
1553690573.297000	1.800000
1553690573.377000	1.800000
1553690573.477000	1.800000
1553690573.557000	3.600000
1553690573.657000	16.900000
1553690573.737000	45.600000
1553690573.817000	70.800000
1553690573.917000	75.900000
1553690573.997000	44.500000
1553690574.097000	10.200000
1553690574.177000	0.300000
1553690574.257000	-0.100000
1553690574.357000	1.300000
1553690574.437000	1.100000
1553690574.517000	1.400000
1553690574.617000	1.400000
1553690574.697000	1.400000
1553690574.777000		TRIG
1553690574.797000	1.500000
1553690574.877000	1.500000
1553690574.957000	2.000000
1553690575.057000	2.000000
1553690575.137000	4.000000
1553690575.217000	18.600000
1553690575.317000	47.900000
1553690575.397000	72.800000
1553690575.497000	77.400000
1553690575.577000	43.600000
1553690575.657000	9.600000
1553690575.757000	0.400000
1553690575.837000	-0.100000
1553690575.917000	1.700000
1553690576.017000	1.600000
1553690576.097000	1.600000
1553690576.197000	1.600000
1553690576.277000	1.600000
1553690576.317000		TRIG
1553690576.357000	1.800000
1553690576.457000	1.800000
1553690576.537000	1.800000
1553690576.617000	1.900000
1553690576.717000	4.700000
1553690576.797000	21.000000
1553690576.897000	50.400000
1553690576.977000	72.500000
1553690577.057000	71.900000
1553690577.157000	36.600000
1553690577.237000	7.200000
1553690577.337000	-0.000000
1553690577.417000	0.200000
1553690577.497000	1.300000
1553690577.597000	1.100000
1553690577.677000	1.400000
1553690577.757000	1.100000
1553690577.857000	1.200000
1553690577.897000		TRIG
1553690577.937000	1.700000
1553690578.037000	1.700000
1553690578.117000	1.600000
1553690578.197000	1.800000
1553690578.297000	5.300000
1553690578.377000	23.200000
1553690578.457000	52.600000
1553690578.557000	75.300000
1553690578.637000	73.800000
1553690578.737000	35.500000
1553690578.817000	6.500000
1553690578.897000	-0.400000
1553690578.997000	0.700000
1553690579.077000	1.600000
1553690579.157000	1.200000
1553690579.257000	1.600000
1553690579.337000	1.500000
1553690579.437000	1.500000
1553690579.457000		TRIG
1553690579.517000	1.600000
1553690579.597000	1.600000
1553690579.697000	1.600000
1553690579.777000	1.800000
1553690579.857000	5.700000
1553690579.957000	25.500000
1553690580.037000	56.200000
1553690580.137000	77.200000
1553690580.217000	72.300000
1553690580.297000	32.400000
1553690580.397000	5.700000
1553690580.478000	-0.100000
1553690580.558000	0.600000
1553690580.658000	1.400000
1553690580.738000	1.100000
1553690580.838000	1.400000
1553690580.918000	1.000000
1553690581.038000	1.400000
1553690581.058000		TRIG
1553690581.098000	1.800000
1553690581.178000	1.700000
1553690581.278000	1.700000
1553690581.358000	1.900000
1553690581.438000	6.600000
1553690581.538000	27.300000
1553690581.618000	56.400000
1553690581.698000	75.700000
1553690581.798000	68.800000
1553690581.878000	29.500000
1553690581.978000	4.600000
1553690582.058000	-0.100000
1553690582.138000	0.900000
1553690582.238000	1.200000
1553690582.318000	1.200000
1553690582.398000	1.400000
1553690582.498000	1.300000
1553690582.598000	1.400000
1553690582.618000		TRIG
1553690582.678000	1.500000
1553690582.758000	1.500000
1553690582.838000	1.500000
1553690582.938000	1.600000
1553690583.018000	7.300000
1553690583.118000	28.800000
1553690583.198000	56.900000
1553690583.278000	73.800000
1553690583.378000	63.500000
1553690583.458000	25.100000
1553690583.538000	3.700000
1553690583.638000	-0.400000
1553690583.718000	0.600000
1553690583.818000	1.000000
1553690583.898000	1.000000
1553690583.978000	1.100000
1553690584.078000	1.300000
1553690584.178000	1.600000
1553690584.198000		TRIG
1553690584.238000	1.600000
1553690584.338000	1.600000
1553690584.418000	1.600000
1553690584.518000	2.100000
1553690584.598000	8.200000
1553690584.678000	30.500000
1553690584.778000	59.400000
1553690584.858000	77.700000
1553690584.938000	66.100000
1553690585.038000	25.500000
1553690585.118000	4.300000
1553690585.218000	-0.400000
1553690585.298000	0.600000
1553690585.378000	1.300000
1553690585.478000	1.200000
1553690585.558000	1.400000
1553690585.638000	1.300000
1553690585.738000	1.400000
1553690585.758000		TRIG
1553690585.818000	1.500000
1553690585.918000	1.400000
1553690585.998000	1.400000
1553690586.078000	2.300000
1553690586.178000	9.200000
1553690586.258000	33.000000
1553690586.358000	63.000000
1553690586.438000	79.700000
1553690586.518000	63.200000
1553690586.618000	21.400000
1553690586.698000	2.700000
1553690586.778000	-0.600000
1553690586.878000	0.800000
1553690586.958000	0.900000
1553690587.058000	1.100000
1553690587.138000	1.600000
1553690587.218000	1.300000
1553690587.318000	1.400000
1553690587.338000		TRIG
1553690587.398000	1.500000
1553690587.478000	1.600000
1553690587.578000	1.700000
1553690587.658000	2.300000
1553690587.758000	10.400000
1553690587.838000	35.800000
1553690587.917000	65.200000
1553690588.017000	79.600000
1553690588.097000	60.400000
1553690588.197000	19.300000
1553690588.277000	2.300000
1553690588.357000	-0.500000
1553690588.457000	1.000000
1553690588.537000	1.300000
1553690588.617000	1.400000
1553690588.717000	1.400000
1553690588.797000	1.200000
1553690588.897000	1.300000
1553690588.917000		TRIG
1553690588.977000	1.300000
1553690589.057000	1.700000
1553690589.157000	1.700000
1553690589.237000	2.400000
1553690589.317000	11.400000
1553690589.417000	37.300000
1553690589.497000	65.700000
1553690589.597000	79.100000
1553690589.677000	57.700000
1553690589.757000	17.600000
1553690589.857000	2.000000
1553690589.937000	-0.600000
1553690590.017000	1.000000
1553690590.117000	1.300000
1553690590.197000	1.200000
1553690590.297000	1.300000
1553690590.377000	1.200000
1553690590.457000		TRIG
1553690590.477000	1.400000
1553690590.557000	1.500000
1553690590.637000	1.600000
1553690590.717000	1.700000
1553690590.817000	2.700000
1553690590.897000	12.700000
1553690590.997000	39.200000
1553690591.077000	68.100000
1553690591.157000	80.100000
1553690591.257000	55.500000
1553690591.337000	16.000000
1553690591.437000	1.700000
1553690591.517000	-0.300000
1553690591.597000	1.100000
1553690591.697000	1.000000
1553690591.777000	1.100000
1553690591.857000	1.400000
1553690591.957000	1.000000
1553690592.037000		TRIG
1553690592.057000	1.300000
1553690592.137000	1.600000
1553690592.217000	1.600000
1553690592.297000	1.600000
1553690592.397000	2.700000
1553690592.477000	13.700000
1553690592.557000	41.500000
1553690592.657000	68.000000
1553690592.737000	75.200000
1553690592.837000	47.900000
1553690592.917000	12.400000
1553690592.997000	0.700000
1553690593.097000	-0.100000
1553690593.177000	1.100000
1553690593.257000	0.900000
1553690593.357000	1.200000
1553690593.437000	1.200000
1553690593.537000	1.200000
1553690593.617000		TRIG
1553690593.637000	1.400000
1553690593.697000	1.500000
1553690593.797000	1.600000
1553690593.877000	1.700000
1553690593.957000	3.000000
1553690594.057000	15.600000
1553690594.137000	43.700000
1553690594.237000	69.100000
1553690594.317000	75.300000
1553690594.397000	45.700000
1553690594.497000	11.400000
1553690594.577000	0.700000
1553690594.677000	-0.200000
1553690594.757000	1.000000
1553690594.837000	1.000000
1553690594.937000	1.000000
1553690595.017000	1.200000
1553690595.097000	1.500000
1553690595.197000		TRIG
1553690595.217000	1.500000
1553690595.277000	1.500000
1553690595.377000	1.500000
1553690595.457000	1.600000
1553690595.537000	3.300000
1553690595.637000	16.700000
1553690595.717000	45.700000
1553690595.817000	72.400000
1553690595.897000	78.200000
1553690595.977000	45.800000
1553690596.077000	10.900000
1553690596.157000	0.700000
1553690596.237000	-0.200000
1553690596.337000	1.100000
1553690596.417000	1.100000
1553690596.497000	1.400000
1553690596.597000	1.400000
1553690596.677000	1.400000
1553690596.737000		TRIG
1553690596.777000	1.600000
1553690596.857000	1.600000
1553690596.937000	1.500000
1553690597.037000	1.900000
1553690597.117000	4.400000
1553690597.217000	18.700000
1553690597.297000	47.200000
1553690597.377000	72.000000
1553690597.477000	75.900000
1553690597.557000	42.400000
1553690597.637000	9.600000
1553690597.737000	0.400000
1553690597.817000	-0.000000
1553690597.917000	0.900000
1553690597.998000	1.000000
1553690598.078000	1.500000
1553690598.178000	1.300000
1553690598.258000	1.200000
1553690598.298000		TRIG
1553690598.338000	1.300000
1553690598.438000	1.400000
1553690598.518000	1.500000
1553690598.618000	1.600000
1553690598.698000	4.300000
1553690598.778000	20.700000
1553690598.878000	50.300000
1553690598.958000	73.900000
1553690599.058000	74.600000
1553690599.138000	38.800000
1553690599.218000	8.000000
1553690599.318000	0.100000
1553690599.398000	0.300000
1553690599.478000	1.200000
1553690599.578000	1.200000
1553690599.658000	1.500000
1553690599.738000	1.400000
1553690599.838000	1.500000
1553690599.878000		TRIG
1553690599.918000	1.500000
1553690600.018000	1.500000
1553690600.098000	2.000000
1553690600.178000	2.100000
1553690600.278000	5.200000
1553690600.358000	23.200000
1553690600.458000	53.600000
1553690600.538000	76.600000
1553690600.618000	74.800000
1553690600.718000	36.600000
1553690600.798000	7.200000
1553690600.878000	-0.100000
1553690600.978000	0.000000
1553690601.058000	1.400000
1553690601.158000	1.200000
1553690601.238000	1.200000
1553690601.318000	1.200000
1553690601.418000	1.200000
1553690601.438000		TRIG
1553690601.498000	1.400000
1553690601.578000	1.500000
1553690601.678000	1.500000
1553690601.758000	1.700000
1553690601.858000	5.400000
1553690601.938000	24.100000
1553690602.018000	54.900000
1553690602.118000	77.500000
1553690602.198000	73.200000
1553690602.298000	33.900000
1553690602.378000	6.400000
1553690602.458000	-0.100000
1553690602.558000	0.400000
1553690602.638000	1.200000
1553690602.718000	1.100000
1553690602.818000	1.300000
1553690602.898000	1.200000
1553690603.018000	1.700000
1553690603.038000		TRIG
1553690603.078000	1.800000
1553690603.158000	1.800000
1553690603.258000	1.700000
1553690603.338000	1.800000
1553690603.418000	6.300000
1553690603.518000	26.700000
1553690603.598000	57.800000
1553690603.698000	79.000000
1553690603.778000	71.000000
1553690603.858000	30.400000
1553690603.958000	5.500000
1553690604.038000	-0.300000
1553690604.118000	0.200000
1553690604.218000	1.000000
1553690604.298000	1.000000
1553690604.398000	1.200000
1553690604.478000	1.200000
1553690604.578000	1.200000
1553690604.598000		TRIG
1553690604.658000	1.300000
1553690604.738000	1.200000
1553690604.818000	1.500000
1553690604.918000	2.000000
1553690604.998000	6.800000
1553690605.098000	27.300000
1553690605.178000	55.300000
1553690605.258000	73.900000
1553690605.358000	64.800000
1553690605.437000	26.700000
1553690605.537000	4.300000
1553690605.617000	-0.300000
1553690605.697000	0.400000
1553690605.797000	1.100000
1553690605.877000	1.300000
1553690605.957000	1.400000
1553690606.057000	1.300000
1553690606.157000	1.400000
1553690606.177000		TRIG
1553690606.237000	1.600000
1553690606.317000	1.500000
1553690606.397000	1.500000
1553690606.497000	1.900000
1553690606.577000	8.300000
1553690606.677000	31.700000
1553690606.757000	61.800000
1553690606.837000	77.500000
1553690606.937000	61.000000
1553690607.017000	21.500000
1553690607.097000	2.900000
1553690607.197000	-0.400000
1553690607.277000	0.700000
1553690607.357000	0.900000
1553690607.457000	1.000000
1553690607.537000	1.100000
1553690607.637000	1.000000
1553690607.717000	1.000000
1553690607.737000		TRIG
1553690607.797000	1.400000
1553690607.897000	1.500000
1553690607.977000	1.400000
1553690608.077000	1.900000
1553690608.157000	9.000000
1553690608.237000	33.000000
1553690608.337000	61.400000
1553690608.417000	77.100000
1553690608.497000	61.000000
1553690608.597000	21.400000
1553690608.677000	2.900000
1553690608.777000	-0.600000
1553690608.857000	1.100000
1553690608.937000	1.300000
1553690609.037000	1.200000
1553690609.117000	1.400000
1553690609.197000	1.200000
1553690609.297000	1.300000
1553690609.317000		TRIG
1553690609.377000	1.400000
1553690609.477000	1.400000
1553690609.557000	1.400000
1553690609.637000	2.000000
1553690609.737000	9.600000
1553690609.817000	34.600000
1553690609.917000	62.900000
1553690609.997000	76.800000
1553690610.077000	57.400000
1553690610.177000	18.900000
1553690610.257000	2.300000
1553690610.337000	-0.300000
1553690610.437000	0.800000
1553690610.517000	0.900000
1553690610.617000	1.100000
1553690610.697000	1.100000
1553690610.777000	0.900000
1553690610.877000		TRIG
1553690610.897000	1.500000
1553690610.957000	1.600000
1553690611.037000	1.500000
1553690611.137000	1.500000
1553690611.217000	2.300000
1553690611.317000	10.800000
1553690611.397000	35.600000
1553690611.477000	63.500000
1553690611.577000	77.700000
1553690611.657000	57.600000
1553690611.737000	18.500000
1553690611.837000	2.500000
1553690611.917000	-0.000000
1553690612.017000	0.800000
1553690612.097000	0.300000
1553690612.177000	-0.000000
1553690612.277000	1.200000
1553690612.357000	2.100000
1553690612.437000		TRIG
1553690612.457000	2.500000
1553690612.537000	2.900000
1553690612.617000	3.400000
1553690612.717000	3.700000
1553690612.797000	4.200000
1553690612.877000	12.800000
1553690612.977000	38.400000
1553690613.057000	66.700000
1553690613.157000	77.900000
1553690613.237000	53.100000
1553690613.317000	15.000000
1553690613.417000	1.400000
1553690613.497000	-0.400000
1553690613.577000	0.700000
1553690613.677000	0.800000
1553690613.757000	1.300000
1553690613.857000	1.300000
1553690613.937000	1.100000
1553690614.017000		TRIG
1553690614.037000	1.200000
1553690614.117000	1.300000
1553690614.197000	1.400000
1553690614.277000	1.400000
1553690614.377000	2.700000
1553690614.457000	14.300000
1553690614.557000	41.900000
1553690614.637000	68.600000
1553690614.717000	77.400000
1553690614.817000	48.800000
1553690614.897000	12.700000
1553690614.977000	0.900000
1553690615.077000	-0.200000
1553690615.157000	0.900000
1553690615.257000	0.900000
1553690615.337000	1.100000
1553690615.417000	1.200000
1553690615.518000	1.200000
1553690615.598000		TRIG
1553690615.618000	1.100000
1553690615.678000	1.500000
1553690615.778000	1.700000
1553690615.858000	1.600000
1553690615.958000	3.200000
1553690616.038000	15.800000
1553690616.118000	44.100000
1553690616.218000	69.600000
1553690616.298000	76.200000
1553690616.398000	45.200000
1553690616.478000	11.000000
1553690616.558000	0.300000
1553690616.658000	-0.200000
1553690616.738000	1.200000
1553690616.818000	0.800000
1553690616.918000	1.000000
1553690616.998000	1.000000
1553690617.098000	1.000000
1553690617.138000		TRIG
1553690617.178000	1.100000
1553690617.258000	1.200000
1553690617.358000	1.300000
1553690617.438000	1.300000
1553690617.518000	3.200000
1553690617.618000	16.900000
1553690617.698000	45.800000
1553690617.798000	70.900000
1553690617.878000	75.500000
1553690617.958000	43.400000
1553690618.058000	10.100000
1553690618.138000	0.400000
1553690618.218000	0.000000
1553690618.318000	0.900000
1553690618.398000	0.800000
1553690618.498000	1.100000
1553690618.578000	0.900000
1553690618.658000	1.000000
1553690618.718000		TRIG
1553690618.758000	1.500000
1553690618.838000	1.500000
1553690618.938000	1.500000
1553690619.018000	1.500000
1553690619.098000	3.700000
1553690619.198000	18.300000
1553690619.278000	47.300000
1553690619.358000	71.800000
1553690619.458000	74.300000
1553690619.538000	40.400000
1553690619.638000	9.000000
1553690619.718000	0.500000
1553690619.798000	-0.200000
1553690619.898000	0.700000
1553690619.978000	0.700000
1553690620.058000	0.900000
1553690620.158000	0.900000
1553690620.238000	1.000000
1553690620.278000		TRIG
1553690620.338000	1.100000
1553690620.418000	1.200000
1553690620.498000	1.000000
1553690620.598000	1.400000
1553690620.678000	4.300000
1553690620.778000	20.500000
1553690620.858000	50.200000
1553690620.938000	73.000000
1553690621.038000	71.900000
1553690621.118000	36.100000
1553690621.198000	7.300000
1553690621.298000	-0.100000
1553690621.378000	0.000000
1553690621.458000	0.700000
1553690621.558000	0.600000
1553690621.638000	1.300000
1553690621.738000	1.100000
1553690621.818000	1.100000
1553690621.858000		TRIG
1553690621.898000	1.200000
1553690621.998000	1.300000
1553690622.078000	1.400000
1553690622.178000	1.500000
1553690622.258000	4.500000
1553690622.338000	21.600000
1553690622.438000	51.000000
1553690622.518000	73.400000
1553690622.598000	71.800000
1553690622.698000	35.200000
1553690622.778000	7.000000
1553690622.878000	-0.100000
1553690622.957000	0.100000
1553690623.037000	0.900000
1553690623.137000	0.800000
1553690623.217000	1.000000
1553690623.317000	1.000000
1553690623.417000	1.000000
1553690623.437000		TRIG
1553690623.477000	1.000000
1553690623.577000	1.400000
1553690623.657000	1.400000
1553690623.737000	1.500000
1553690623.837000	5.700000
1553690623.917000	24.900000
1553690624.017000	54.600000
1553690624.097000	76.300000
1553690624.177000	70.200000
1553690624.277000	31.000000
1553690624.357000	5.400000
1553690624.437000	-0.500000
1553690624.537000	0.100000
1553690624.617000	1.100000
1553690624.717000	0.900000
1553690624.797000	1.000000
1553690624.877000	0.900000
1553690624.997000	1.100000
1553690625.017000		TRIG
1553690625.057000	1.200000
1553690625.137000	1.300000
1553690625.237000	1.400000
1553690625.317000	1.600000
1553690625.417000	6.400000
1553690625.497000	27.500000
1553690625.577000	58.200000
1553690625.677000	77.700000
1553690625.757000	67.100000
1553690625.857000	27.200000
1553690625.937000	4.400000
1553690626.017000	-0.500000
1553690626.117000	0.400000
1553690626.197000	0.800000
1553690626.277000	0.800000
1553690626.377000	1.000000
1553690626.457000	0.800000
1553690626.557000	0.700000
1553690626.577000		TRIG
1553690626.637000	1.200000
1553690626.717000	1.400000
1553690626.817000	1.300000
1553690626.897000	1.500000
1553690626.977000	6.900000
1553690627.077000	29.300000
1553690627.157000	60.500000
1553690627.257000	80.200000
1553690627.337000	68.200000
1553690627.417000	26.800000
1553690627.517000	3.900000
1553690627.597000	-0.700000
1553690627.677000	0.600000
1553690627.777000	0.800000
1553690627.857000	0.600000
1553690627.957000	0.900000
1553690628.037000	0.800000
1553690628.137000	0.900000
1553690628.157000		TRIG
1553690628.217000	1.000000
1553690628.297000	1.100000
1553690628.377000	1.100000
1553690628.477000	1.100000
1553690628.557000	7.600000
1553690628.657000	30.600000
1553690628.737000	59.200000
1553690628.817000	75.500000
1553690628.917000	61.300000
1553690628.997000	22.800000
1553690629.097000	3.400000
1553690629.177000	-0.400000
1553690629.257000	0.600000
1553690629.357000	0.700000
1553690629.437000	0.900000
1553690629.517000	1.400000
1553690629.617000	1.100000
1553690629.697000	1.200000
1553690629.717000		TRIG
1553690629.797000	1.300000
1553690629.877000	1.400000
1553690629.957000	1.500000
1553690630.057000	1.900000
1553690630.137000	8.900000
1553690630.217000	33.100000
1553690630.317000	62.600000
1553690630.397000	78.900000
1553690630.497000	62.300000
1553690630.577000	22.200000
1553690630.657000	3.000000
1553690630.757000	-0.600000
1553690630.837000	0.400000
1553690630.917000	0.600000
1553690631.017000	0.500000
1553690631.097000	0.900000
1553690631.197000	1.000000
1553690631.277000	1.000000
1553690631.297000		TRIG
1553690631.357000	1.000000
1553690631.457000	1.100000
1553690631.537000	1.100000
1553690631.617000	1.800000
1553690631.717000	10.100000
1553690631.797000	35.500000
1553690631.897000	65.300000
1553690631.977000	80.400000
1553690632.057000	59.200000
1553690632.157000	19.000000
1553690632.237000	2.200000
1553690632.337000	-0.500000
1553690632.417000	0.600000
1553690632.497000	0.700000
1553690632.597000	0.800000
1553690632.677000	0.800000
1553690632.757000	1.000000
1553690632.857000		TRIG
1553690632.877000	1.300000
1553690632.938000	1.200000
1553690633.038000	1.200000
1553690633.118000	1.200000
1553690633.198000	2.200000
1553690633.298000	11.900000
1553690633.378000	38.000000
1553690633.458000	66.500000
1553690633.558000	80.200000
1553690633.638000	56.600000
1553690633.738000	16.900000
1553690633.818000	1.800000
1553690633.898000	-0.300000
1553690633.998000	0.900000
1553690634.078000	0.900000
1553690634.158000	1.100000
1553690634.258000	1.000000
1553690634.338000	1.000000
1553690634.438000		TRIG
1553690634.458000	1.500000
1553690634.518000	1.500000
1553690634.598000	1.500000
1553690634.698000	1.500000
1553690634.778000	2.600000
1553690634.878000	13.200000
1553690634.958000	40.400000
1553690635.038000	68.300000
1553690635.138000	77.500000
1553690635.218000	50.500000
1553690635.298000	14.300000
1553690635.398000	1.400000
1553690635.478000	-0.500000
1553690635.578000	0.700000
1553690635.658000	0.700000
1553690635.738000	0.800000
1553690635.838000	0.900000
1553690635.918000	0.900000
1553690635.998000		TRIG
1553690636.018000	1.000000
1553690636.098000	1.000000
1553690636.178000	1.100000
1553690636.278000	1.500000
1553690636.358000	2.700000
1553690636.438000	14.500000
1553690636.538000	43.100000
1553690636.618000	69.800000
1553690636.718000	75.600000
1553690636.798000	45.600000
1553690636.878000	11.400000
1553690636.978000	0.600000
1553690637.058000	-0.300000
1553690637.138000	0.500000
1553690637.238000	0.700000
1553690637.318000	1.200000
1553690637.418000	0.900000
1553690637.498000	1.000000
1553690637.578000		TRIG
1553690637.598000	1.100000
1553690637.678000	1.200000
1553690637.758000	1.300000
1553690637.838000	1.400000
1553690637.938000	3.000000
1553690638.018000	16.300000
1553690638.118000	45.500000
1553690638.198000	72.700000
1553690638.278000	79.500000
1553690638.378000	47.000000
1553690638.458000	11.400000
1553690638.538000	0.500000
1553690638.638000	-0.400000
1553690638.718000	0.600000
1553690638.818000	0.500000
1553690638.898000	0.800000
1553690638.978000	0.800000
1553690639.078000	0.600000
1553690639.118000		TRIG
1553690639.158000	0.800000
1553690639.238000	1.300000
1553690639.338000	1.300000
1553690639.418000	1.200000
1553690639.518000	3.200000
1553690639.598000	17.100000
1553690639.678000	46.100000
1553690639.778000	71.000000
1553690639.858000	73.600000
1553690639.958000	41.000000
1553690640.038000	9.300000
1553690640.118000	0.100000
1553690640.218000	0.200000
1553690640.298000	0.800000
1553690640.377000	0.500000
1553690640.477000	0.900000
1553690640.557000	0.800000
1553690640.657000	0.900000
1553690640.697000		TRIG
1553690640.737000	1.000000
1553690640.817000	1.200000
1553690640.917000	1.200000
1553690640.997000	1.400000
1553690641.077000	3.600000
1553690641.177000	19.500000
1553690641.257000	49.500000
1553690641.357000	74.500000
1553690641.437000	76.800000
1553690641.517000	41.500000
1553690641.617000	9.000000
1553690641.697000	-0.000000
1553690641.797000	-0.200000
1553690641.877000	0.700000
1553690641.957000	0.600000
1553690642.057000	0.700000
1553690642.137000	0.800000
1553690642.217000	1.200000
1553690642.257000		TRIG
1553690642.317000	1.200000
1553690642.397000	1.100000
1553690642.497000	1.100000
1553690642.577000	1.200000
1553690642.657000	4.500000
1553690642.757000	22.400000
1553690642.837000	53.800000
1553690642.917000	78.700000
1553690643.017000	76.700000
1553690643.097000	37.300000
1553690643.197000	7.500000
1553690643.277000	-0.200000
1553690643.357000	-0.300000
1553690643.457000	0.700000
1553690643.537000	0.600000
1553690643.617000	0.900000
1553690643.717000	0.800000
1553690643.837000	0.900000
1553690643.857000		TRIG
1553690643.897000	1.100000
1553690643.977000	1.200000
1553690644.057000	1.000000
1553690644.157000	1.400000
1553690644.237000	5.300000
1553690644.337000	23.600000
1553690644.417000	53.800000
1553690644.497000	76.500000
1553690644.597000	72.200000
1553690644.677000	33.100000
1553690644.757000	5.900000
1553690644.857000	-0.600000
1553690644.937000	-0.100000
1553690645.037000	0.400000
1553690645.117000	0.300000
1553690645.197000	1.100000
1553690645.297000	0.900000
1553690645.397000	0.800000
1553690645.417000		TRIG
1553690645.457000	0.900000
1553690645.557000	1.000000
1553690645.637000	1.000000
1553690645.737000	1.200000
1553690645.817000	5.500000
1553690645.897000	25.400000
1553690645.997000	56.300000
1553690646.077000	78.300000
1553690646.157000	72.100000
1553690646.257000	32.000000
1553690646.337000	5.500000
1553690646.437000	-0.700000
1553690646.517000	0.100000
1553690646.597000	0.600000
1553690646.697000	0.500000
1553690646.777000	0.800000
1553690646.857000	0.700000
1553690646.977000	0.800000
1553690646.997000		TRIG
1553690647.037000	0.900000
1553690647.137000	0.800000
1553690647.217000	1.200000
1553690647.297000	1.600000
1553690647.397000	6.400000
1553690647.477000	28.300000
1553690647.577000	59.400000
1553690647.657000	78.800000
1553690647.737000	67.800000
1553690647.837000	27.400000
1553690647.917000	4.300000
1553690647.997000	-0.700000
1553690648.097000	0.100000
1553690648.177000	0.500000
1553690648.277000	0.900000
1553690648.357000	1.000000
1553690648.437000	0.700000
1553690648.537000	0.800000
1553690648.557000		TRIG
1553690648.617000	0.900000
1553690648.697000	1.000000
1553690648.797000	1.000000
1553690648.877000	1.300000
1553690648.977000	7.000000
1553690649.057000	29.500000
1553690649.137000	59.400000
1553690649.237000	77.000000
1553690649.317000	62.600000
1553690649.397000	23.300000
1553690649.497000	3.100000
1553690649.577000	-0.800000
1553690649.677000	0.100000
1553690649.757000	0.400000
1553690649.837000	0.500000
1553690649.937000	0.600000
1553690650.017000	0.500000
1553690650.117000	0.500000
1553690650.137000		TRIG
1553690650.197000	1.000000
1553690650.277000	1.100000
1553690650.377000	1.000000
1553690650.458000	1.400000
1553690650.538000	8.800000
1553690650.638000	34.500000
1553690650.718000	64.900000
1553690650.818000	80.600000
1553690650.898000	62.100000
1553690650.978000	21.500000
1553690651.078000	2.500000
1553690651.158000	-0.600000
1553690651.238000	0.600000
1553690651.338000	0.400000
1553690651.418000	0.600000
1553690651.518000	0.800000
1553690651.598000	0.700000
1553690651.698000	0.900000
1553690651.718000		TRIG
1553690651.778000	1.000000
1553690651.858000	1.000000
1553690651.938000	0.900000
1553690652.038000	1.300000
1553690652.118000	9.700000
1553690652.218000	34.700000
1553690652.298000	63.200000
1553690652.378000	77.000000
1553690652.478000	57.300000
1553690652.558000	19.000000
1553690652.638000	2.100000
1553690652.738000	-0.700000
1553690652.818000	0.400000
1553690652.918000	0.400000
1553690652.998000	0.500000
1553690653.078000	0.500000
1553690653.178000	0.900000
1553690653.258000		TRIG
1553690653.278000	1.100000
1553690653.338000	1.100000
1553690653.438000	1.000000
1553690653.518000	1.000000
1553690653.618000	1.800000
1553690653.698000	10.900000
1553690653.778000	37.300000
1553690653.878000	65.600000
1553690653.958000	78.300000
1553690654.058000	55.700000
1553690654.138000	17.500000
1553690654.218000	2.100000
1553690654.318000	-0.600000
1553690654.398000	0.400000
1553690654.478000	0.600000
1553690654.578000	0.800000
1553690654.658000	0.900000
1553690654.758000	0.900000
1553690654.838000		TRIG
1553690654.858000	1.200000
1553690654.918000	1.200000
1553690655.018000	1.200000
1553690655.098000	1.000000
1553690655.178000	2.400000
1553690655.278000	11.700000
1553690655.358000	38.100000
1553690655.458000	68.300000
1553690655.538000	81.300000
1553690655.618000	56.100000
1553690655.718000	16.500000
1553690655.798000	1.400000
1553690655.898000	-0.800000
1553690655.978000	0.400000
1553690656.058000	0.200000
1553690656.158000	0.800000
1553690656.238000	1.000000
1553690656.318000	0.800000
1553690656.418000		TRIG
1553690656.438000	1.000000
1553690656.498000	1.100000
1553690656.578000	1.100000
1553690656.678000	1.000000
1553690656.758000	2.200000
1553690656.858000	13.400000
1553690656.938000	42.100000
1553690657.018000	69.100000
1553690657.118000	77.400000
1553690657.198000	49.500000
1553690657.298000	13.200000
1553690657.378000	0.700000
1553690657.458000	-0.600000
1553690657.558000	0.600000
1553690657.638000	0.500000
1553690657.718000	0.800000
1553690657.818000	0.900000
1553690657.897000	0.900000
1553690657.997000		TRIG
1553690658.017000	1.100000
1553690658.077000	1.000000
1553690658.157000	1.400000
1553690658.257000	1.500000
1553690658.337000	3.000000
1553690658.437000	15.700000
1553690658.517000	44.500000
1553690658.597000	72.400000
1553690658.697000	80.100000
1553690658.777000	48.600000
1553690658.857000	12.200000
1553690658.957000	0.400000
1553690659.037000	-0.800000
1553690659.137000	0.700000
1553690659.217000	0.700000
1553690659.297000	0.700000
1553690659.397000	0.700000
1553690659.477000	0.800000
1553690659.537000		TRIG
1553690659.557000	1.000000
1553690659.657000	1.100000
1553690659.737000	1.100000
1553690659.837000	1.000000
1553690659.917000	2.800000
1553690659.997000	15.900000
1553690660.097000	44.200000
1553690660.177000	68.900000
1553690660.257000	72.000000
1553690660.357000	40.900000
1553690660.437000	9.800000
1553690660.537000	0.200000
1553690660.617000	-0.300000
1553690660.697000	0.600000
1553690660.797000	0.500000
1553690660.877000	0.900000
1553690660.957000	0.700000
1553690661.057000	0.600000
1553690661.097000		TRIG
1553690661.137000	1.300000
1553690661.237000	1.400000
1553690661.317000	1.300000
1553690661.397000	1.300000
1553690661.497000	3.400000
1553690661.577000	18.100000
1553690661.677000	46.800000
1553690661.757000	71.700000
1553690661.837000	74.700000
1553690661.937000	41.500000
1553690662.017000	9.500000
1553690662.097000	0.300000
1553690662.197000	-0.300000
1553690662.277000	0.400000
1553690662.377000	0.300000
1553690662.457000	0.600000
1553690662.537000	0.600000
1553690662.637000	0.600000
1553690662.677000		TRIG
1553690662.717000	0.900000
1553690662.797000	1.000000
1553690662.897000	0.900000
1553690662.977000	0.800000
1553690663.077000	3.900000
1553690663.157000	19.800000
1553690663.237000	48.900000
1553690663.337000	72.600000
1553690663.417000	71.700000
1553690663.517000	36.600000
1553690663.597000	7.600000
1553690663.677000	-0.300000
1553690663.777000	-0.300000
1553690663.857000	0.500000
1553690663.937000	0.200000
1553690664.037000	0.800000
1553690664.117000	0.900000
1553690664.197000	0.900000
1553690664.237000		TRIG
1553690664.297000	1.100000
1553690664.377000	1.100000
1553690664.477000	1.100000
1553690664.557000	1.200000
1553690664.637000	4.600000
1553690664.737000	22.300000
1553690664.817000	51.700000
1553690664.917000	73.900000
1553690664.997000	71.600000
1553690665.077000	35.000000
1553690665.177000	6.900000
1553690665.257000	-0.500000
1553690665.337000	-0.100000
1553690665.437000	0.600000
1553690665.517000	0.400000
1553690665.617000	0.700000
1553690665.697000	0.600000
1553690665.817000	0.800000
1553690665.837000		TRIG
1553690665.877000	0.800000
1553690665.957000	1.100000
1553690666.037000	1.200000
1553690666.137000	1.200000
1553690666.217000	4.900000
1553690666.317000	24.300000
1553690666.397000	54.600000
1553690666.477000	76.100000
1553690666.577000	70.100000
1553690666.657000	31.600000
1553690666.737000	5.700000
1553690666.837000	-0.900000
1553690666.917000	-0.000000
1553690667.017000	0.700000
1553690667.097000	0.400000
1553690667.177000	0.700000
1553690667.277000	0.600000
1553690667.377000	0.800000
1553690667.397000		TRIG
1553690667.437000	1.000000
1553690667.537000	1.100000
1553690667.617000	1.000000
1553690667.717000	1.300000
1553690667.797000	5.600000
1553690667.877000	26.300000
1553690667.978000	57.100000
1553690668.058000	78.300000
1553690668.158000	69.900000
1553690668.238000	30.000000
1553690668.318000	5.000000
1553690668.418000	-0.700000
1553690668.498000	0.000000
1553690668.578000	0.500000
1553690668.678000	0.300000
1553690668.758000	0.400000
1553690668.858000	0.700000
1553690668.958000	1.000000
1553690668.978000		TRIG
1553690669.018000	1.100000
1553690669.118000	1.000000
1553690669.198000	0.800000
1553690669.278000	1.100000
1553690669.378000	6.000000
1553690669.458000	26.700000
1553690669.558000	56.900000
1553690669.638000	78.200000
1553690669.718000	68.700000
1553690669.818000	28.800000
1553690669.898000	4.800000
1553690669.998000	-1.000000
1553690670.078000	-0.100000
1553690670.158000	0.400000
1553690670.258000	0.400000
1553690670.338000	0.700000
1553690670.418000	0.600000
1553690670.518000	0.800000
1553690670.538000		TRIG
1553690670.598000	0.900000
1553690670.698000	0.800000
1553690670.778000	1.200000
1553690670.858000	1.600000
1553690670.958000	7.400000
1553690671.038000	30.100000
1553690671.118000	61.400000
1553690671.218000	80.000000
1553690671.298000	63.700000
1553690671.398000	22.900000
1553690671.478000	2.900000
1553690671.558000	-1.000000
1553690671.658000	-0.000000
1553690671.738000	0.700000
1553690671.818000	0.800000
1553690671.918000	0.800000
1553690671.998000	0.600000
1553690672.098000	0.800000
1553690672.118000		TRIG
1553690672.178000	0.900000
1553690672.258000	0.900000
1553690672.358000	0.800000
1553690672.438000	1.400000
1553690672.518000	8.700000
1553690672.618000	35.200000
1553690672.698000	66.700000
1553690672.798000	82.900000
1553690672.878000	63.100000
1553690672.958000	21.600000
1553690673.058000	2.500000
1553690673.138000	-1.100000
1553690673.218000	0.100000
1553690673.318000	0.400000
1553690673.398000	0.600000
1553690673.498000	0.500000
1553690673.578000	0.800000
1553690673.678000		TRIG
1553690673.698000	1.100000
1553690673.758000	1.100000
1553690673.838000	1.000000
1553690673.938000	0.900000
1553690674.018000	1.600000
1553690674.098000	9.900000
1553690674.198000	35.000000
1553690674.278000	65.300000
1553690674.358000	81.100000
1553690674.458000	60.300000
1553690674.538000	20.200000
1553690674.638000	2.300000
1553690674.718000	-1.100000
1553690674.798000	0.300000
1553690674.898000	0.500000
1553690674.978000	0.600000
1553690675.058000	0.800000
1553690675.158000	0.600000
1553690675.238000		TRIG
1553690675.258000	0.900000
1553690675.337000	0.800000
1553690675.417000	1.000000
1553690675.497000	1.100000
1553690675.597000	1.700000
1553690675.677000	10.500000
1553690675.777000	37.200000
1553690675.857000	66.100000
1553690675.937000	77.600000
1553690676.037000	54.100000
1553690676.117000	16.400000
1553690676.197000	1.400000
1553690676.297000	-1.200000
1553690676.377000	0.400000
1553690676.477000	0.500000
1553690676.557000	0.400000
1553690676.637000	0.500000
1553690676.737000	0.500000
1553690676.817000		TRIG
1553690676.837000	0.800000
1553690676.897000	0.900000
1553690676.997000	0.900000
1553690677.077000	0.800000
1553690677.177000	1.700000
1553690677.257000	11.900000
1553690677.337000	39.000000
1553690677.437000	66.500000
1553690677.517000	76.600000
1553690677.617000	51.400000
1553690677.697000	14.800000
1553690677.777000	0.900000
1553690677.877000	-0.900000
1553690677.957000	0.300000
1553690678.037000	0.200000
1553690678.137000	0.300000
1553690678.217000	0.800000
1553690678.297000	0.900000
1553690678.397000		TRIG
1553690678.417000	1.000000
1553690678.477000	1.000000
1553690678.577000	0.900000
1553690678.657000	0.900000
1553690678.737000	2.100000
1553690678.837000	13.500000
1553690678.917000	41.300000
1553690679.017000	68.500000
1553690679.097000	78.500000
1553690679.177000	51.600000
1553690679.277000	14.600000
1553690679.357000	0.800000
1553690679.437000	-0.900000
1553690679.537000	0.200000
1553690679.617000	0.200000
1553690679.717000	0.500000
1553690679.797000	0.400000
1553690679.877000	0.500000
1553690679.977000		TRIG
1553690679.997000	0.700000
1553690680.057000	0.900000
1553690680.137000	1.100000
1553690680.237000	1.000000
1553690680.317000	2.600000
1553690680.417000	15.600000
1553690680.497000	44.700000
1553690680.577000	72.100000
1553690680.677000	77.500000
1553690680.757000	45.200000
1553690680.857000	11.100000
1553690680.937000	0.000000
1553690681.017000	-0.800000
1553690681.117000	0.700000
1553690681.197000	0.400000
1553690681.277000	0.600000
1553690681.377000	0.600000
1553690681.457000	0.600000
1553690681.517000		TRIG
1553690681.537000	0.900000
1553690681.637000	0.900000
1553690681.717000	0.800000
1553690681.817000	0.800000
1553690681.897000	2.600000
1553690681.977000	17.500000
1553690682.077000	47.400000
1553690682.157000	74.200000
1553690682.257000	78.300000
1553690682.337000	44.400000
1553690682.417000	10.400000
1553690682.517000	-0.100000
1553690682.597000	-0.700000
1553690682.677000	0.300000
1553690682.777000	0.100000
1553690682.857000	0.300000
1553690682.957000	0.700000
1553690683.037000	0.800000
1553690683.077000		TRIG
1553690683.117000	0.900000
1553690683.217000	0.900000
1553690683.297000	0.800000
1553690683.377000	0.800000
1553690683.477000	3.100000
1553690683.557000	18.000000
1553690683.657000	46.700000
1553690683.737000	71.300000
1553690683.817000	74.700000
1553690683.917000	41.700000
1553690683.997000	9.700000
1553690684.097000	-0.200000
1553690684.177000	-0.600000
1553690684.257000	0.400000
1553690684.357000	0.300000
1553690684.437000	0.500000
1553690684.517000	0.500000
1553690684.617000	0.400000
1553690684.637000		TRIG
1553690684.697000	0.700000
1553690684.777000	1.000000
1553690684.877000	0.900000
1553690684.957000	0.800000
1553690685.057000	3.800000
1553690685.137000	20.800000
1553690685.217000	51.400000
1553690685.317000	74.600000
1553690685.398000	71.200000
1553690685.498000	34.600000
1553690685.578000	6.500000
1553690685.658000	-0.500000
1553690685.758000	-0.200000
1553690685.838000	0.100000
1553690685.918000	0.100000
1553690686.018000	0.400000
1553690686.098000	0.300000
1553690686.198000	0.600000
1553690686.218000		TRIG
1553690686.278000	0.800000
1553690686.358000	0.800000
1553690686.458000	0.800000
1553690686.538000	0.800000
1553690686.618000	4.300000
1553690686.718000	22.100000
1553690686.798000	51.300000
1553690686.898000	72.800000
1553690686.978000	68.400000
1553690687.058000	32.800000
1553690687.158000	6.400000
1553690687.238000	-0.600000
1553690687.338000	-0.700000
1553690687.418000	-0.200000
1553690687.498000	-0.400000
