# Supplementary material for: Dynamic MRI of plantar flexion: A comprehensive repeatability study of electrical stimulation-gated muscle contraction standardized on evoked force
Source: PLoS One. 2020 Nov 5;15(11):e0241832. doi: 10.1371/journal.pone.0241832 (PMC7644050; doi:10.1371/journal.pone.0241832)
Supplement: S1 File — (ZIP) [file pone.0241832.s001.zip › Force/S6_Dcur.txt]

time	force	other
1553691250.258000	29.600000
1553691250.358000	23.500000
1553691250.438000	11.000000
1553691250.538000	3.800000
1553691250.618000	1.600000
1553691250.698000	1.100000
1553691250.798000	1.000000
1553691250.878000	1.000000
1553691250.958000	1.000000
1553691251.058000	0.800000
1553691251.158000	0.900000
1553691251.178000		TRIG
1553691251.238000	1.300000
1553691251.318000	1.400000
1553691251.398000	1.400000
1553691251.498000	2.000000
1553691251.578000	7.300000
1553691251.678000	16.800000
1553691251.758000	25.600000
1553691251.838000	29.700000
1553691251.938000	22.600000
1553691252.018000	10.000000
1553691252.098000	2.800000
1553691252.198000	1.200000
1553691252.278000	0.900000
1553691252.377000	0.600000
1553691252.457000	0.700000
1553691252.537000	0.600000
1553691252.637000	0.700000
1553691252.717000	0.800000
1553691252.737000		TRIG
1553691252.797000	0.800000
1553691252.897000	0.900000
1553691252.977000	1.000000
1553691253.077000	1.500000
1553691253.157000	6.900000
1553691253.237000	15.600000
1553691253.337000	23.000000
1553691253.417000	26.600000
1553691253.517000	19.500000
1553691253.597000	8.000000
1553691253.677000	2.200000
1553691253.777000	0.800000
1553691253.857000	0.500000
1553691253.937000	0.400000
1553691254.037000	0.200000
1553691254.117000	0.500000
1553691254.197000	0.800000
1553691254.297000	0.700000
1553691254.317000		TRIG
1553691254.377000	0.700000
1553691254.477000	0.700000
1553691254.557000	0.700000
1553691254.637000	1.700000
1553691254.737000	7.400000
1553691254.817000	16.500000
1553691254.917000	24.800000
1553691254.997000	27.500000
1553691255.077000	18.700000
1553691255.177000	7.500000
1553691255.257000	2.100000
1553691255.337000	0.700000
1553691255.437000	0.500000
1553691255.517000	0.500000
1553691255.617000	0.600000
1553691255.697000	0.600000
1553691255.777000	0.700000
1553691255.877000		TRIG
1553691255.897000	0.700000
1553691255.957000	0.700000
1553691256.037000	0.700000
1553691256.137000	1.100000
1553691256.217000	2.300000
1553691256.317000	7.900000
1553691256.397000	16.900000
1553691256.477000	26.000000
1553691256.577000	28.500000
1553691256.657000	18.500000
1553691256.737000	6.700000
1553691256.837000	1.600000
1553691256.917000	0.500000
1553691257.017000	0.100000
1553691257.097000	0.500000
1553691257.177000	0.700000
1553691257.277000	0.500000
1553691257.357000	0.400000
1553691257.457000		TRIG
1553691257.477000	0.400000
1553691257.537000	0.500000
1553691257.617000	0.500000
1553691257.717000	0.600000
1553691257.797000	1.900000
1553691257.877000	8.100000
1553691257.977000	16.900000
1553691258.057000	25.700000
1553691258.157000	28.500000
1553691258.237000	18.200000
1553691258.317000	6.500000
1553691258.417000	1.600000
1553691258.497000	0.600000
1553691258.577000	0.400000
1553691258.677000	0.500000
1553691258.757000	0.600000
1553691258.857000	0.600000
1553691258.937000	0.600000
1553691259.017000		TRIG
1553691259.037000	0.400000
1553691259.117000	0.900000
1553691259.197000	1.100000
1553691259.277000	1.000000
1553691259.377000	2.400000
1553691259.457000	9.300000
1553691259.557000	18.600000
1553691259.637000	25.700000
1553691259.717000	25.500000
1553691259.817000	15.100000
1553691259.897000	5.200000
1553691259.977000	1.100000
1553691260.077000	0.500000
1553691260.157000	0.500000
1553691260.257000	0.400000
1553691260.337000	0.400000
1553691260.417000	0.300000
1553691260.517000	0.300000
1553691260.597000		TRIG
1553691260.617000	0.300000
1553691260.677000	0.400000
1553691260.777000	0.500000
1553691260.857000	0.500000
1553691260.957000	2.400000
1553691261.037000	9.500000
1553691261.117000	19.200000
1553691261.217000	26.500000
1553691261.297000	25.100000
1553691261.397000	14.000000
1553691261.477000	4.600000
1553691261.557000	1.200000
1553691261.657000	0.500000
1553691261.737000	0.400000
1553691261.817000	0.500000
1553691261.917000	0.500000
1553691261.997000	0.400000
1553691262.097000	0.400000
1553691262.137000		TRIG
1553691262.177000	0.900000
1553691262.257000	1.000000
1553691262.358000	0.900000
1553691262.438000	0.900000
1553691262.518000	2.700000
1553691262.618000	10.000000
1553691262.698000	18.900000
1553691262.798000	25.800000
1553691262.878000	24.100000
1553691262.958000	12.800000
1553691263.058000	3.800000
1553691263.138000	1.000000
1553691263.218000	0.500000
1553691263.318000	0.200000
1553691263.398000	0.200000
1553691263.498000	0.200000
1553691263.578000	0.300000
1553691263.658000	0.300000
1553691263.718000		TRIG
1553691263.758000	0.400000
1553691263.838000	0.500000
1553691263.918000	0.500000
1553691264.018000	0.300000
1553691264.098000	2.600000
1553691264.198000	10.300000
1553691264.278000	18.700000
1553691264.358000	25.300000
1553691264.458000	23.600000
1553691264.538000	12.900000
1553691264.638000	4.200000
1553691264.718000	1.100000
1553691264.798000	0.500000
1553691264.898000	0.300000
1553691264.978000	0.400000
1553691265.058000	0.200000
1553691265.158000	0.700000
1553691265.238000	0.900000
1553691265.278000		TRIG
1553691265.338000	0.900000
1553691265.418000	0.900000
1553691265.498000	0.800000
1553691265.598000	0.800000
1553691265.678000	3.000000
1553691265.758000	10.500000
1553691265.858000	19.800000
1553691265.938000	26.500000
1553691266.038000	23.500000
1553691266.118000	12.200000
1553691266.198000	4.100000
1553691266.298000	1.100000
1553691266.378000	0.400000
1553691266.458000	0.200000
1553691266.558000	0.300000
1553691266.638000	0.300000
1553691266.738000	0.300000
1553691266.818000	0.400000
1553691266.858000		TRIG
1553691266.898000	0.400000
1553691266.998000	0.300000
1553691267.078000	0.400000
1553691267.158000	1.000000
1553691267.258000	3.700000
1553691267.338000	11.400000
1553691267.438000	20.000000
1553691267.518000	26.300000
1553691267.598000	23.400000
1553691267.698000	11.800000
1553691267.778000	3.700000
1553691267.878000	1.000000
1553691267.958000	0.500000
1553691268.038000	0.200000
1553691268.138000	0.500000
1553691268.218000	0.900000
1553691268.298000	0.800000
1553691268.418000	0.800000
1553691268.438000		TRIG
1553691268.478000	0.800000
1553691268.578000	0.800000
1553691268.658000	0.700000
1553691268.738000	0.900000
1553691268.838000	3.900000
1553691268.918000	12.000000
1553691268.998000	20.100000
1553691269.098000	25.100000
1553691269.178000	21.800000
1553691269.278000	10.400000
1553691269.358000	2.900000
1553691269.438000	0.700000
1553691269.538000	0.300000
1553691269.618000	0.200000
1553691269.698000	0.300000
1553691269.797000	0.200000
1553691269.877000	0.300000
1553691269.997000	0.300000
1553691270.017000		TRIG
1553691270.057000	0.400000
1553691270.137000	0.300000
1553691270.237000	0.600000
1553691270.317000	1.100000
1553691270.417000	4.300000
1553691270.497000	12.200000
1553691270.577000	20.600000
1553691270.677000	26.000000
1553691270.757000	21.200000
1553691270.837000	9.700000
1553691270.937000	2.900000
1553691271.017000	0.900000
1553691271.117000	0.500000
1553691271.197000	0.200000
1553691271.277000	0.600000
1553691271.377000	0.900000
1553691271.457000	0.900000
1553691271.557000	0.800000
1553691271.577000		TRIG
1553691271.637000	0.800000
1553691271.717000	0.800000
1553691271.817000	0.700000
1553691271.897000	1.000000
1553691271.977000	4.700000
1553691272.077000	13.600000
1553691272.157000	22.700000
1553691272.257000	26.500000
1553691272.337000	20.200000
1553691272.417000	8.500000
1553691272.517000	2.300000
1553691272.597000	0.600000
1553691272.677000	0.300000
1553691272.777000	0.200000
1553691272.857000	0.300000
1553691272.937000	0.300000
1553691273.037000	0.400000
1553691273.137000	0.300000
1553691273.157000		TRIG
1553691273.217000	0.300000
1553691273.297000	0.300000
1553691273.377000	0.700000
1553691273.477000	1.300000
1553691273.557000	5.300000
1553691273.657000	13.700000
1553691273.737000	21.900000
1553691273.817000	26.200000
1553691273.917000	20.200000
1553691273.997000	8.700000
1553691274.077000	2.400000
1553691274.177000	0.700000
1553691274.257000	0.500000
1553691274.357000	0.200000
1553691274.437000	0.700000
1553691274.517000	0.900000
1553691274.617000	0.800000
1553691274.697000	0.700000
1553691274.717000		TRIG
1553691274.777000	0.800000
1553691274.877000	0.900000
1553691274.957000	1.000000
1553691275.057000	1.500000
1553691275.137000	6.200000
1553691275.217000	15.600000
1553691275.317000	24.900000
1553691275.397000	27.600000
1553691275.497000	18.800000
1553691275.577000	6.900000
1553691275.657000	1.600000
1553691275.757000	0.400000
1553691275.837000	0.200000
1553691275.917000	0.200000
1553691276.017000	0.300000
1553691276.097000	0.300000
1553691276.177000	0.400000
1553691276.277000		TRIG
1553691276.297000	0.300000
1553691276.357000	0.300000
1553691276.457000	0.300000
1553691276.537000	0.700000
1553691276.617000	1.600000
1553691276.717000	6.400000
1553691276.797000	15.000000
1553691276.897000	23.400000
1553691276.977000	26.800000
1553691277.057000	18.700000
1553691277.157000	7.200000
1553691277.237000	1.800000
1553691277.317000	0.400000
1553691277.417000	0.200000
1553691277.497000	0.000000
1553691277.597000	0.300000
1553691277.677000	0.700000
1553691277.757000	0.700000
1553691277.857000		TRIG
1553691277.877000	0.600000
1553691277.937000	0.600000
1553691278.017000	0.700000
1553691278.117000	0.800000
1553691278.197000	1.700000
1553691278.297000	7.100000
1553691278.377000	16.700000
1553691278.457000	25.500000
1553691278.557000	27.200000
1553691278.637000	17.100000
1553691278.717000	6.200000
1553691278.817000	1.600000
1553691278.897000	0.700000
1553691278.997000	0.400000
1553691279.077000	0.400000
1553691279.157000	0.400000
1553691279.257000	0.400000
1553691279.337000	0.400000
1553691279.417000		TRIG
1553691279.437000	0.400000
1553691279.517000	0.400000
1553691279.597000	0.300000
1553691279.697000	0.600000
1553691279.777000	1.900000
1553691279.858000	7.700000
1553691279.958000	16.700000
1553691280.038000	24.900000
1553691280.138000	27.200000
1553691280.218000	18.000000
1553691280.298000	6.700000
1553691280.398000	1.700000
1553691280.478000	0.400000
1553691280.558000	0.200000
1553691280.658000	0.100000
1553691280.738000	0.500000
1553691280.838000	0.600000
1553691280.918000	0.500000
1553691280.998000		TRIG
1553691281.018000	0.400000
1553691281.098000	0.500000
1553691281.178000	0.700000
1553691281.258000	0.800000
1553691281.358000	2.000000
1553691281.438000	8.100000
1553691281.538000	17.700000
1553691281.618000	26.500000
1553691281.698000	27.900000
1553691281.798000	17.900000
1553691281.878000	6.500000
1553691281.958000	1.700000
1553691282.058000	0.700000
1553691282.138000	0.500000
1553691282.238000	0.600000
1553691282.318000	0.700000
1553691282.398000	0.500000
1553691282.498000	0.500000
1553691282.578000		TRIG
1553691282.598000	0.400000
1553691282.658000	0.300000
1553691282.758000	0.500000
1553691282.838000	0.800000
1553691282.938000	2.300000
1553691283.018000	9.100000
1553691283.098000	19.200000
1553691283.198000	28.100000
1553691283.278000	28.300000
1553691283.378000	16.400000
1553691283.458000	5.400000
1553691283.538000	1.200000
1553691283.638000	0.300000
1553691283.718000	0.200000
1553691283.798000	0.000000
1553691283.898000	0.400000
1553691283.978000	0.600000
1553691284.078000	0.500000
1553691284.118000		TRIG
1553691284.158000	0.300000
1553691284.238000	0.400000
1553691284.338000	0.500000
1553691284.418000	0.600000
1553691284.498000	2.500000
1553691284.598000	10.200000
1553691284.678000	20.900000
1553691284.778000	28.800000
1553691284.858000	27.000000
1553691284.938000	14.300000
1553691285.038000	4.400000
1553691285.118000	1.100000
1553691285.198000	0.400000
1553691285.298000	0.300000
1553691285.378000	0.400000
1553691285.478000	0.400000
1553691285.558000	0.500000
1553691285.638000	0.500000
1553691285.698000		TRIG
1553691285.738000	0.500000
1553691285.818000	0.600000
1553691285.898000	0.700000
1553691285.998000	0.900000
1553691286.078000	2.800000
1553691286.178000	10.800000
1553691286.258000	22.000000
1553691286.338000	28.800000
1553691286.438000	25.400000
1553691286.518000	12.900000
1553691286.618000	3.900000
1553691286.698000	0.900000
1553691286.778000	0.300000
1553691286.878000	0.200000
1553691286.958000	0.200000
1553691287.038000	0.200000
1553691287.138000	0.200000
1553691287.218000	0.100000
1553691287.257000		TRIG
1553691287.317000	0.500000
1553691287.397000	0.600000
1553691287.477000	0.600000
1553691287.577000	0.600000
1553691287.657000	2.900000
1553691287.757000	10.800000
1553691287.837000	20.300000
1553691287.917000	27.500000
1553691288.017000	25.200000
1553691288.097000	13.000000
1553691288.177000	3.800000
1553691288.277000	0.800000
1553691288.357000	0.100000
1553691288.437000	0.400000
1553691288.537000	0.500000
1553691288.617000	0.400000
1553691288.717000	0.300000
1553691288.797000	0.400000
1553691288.837000		TRIG
1553691288.877000	0.400000
1553691288.977000	0.500000
1553691289.057000	0.700000
1553691289.157000	0.900000
1553691289.237000	3.700000
1553691289.317000	12.600000
1553691289.417000	22.900000
1553691289.497000	30.300000
1553691289.577000	26.900000
1553691289.677000	13.300000
1553691289.757000	3.900000
1553691289.857000	1.000000
1553691289.937000	0.500000
1553691290.017000	0.400000
1553691290.117000	0.400000
1553691290.197000	0.400000
1553691290.277000	0.300000
1553691290.397000	0.300000
1553691290.417000		TRIG
1553691290.457000	0.100000
1553691290.557000	0.500000
1553691290.637000	0.700000
1553691290.717000	0.800000
1553691290.817000	3.900000
1553691290.897000	13.200000
1553691290.997000	23.800000
1553691291.077000	30.300000
1553691291.157000	25.600000
1553691291.257000	11.900000
1553691291.337000	3.200000
1553691291.417000	0.600000
1553691291.517000	-0.000000
1553691291.597000	0.100000
1553691291.677000	0.400000
1553691291.777000	0.300000
1553691291.857000	0.300000
1553691291.977000	0.200000
1553691291.997000		TRIG
1553691292.037000	0.300000
1553691292.117000	0.400000
1553691292.217000	0.400000
1553691292.297000	0.700000
1553691292.397000	4.100000
1553691292.477000	13.300000
1553691292.557000	22.500000
1553691292.657000	27.300000
1553691292.737000	22.600000
1553691292.817000	10.700000
1553691292.917000	3.100000
1553691292.997000	0.900000
1553691293.097000	0.500000
1553691293.177000	0.400000
1553691293.257000	0.500000
1553691293.357000	0.600000
1553691293.437000	0.600000
1553691293.537000	0.600000
1553691293.557000		TRIG
1553691293.617000	0.600000
1553691293.697000	0.700000
1553691293.797000	0.600000
1553691293.877000	1.200000
1553691293.957000	4.900000
1553691294.057000	13.900000
1553691294.137000	24.200000
1553691294.237000	29.200000
1553691294.317000	22.600000
1553691294.397000	10.000000
1553691294.497000	2.800000
1553691294.577000	0.700000
1553691294.657000	0.300000
1553691294.757000	0.300000
1553691294.837000	0.200000
1553691294.917000	0.300000
1553691295.017000	0.700000
1553691295.117000	0.500000
1553691295.137000		TRIG
1553691295.197000	0.500000
1553691295.277000	0.500000
1553691295.357000	0.600000
1553691295.457000	1.100000
1553691295.537000	5.000000
1553691295.637000	14.000000
1553691295.717000	23.800000
1553691295.797000	28.400000
1553691295.897000	20.600000
1553691295.977000	8.100000
1553691296.057000	2.000000
1553691296.157000	0.500000
1553691296.237000	0.000000
1553691296.337000	0.200000
1553691296.417000	0.600000
1553691296.497000	0.500000
1553691296.597000	0.500000
1553691296.677000	0.500000
1553691296.697000		TRIG
1553691296.757000	0.600000
1553691296.857000	0.700000
1553691296.937000	0.800000
1553691297.037000	1.300000
1553691297.117000	5.300000
1553691297.197000	14.500000
1553691297.298000	24.600000
1553691297.378000	29.000000
1553691297.478000	20.800000
1553691297.558000	8.600000
1553691297.638000	2.500000
1553691297.738000	0.800000
1553691297.818000	0.400000
1553691297.898000	0.400000
1553691297.998000	0.300000
1553691298.078000	0.300000
1553691298.158000	0.300000
1553691298.258000		TRIG
1553691298.278000	0.300000
1553691298.338000	0.300000
1553691298.438000	0.400000
1553691298.518000	0.400000
1553691298.598000	0.800000
1553691298.698000	6.100000
1553691298.778000	15.800000
1553691298.878000	24.900000
1553691298.958000	28.200000
1553691299.038000	19.700000
1553691299.138000	7.500000
1553691299.218000	1.900000
1553691299.298000	0.500000
1553691299.398000	0.200000
1553691299.478000	0.100000
1553691299.578000	0.100000
1553691299.658000	0.200000
1553691299.738000	-0.000000
1553691299.838000		TRIG
1553691299.858000	0.200000
1553691299.918000	0.500000
1553691299.998000	0.600000
1553691300.098000	0.500000
1553691300.178000	1.400000
1553691300.278000	6.900000
1553691300.358000	17.500000
1553691300.438000	27.200000
1553691300.538000	29.500000
1553691300.618000	19.700000
1553691300.698000	7.500000
1553691300.798000	1.900000
1553691300.878000	0.300000
1553691300.978000	0.500000
1553691301.058000	0.700000
1553691301.138000	0.600000
1553691301.238000	0.500000
1553691301.318000	0.600000
1553691301.398000		TRIG
1553691301.418000	0.500000
1553691301.498000	0.500000
1553691301.578000	0.400000
1553691301.678000	0.400000
1553691301.758000	1.300000
1553691301.838000	6.900000
1553691301.938000	16.400000
1553691302.018000	25.600000
1553691302.118000	29.000000
1553691302.198000	19.500000
1553691302.278000	7.200000
1553691302.378000	1.600000
1553691302.458000	0.300000
1553691302.538000	0.100000
1553691302.638000	0.200000
1553691302.718000	0.100000
1553691302.818000	0.000000
1553691302.898000	0.200000
1553691302.978000		TRIG
1553691302.998000	0.200000
1553691303.078000	0.100000
1553691303.158000	0.500000
1553691303.238000	0.700000
1553691303.338000	1.800000
1553691303.418000	7.900000
1553691303.518000	19.300000
1553691303.598000	28.600000
1553691303.678000	27.400000
1553691303.778000	15.000000
1553691303.858000	4.400000
1553691303.938000	0.800000
1553691304.038000	0.100000
1553691304.118000	0.000000
1553691304.218000	-0.200000
1553691304.298000	0.100000
1553691304.378000	0.400000
1553691304.478000	0.400000
1553691304.558000		TRIG
1553691304.578000	0.300000
1553691304.638000	0.400000
1553691304.737000	0.500000
1553691304.817000	0.600000
1553691304.917000	2.000000
1553691304.997000	8.400000
1553691305.077000	18.100000
1553691305.177000	25.700000
1553691305.257000	25.000000
1553691305.357000	14.100000
1553691305.437000	4.600000
1553691305.517000	1.300000
1553691305.617000	0.400000
1553691305.697000	0.200000
1553691305.777000	0.300000
1553691305.877000	0.300000
1553691305.957000	0.400000
1553691306.057000	0.400000
1553691306.097000		TRIG
1553691306.137000	0.300000
1553691306.217000	0.300000
1553691306.317000	0.300000
1553691306.397000	0.100000
1553691306.477000	1.700000
1553691306.577000	9.100000
1553691306.657000	19.700000
1553691306.757000	28.600000
1553691306.837000	27.600000
1553691306.917000	15.400000
1553691307.017000	4.800000
1553691307.097000	1.000000
1553691307.177000	0.100000
1553691307.277000	-0.000000
1553691307.357000	-0.100000
1553691307.457000	-0.000000
1553691307.537000	-0.100000
1553691307.617000	-0.100000
1553691307.677000		TRIG
1553691307.717000	0.300000
1553691307.797000	0.400000
1553691307.897000	0.400000
1553691307.977000	0.400000
1553691308.057000	2.200000
1553691308.157000	9.800000
1553691308.237000	20.800000
1553691308.317000	28.700000
1553691308.417000	25.300000
1553691308.497000	12.500000
1553691308.597000	3.600000
1553691308.677000	0.700000
1553691308.757000	0.300000
1553691308.857000	0.600000
1553691308.937000	0.500000
1553691309.017000	0.400000
1553691309.117000	0.400000
1553691309.197000	0.500000
1553691309.237000		TRIG
1553691309.297000	0.500000
1553691309.377000	0.600000
1553691309.457000	0.600000
1553691309.557000	0.700000
1553691309.637000	2.700000
1553691309.737000	10.500000
1553691309.817000	20.900000
1553691309.897000	28.900000
1553691309.997000	26.900000
1553691310.077000	14.100000
1553691310.157000	4.300000
1553691310.257000	0.900000
1553691310.337000	0.200000
1553691310.417000	0.000000
1553691310.517000	0.000000
1553691310.597000	0.000000
1553691310.697000	0.100000
1553691310.797000	0.000000
1553691310.817000		TRIG
1553691310.857000	0.100000
1553691310.957000	0.100000
1553691311.037000	0.100000
1553691311.137000	0.600000
1553691311.217000	3.000000
1553691311.297000	11.300000
1553691311.397000	21.800000
1553691311.477000	28.600000
1553691311.557000	23.800000
1553691311.657000	11.200000
1553691311.737000	3.100000
1553691311.837000	0.500000
1553691311.917000	0.000000
1553691311.997000	-0.100000
1553691312.097000	-0.000000
1553691312.177000	-0.300000
1553691312.257000	0.100000
1553691312.377000	0.400000
1553691312.397000		TRIG
1553691312.437000	0.400000
1553691312.537000	0.400000
1553691312.617000	0.400000
1553691312.697000	0.600000
1553691312.797000	3.300000
1553691312.877000	11.400000
1553691312.977000	21.100000
1553691313.057000	26.500000
1553691313.137000	21.300000
1553691313.237000	9.800000
1553691313.317000	2.500000
1553691313.397000	0.700000
1553691313.497000	0.500000
1553691313.577000	0.400000
1553691313.657000	0.400000
1553691313.757000	0.400000
1553691313.837000	0.500000
1553691313.937000	0.600000
1553691313.957000		TRIG
1553691314.017000	0.700000
1553691314.097000	0.500000
1553691314.197000	0.400000
1553691314.277000	0.600000
1553691314.377000	3.500000
1553691314.457000	12.300000
1553691314.537000	22.400000
1553691314.637000	27.400000
1553691314.717000	21.600000
1553691314.798000	9.700000
1553691314.898000	2.600000
1553691314.978000	0.500000
1553691315.078000	0.100000
1553691315.158000	0.000000
1553691315.238000	0.100000
1553691315.338000	0.000000
1553691315.418000	0.100000
1553691315.518000	-0.100000
1553691315.538000		TRIG
1553691315.598000	0.100000
1553691315.678000	0.500000
1553691315.778000	0.500000
1553691315.858000	0.700000
1553691315.938000	4.100000
1553691316.038000	13.400000
1553691316.118000	23.800000
1553691316.218000	29.300000
1553691316.298000	22.900000
1553691316.378000	10.000000
1553691316.478000	2.600000
1553691316.558000	0.400000
1553691316.638000	-0.000000
1553691316.738000	0.300000
1553691316.818000	0.500000
1553691316.898000	0.400000
1553691316.998000	0.300000
1553691317.098000	0.400000
1553691317.118000		TRIG
1553691317.178000	0.500000
1553691317.258000	0.600000
1553691317.338000	0.700000
1553691317.438000	1.100000
1553691317.518000	4.800000
1553691317.618000	14.100000
1553691317.698000	24.200000
1553691317.778000	30.000000
1553691317.878000	22.800000
1553691317.958000	9.300000
1553691318.038000	2.300000
1553691318.138000	0.500000
1553691318.218000	0.200000
1553691318.318000	0.100000
1553691318.398000	0.100000
1553691318.478000	0.100000
1553691318.578000	0.100000
1553691318.658000	0.100000
1553691318.678000		TRIG
1553691318.738000	0.000000
1553691318.838000	0.400000
1553691318.918000	0.600000
1553691319.018000	1.000000
1553691319.098000	4.900000
1553691319.178000	13.100000
1553691319.278000	22.000000
1553691319.358000	25.300000
1553691319.458000	16.500000
1553691319.538000	5.200000
1553691319.618000	0.000000
1553691319.718000	-0.700000
1553691319.798000	-0.400000
1553691319.878000	-0.200000
1553691319.978000	-0.300000
1553691320.058000	0.100000
1553691320.138000	0.300000
1553691320.238000		TRIG
1553691320.258000	0.200000
1553691320.318000	0.300000
1553691320.418000	0.400000
1553691320.498000	0.400000
1553691320.578000	0.900000
1553691320.678000	5.500000
1553691320.758000	15.000000
1553691320.858000	24.000000
1553691320.938000	26.300000
1553691321.018000	18.100000
1553691321.118000	6.600000
1553691321.198000	1.800000
1553691321.278000	0.600000
1553691321.378000	0.100000
1553691321.458000	0.100000
1553691321.558000	0.200000
1553691321.638000	0.200000
1553691321.718000	0.200000
1553691321.818000		TRIG
1553691321.838000	0.100000
1553691321.898000	0.200000
1553691321.978000	0.100000
1553691322.078000	0.100000
1553691322.158000	0.600000
1553691322.257000	5.300000
1553691322.337000	14.700000
1553691322.417000	24.100000
1553691322.517000	27.600000
1553691322.597000	19.300000
1553691322.697000	7.500000
1553691322.777000	1.600000
1553691322.857000	0.100000
1553691322.957000	-0.200000
1553691323.037000	-0.200000
1553691323.117000	-0.200000
1553691323.217000	-0.200000
1553691323.297000	-0.300000
1553691323.397000		TRIG
1553691323.417000	0.100000
1553691323.477000	0.300000
1553691323.557000	0.300000
1553691323.657000	0.200000
1553691323.737000	1.100000
1553691323.817000	6.600000
1553691323.917000	16.600000
1553691323.997000	25.700000
1553691324.097000	26.500000
1553691324.177000	16.100000
1553691324.257000	5.400000
1553691324.357000	0.900000
1553691324.437000	0.000000
1553691324.517000	0.300000
1553691324.617000	0.300000
1553691324.697000	0.200000
1553691324.797000	0.200000
1553691324.877000	0.300000
1553691324.957000		TRIG
1553691324.977000	0.300000
1553691325.057000	0.400000
1553691325.137000	0.600000
1553691325.217000	0.600000
1553691325.317000	1.600000
1553691325.397000	7.600000
1553691325.497000	18.600000
1553691325.577000	28.900000
1553691325.657000	29.000000
1553691325.757000	16.800000
1553691325.837000	5.300000
1553691325.917000	0.900000
1553691326.017000	0.000000
1553691326.097000	-0.100000
1553691326.197000	-0.200000
1553691326.277000	-0.100000
1553691326.357000	-0.100000
1553691326.457000	-0.100000
1553691326.537000		TRIG
1553691326.557000	-0.200000
1553691326.637000	0.100000
1553691326.717000	0.400000
1553691326.797000	0.400000
1553691326.897000	1.300000
1553691326.977000	7.200000
1553691327.057000	16.900000
1553691327.157000	26.100000
1553691327.237000	27.300000
1553691327.337000	16.300000
1553691327.417000	5.400000
1553691327.497000	1.100000
1553691327.597000	0.200000
1553691327.677000	-0.200000
1553691327.757000	0.200000
1553691327.857000	0.400000
1553691327.937000	0.300000
1553691328.037000	0.100000
1553691328.077000		TRIG
1553691328.117000	0.100000
1553691328.197000	0.200000
1553691328.297000	0.300000
1553691328.377000	0.400000
1553691328.457000	2.100000
1553691328.557000	10.800000
1553691328.637000	24.000000
1553691328.737000	33.600000
1553691328.817000	31.600000
1553691328.897000	18.000000
1553691328.997000	6.000000
1553691329.077000	1.300000
1553691329.157000	0.400000
1553691329.257000	0.200000
1553691329.337000	0.200000
1553691329.437000	0.300000
1553691329.517000	0.300000
1553691329.597000	0.200000
1553691329.657000		TRIG
1553691329.697000	0.200000
1553691329.777000	0.200000
1553691329.877000	-0.100000
1553691329.957000	-0.600000
1553691330.037000	0.800000
1553691330.137000	8.000000
1553691330.217000	18.900000
1553691330.297000	27.800000
1553691330.397000	26.900000
1553691330.477000	14.800000
1553691330.577000	4.500000
1553691330.657000	0.800000
1553691330.737000	0.100000
1553691330.837000	-0.000000
1553691330.917000	-0.100000
1553691330.997000	-0.200000
1553691331.097000	0.200000
1553691331.177000	0.300000
1553691331.217000		TRIG
1553691331.277000	0.300000
1553691331.357000	0.300000
1553691331.437000	0.300000
1553691331.537000	0.400000
1553691331.617000	2.500000
1553691331.717000	10.200000
1553691331.797000	20.000000
1553691331.877000	26.500000
1553691331.977000	23.200000
1553691332.057000	11.600000
1553691332.137000	3.600000
1553691332.237000	0.800000
1553691332.318000	0.200000
1553691332.398000	0.100000
1553691332.498000	0.200000
1553691332.578000	0.300000
1553691332.678000	0.300000
1553691332.778000	0.400000
1553691332.798000		TRIG
1553691332.838000	0.500000
1553691332.938000	0.600000
1553691333.018000	0.600000
1553691333.118000	0.500000
1553691333.198000	3.300000
1553691333.278000	11.400000
1553691333.378000	21.400000
1553691333.458000	28.700000
1553691333.538000	25.200000
1553691333.638000	12.500000
1553691333.718000	3.600000
1553691333.818000	0.900000
1553691333.898000	0.600000
1553691333.978000	0.400000
1553691334.078000	0.400000
1553691334.158000	0.000000
1553691334.238000	0.200000
1553691334.358000	0.400000
1553691334.378000		TRIG
1553691334.418000	0.400000
1553691334.518000	0.300000
1553691334.598000	0.300000
1553691334.678000	0.500000
1553691334.778000	2.700000
1553691334.858000	10.200000
1553691334.958000	20.000000
1553691335.038000	26.600000
1553691335.118000	22.400000
1553691335.218000	10.300000
1553691335.298000	2.600000
1553691335.378000	0.300000
1553691335.478000	-0.100000
1553691335.558000	-0.100000
1553691335.658000	-0.200000
1553691335.738000	-0.100000
1553691335.818000	0.300000
1553691335.918000	0.300000
1553691335.938000		TRIG
1553691335.998000	0.300000
1553691336.078000	0.800000
1553691336.178000	4.700000
1553691336.258000	9.200000
1553691336.358000	10.800000
1553691336.438000	16.000000
1553691336.518000	24.100000
1553691336.618000	29.900000
1553691336.698000	23.900000
1553691336.778000	10.600000
1553691336.878000	2.700000
1553691336.958000	0.500000
1553691337.058000	-0.000000
1553691337.138000	0.400000
1553691337.218000	0.500000
1553691337.318000	0.400000
1553691337.398000	0.300000
1553691337.498000	0.300000
1553691337.518000		TRIG
1553691337.578000	0.500000
1553691337.658000	0.500000
1553691337.758000	0.400000
1553691337.838000	0.600000
1553691337.918000	3.900000
1553691338.018000	13.000000
1553691338.098000	22.400000
1553691338.198000	27.000000
1553691338.278000	21.000000
1553691338.358000	9.400000
1553691338.458000	2.500000
1553691338.538000	0.300000
1553691338.618000	-0.100000
1553691338.718000	-0.100000
1553691338.798000	-0.000000
1553691338.898000	-0.000000
1553691338.978000	0.000000
1553691339.078000	0.000000
1553691339.098000		TRIG
1553691339.158000	0.100000
1553691339.238000	0.200000
1553691339.318000	-0.000000
1553691339.418000	0.600000
1553691339.498000	4.500000
1553691339.598000	13.500000
1553691339.678000	23.100000
1553691339.757000	27.300000
1553691339.857000	20.100000
1553691339.937000	8.300000
1553691340.017000	2.100000
1553691340.117000	0.400000
1553691340.197000	0.100000
1553691340.297000	0.100000
1553691340.377000	0.200000
1553691340.457000	0.000000
1553691340.557000	0.500000
1553691340.637000	0.600000
1553691340.657000		TRIG
1553691340.717000	0.700000
1553691340.817000	0.600000
1553691340.897000	0.600000
1553691340.997000	1.000000
1553691341.077000	4.600000
1553691341.157000	12.800000
1553691341.257000	21.900000
1553691341.337000	27.000000
1553691341.437000	20.300000
1553691341.517000	8.700000
1553691341.597000	2.400000
1553691341.697000	0.400000
1553691341.777000	-0.000000
1553691341.857000	-0.200000
1553691341.957000	-0.200000
1553691342.037000	-0.400000
1553691342.137000	-0.500000
1553691342.217000		TRIG
1553691342.237000	-0.500000
1553691342.297000	-0.400000
1553691342.397000	-0.200000
1553691342.477000	-0.100000
1553691342.557000	0.500000
1553691342.657000	5.300000
1553691342.737000	14.400000
1553691342.837000	23.300000
1553691342.917000	27.500000
1553691342.997000	19.900000
1553691343.097000	7.900000
1553691343.177000	1.800000
1553691343.257000	0.300000
1553691343.357000	-0.100000
1553691343.437000	-0.100000
1553691343.537000	-0.000000
1553691343.617000	-0.200000
1553691343.697000	0.000000
1553691343.797000		TRIG
1553691343.817000	0.400000
1553691343.877000	0.500000
1553691343.957000	0.500000
1553691344.057000	0.400000
1553691344.137000	1.100000
1553691344.237000	5.600000
1553691344.317000	14.300000
1553691344.397000	23.000000
1553691344.497000	25.700000
1553691344.577000	17.300000
1553691344.657000	6.400000
1553691344.757000	1.500000
1553691344.837000	0.700000
1553691344.937000	0.400000
1553691345.017000	0.300000
1553691345.097000	0.400000
1553691345.197000	0.400000
1553691345.277000	0.400000
1553691345.377000		TRIG
1553691345.397000	0.400000
1553691345.457000	0.500000
1553691345.537000	0.400000
1553691345.637000	0.200000
1553691345.717000	0.800000
1553691345.797000	6.000000
1553691345.897000	15.100000
1553691345.977000	23.400000
1553691346.077000	25.000000
1553691346.157000	16.000000
1553691346.237000	5.900000
1553691346.337000	1.400000
1553691346.417000	0.300000
1553691346.497000	0.000000
1553691346.597000	0.000000
1553691346.677000	0.000000
1553691346.777000	-0.100000
1553691346.857000	0.200000
1553691346.937000		TRIG
1553691346.957000	0.500000
1553691347.037000	0.500000
1553691347.117000	0.400000
1553691347.197000	0.300000
1553691347.297000	1.400000
1553691347.377000	6.800000
1553691347.477000	15.900000
1553691347.557000	24.800000
1553691347.637000	26.700000
1553691347.737000	17.000000
1553691347.817000	6.000000
1553691347.897000	1.500000
1553691347.997000	0.500000
1553691348.077000	0.100000
1553691348.177000	0.100000
1553691348.257000	0.100000
1553691348.337000	0.200000
1553691348.437000	0.300000
1553691348.477000		TRIG
1553691348.517000	0.400000
1553691348.617000	0.500000
1553691348.697000	0.600000
1553691348.777000	0.500000
1553691348.877000	1.700000
1553691348.957000	7.500000
1553691349.037000	17.400000
1553691349.137000	26.600000
1553691349.217000	27.500000
1553691349.317000	16.600000
1553691349.397000	5.700000
1553691349.477000	1.500000
1553691349.577000	0.700000
1553691349.657000	0.500000
1553691349.737000	0.500000
1553691349.838000	0.500000
1553691349.918000	0.400000
1553691350.018000	0.100000
1553691350.058000		TRIG
1553691350.098000	0.600000
1553691350.178000	0.900000
1553691350.278000	0.800000
1553691350.358000	0.600000
1553691350.438000	1.900000
1553691350.538000	8.000000
1553691350.618000	18.300000
1553691350.718000	27.200000
1553691350.798000	26.700000
1553691350.878000	15.200000
1553691350.978000	4.900000
1553691351.058000	0.900000
1553691351.158000	-0.000000
1553691351.238000	0.200000
1553691351.318000	0.200000
1553691351.418000	0.100000
1553691351.498000	0.000000
1553691351.578000	0.100000
1553691351.618000		TRIG
1553691351.678000	0.200000
1553691351.758000	0.300000
1553691351.858000	0.300000
1553691351.938000	0.300000
1553691352.018000	1.800000
1553691352.118000	8.900000
1553691352.198000	20.700000
1553691352.278000	30.400000
1553691352.378000	27.300000
1553691352.458000	13.800000
1553691352.558000	4.000000
1553691352.638000	0.800000
1553691352.718000	0.100000
1553691352.818000	0.100000
1553691352.898000	0.200000
1553691352.978000	0.200000
1553691353.078000	0.200000
1553691353.158000	0.400000
1553691353.198000		TRIG
1553691353.258000	0.200000
1553691353.338000	0.700000
1553691353.418000	0.900000
1553691353.518000	0.800000
1553691353.598000	2.600000
1553691353.698000	10.000000
1553691353.778000	20.900000
1553691353.858000	29.700000
1553691353.958000	26.700000
1553691354.038000	13.500000
1553691354.118000	3.900000
1553691354.218000	0.600000
1553691354.298000	0.200000
1553691354.378000	0.300000
1553691354.478000	0.200000
1553691354.558000	0.100000
1553691354.658000	0.100000
1553691354.758000	0.100000
1553691354.778000		TRIG
1553691354.818000	0.300000
1553691354.918000	0.400000
1553691354.998000	0.300000
1553691355.098000	0.400000
1553691355.178000	2.500000
1553691355.258000	9.600000
1553691355.358000	19.600000
1553691355.438000	27.700000
1553691355.518000	24.900000
1553691355.618000	12.500000
1553691355.698000	3.600000
1553691355.798000	0.600000
1553691355.878000	0.000000
1553691355.958000	-0.000000
1553691356.058000	-0.000000
1553691356.138000	-0.200000
1553691356.218000	-0.400000
1553691356.338000	-0.400000
1553691356.358000		TRIG
1553691356.398000	-0.400000
1553691356.498000	-0.500000
1553691356.578000	-0.300000
1553691356.658000	0.300000
1553691356.758000	3.000000
1553691356.838000	11.300000
1553691356.938000	21.900000
1553691357.018000	29.000000
1553691357.098000	24.500000
1553691357.197000	11.900000
1553691357.277000	3.400000
1553691357.357000	0.700000
1553691357.457000	0.300000
1553691357.537000	0.200000
1553691357.637000	0.300000
1553691357.717000	0.100000
1553691357.797000	0.300000
1553691357.897000	0.700000
1553691357.917000		TRIG
1553691357.977000	0.800000
1553691358.057000	0.700000
1553691358.157000	0.600000
1553691358.237000	0.700000
1553691358.337000	3.400000
1553691358.417000	11.800000
1553691358.497000	21.600000
1553691358.597000	27.200000
1553691358.677000	22.000000
1553691358.757000	9.900000
1553691358.857000	2.600000
1553691358.937000	0.600000
1553691359.037000	0.100000
1553691359.117000	-0.100000
1553691359.197000	-0.100000
1553691359.297000	-0.100000
1553691359.377000	-0.000000
1553691359.477000	0.100000
1553691359.497000		TRIG
1553691359.557000	0.200000
1553691359.637000	0.200000
1553691359.737000	0.200000
1553691359.817000	0.300000
1553691359.897000	3.600000
1553691359.997000	12.800000
1553691360.077000	23.200000
1553691360.177000	28.500000
1553691360.257000	22.300000
1553691360.337000	9.900000
1553691360.437000	2.600000
1553691360.517000	0.500000
1553691360.597000	0.100000
1553691360.697000	0.100000
1553691360.777000	0.100000
1553691360.877000	0.100000
1553691360.957000	-0.000000
1553691361.057000	0.500000
1553691361.077000		TRIG
1553691361.137000	0.700000
1553691361.217000	0.700000
1553691361.297000	0.500000
1553691361.397000	0.900000
1553691361.477000	4.300000
1553691361.577000	13.100000
1553691361.657000	22.500000
1553691361.737000	26.800000
1553691361.837000	20.500000
1553691361.917000	8.800000
1553691361.997000	2.300000
1553691362.097000	0.700000
1553691362.177000	0.200000
1553691362.277000	0.000000
1553691362.357000	0.000000
1553691362.437000	0.000000
1553691362.537000	0.000000
1553691362.617000		TRIG
1553691362.637000	0.100000
1553691362.697000	0.300000
1553691362.797000	0.300000
1553691362.877000	0.200000
1553691362.977000	0.500000
1553691363.057000	4.900000
1553691363.137000	14.500000
1553691363.237000	23.900000
1553691363.317000	26.400000
1553691363.417000	18.400000
1553691363.497000	7.300000
1553691363.577000	1.700000
1553691363.677000	0.200000
1553691363.757000	-0.100000
1553691363.837000	-0.100000
1553691363.937000	-0.100000
1553691364.017000	-0.200000
1553691364.117000	0.100000
1553691364.197000		TRIG
1553691364.217000	0.500000
1553691364.277000	0.500000
1553691364.377000	0.400000
1553691364.457000	0.400000
1553691364.537000	1.000000
1553691364.637000	5.500000
1553691364.717000	14.600000
1553691364.817000	23.500000
1553691364.897000	25.600000
1553691364.977000	17.500000
1553691365.077000	6.800000
1553691365.157000	1.700000
1553691365.237000	0.700000
1553691365.337000	0.300000
1553691365.417000	0.300000
1553691365.517000	0.300000
1553691365.597000	0.300000
1553691365.677000	0.400000
1553691365.777000		TRIG
1553691365.797000	0.500000
1553691365.857000	0.600000
1553691365.937000	0.600000
1553691366.037000	0.300000
1553691366.117000	0.900000
1553691366.217000	5.900000
1553691366.297000	14.300000
1553691366.377000	22.900000
1553691366.477000	26.100000
1553691366.557000	18.200000
1553691366.657000	7.100000
1553691366.737000	1.800000
1553691366.817000	0.300000
1553691366.917000	-0.000000
1553691366.997000	-0.100000
1553691367.077000	-0.200000
1553691367.177000	0.200000
1553691367.258000	0.400000
1553691367.358000		TRIG
1553691367.378000	0.300000
1553691367.438000	0.300000
1553691367.518000	0.300000
1553691367.618000	0.200000
1553691367.698000	1.200000
1553691367.778000	6.400000
1553691367.878000	16.000000
1553691367.958000	25.700000
1553691368.058000	27.500000
1553691368.138000	17.400000
1553691368.218000	6.600000
1553691368.318000	1.600000
1553691368.398000	0.300000
1553691368.478000	0.100000
1553691368.578000	0.100000
1553691368.658000	0.200000
1553691368.758000	0.300000
1553691368.838000	0.300000
1553691368.918000		TRIG
1553691368.938000	0.400000
1553691369.018000	0.500000
1553691369.098000	0.300000
1553691369.178000	0.500000
1553691369.278000	1.900000
1553691369.358000	7.400000
1553691369.458000	17.500000
1553691369.538000	26.900000
1553691369.618000	27.700000
1553691369.718000	17.100000
1553691369.798000	6.000000
1553691369.878000	1.200000
1553691369.978000	0.100000
1553691370.058000	-0.100000
1553691370.158000	-0.200000
1553691370.238000	0.300000
1553691370.318000	0.300000
1553691370.418000	0.200000
1553691370.458000		TRIG
1553691370.498000	0.200000
1553691370.598000	0.300000
1553691370.678000	0.300000
1553691370.758000	0.200000
1553691370.858000	1.400000
1553691370.938000	7.500000
1553691371.018000	18.300000
1553691371.118000	27.500000
1553691371.198000	26.500000
1553691371.298000	15.400000
1553691371.378000	5.000000
1553691371.458000	0.900000
1553691371.558000	0.000000
1553691371.638000	-0.100000
1553691371.718000	0.000000
1553691371.818000	0.100000
1553691371.898000	0.200000
1553691371.998000	0.200000
1553691372.038000		TRIG
1553691372.078000	0.300000
1553691372.158000	0.400000
1553691372.258000	0.300000
1553691372.338000	0.800000
1553691372.418000	2.200000
1553691372.518000	8.500000
1553691372.598000	19.000000
1553691372.698000	28.400000
1553691372.778000	27.700000
1553691372.858000	15.800000
1553691372.958000	5.200000
1553691373.038000	1.100000
1553691373.138000	0.200000
1553691373.218000	-0.100000
1553691373.298000	0.200000
1553691373.398000	0.300000
1553691373.478000	0.200000
1553691373.558000	0.100000
1553691373.598000		TRIG
1553691373.658000	0.200000
1553691373.738000	0.300000
1553691373.838000	0.300000
1553691373.918000	0.300000
1553691373.998000	1.700000
1553691374.098000	8.000000
1553691374.178000	16.900000
1553691374.258000	25.700000
1553691374.358000	25.500000
1553691374.438000	14.600000
1553691374.538000	4.700000
1553691374.618000	0.900000
1553691374.697000	0.000000
1553691374.797000	-0.100000
1553691374.877000	-0.100000
1553691374.977000	-0.000000
1553691375.057000	-0.000000
1553691375.137000	0.100000
1553691375.177000		TRIG
1553691375.237000	0.000000
1553691375.317000	0.300000
1553691375.397000	0.600000
1553691375.497000	0.700000
1553691375.577000	2.400000
1553691375.677000	9.200000
1553691375.757000	17.900000
1553691375.837000	24.000000
1553691375.937000	22.000000
1553691376.017000	12.100000
1553691376.097000	4.000000
1553691376.197000	1.000000
1553691376.277000	0.100000
1553691376.377000	0.300000
1553691376.457000	0.600000
1553691376.537000	0.500000
1553691376.637000	0.500000
1553691376.737000	0.500000
1553691376.757000		TRIG
1553691376.797000	0.600000
1553691376.897000	0.700000
1553691376.977000	0.600000
1553691377.077000	0.600000
1553691377.157000	2.800000
1553691377.237000	10.600000
1553691377.337000	21.500000
1553691377.417000	29.000000
1553691377.517000	24.100000
1553691377.597000	11.200000
1553691377.677000	3.000000
1553691377.777000	0.400000
1553691377.857000	-0.000000
1553691377.937000	-0.100000
1553691378.037000	0.000000
1553691378.117000	0.000000
1553691378.197000	0.100000
1553691378.317000	0.200000
1553691378.337000		TRIG
1553691378.377000	0.200000
1553691378.477000	0.800000
1553691378.557000	0.900000
1553691378.637000	0.900000
1553691378.737000	3.500000
1553691378.817000	11.600000
1553691378.917000	21.800000
1553691378.997000	27.700000
1553691379.077000	22.100000
1553691379.177000	10.200000
1553691379.257000	2.800000
1553691379.337000	0.400000
1553691379.437000	-0.100000
1553691379.517000	0.300000
1553691379.617000	0.400000
1553691379.697000	0.300000
1553691379.777000	0.300000
1553691379.877000	0.300000
1553691379.897000		TRIG
1553691379.957000	0.500000
1553691380.037000	0.600000
1553691380.137000	0.600000
1553691380.217000	0.800000
1553691380.317000	3.700000
1553691380.397000	11.700000
1553691380.477000	21.900000
1553691380.577000	29.200000
1553691380.657000	24.200000
1553691380.757000	11.400000
1553691380.837000	3.200000
1553691380.917000	0.600000
1553691381.017000	0.100000
1553691381.097000	0.100000
1553691381.177000	0.000000
1553691381.277000	0.000000
1553691381.357000	0.000000
1553691381.457000	-0.200000
1553691381.477000		TRIG
1553691381.537000	0.300000
1553691381.617000	0.500000
1553691381.717000	0.400000
1553691381.797000	0.500000
1553691381.877000	3.900000
1553691381.977000	12.700000
1553691382.057000	22.900000
1553691382.157000	27.900000
1553691382.237000	21.200000
1553691382.317000	8.900000
1553691382.417000	1.900000
1553691382.497000	0.100000
1553691382.577000	0.100000
1553691382.677000	0.100000
1553691382.757000	0.000000
1553691382.857000	0.000000
1553691382.937000	0.100000
1553691383.037000	0.200000
1553691383.057000		TRIG
1553691383.117000	0.400000
1553691383.197000	0.400000
1553691383.277000	0.500000
1553691383.377000	0.800000
1553691383.457000	3.600000
1553691383.557000	11.200000
1553691383.637000	19.700000
1553691383.717000	24.700000
1553691383.817000	19.900000
1553691383.897000	9.300000
1553691383.977000	2.700000
1553691384.077000	0.500000
1553691384.157000	-0.000000
1553691384.257000	-0.300000
1553691384.337000	-0.300000
1553691384.417000	-0.500000
1553691384.517000	-0.600000
1553691384.597000	-0.200000
