# Supplementary material for: Dynamic MRI of plantar flexion: A comprehensive repeatability study of electrical stimulation-gated muscle contraction standardized on evoked force
Source: PLoS One. 2020 Nov 5;15(11):e0241832. doi: 10.1371/journal.pone.0241832 (PMC7644050; doi:10.1371/journal.pone.0241832)
Supplement: S1 File — (ZIP) [file pone.0241832.s001.zip › Force/S7_D0.txt]

time	force	other
1553170788.775000	0.600000
1553170788.795000		TRIG
1553170788.835000	0.500000
1553170788.915000	0.700000
1553170789.015000	0.800000
1553170789.095000	0.800000
1553170789.175000	1.400000
1553170789.275000	3.000000
1553170789.355000	4.600000
1553170789.455000	5.600000
1553170789.535000	5.500000
1553170789.615000	3.600000
1553170789.715000	1.700000
1553170789.795000	0.900000
1553170789.875000	0.400000
1553170789.975000	0.200000
1553170790.055000	0.100000
1553170790.155000	0.100000
1553170790.235000	0.000000
1553170790.335000	-0.100000
1553170790.355000		TRIG
1553170790.415000	0.000000
1553170790.495000	0.500000
1553170790.595000	0.200000
1553170790.675000	-0.300000
1553170790.755000	0.300000
1553170790.855000	2.600000
1553170790.935000	4.700000
1553170791.015000	5.700000
1553170791.115000	5.300000
1553170791.195000	2.800000
1553170791.295000	0.700000
1553170791.375000	-0.000000
1553170791.455000	-0.400000
1553170791.555000	-0.400000
1553170791.635000	-0.300000
1553170791.715000	-0.300000
1553170791.815000	-0.500000
1553170791.915000	-0.700000
1553170791.935000		TRIG
1553170791.995000	-0.400000
1553170792.076000	-0.200000
1553170792.156000	-0.400000
1553170792.256000	-0.400000
1553170792.336000	0.100000
1553170792.416000	2.200000
1553170792.516000	4.300000
1553170792.596000	5.600000
1553170792.696000	5.100000
1553170792.776000	2.700000
1553170792.856000	0.600000
1553170792.956000	-0.200000
1553170793.036000	-0.500000
1553170793.136000	-0.600000
1553170793.216000	-0.600000
1553170793.296000	-0.700000
1553170793.396000	-0.700000
1553170793.476000	-0.900000
1553170793.496000		TRIG
1553170793.556000	-0.500000
1553170793.656000	0.100000
1553170793.736000	-0.300000
1553170793.836000	-0.300000
1553170793.916000	0.500000
1553170793.996000	2.600000
1553170794.096000	4.700000
1553170794.176000	5.500000
1553170794.256000	4.500000
1553170794.356000	2.100000
1553170794.436000	0.200000
1553170794.536000	-0.400000
1553170794.616000	-0.600000
1553170794.696000	-0.500000
1553170794.796000	-0.500000
1553170794.876000	-0.400000
1553170794.956000	-0.300000
1553170795.056000		TRIG
1553170795.076000	-0.300000
1553170795.136000	0.100000
1553170795.236000	0.100000
1553170795.316000	-0.200000
1553170795.396000	-0.300000
1553170795.496000	0.500000
1553170795.576000	2.600000
1553170795.656000	4.300000
1553170795.756000	4.800000
1553170795.836000	3.900000
1553170795.936000	1.700000
1553170796.016000	0.300000
1553170796.096000	-0.500000
1553170796.196000	-0.800000
1553170796.276000	-0.900000
1553170796.356000	-0.600000
1553170796.456000	-0.500000
1553170796.536000	-0.700000
1553170796.636000		TRIG
1553170796.656000	-0.700000
1553170796.716000	-0.400000
1553170796.796000	-0.500000
1553170796.896000	-0.700000
1553170796.976000	-0.600000
1553170797.056000	0.200000
1553170797.156000	2.000000
1553170797.236000	4.000000
1553170797.336000	5.100000
1553170797.416000	4.200000
1553170797.496000	1.800000
1553170797.596000	-0.100000
1553170797.676000	-0.700000
1553170797.776000	-0.800000
1553170797.856000	-0.700000
1553170797.936000	-0.600000
1553170798.036000	-0.600000
1553170798.116000	-0.900000
1553170798.196000		TRIG
1553170798.216000	-0.900000
1553170798.296000	-0.600000
1553170798.376000	-0.500000
1553170798.476000	-0.700000
1553170798.556000	-0.600000
1553170798.635000	0.100000
1553170798.735000	2.000000
1553170798.815000	4.100000
1553170798.895000	5.000000
1553170798.995000	3.900000
1553170799.075000	1.500000
1553170799.175000	0.000000
1553170799.255000	-0.500000
1553170799.335000	-0.600000
1553170799.435000	-0.600000
1553170799.515000	-0.600000
1553170799.595000	-0.700000
1553170799.695000	-1.000000
1553170799.775000		TRIG
1553170799.795000	-1.000000
1553170799.875000	-0.600000
1553170799.955000	-0.500000
1553170800.035000	-0.800000
1553170800.135000	-0.700000
1553170800.215000	0.500000
1553170800.295000	2.700000
1553170800.395000	4.700000
1553170800.475000	5.400000
1553170800.575000	4.000000
1553170800.655000	1.700000
1553170800.735000	0.400000
1553170800.835000	-0.400000
1553170800.915000	-0.800000
1553170801.015000	-1.300000
1553170801.095000	-1.500000
1553170801.175000	-1.300000
1553170801.275000	-1.600000
1553170801.355000		TRIG
1553170801.375000	-1.700000
1553170801.435000	-1.400000
1553170801.535000	-1.300000
1553170801.615000	-1.400000
1553170801.715000	-1.100000
1553170801.795000	-0.000000
1553170801.875000	2.000000
1553170801.975000	3.800000
1553170802.055000	4.100000
1553170802.135000	2.400000
1553170802.235000	0.300000
1553170802.315000	-0.500000
1553170802.415000	-1.100000
1553170802.495000	-1.300000
1553170802.575000	-1.100000
1553170802.675000	-1.000000
1553170802.755000	-1.100000
1553170802.835000	-1.400000
1553170802.895000		TRIG
1553170802.935000	-1.300000
1553170803.015000	-1.100000
1553170803.115000	-1.200000
1553170803.195000	-1.600000
1553170803.275000	-1.300000
1553170803.375000	0.100000
1553170803.455000	2.400000
1553170803.535000	3.900000
1553170803.635000	4.000000
1553170803.715000	2.700000
1553170803.815000	0.700000
1553170803.895000	-0.700000
1553170803.975000	-1.000000
1553170804.075000	-1.100000
1553170804.155000	-1.200000
1553170804.255000	-0.900000
1553170804.335000	-0.900000
1553170804.415000	-1.000000
1553170804.455000		TRIG
1553170804.515000	-0.800000
1553170804.595000	-0.400000
1553170804.675000	-0.500000
1553170804.775000	-0.800000
1553170804.855000	-0.800000
1553170804.935000	0.300000
1553170805.035000	2.400000
1553170805.115000	3.400000
1553170805.215000	3.500000
1553170805.295000	2.500000
1553170805.375000	0.700000
1553170805.475000	-0.600000
1553170805.555000	-1.000000
1553170805.655000	-1.000000
1553170805.735000	-1.000000
1553170805.815000	-1.100000
1553170805.915000	-1.200000
1553170805.995000	-1.100000
1553170806.035000		TRIG
1553170806.075000	-1.100000
1553170806.175000	-1.000000
1553170806.255000	-1.000000
1553170806.355000	-1.100000
1553170806.435000	-0.800000
1553170806.515000	0.600000
1553170806.615000	2.900000
1553170806.695000	4.800000
1553170806.775000	4.700000
1553170806.875000	2.700000
1553170806.955000	0.300000
1553170807.055000	-0.600000
1553170807.135000	-1.100000
1553170807.215000	-1.000000
1553170807.315000	-0.900000
1553170807.395000	-1.100000
1553170807.475000	-1.400000
1553170807.575000	-1.600000
1553170807.595000		TRIG
1553170807.655000	-1.100000
1553170807.755000	-0.700000
1553170807.835000	-0.900000
1553170807.915000	-1.000000
1553170808.015000	-0.900000
1553170808.095000	1.100000
1553170808.175000	3.700000
1553170808.275000	4.800000
1553170808.355000	4.700000
1553170808.455000	2.900000
1553170808.535000	0.400000
1553170808.615000	-0.700000
1553170808.715000	-1.100000
1553170808.795000	-1.200000
1553170808.895000	-1.200000
1553170808.975000	-1.100000
1553170809.055000	-1.200000
1553170809.175000	-1.300000
1553170809.195000		TRIG
1553170809.235000	-1.300000
1553170809.315000	-1.200000
1553170809.415000	-1.400000
1553170809.495000	-1.400000
1553170809.596000	-1.000000
1553170809.676000	0.800000
1553170809.756000	3.000000
1553170809.856000	3.600000
1553170809.936000	3.300000
1553170810.016000	1.600000
1553170810.116000	0.100000
1553170810.196000	-0.600000
1553170810.296000	-0.700000
1553170810.376000	-0.800000
1553170810.456000	-1.000000
1553170810.556000	-1.400000
1553170810.636000	-1.500000
1553170810.736000	-1.500000
1553170810.756000		TRIG
1553170810.816000	-1.300000
1553170810.896000	-1.100000
1553170810.996000	-1.200000
1553170811.076000	-1.200000
1553170811.156000	-0.900000
1553170811.256000	0.600000
1553170811.336000	3.100000
1553170811.416000	4.600000
1553170811.516000	3.900000
1553170811.596000	1.900000
1553170811.696000	0.000000
1553170811.776000	-0.700000
1553170811.856000	-1.100000
1553170811.956000	-1.400000
1553170812.036000	-1.500000
1553170812.116000	-1.400000
1553170812.216000	-1.400000
1553170812.316000	-1.500000
1553170812.336000		TRIG
1553170812.396000	-1.200000
1553170812.476000	-1.000000
1553170812.556000	-1.200000
1553170812.656000	-1.400000
1553170812.736000	-0.700000
1553170812.816000	1.500000
1553170812.916000	3.800000
1553170812.996000	4.900000
1553170813.096000	4.300000
1553170813.176000	2.500000
1553170813.256000	0.600000
1553170813.356000	-0.200000
1553170813.436000	-0.900000
1553170813.536000	-0.900000
1553170813.616000	-1.200000
1553170813.696000	-1.300000
1553170813.796000	-1.500000
1553170813.876000	-1.600000
1553170813.896000		TRIG
1553170813.956000	-1.500000
1553170814.056000	-1.200000
1553170814.136000	-1.500000
1553170814.236000	-1.600000
1553170814.316000	-0.700000
1553170814.396000	1.500000
1553170814.496000	3.600000
1553170814.576000	4.900000
1553170814.656000	4.500000
1553170814.756000	2.700000
1553170814.836000	0.500000
1553170814.936000	-0.500000
1553170815.016000	-1.000000
1553170815.096000	-1.000000
1553170815.196000	-1.200000
1553170815.276000	-1.100000
1553170815.356000	-1.200000
1553170815.456000	-1.600000
1553170815.476000		TRIG
1553170815.536000	-1.200000
1553170815.636000	-0.900000
1553170815.716000	-1.000000
1553170815.796000	-1.400000
1553170815.896000	-0.600000
1553170815.976000	1.800000
1553170816.056000	4.400000
1553170816.155000	5.700000
1553170816.235000	5.000000
1553170816.335000	3.200000
1553170816.415000	0.800000
1553170816.495000	-0.400000
1553170816.595000	-0.400000
1553170816.675000	-0.700000
1553170816.775000	-1.000000
1553170816.855000	-1.300000
1553170816.935000	-1.100000
1553170817.035000	-1.300000
1553170817.055000		TRIG
1553170817.115000	-1.100000
1553170817.195000	-0.900000
1553170817.295000	-0.900000
1553170817.375000	-0.800000
1553170817.475000	0.300000
1553170817.555000	2.700000
1553170817.635000	5.100000
1553170817.735000	6.400000
1553170817.815000	5.500000
1553170817.895000	2.900000
1553170817.995000	1.000000
1553170818.075000	0.100000
1553170818.175000	-0.000000
1553170818.255000	-0.200000
1553170818.335000	-0.100000
1553170818.435000	-0.200000
1553170818.515000	-0.500000
1553170818.615000		TRIG
1553170818.635000	-0.500000
1553170818.695000	-0.100000
1553170818.775000	0.100000
1553170818.875000	-0.700000
1553170818.955000	-0.700000
1553170819.035000	0.500000
1553170819.135000	3.300000
1553170819.215000	6.000000
1553170819.295000	6.600000
1553170819.395000	5.200000
1553170819.475000	2.600000
1553170819.575000	0.700000
1553170819.655000	-0.100000
1553170819.735000	-0.400000
1553170819.835000	-0.300000
1553170819.915000	-0.200000
1553170820.015000	-0.500000
1553170820.095000	-0.700000
1553170820.175000		TRIG
1553170820.195000	-0.500000
1553170820.275000	-0.300000
1553170820.355000	-0.200000
1553170820.435000	-0.300000
1553170820.535000	-0.400000
1553170820.615000	0.900000
1553170820.695000	3.400000
1553170820.795000	5.200000
1553170820.875000	6.000000
1553170820.975000	5.000000
1553170821.055000	2.300000
1553170821.135000	0.700000
1553170821.235000	-0.100000
1553170821.315000	-0.500000
1553170821.415000	-0.500000
1553170821.495000	-0.700000
1553170821.575000	-1.300000
1553170821.675000	-1.200000
1553170821.755000		TRIG
1553170821.775000	-1.300000
1553170821.835000	-1.000000
1553170821.935000	-0.900000
1553170822.015000	-1.100000
1553170822.115000	-1.100000
1553170822.195000	0.400000
1553170822.275000	3.200000
1553170822.375000	4.800000
1553170822.455000	5.300000
1553170822.535000	3.900000
1553170822.635000	1.400000
1553170822.715000	-0.200000
1553170822.815000	-0.800000
1553170822.895000	-1.200000
1553170822.975000	-1.300000
1553170823.075000	-1.000000
1553170823.155000	-1.000000
1553170823.235000	-1.000000
1553170823.335000		TRIG
1553170823.355000	-1.200000
1553170823.415000	-1.100000
1553170823.515000	-1.000000
1553170823.595000	-1.200000
1553170823.675000	-1.200000
1553170823.775000	0.400000
1553170823.855000	4.000000
1553170823.935000	5.200000
1553170824.035000	4.900000
1553170824.115000	4.200000
1553170824.215000	2.000000
1553170824.295000	0.700000
1553170824.375000	-0.100000
1553170824.475000	-0.800000
1553170824.555000	-0.500000
1553170824.655000	-0.400000
1553170824.735000	-0.500000
1553170824.815000	-0.700000
1553170824.915000		TRIG
1553170824.935000	-0.700000
1553170824.995000	-0.800000
1553170825.075000	-0.700000
1553170825.175000	-0.800000
1553170825.255000	-0.800000
1553170825.335000	0.900000
1553170825.435000	3.900000
1553170825.515000	4.800000
1553170825.615000	5.400000
1553170825.695000	4.100000
1553170825.775000	2.200000
1553170825.875000	0.400000
1553170825.955000	-0.400000
1553170826.055000	-0.800000
1553170826.135000	-0.700000
1553170826.215000	-0.700000
1553170826.315000	-0.800000
1553170826.395000	-1.100000
1553170826.435000		TRIG
1553170826.475000	-1.000000
1553170826.575000	-0.600000
1553170826.655000	-0.700000
1553170826.755000	-0.900000
1553170826.835000	-0.600000
1553170826.915000	0.900000
1553170827.016000	3.400000
1553170827.096000	5.500000
1553170827.176000	5.800000
1553170827.276000	4.000000
1553170827.356000	1.500000
1553170827.456000	0.200000
1553170827.536000	-0.600000
1553170827.616000	-0.800000
1553170827.716000	-0.900000
1553170827.796000	-1.000000
1553170827.876000	-1.100000
1553170827.976000	-1.100000
1553170828.016000		TRIG
1553170828.056000	-0.900000
1553170828.156000	-1.000000
1553170828.236000	-1.000000
1553170828.316000	-1.000000
1553170828.416000	-0.700000
1553170828.496000	1.100000
1553170828.576000	4.300000
1553170828.676000	6.800000
1553170828.756000	6.900000
1553170828.856000	5.300000
1553170828.936000	3.000000
1553170829.016000	0.600000
1553170829.116000	-0.300000
1553170829.196000	-0.800000
1553170829.296000	-0.900000
1553170829.376000	-0.800000
1553170829.456000	-0.800000
1553170829.556000	-1.100000
1553170829.576000		TRIG
1553170829.636000	-1.100000
1553170829.716000	-0.900000
1553170829.816000	-1.000000
1553170829.896000	-1.200000
1553170829.996000	-0.900000
1553170830.076000	1.000000
1553170830.156000	3.700000
1553170830.256000	5.000000
1553170830.336000	4.600000
1553170830.416000	2.100000
1553170830.516000	-0.100000
1553170830.596000	-0.900000
1553170830.696000	-1.500000
1553170830.776000	-1.900000
1553170830.856000	-2.200000
1553170830.956000	-1.900000
1553170831.036000	-2.000000
1553170831.156000	-2.000000
1553170831.176000		TRIG
1553170831.216000	-1.600000
1553170831.296000	-1.300000
1553170831.396000	-1.600000
1553170831.476000	-1.600000
1553170831.556000	-1.300000
1553170831.656000	0.400000
1553170831.736000	3.300000
1553170831.816000	4.800000
1553170831.916000	4.600000
1553170831.996000	2.600000
1553170832.096000	0.200000
1553170832.176000	-0.700000
1553170832.256000	-0.900000
1553170832.356000	-1.100000
1553170832.436000	-1.300000
1553170832.536000	-1.300000
1553170832.616000	-1.300000
1553170832.716000	-1.500000
1553170832.736000		TRIG
1553170832.796000	-1.600000
1553170832.876000	-1.200000
1553170832.956000	-1.300000
1553170833.056000	-1.700000
1553170833.136000	-1.100000
1553170833.216000	1.300000
1553170833.316000	4.200000
1553170833.396000	4.800000
1553170833.496000	4.300000
1553170833.576000	1.800000
1553170833.655000	-0.100000
1553170833.755000	-0.700000
1553170833.835000	-1.000000
1553170833.935000	-1.100000
1553170834.015000	-1.000000
1553170834.095000	-1.100000
1553170834.195000	-0.900000
1553170834.295000	-1.100000
1553170834.315000		TRIG
1553170834.355000	-1.000000
1553170834.455000	-0.600000
1553170834.535000	-0.600000
1553170834.635000	-0.900000
1553170834.715000	-0.500000
1553170834.795000	1.500000
1553170834.895000	4.200000
1553170834.975000	5.400000
1553170835.055000	4.900000
1553170835.155000	2.800000
1553170835.235000	0.800000
1553170835.335000	-0.300000
1553170835.415000	-0.600000
1553170835.495000	-1.000000
1553170835.595000	-1.200000
1553170835.675000	-1.300000
1553170835.775000	-1.400000
1553170835.855000	-1.500000
1553170835.875000		TRIG
1553170835.935000	-1.100000
1553170836.035000	-0.800000
1553170836.115000	-1.000000
1553170836.195000	-1.300000
1553170836.295000	-0.600000
1553170836.375000	1.300000
1553170836.475000	3.600000
1553170836.555000	4.700000
1553170836.635000	4.100000
1553170836.735000	2.000000
1553170836.815000	0.100000
1553170836.895000	-1.000000
1553170836.995000	-1.100000
1553170837.075000	-1.300000
1553170837.175000	-1.400000
1553170837.255000	-1.300000
1553170837.335000	-1.500000
1553170837.435000	-2.000000
1553170837.455000		TRIG
1553170837.515000	-1.900000
1553170837.595000	-1.500000
1553170837.695000	-1.300000
1553170837.775000	-1.300000
1553170837.875000	-0.700000
1553170837.955000	1.900000
1553170838.035000	4.600000
1553170838.135000	6.000000
1553170838.215000	5.400000
1553170838.295000	3.000000
1553170838.395000	0.800000
1553170838.475000	-0.400000
1553170838.575000	-0.900000
1553170838.655000	-1.100000
1553170838.735000	-1.000000
1553170838.835000	-0.800000
1553170838.915000	-0.900000
1553170839.015000	-1.200000
1553170839.035000		TRIG
1553170839.095000	-1.000000
1553170839.175000	-0.600000
1553170839.275000	-0.800000
1553170839.355000	-0.900000
1553170839.435000	0.100000
1553170839.535000	2.900000
1553170839.615000	5.000000
1553170839.695000	5.500000
1553170839.795000	4.900000
1553170839.875000	2.500000
1553170839.975000	0.300000
1553170840.055000	-0.700000
1553170840.135000	-1.100000
1553170840.235000	-1.200000
1553170840.315000	-1.200000
1553170840.415000	-1.100000
1553170840.495000	-1.100000
1553170840.575000		TRIG
1553170840.595000	-1.300000
1553170840.675000	-1.100000
1553170840.755000	-1.000000
1553170840.835000	-1.100000
1553170840.935000	-0.900000
1553170841.015000	-0.200000
1553170841.115000	1.800000
1553170841.195000	4.100000
1553170841.275000	4.400000
1553170841.375000	3.500000
1553170841.455000	1.700000
1553170841.535000	-0.200000
1553170841.635000	-1.000000
1553170841.715000	-1.000000
1553170841.815000	-1.000000
1553170841.895000	-1.400000
1553170841.975000	-1.400000
1553170842.075000	-1.300000
1553170842.155000		TRIG
1553170842.175000	-1.100000
1553170842.235000	-1.000000
1553170842.335000	-1.100000
1553170842.415000	-1.100000
1553170842.515000	-1.000000
1553170842.595000	-0.300000
1553170842.675000	1.800000
1553170842.775000	4.100000
1553170842.855000	4.900000
1553170842.935000	3.900000
1553170843.035000	1.500000
1553170843.115000	-0.700000
1553170843.215000	-1.300000
1553170843.295000	-1.100000
1553170843.375000	-1.300000
1553170843.475000	-1.300000
1553170843.555000	-1.400000
1553170843.655000	-1.300000
1553170843.735000		TRIG
1553170843.755000	-1.200000
1553170843.815000	-0.800000
1553170843.915000	-0.700000
1553170843.995000	-0.800000
1553170844.075000	-0.900000
1553170844.175000	-0.300000
1553170844.255000	1.500000
1553170844.335000	3.700000
1553170844.435000	4.400000
1553170844.516000	3.500000
1553170844.616000	1.300000
1553170844.696000	0.300000
1553170844.776000	-0.300000
1553170844.876000	-0.900000
1553170844.956000	-1.400000
1553170845.056000	-1.200000
1553170845.136000	-1.100000
1553170845.216000	-1.200000
1553170845.316000		TRIG
1553170845.336000	-1.200000
1553170845.396000	-1.000000
1553170845.476000	-0.800000
1553170845.576000	-1.000000
1553170845.656000	-1.000000
1553170845.756000	0.500000
1553170845.836000	3.400000
1553170845.916000	5.300000
1553170846.016000	5.600000
1553170846.096000	4.300000
1553170846.176000	2.100000
1553170846.276000	0.300000
1553170846.356000	-0.400000
1553170846.456000	-0.700000
1553170846.536000	-0.600000
1553170846.616000	-0.500000
1553170846.716000	-0.600000
1553170846.796000	-1.000000
1553170846.876000		TRIG
1553170846.896000	-1.000000
1553170846.976000	-0.700000
1553170847.056000	-0.600000
1553170847.156000	-0.800000
1553170847.236000	-0.700000
1553170847.316000	0.600000
1553170847.416000	3.500000
1553170847.496000	5.400000
1553170847.576000	5.800000
1553170847.676000	4.300000
1553170847.756000	1.700000
1553170847.856000	-0.400000
1553170847.936000	-1.200000
1553170848.016000	-1.100000
1553170848.116000	-0.800000
1553170848.196000	-0.900000
1553170848.296000	-1.300000
1553170848.376000	-1.100000
1553170848.416000		TRIG
1553170848.456000	-0.900000
1553170848.556000	-0.600000
1553170848.636000	-0.400000
1553170848.716000	-0.600000
1553170848.816000	-0.500000
1553170848.896000	0.900000
1553170848.976000	3.300000
1553170849.076000	4.900000
1553170849.156000	4.900000
1553170849.256000	3.300000
1553170849.336000	1.100000
1553170849.416000	-0.400000
1553170849.516000	-1.000000
1553170849.596000	-1.500000
1553170849.696000	-1.500000
1553170849.776000	-1.500000
1553170849.856000	-1.600000
1553170849.956000	-1.800000
1553170849.996000		TRIG
1553170850.036000	-1.900000
1553170850.116000	-1.600000
1553170850.216000	-1.500000
1553170850.296000	-1.500000
1553170850.396000	-1.200000
1553170850.476000	0.000000
1553170850.556000	2.500000
1553170850.656000	4.400000
1553170850.736000	5.000000
1553170850.816000	3.600000
1553170850.916000	1.400000
1553170850.996000	-0.000000
1553170851.095000	-0.900000
1553170851.175000	-1.100000
1553170851.255000	-1.200000
1553170851.355000	-1.200000
1553170851.435000	-1.300000
1553170851.535000	-1.500000
1553170851.555000		TRIG
1553170851.615000	-1.600000
1553170851.695000	-1.400000
1553170851.795000	-1.100000
1553170851.875000	-1.400000
1553170851.955000	-1.400000
1553170852.055000	0.300000
1553170852.135000	2.800000
1553170852.215000	4.100000
1553170852.315000	3.800000
1553170852.395000	2.000000
1553170852.495000	0.200000
1553170852.575000	-1.000000
1553170852.655000	-1.500000
1553170852.755000	-1.600000
1553170852.835000	-1.400000
1553170852.935000	-1.300000
1553170853.015000	-1.300000
1553170853.095000	-1.300000
1553170853.135000		TRIG
1553170853.195000	-1.300000
1553170853.275000	-1.000000
1553170853.355000	-1.000000
1553170853.455000	-1.300000
1553170853.535000	-1.100000
1553170853.635000	0.700000
1553170853.715000	3.500000
1553170853.795000	5.100000
1553170853.895000	4.700000
1553170853.975000	2.600000
1553170854.055000	0.300000
1553170854.155000	-0.700000
1553170854.235000	-1.200000
1553170854.335000	-1.200000
1553170854.415000	-1.400000
1553170854.495000	-1.500000
1553170854.595000	-1.700000
1553170854.695000	-1.700000
1553170854.715000		TRIG
1553170854.755000	-1.400000
1553170854.855000	-1.500000
1553170854.935000	-1.700000
1553170855.035000	-1.500000
1553170855.115000	-1.300000
1553170855.195000	0.900000
1553170855.295000	3.600000
1553170855.375000	4.800000
1553170855.455000	4.200000
1553170855.555000	2.200000
1553170855.635000	-0.200000
1553170855.735000	-1.300000
1553170855.815000	-1.300000
1553170855.895000	-2.000000
1553170855.995000	-2.300000
1553170856.075000	-2.300000
1553170856.175000	-2.200000
1553170856.275000	-2.100000
1553170856.295000		TRIG
1553170856.335000	-2.100000
1553170856.435000	-1.900000
1553170856.515000	-1.900000
1553170856.595000	-2.000000
1553170856.695000	-1.700000
1553170856.775000	0.100000
1553170856.875000	2.300000
1553170856.955000	4.200000
1553170857.035000	4.100000
1553170857.135000	1.900000
1553170857.215000	-0.200000
1553170857.295000	-1.000000
1553170857.395000	-1.500000
1553170857.475000	-1.700000
1553170857.575000	-1.700000
1553170857.655000	-1.800000
1553170857.735000	-1.900000
1553170857.835000	-2.100000
1553170857.855000		TRIG
1553170857.915000	-2.000000
1553170857.995000	-1.800000
1553170858.095000	-1.900000
1553170858.175000	-2.100000
1553170858.275000	-1.600000
1553170858.355000	0.200000
1553170858.435000	2.700000
1553170858.535000	4.100000
1553170858.615000	3.900000
1553170858.695000	2.400000
1553170858.795000	0.200000
1553170858.875000	-1.000000
1553170858.975000	-1.600000
1553170859.055000	-1.600000
1553170859.135000	-1.400000
1553170859.235000	-1.300000
1553170859.315000	-1.500000
1553170859.415000	-1.200000
1553170859.435000		TRIG
1553170859.495000	-1.000000
1553170859.575000	-1.200000
1553170859.675000	-1.700000
1553170859.755000	-1.500000
1553170859.835000	-0.900000
1553170859.935000	1.100000
1553170860.015000	3.700000
1553170860.095000	6.700000
1553170860.195000	6.200000
1553170860.275000	3.100000
1553170860.375000	0.800000
1553170860.455000	-0.700000
1553170860.535000	-1.300000
1553170860.635000	-1.700000
1553170860.715000	-1.800000
1553170860.815000	-1.900000
1553170860.895000	-2.100000
1553170860.995000	-2.300000
1553170861.015000		TRIG
1553170861.075000	-2.200000
1553170861.155000	-2.100000
1553170861.235000	-2.300000
1553170861.335000	-2.300000
1553170861.415000	-1.800000
1553170861.515000	0.700000
1553170861.595000	3.500000
1553170861.675000	4.200000
1553170861.775000	3.500000
1553170861.855000	0.800000
1553170861.935000	-1.200000
1553170862.036000	-2.000000
1553170862.116000	-2.100000
1553170862.216000	-2.300000
1553170862.296000	-2.500000
1553170862.376000	-2.400000
1553170862.476000	-2.500000
1553170862.556000	-2.700000
1553170862.576000		TRIG
1553170862.636000	-2.200000
1553170862.736000	-2.100000
1553170862.816000	-2.300000
1553170862.916000	-2.400000
1553170862.996000	-1.600000
1553170863.076000	0.700000
1553170863.176000	3.100000
1553170863.256000	4.000000
1553170863.336000	3.200000
1553170863.436000	1.100000
1553170863.516000	-0.600000
1553170863.616000	-1.600000
1553170863.696000	-1.700000
1553170863.776000	-1.900000
1553170863.876000	-2.300000
1553170863.956000	-2.200000
1553170864.056000	-2.000000
1553170864.136000		TRIG
1553170864.156000	-2.100000
1553170864.216000	-2.200000
1553170864.316000	-2.000000
1553170864.396000	-2.200000
1553170864.476000	-2.200000
1553170864.576000	-1.600000
1553170864.656000	0.200000
1553170864.736000	2.700000
1553170864.836000	3.700000
1553170864.916000	2.400000
1553170865.016000	0.000000
1553170865.096000	-1.500000
1553170865.176000	-2.100000
1553170865.276000	-2.100000
1553170865.356000	-1.900000
1553170865.456000	-1.900000
1553170865.536000	-1.800000
1553170865.616000	-1.900000
1553170865.716000		TRIG
1553170865.736000	-1.900000
1553170865.796000	-1.600000
1553170865.876000	-1.600000
1553170865.976000	-1.900000
1553170866.056000	-1.900000
1553170866.156000	-1.200000
1553170866.236000	0.500000
1553170866.316000	2.400000
1553170866.416000	3.500000
1553170866.496000	2.600000
1553170866.576000	0.100000
1553170866.676000	-1.600000
1553170866.756000	-2.200000
1553170866.856000	-2.300000
1553170866.936000	-2.100000
1553170867.016000	-2.200000
1553170867.116000	-2.200000
1553170867.196000	-1.800000
1553170867.276000		TRIG
1553170867.296000	-2.000000
1553170867.376000	-2.000000
1553170867.456000	-2.000000
1553170867.556000	-2.200000
1553170867.636000	-2.200000
1553170867.716000	-1.300000
1553170867.816000	1.200000
1553170867.896000	3.600000
1553170867.976000	4.300000
1553170868.076000	2.800000
1553170868.156000	0.500000
1553170868.256000	-1.100000
1553170868.336000	-1.900000
1553170868.416000	-2.100000
1553170868.516000	-2.200000
1553170868.595000	-2.200000
1553170868.695000	-2.300000
1553170868.775000	-2.500000
1553170868.855000		TRIG
1553170868.875000	-2.500000
1553170868.955000	-2.200000
1553170869.035000	-2.000000
1553170869.115000	-2.400000
1553170869.215000	-2.300000
1553170869.295000	-1.100000
1553170869.395000	1.700000
1553170869.475000	3.900000
1553170869.555000	4.500000
1553170869.655000	3.600000
1553170869.735000	1.300000
1553170869.815000	-0.500000
1553170869.915000	-1.600000
1553170869.995000	-1.800000
1553170870.095000	-1.900000
1553170870.175000	-1.800000
1553170870.255000	-1.900000
1553170870.355000	-1.900000
1553170870.395000		TRIG
1553170870.435000	-1.900000
1553170870.515000	-1.600000
1553170870.615000	-1.600000
1553170870.695000	-1.700000
1553170870.795000	-1.800000
1553170870.875000	-0.900000
1553170870.955000	1.600000
1553170871.055000	3.800000
1553170871.135000	4.400000
1553170871.215000	3.400000
1553170871.315000	1.500000
1553170871.395000	-0.500000
1553170871.495000	-1.400000
1553170871.575000	-1.800000
1553170871.655000	-1.900000
1553170871.755000	-1.900000
1553170871.835000	-1.800000
1553170871.935000	-1.800000
1553170871.975000		TRIG
1553170872.015000	-1.800000
1553170872.095000	-1.600000
1553170872.195000	-1.300000
1553170872.275000	-1.800000
1553170872.355000	-1.900000
1553170872.455000	-0.800000
1553170872.535000	1.700000
1553170872.635000	4.100000
1553170872.715000	4.600000
1553170872.795000	3.100000
1553170872.895000	0.600000
1553170872.975000	-0.600000
1553170873.055000	-1.400000
1553170873.155000	-1.800000
1553170873.235000	-1.800000
1553170873.335000	-1.700000
1553170873.415000	-1.800000
1553170873.495000	-2.100000
1553170873.535000		TRIG
1553170873.595000	-2.000000
1553170873.675000	-1.600000
1553170873.755000	-1.700000
1553170873.855000	-1.800000
1553170873.935000	-1.600000
1553170874.035000	-0.200000
1553170874.115000	2.300000
1553170874.195000	4.100000
1553170874.295000	4.100000
1553170874.375000	2.700000
1553170874.455000	0.600000
1553170874.555000	-0.900000
1553170874.635000	-1.300000
1553170874.735000	-1.600000
1553170874.815000	-1.500000
1553170874.895000	-1.500000
1553170874.995000	-1.400000
1553170875.075000	-1.600000
1553170875.115000		TRIG
1553170875.175000	-1.600000
1553170875.255000	-1.400000
1553170875.335000	-1.300000
1553170875.435000	-1.300000
1553170875.515000	-1.300000
1553170875.595000	0.500000
1553170875.695000	3.200000
1553170875.775000	4.800000
1553170875.855000	4.900000
1553170875.955000	3.000000
1553170876.035000	0.800000
1553170876.135000	-0.600000
1553170876.215000	-1.500000
1553170876.295000	-1.900000
1553170876.395000	-1.800000
1553170876.475000	-1.800000
1553170876.575000	-1.900000
1553170876.675000	-2.000000
1553170876.695000		TRIG
1553170876.735000	-1.700000
1553170876.835000	-1.300000
1553170876.915000	-1.500000
1553170876.995000	-1.800000
1553170877.095000	-1.500000
1553170877.175000	0.300000
1553170877.275000	3.100000
1553170877.355000	5.100000
1553170877.435000	5.400000
1553170877.535000	3.500000
1553170877.615000	1.400000
1553170877.695000	-0.000000
1553170877.795000	-1.600000
1553170877.875000	-2.400000
1553170877.975000	-2.700000
1553170878.055000	-2.400000
1553170878.135000	-2.400000
1553170878.255000	-2.900000
1553170878.275000		TRIG
1553170878.315000	-2.600000
1553170878.395000	-2.200000
1553170878.495000	-2.100000
1553170878.575000	-2.600000
1553170878.675000	-2.300000
1553170878.755000	-0.600000
1553170878.835000	1.500000
1553170878.935000	1.500000
1553170879.015000	1.600000
1553170879.095000	0.700000
1553170879.195000	-1.000000
1553170879.275000	-1.400000
1553170879.375000	-1.500000
1553170879.455000	-1.700000
1553170879.536000	-1.600000
1553170879.636000	-1.500000
1553170879.716000	-1.700000
1553170879.816000	-1.900000
1553170879.836000		TRIG
1553170879.896000	-1.700000
1553170879.976000	-1.400000
1553170880.076000	-1.700000
1553170880.156000	-1.800000
1553170880.236000	-1.400000
1553170880.336000	0.400000
1553170880.416000	3.100000
1553170880.496000	4.800000
1553170880.596000	4.100000
1553170880.676000	1.900000
1553170880.776000	-0.300000
1553170880.856000	-1.100000
1553170880.936000	-1.500000
1553170881.036000	-1.600000
1553170881.116000	-1.400000
1553170881.216000	-1.200000
1553170881.296000	-1.700000
1553170881.396000	-2.000000
1553170881.416000		TRIG
1553170881.476000	-1.800000
1553170881.556000	-1.500000
1553170881.636000	-1.600000
1553170881.736000	-1.700000
1553170881.816000	-1.300000
1553170881.916000	0.700000
1553170881.996000	3.100000
1553170882.076000	4.300000
1553170882.176000	3.700000
1553170882.256000	1.600000
1553170882.336000	-0.600000
1553170882.436000	-1.300000
1553170882.516000	-1.700000
1553170882.616000	-1.800000
1553170882.696000	-1.800000
1553170882.776000	-1.700000
1553170882.876000	-1.800000
1553170882.956000	-1.900000
1553170882.976000		TRIG
1553170883.036000	-1.700000
1553170883.136000	-1.300000
1553170883.216000	-1.500000
1553170883.316000	-2.200000
1553170883.396000	-2.500000
1553170883.476000	-1.200000
1553170883.576000	1.000000
1553170883.656000	2.400000
1553170883.736000	1.700000
1553170883.836000	0.100000
1553170883.916000	-1.300000
1553170884.016000	-2.000000
1553170884.096000	-2.100000
1553170884.176000	-2.100000
1553170884.276000	-2.000000
1553170884.356000	-2.000000
1553170884.436000	-2.100000
1553170884.536000	-2.300000
1553170884.556000		TRIG
1553170884.616000	-2.100000
1553170884.716000	-1.900000
1553170884.796000	-2.100000
1553170884.876000	-2.100000
1553170884.976000	-1.400000
1553170885.056000	1.400000
1553170885.136000	3.600000
1553170885.236000	4.100000
1553170885.316000	3.200000
1553170885.416000	1.400000
1553170885.496000	-0.600000
1553170885.576000	-1.400000
1553170885.676000	-1.500000
1553170885.756000	-1.700000
1553170885.856000	-2.100000
1553170885.936000	-2.000000
1553170886.016000	-2.100000
1553170886.115000		TRIG
1553170886.135000	-2.100000
1553170886.195000	-1.800000
1553170886.275000	-1.700000
1553170886.375000	-2.000000
1553170886.455000	-2.000000
1553170886.555000	-0.900000
1553170886.635000	1.900000
1553170886.715000	3.800000
1553170886.815000	5.100000
1553170886.895000	4.300000
1553170886.975000	2.000000
1553170887.075000	0.000000
1553170887.155000	-1.300000
1553170887.255000	-1.400000
1553170887.335000	-1.100000
1553170887.415000	-1.500000
1553170887.515000	-1.800000
1553170887.595000	-1.800000
1553170887.695000		TRIG
1553170887.715000	-2.000000
1553170887.775000	-1.800000
1553170887.855000	-1.400000
1553170887.955000	-1.700000
1553170888.035000	-2.000000
1553170888.115000	-1.400000
1553170888.215000	0.800000
1553170888.295000	3.100000
1553170888.375000	4.500000
1553170888.475000	3.700000
1553170888.555000	1.300000
1553170888.655000	-0.500000
1553170888.735000	-1.500000
1553170888.815000	-2.000000
1553170888.915000	-2.100000
1553170888.995000	-1.900000
1553170889.095000	-2.000000
1553170889.175000	-2.100000
1553170889.255000		TRIG
1553170889.275000	-2.100000
1553170889.355000	-1.800000
1553170889.435000	-1.800000
1553170889.515000	-2.000000
1553170889.615000	-2.000000
1553170889.695000	-1.200000
1553170889.795000	1.100000
1553170889.875000	3.000000
1553170889.955000	4.100000
1553170890.055000	3.000000
1553170890.135000	0.600000
1553170890.215000	-1.200000
1553170890.315000	-1.900000
1553170890.395000	-2.300000
1553170890.495000	-2.300000
1553170890.575000	-2.400000
1553170890.655000	-2.600000
1553170890.755000	-2.800000
1553170890.835000		TRIG
1553170890.855000	-3.100000
1553170890.915000	-2.700000
1553170891.015000	-2.500000
1553170891.095000	-2.700000
1553170891.195000	-2.700000
1553170891.275000	-1.600000
1553170891.355000	0.800000
1553170891.455000	2.500000
1553170891.535000	3.300000
1553170891.615000	2.400000
1553170891.715000	0.100000
1553170891.795000	-1.200000
1553170891.895000	-1.600000
1553170891.975000	-1.900000
1553170892.055000	-2.200000
1553170892.155000	-2.100000
1553170892.235000	-2.100000
1553170892.335000	-2.300000
1553170892.415000		TRIG
1553170892.435000	-2.500000
1553170892.495000	-2.200000
1553170892.595000	-2.200000
1553170892.675000	-2.400000
1553170892.755000	-2.200000
1553170892.855000	-1.200000
1553170892.935000	1.300000
1553170893.015000	3.200000
1553170893.115000	3.300000
1553170893.195000	1.900000
1553170893.295000	-0.100000
1553170893.375000	-1.300000
1553170893.455000	-2.000000
1553170893.555000	-2.200000
1553170893.635000	-2.200000
1553170893.735000	-2.500000
1553170893.815000	-2.400000
1553170893.895000	-2.400000
1553170893.955000		TRIG
1553170893.995000	-2.200000
1553170894.075000	-1.800000
1553170894.155000	-1.900000
1553170894.255000	-2.000000
1553170894.335000	-1.800000
1553170894.435000	-1.100000
1553170894.515000	0.700000
1553170894.595000	2.000000
1553170894.695000	2.500000
1553170894.775000	1.500000
1553170894.855000	-0.200000
1553170894.955000	-1.700000
1553170895.035000	-2.400000
1553170895.135000	-2.500000
1553170895.215000	-2.400000
1553170895.295000	-2.300000
1553170895.395000	-2.300000
1553170895.475000	-2.400000
1553170895.515000		TRIG
1553170895.555000	-2.000000
1553170895.655000	-1.500000
1553170895.735000	-1.600000
1553170895.835000	-1.500000
1553170895.915000	-1.100000
1553170895.995000	-0.200000
1553170896.095000	1.900000
1553170896.175000	3.800000
1553170896.255000	3.800000
1553170896.355000	2.100000
1553170896.435000	-0.000000
1553170896.535000	-1.200000
1553170896.615000	-1.700000
1553170896.695000	-1.800000
1553170896.795000	-1.500000
1553170896.875000	-1.700000
1553170896.976000	-1.500000
1553170897.056000	-1.500000
1553170897.096000		TRIG
1553170897.136000	-1.600000
1553170897.236000	-1.300000
1553170897.316000	-1.300000
1553170897.396000	-1.600000
1553170897.496000	-1.500000
1553170897.576000	-0.400000
1553170897.676000	1.900000
1553170897.756000	3.600000
1553170897.836000	3.600000
1553170897.936000	2.500000
1553170898.016000	0.800000
1553170898.096000	-0.300000
1553170898.196000	-1.100000
1553170898.276000	-1.500000
1553170898.376000	-1.500000
1553170898.456000	-1.600000
1553170898.536000	-1.800000
1553170898.636000	-2.100000
1553170898.656000		TRIG
1553170898.716000	-2.100000
1553170898.796000	-1.700000
1553170898.896000	-1.600000
1553170898.976000	-1.800000
1553170899.076000	-1.500000
1553170899.156000	-0.200000
1553170899.236000	1.800000
1553170899.336000	3.700000
1553170899.416000	4.100000
1553170899.496000	2.700000
1553170899.596000	0.400000
1553170899.676000	-1.000000
1553170899.776000	-1.400000
1553170899.856000	-1.300000
1553170899.936000	-1.300000
1553170900.036000	-1.300000
1553170900.116000	-1.300000
1553170900.236000	-1.300000
1553170900.256000		TRIG
1553170900.296000	-1.200000
1553170900.376000	-1.000000
1553170900.476000	-1.200000
1553170900.556000	-1.300000
1553170900.636000	-1.100000
1553170900.736000	0.400000
1553170900.816000	1.900000
1553170900.896000	3.400000
1553170900.996000	3.500000
1553170901.076000	1.700000
1553170901.176000	-0.500000
1553170901.256000	-1.500000
1553170901.336000	-1.600000
1553170901.436000	-1.700000
1553170901.516000	-1.800000
1553170901.616000	-1.700000
1553170901.696000	-2.000000
1553170901.796000	-2.400000
1553170901.816000		TRIG
1553170901.876000	-2.700000
1553170901.956000	-2.300000
1553170902.036000	-2.300000
1553170902.136000	-2.400000
1553170902.216000	-2.000000
1553170902.316000	-0.400000
1553170902.396000	2.100000
1553170902.476000	3.600000
1553170902.576000	3.400000
1553170902.656000	1.600000
1553170902.736000	-0.800000
1553170902.836000	-1.800000
1553170902.916000	-2.000000
1553170903.016000	-2.000000
1553170903.096000	-1.700000
1553170903.176000	-2.000000
1553170903.276000	-2.300000
1553170903.376000	-2.500000
1553170903.396000		TRIG
1553170903.436000	-2.100000
1553170903.535000	-1.900000
1553170903.615000	-2.200000
1553170903.715000	-2.600000
1553170903.795000	-2.100000
1553170903.875000	-0.100000
1553170903.975000	2.100000
1553170904.055000	3.300000
1553170904.135000	3.200000
1553170904.235000	1.500000
1553170904.315000	-0.500000
1553170904.415000	-1.700000
1553170904.495000	-2.100000
1553170904.575000	-2.200000
1553170904.675000	-2.200000
1553170904.755000	-2.200000
1553170904.855000	-2.000000
1553170904.935000	-2.300000
1553170904.955000		TRIG
1553170905.015000	-1.900000
1553170905.115000	-1.500000
1553170905.195000	-1.700000
1553170905.275000	-1.800000
1553170905.375000	-1.400000
1553170905.455000	0.300000
1553170905.555000	2.500000
1553170905.635000	3.800000
1553170905.715000	3.200000
1553170905.815000	1.500000
1553170905.895000	-0.200000
1553170905.975000	-1.200000
1553170906.075000	-1.900000
1553170906.155000	-2.000000
1553170906.255000	-1.900000
1553170906.335000	-2.000000
1553170906.415000	-2.400000
1553170906.515000	-2.400000
1553170906.535000		TRIG
1553170906.595000	-2.000000
1553170906.675000	-1.800000
1553170906.775000	-2.100000
1553170906.855000	-2.200000
1553170906.955000	-1.600000
1553170907.035000	0.200000
1553170907.115000	2.300000
1553170907.215000	3.600000
1553170907.295000	3.100000
1553170907.375000	1.300000
1553170907.475000	-0.500000
1553170907.555000	-1.400000
1553170907.655000	-1.800000
1553170907.735000	-1.700000
1553170907.815000	-1.800000
1553170907.915000	-1.600000
1553170907.995000	-1.700000
1553170908.095000		TRIG
1553170908.115000	-1.800000
1553170908.175000	-1.500000
1553170908.255000	-1.600000
1553170908.355000	-2.200000
1553170908.435000	-2.200000
1553170908.515000	-1.600000
1553170908.615000	0.200000
1553170908.695000	2.600000
1553170908.795000	3.700000
1553170908.875000	3.200000
1553170908.955000	1.100000
1553170909.055000	-0.900000
1553170909.135000	-1.700000
1553170909.215000	-1.800000
1553170909.315000	-1.800000
1553170909.395000	-2.200000
1553170909.495000	-2.600000
1553170909.575000	-2.600000
1553170909.655000		TRIG
1553170909.675000	-2.500000
1553170909.755000	-2.200000
1553170909.835000	-1.800000
1553170909.915000	-2.000000
1553170910.015000	-1.900000
1553170910.095000	-1.300000
1553170910.195000	0.400000
1553170910.275000	2.800000
1553170910.355000	3.900000
1553170910.455000	2.900000
1553170910.535000	0.600000
1553170910.615000	-1.200000
1553170910.715000	-1.900000
1553170910.795000	-1.900000
1553170910.895000	-2.100000
1553170910.975000	-2.400000
1553170911.055000	-2.300000
1553170911.155000	-2.300000
1553170911.235000		TRIG
1553170911.255000	-2.300000
1553170911.315000	-2.100000
1553170911.415000	-1.800000
1553170911.495000	-2.100000
1553170911.595000	-2.000000
1553170911.675000	-1.200000
1553170911.755000	0.900000
1553170911.855000	3.200000
1553170911.935000	4.100000
1553170912.015000	3.100000
1553170912.115000	0.700000
1553170912.195000	-0.800000
1553170912.295000	-1.200000
1553170912.375000	-2.000000
1553170912.455000	-2.200000
1553170912.555000	-2.100000
1553170912.635000	-2.000000
1553170912.735000	-2.400000
1553170912.815000		TRIG
1553170912.835000	-2.300000
1553170912.895000	-1.900000
1553170912.995000	-1.600000
1553170913.075000	-2.000000
1553170913.155000	-2.000000
1553170913.255000	-0.900000
1553170913.335000	1.500000
1553170913.435000	3.500000
1553170913.515000	4.200000
1553170913.595000	2.800000
1553170913.695000	0.300000
1553170913.775000	-1.300000
1553170913.855000	-2.100000
1553170913.955000	-2.300000
1553170914.035000	-2.500000
1553170914.135000	-2.300000
1553170914.215000	-2.400000
1553170914.295000	-2.300000
1553170914.395000		TRIG
1553170914.415000	-2.100000
1553170914.476000	-1.700000
1553170914.556000	-1.900000
1553170914.656000	-2.200000
1553170914.736000	-2.000000
1553170914.836000	-0.700000
1553170914.916000	1.500000
1553170914.996000	3.500000
1553170915.096000	4.300000
1553170915.176000	2.900000
1553170915.256000	0.300000
1553170915.356000	-1.000000
1553170915.436000	-1.800000
1553170915.536000	-2.200000
1553170915.616000	-2.100000
1553170915.696000	-2.000000
1553170915.796000	-2.000000
1553170915.876000	-2.200000
1553170915.936000		TRIG
1553170915.976000	-2.100000
1553170916.056000	-1.900000
1553170916.136000	-2.100000
1553170916.236000	-2.900000
1553170916.316000	-2.600000
1553170916.396000	-1.300000
1553170916.496000	1.200000
1553170916.576000	3.600000
1553170916.656000	4.200000
1553170916.756000	3.100000
1553170916.836000	0.800000
1553170916.936000	-1.000000
1553170917.016000	-1.700000
1553170917.096000	-1.800000
1553170917.196000	-2.000000
1553170917.276000	-1.900000
1553170917.376000	-1.900000
1553170917.456000	-2.100000
1553170917.496000		TRIG
1553170917.536000	-2.100000
1553170917.636000	-1.900000
1553170917.716000	-1.900000
1553170917.796000	-2.100000
1553170917.896000	-2.100000
1553170917.976000	-1.200000
1553170918.076000	0.700000
1553170918.156000	2.500000
1553170918.236000	2.900000
1553170918.336000	1.600000
1553170918.416000	-0.400000
1553170918.496000	-1.600000
1553170918.596000	-2.200000
1553170918.676000	-2.500000
1553170918.776000	-2.400000
1553170918.856000	-2.200000
1553170918.936000	-2.200000
1553170919.036000	-2.400000
1553170919.076000		TRIG
1553170919.116000	-2.200000
1553170919.196000	-1.900000
1553170919.296000	-2.100000
1553170919.376000	-2.200000
1553170919.476000	-1.900000
1553170919.556000	-0.500000
1553170919.636000	2.300000
1553170919.736000	3.400000
1553170919.816000	3.900000
1553170919.896000	2.600000
1553170919.996000	-0.000000
1553170920.076000	-1.600000
1553170920.176000	-2.000000
1553170920.256000	-2.100000
1553170920.336000	-2.200000
1553170920.436000	-2.200000
1553170920.516000	-2.100000
1553170920.616000	-2.300000
1553170920.636000		TRIG
1553170920.696000	-2.300000
1553170920.776000	-2.000000
1553170920.876000	-2.300000
1553170920.956000	-2.500000
1553170921.035000	-2.100000
1553170921.135000	-1.000000
1553170921.215000	1.500000
1553170921.315000	3.600000
1553170921.395000	3.800000
1553170921.475000	2.100000
1553170921.575000	-0.400000
1553170921.655000	-1.800000
1553170921.735000	-2.200000
1553170921.835000	-2.100000
1553170921.915000	-2.300000
1553170922.015000	-2.200000
1553170922.095000	-2.100000
1553170922.215000	-2.400000
1553170922.235000		TRIG
1553170922.275000	-2.400000
1553170922.355000	-2.200000
1553170922.435000	-2.000000
1553170922.535000	-2.100000
1553170922.615000	-2.300000
1553170922.715000	-1.300000
1553170922.795000	0.700000
1553170922.875000	2.400000
1553170922.975000	2.600000
