# Supplementary material for: Dynamic MRI of plantar flexion: A comprehensive repeatability study of electrical stimulation-gated muscle contraction standardized on evoked force
Source: PLoS One. 2020 Nov 5;15(11):e0241832. doi: 10.1371/journal.pone.0241832 (PMC7644050; doi:10.1371/journal.pone.0241832)
Supplement: S1 File — (ZIP) [file pone.0241832.s001.zip › Force/S7_Dfat.txt]

time	force	other
1553170925.355000	-2.100000
1553170925.375000		TRIG
1553170925.415000	-2.400000
1553170925.515000	-2.400000
1553170925.595000	-2.300000
1553170925.675000	-2.400000
1553170925.775000	-2.000000
1553170925.855000	-0.700000
1553170925.955000	1.300000
1553170926.035000	3.000000
1553170926.115000	3.000000
1553170926.215000	1.300000
1553170926.295000	-0.700000
1553170926.375000	-1.700000
1553170926.475000	-2.200000
1553170926.555000	-2.400000
1553170926.655000	-2.400000
1553170926.735000	-2.400000
1553170926.815000	-2.400000
1553170926.915000	-2.500000
1553170926.935000		TRIG
1553170926.995000	-2.500000
1553170927.095000	-2.200000
1553170927.175000	-2.400000
1553170927.255000	-2.600000
1553170927.355000	-2.200000
1553170927.435000	-0.200000
1553170927.515000	2.500000
1553170927.615000	3.700000
1553170927.695000	3.500000
1553170927.775000	1.400000
1553170927.875000	-0.700000
1553170927.955000	-1.600000
1553170928.055000	-1.900000
1553170928.135000	-2.000000
1553170928.215000	-2.200000
1553170928.315000	-2.200000
1553170928.395000	-2.200000
1553170928.495000	-2.300000
1553170928.515000		TRIG
1553170928.575000	-2.100000
1553170928.655000	-1.800000
1553170928.755000	-2.200000
1553170928.835000	-2.400000
1553170928.915000	-1.700000
1553170929.015000	0.500000
1553170929.095000	3.300000
1553170929.195000	4.400000
1553170929.275000	4.000000
1553170929.355000	2.000000
1553170929.455000	0.100000
1553170929.535000	-1.400000
1553170929.615000	-1.800000
1553170929.715000	-2.100000
1553170929.795000	-2.200000
1553170929.895000	-2.100000
1553170929.975000	-2.000000
1553170930.075000	-2.300000
1553170930.095000		TRIG
1553170930.155000	-2.100000
1553170930.235000	-2.000000
1553170930.315000	-2.100000
1553170930.415000	-1.800000
1553170930.495000	-1.400000
1553170930.595000	0.900000
1553170930.675000	3.500000
1553170930.755000	4.400000
1553170930.855000	3.700000
1553170930.935000	1.600000
1553170931.015000	-0.600000
1553170931.115000	-1.500000
1553170931.195000	-1.600000
1553170931.295000	-2.100000
1553170931.375000	-2.300000
1553170931.455000	-2.200000
1553170931.555000	-2.300000
1553170931.635000		TRIG
1553170931.655000	-2.200000
1553170931.735000	-1.800000
1553170931.815000	-1.900000
1553170931.895000	-1.900000
1553170931.996000	-1.800000
1553170932.076000	-0.900000
1553170932.156000	1.500000
1553170932.256000	3.800000
1553170932.336000	4.900000
1553170932.416000	3.700000
1553170932.516000	1.600000
1553170932.596000	-0.500000
1553170932.696000	-1.300000
1553170932.776000	-1.700000
1553170932.856000	-2.200000
1553170932.956000	-2.300000
1553170933.036000	-2.300000
1553170933.136000	-2.300000
1553170933.216000		TRIG
1553170933.236000	-2.400000
1553170933.296000	-2.200000
1553170933.396000	-2.100000
1553170933.476000	-2.300000
1553170933.556000	-2.200000
1553170933.656000	-1.400000
1553170933.736000	0.800000
1553170933.836000	2.700000
1553170933.916000	3.700000
1553170933.996000	3.300000
1553170934.096000	1.500000
1553170934.176000	-0.500000
1553170934.256000	-1.300000
1553170934.356000	-1.800000
1553170934.436000	-2.100000
1553170934.536000	-2.000000
1553170934.616000	-2.000000
1553170934.696000	-2.200000
1553170934.796000		TRIG
1553170934.816000	-2.200000
1553170934.876000	-1.800000
1553170934.956000	-1.700000
1553170935.056000	-2.000000
1553170935.136000	-2.100000
1553170935.236000	-1.000000
1553170935.316000	1.700000
1553170935.396000	3.800000
1553170935.496000	4.400000
1553170935.576000	3.400000
1553170935.656000	1.500000
1553170935.756000	-0.200000
1553170935.836000	-1.300000
1553170935.936000	-1.600000
1553170936.016000	-1.300000
1553170936.096000	-1.400000
1553170936.196000	-1.600000
1553170936.276000	-1.800000
1553170936.376000		TRIG
1553170936.396000	-1.800000
1553170936.456000	-1.500000
1553170936.536000	-1.400000
1553170936.636000	-1.700000
1553170936.716000	-1.700000
1553170936.796000	-0.800000
1553170936.896000	1.100000
1553170936.976000	3.400000
1553170937.056000	4.200000
1553170937.156000	3.100000
1553170937.236000	1.300000
1553170937.336000	-0.600000
1553170937.416000	-1.400000
1553170937.496000	-1.600000
1553170937.596000	-1.800000
1553170937.676000	-1.800000
1553170937.776000	-1.600000
1553170937.856000	-1.800000
1553170937.936000		TRIG
1553170937.956000	-1.700000
1553170938.036000	-1.500000
1553170938.116000	-1.400000
1553170938.196000	-1.600000
1553170938.296000	-1.600000
1553170938.376000	-0.200000
1553170938.476000	2.900000
1553170938.555000	4.900000
1553170938.635000	4.800000
1553170938.735000	2.900000
1553170938.815000	0.900000
1553170938.915000	-0.500000
1553170938.995000	-1.200000
1553170939.075000	-1.700000
1553170939.175000	-2.000000
1553170939.255000	-1.800000
1553170939.335000	-1.700000
1553170939.435000	-2.000000
1553170939.475000		TRIG
1553170939.515000	-2.100000
1553170939.615000	-1.700000
1553170939.695000	-1.600000
1553170939.775000	-2.100000
1553170939.875000	-2.000000
1553170939.955000	-0.800000
1553170940.035000	1.100000
1553170940.135000	3.300000
1553170940.215000	4.000000
1553170940.315000	2.900000
1553170940.395000	0.800000
1553170940.475000	-0.200000
1553170940.575000	-0.900000
1553170940.655000	-2.100000
1553170940.735000	-2.400000
1553170940.835000	-2.400000
1553170940.915000	-2.200000
1553170941.015000	-2.200000
1553170941.055000		TRIG
1553170941.095000	-2.300000
1553170941.175000	-2.100000
1553170941.275000	-2.200000
1553170941.355000	-2.600000
1553170941.435000	-2.600000
1553170941.535000	-1.200000
1553170941.615000	1.300000
1553170941.715000	3.400000
1553170941.795000	3.600000
1553170941.875000	2.300000
1553170941.975000	0.300000
1553170942.055000	-0.800000
1553170942.135000	-1.600000
1553170942.235000	-2.100000
1553170942.315000	-2.200000
1553170942.415000	-1.900000
1553170942.495000	-1.900000
1553170942.575000	-2.200000
1553170942.615000		TRIG
1553170942.675000	-2.100000
1553170942.755000	-1.800000
1553170942.855000	-1.900000
1553170942.935000	-2.100000
1553170943.015000	-2.000000
1553170943.115000	-0.800000
1553170943.195000	1.700000
1553170943.275000	3.400000
1553170943.375000	3.600000
1553170943.455000	2.800000
1553170943.555000	0.500000
1553170943.635000	-1.100000
1553170943.715000	-1.800000
1553170943.815000	-1.900000
1553170943.895000	-2.200000
1553170943.975000	-2.400000
1553170944.075000	-2.300000
1553170944.155000	-2.300000
1553170944.195000		TRIG
1553170944.255000	-2.300000
1553170944.335000	-2.000000
1553170944.415000	-2.000000
1553170944.515000	-2.300000
1553170944.595000	-2.000000
1553170944.675000	-0.600000
1553170944.775000	2.400000
1553170944.855000	4.100000
1553170944.955000	4.200000
1553170945.035000	2.400000
1553170945.115000	0.200000
1553170945.215000	-1.200000
1553170945.295000	-1.800000
1553170945.375000	-1.900000
1553170945.475000	-1.800000
1553170945.555000	-2.400000
1553170945.655000	-2.800000
1553170945.755000	-2.800000
1553170945.775000		TRIG
1553170945.815000	-2.600000
1553170945.915000	-2.100000
1553170945.995000	-2.300000
1553170946.075000	-2.900000
1553170946.175000	-2.600000
1553170946.255000	-0.900000
1553170946.355000	1.600000
1553170946.435000	3.000000
1553170946.515000	3.000000
1553170946.615000	1.300000
1553170946.695000	-0.500000
1553170946.795000	-1.500000
1553170946.875000	-2.000000
1553170946.955000	-2.200000
1553170947.055000	-1.900000
1553170947.135000	-1.700000
1553170947.215000	-2.000000
1553170947.335000	-2.200000
1553170947.355000		TRIG
1553170947.395000	-2.000000
1553170947.495000	-1.700000
1553170947.575000	-1.800000
1553170947.655000	-2.100000
1553170947.755000	-1.800000
1553170947.835000	-0.100000
1553170947.915000	2.200000
1553170948.015000	3.400000
1553170948.095000	3.100000
1553170948.195000	1.400000
1553170948.275000	-0.400000
1553170948.355000	-1.600000
1553170948.455000	-1.900000
1553170948.535000	-1.600000
1553170948.615000	-1.900000
1553170948.715000	-2.200000
1553170948.795000	-2.000000
1553170948.895000	-2.200000
1553170948.915000		TRIG
1553170948.975000	-2.000000
1553170949.055000	-1.700000
1553170949.155000	-1.700000
1553170949.235000	-1.800000
1553170949.315000	-1.500000
1553170949.416000	-0.000000
1553170949.496000	2.200000
1553170949.596000	4.000000
1553170949.676000	3.500000
1553170949.756000	1.300000
1553170949.856000	-0.600000
1553170949.936000	-1.600000
1553170950.016000	-2.100000
1553170950.116000	-2.200000
1553170950.196000	-2.200000
1553170950.296000	-2.300000
1553170950.376000	-2.400000
1553170950.476000	-2.600000
1553170950.496000		TRIG
1553170950.556000	-2.500000
1553170950.636000	-2.400000
1553170950.736000	-2.800000
1553170950.816000	-2.800000
1553170950.896000	-2.200000
1553170950.996000	-0.400000
1553170951.076000	1.500000
1553170951.156000	2.600000
1553170951.256000	2.200000
1553170951.336000	0.400000
1553170951.436000	-1.200000
1553170951.516000	-2.000000
1553170951.596000	-2.100000
1553170951.696000	-2.200000
1553170951.776000	-2.200000
1553170951.856000	-2.000000
1553170951.956000	-2.100000
1553170952.036000	-2.500000
1553170952.056000		TRIG
1553170952.136000	-2.300000
1553170952.216000	-2.100000
1553170952.296000	-2.400000
1553170952.396000	-2.500000
1553170952.476000	-1.900000
1553170952.556000	0.100000
1553170952.656000	2.200000
1553170952.736000	3.000000
1553170952.836000	2.100000
1553170952.916000	0.200000
1553170952.996000	-1.700000
1553170953.096000	-2.400000
1553170953.176000	-2.600000
1553170953.256000	-2.600000
1553170953.356000	-2.600000
1553170953.436000	-2.700000
1553170953.536000	-2.800000
1553170953.616000	-2.900000
1553170953.636000		TRIG
1553170953.696000	-2.700000
1553170953.796000	-2.500000
1553170953.876000	-2.200000
1553170953.956000	-2.200000
1553170954.056000	-1.500000
1553170954.136000	0.400000
1553170954.236000	2.800000
1553170954.316000	4.000000
1553170954.396000	3.200000
1553170954.496000	1.000000
1553170954.576000	-0.900000
1553170954.676000	-1.500000
1553170954.756000	-2.300000
1553170954.836000	-2.600000
1553170954.936000	-2.700000
1553170955.016000	-2.800000
1553170955.096000	-2.800000
1553170955.196000		TRIG
1553170955.216000	-2.900000
1553170955.276000	-2.700000
1553170955.376000	-2.400000
1553170955.456000	-2.500000
1553170955.536000	-2.300000
1553170955.636000	-1.600000
1553170955.716000	0.200000
1553170955.796000	2.800000
1553170955.896000	4.200000
1553170955.975000	3.300000
1553170956.075000	1.000000
1553170956.155000	-1.200000
1553170956.235000	-2.100000
1553170956.335000	-2.200000
1553170956.415000	-2.500000
1553170956.495000	-2.700000
1553170956.595000	-2.700000
1553170956.675000	-2.800000
1553170956.775000		TRIG
1553170956.795000	-2.900000
1553170956.855000	-2.600000
1553170956.935000	-2.600000
1553170957.035000	-2.900000
1553170957.115000	-2.800000
1553170957.195000	-2.100000
1553170957.295000	-0.100000
1553170957.375000	2.200000
1553170957.475000	3.000000
1553170957.555000	2.200000
1553170957.635000	-0.000000
1553170957.735000	-1.300000
1553170957.815000	-2.100000
1553170957.915000	-2.400000
1553170957.995000	-2.400000
1553170958.075000	-2.300000
1553170958.175000	-2.400000
1553170958.255000	-2.600000
1553170958.335000		TRIG
1553170958.355000	-2.800000
1553170958.435000	-2.600000
1553170958.515000	-2.500000
1553170958.615000	-3.000000
1553170958.695000	-2.700000
1553170958.775000	-1.900000
1553170958.875000	0.300000
1553170958.955000	2.600000
1553170959.035000	3.200000
1553170959.135000	2.000000
1553170959.215000	-0.100000
1553170959.315000	-1.700000
1553170959.395000	-2.600000
1553170959.475000	-2.800000
1553170959.575000	-2.900000
1553170959.655000	-2.600000
1553170959.735000	-2.600000
1553170959.835000	-2.600000
1553170959.915000		TRIG
1553170959.935000	-2.700000
1553170960.015000	-2.400000
1553170960.095000	-2.400000
1553170960.175000	-2.700000
1553170960.275000	-2.500000
1553170960.355000	-1.400000
1553170960.435000	1.000000
1553170960.535000	3.000000
1553170960.615000	3.700000
1553170960.715000	2.500000
1553170960.795000	0.200000
1553170960.875000	-1.400000
1553170960.975000	-2.100000
1553170961.055000	-2.400000
1553170961.135000	-2.600000
1553170961.235000	-2.700000
1553170961.315000	-2.700000
1553170961.415000	-3.000000
1553170961.455000		TRIG
1553170961.495000	-3.000000
1553170961.575000	-2.700000
1553170961.675000	-2.600000
1553170961.755000	-3.000000
1553170961.855000	-3.000000
1553170961.935000	-2.100000
1553170962.015000	0.400000
1553170962.115000	2.900000
1553170962.195000	3.400000
1553170962.275000	2.000000
1553170962.375000	-0.300000
1553170962.455000	-1.900000
1553170962.555000	-2.600000
1553170962.635000	-2.600000
1553170962.715000	-2.600000
1553170962.815000	-2.600000
1553170962.895000	-2.600000
1553170962.975000	-2.800000
1553170963.035000		TRIG
1553170963.075000	-2.800000
1553170963.155000	-2.500000
1553170963.255000	-2.400000
1553170963.335000	-2.600000
1553170963.415000	-2.600000
1553170963.515000	-1.600000
1553170963.595000	1.000000
1553170963.675000	3.300000
1553170963.775000	3.400000
1553170963.855000	2.000000
1553170963.955000	-0.100000
1553170964.035000	-1.600000
1553170964.115000	-2.400000
1553170964.215000	-2.400000
1553170964.295000	-2.500000
1553170964.375000	-2.600000
1553170964.475000	-2.800000
1553170964.555000	-3.000000
1553170964.595000		TRIG
1553170964.655000	-2.800000
1553170964.735000	-2.500000
1553170964.815000	-2.500000
1553170964.915000	-2.700000
1553170964.995000	-2.500000
1553170965.075000	-1.300000
1553170965.175000	1.100000
1553170965.255000	3.200000
1553170965.355000	4.100000
1553170965.435000	2.400000
1553170965.515000	-0.300000
1553170965.615000	-1.400000
1553170965.695000	-2.100000
1553170965.795000	-2.800000
1553170965.875000	-2.900000
1553170965.955000	-2.800000
1553170966.055000	-2.800000
1553170966.135000	-3.000000
1553170966.155000		TRIG
1553170966.215000	-2.900000
1553170966.315000	-2.500000
1553170966.395000	-2.600000
1553170966.495000	-2.800000
1553170966.575000	-2.400000
1553170966.655000	-1.200000
1553170966.755000	0.300000
1553170966.835000	1.600000
1553170966.916000	2.200000
1553170967.016000	1.100000
1553170967.096000	-0.800000
1553170967.196000	-1.900000
1553170967.276000	-2.300000
1553170967.356000	-2.400000
1553170967.456000	-2.500000
1553170967.536000	-2.400000
1553170967.616000	-2.100000
1553170967.736000	-2.200000
1553170967.756000		TRIG
1553170967.796000	-2.300000
1553170967.896000	-2.200000
1553170967.976000	-2.300000
1553170968.056000	-2.700000
1553170968.156000	-2.500000
1553170968.236000	-1.000000
1553170968.316000	1.400000
1553170968.416000	3.400000
1553170968.496000	3.600000
1553170968.596000	2.000000
1553170968.676000	-0.200000
1553170968.756000	-1.800000
1553170968.856000	-2.400000
1553170968.936000	-2.500000
1553170969.016000	-2.500000
1553170969.116000	-2.500000
1553170969.196000	-2.700000
1553170969.316000	-2.900000
1553170969.336000		TRIG
1553170969.376000	-2.500000
1553170969.456000	-2.200000
1553170969.556000	-2.300000
1553170969.636000	-2.000000
1553170969.716000	-1.500000
1553170969.816000	0.100000
1553170969.896000	2.400000
1553170969.996000	4.500000
1553170970.076000	4.200000
1553170970.156000	2.100000
1553170970.256000	0.100000
1553170970.336000	-1.200000
1553170970.436000	-1.700000
1553170970.516000	-2.000000
1553170970.596000	-2.000000
1553170970.696000	-2.200000
1553170970.776000	-2.300000
1553170970.876000	-2.300000
1553170970.896000		TRIG
1553170970.956000	-2.100000
1553170971.036000	-1.900000
1553170971.136000	-1.900000
1553170971.216000	-1.700000
1553170971.296000	-1.300000
1553170971.396000	0.600000
1553170971.476000	3.300000
1553170971.556000	4.900000
1553170971.656000	5.100000
1553170971.736000	2.600000
1553170971.816000	0.200000
1553170971.916000	-1.100000
1553170971.996000	-1.500000
1553170972.096000	-1.500000
1553170972.176000	-1.500000
1553170972.256000	-1.700000
1553170972.356000	-1.700000
1553170972.456000	-1.900000
1553170972.476000		TRIG
1553170972.536000	-2.000000
1553170972.616000	-1.700000
1553170972.696000	-1.800000
1553170972.796000	-1.900000
1553170972.876000	-1.500000
1553170972.956000	0.400000
1553170973.056000	3.300000
1553170973.136000	5.000000
1553170973.236000	4.700000
1553170973.316000	2.800000
1553170973.396000	0.800000
1553170973.495000	-0.700000
1553170973.575000	-1.000000
1553170973.675000	-1.000000
1553170973.755000	-1.100000
1553170973.835000	-1.100000
1553170973.935000	-1.200000
1553170974.015000	-1.400000
1553170974.035000		TRIG
1553170974.095000	-1.300000
1553170974.195000	-1.100000
1553170974.275000	-1.300000
1553170974.375000	-1.600000
1553170974.455000	-1.200000
1553170974.535000	0.500000
1553170974.635000	2.900000
1553170974.715000	4.100000
1553170974.795000	3.400000
1553170974.895000	1.600000
1553170974.975000	-0.200000
1553170975.075000	-1.200000
1553170975.155000	-1.500000
1553170975.235000	-1.700000
1553170975.335000	-1.600000
1553170975.415000	-1.600000
1553170975.495000	-1.800000
1553170975.595000	-1.900000
1553170975.615000		TRIG
1553170975.675000	-1.500000
1553170975.775000	-1.200000
1553170975.855000	-1.500000
1553170975.935000	-1.300000
1553170976.035000	-0.400000
1553170976.115000	2.700000
1553170976.195000	5.500000
1553170976.295000	6.100000
1553170976.375000	5.000000
1553170976.475000	3.100000
1553170976.555000	0.900000
1553170976.635000	-0.100000
1553170976.735000	-0.500000
1553170976.815000	-0.800000
1553170976.895000	-0.900000
1553170976.995000	-0.800000
1553170977.075000	-0.800000
1553170977.175000		TRIG
1553170977.195000	-0.900000
1553170977.255000	-0.700000
1553170977.335000	-0.500000
1553170977.435000	-0.800000
1553170977.515000	-0.600000
1553170977.595000	0.100000
1553170977.695000	2.400000
1553170977.775000	4.800000
1553170977.875000	5.800000
1553170977.955000	5.200000
1553170978.035000	3.000000
1553170978.135000	1.300000
1553170978.215000	0.600000
1553170978.315000	-0.100000
1553170978.395000	-0.400000
1553170978.475000	-0.500000
1553170978.575000	-0.400000
1553170978.655000	-0.800000
1553170978.735000		TRIG
1553170978.755000	-1.100000
1553170978.835000	-0.900000
1553170978.915000	-0.600000
1553170979.015000	-0.900000
1553170979.095000	-1.000000
1553170979.175000	0.000000
1553170979.275000	2.300000
1553170979.355000	4.400000
1553170979.435000	6.100000
1553170979.535000	4.800000
1553170979.615000	2.300000
1553170979.715000	0.300000
1553170979.795000	-0.400000
1553170979.875000	-0.600000
1553170979.975000	-0.800000
1553170980.055000	-1.000000
1553170980.135000	-1.000000
1553170980.235000	-0.800000
1553170980.315000		TRIG
1553170980.335000	-1.100000
1553170980.415000	-0.700000
1553170980.495000	-0.500000
1553170980.575000	-0.900000
1553170980.675000	-0.800000
1553170980.755000	0.100000
1553170980.835000	3.500000
1553170980.935000	5.500000
1553170981.015000	4.100000
1553170981.115000	3.100000
1553170981.195000	0.900000
1553170981.275000	0.100000
1553170981.375000	-0.600000
1553170981.455000	-0.900000
1553170981.535000	-1.000000
1553170981.635000	-1.000000
1553170981.715000	-1.000000
1553170981.815000	-1.100000
1553170981.895000		TRIG
1553170981.915000	-1.000000
1553170981.975000	-0.300000
1553170982.075000	-0.200000
1553170982.155000	-0.700000
1553170982.255000	-0.700000
1553170982.335000	0.600000
1553170982.415000	4.300000
1553170982.515000	7.200000
1553170982.595000	7.400000
1553170982.675000	5.700000
1553170982.775000	3.100000
1553170982.855000	1.500000
1553170982.955000	-0.200000
1553170983.035000	-0.600000
1553170983.115000	-0.400000
1553170983.215000	-0.600000
1553170983.295000	-0.600000
1553170983.375000	-0.700000
1553170983.475000		TRIG
1553170983.495000	-0.800000
1553170983.555000	-0.600000
1553170983.655000	-0.700000
1553170983.735000	-0.900000
1553170983.815000	-0.800000
1553170983.915000	0.100000
1553170983.995000	2.500000
1553170984.075000	5.200000
1553170984.175000	6.200000
1553170984.255000	4.700000
1553170984.355000	1.900000
1553170984.436000	0.400000
1553170984.516000	0.200000
1553170984.616000	-0.500000
1553170984.696000	-1.200000
1553170984.776000	-0.900000
1553170984.876000	-0.900000
1553170984.956000	-0.900000
1553170985.016000		TRIG
1553170985.056000	-0.900000
1553170985.136000	-0.500000
1553170985.216000	-0.600000
1553170985.316000	-0.900000
1553170985.396000	-0.800000
1553170985.476000	0.400000
1553170985.576000	3.400000
1553170985.656000	5.700000
1553170985.756000	5.700000
1553170985.836000	3.800000
1553170985.916000	1.400000
1553170986.016000	0.200000
1553170986.096000	-0.500000
1553170986.196000	-0.700000
1553170986.276000	-1.000000
1553170986.356000	-1.000000
1553170986.456000	-1.000000
1553170986.536000	-1.100000
1553170986.576000		TRIG
1553170986.616000	-1.300000
1553170986.716000	-0.900000
1553170986.796000	-0.800000
1553170986.896000	-1.000000
1553170986.976000	-0.900000
1553170987.056000	0.300000
1553170987.156000	3.100000
1553170987.236000	5.700000
1553170987.316000	6.100000
1553170987.416000	4.100000
1553170987.496000	1.600000
1553170987.576000	0.300000
1553170987.676000	-0.800000
1553170987.756000	-1.800000
1553170987.856000	-2.200000
1553170987.936000	-2.200000
1553170988.016000	-2.100000
1553170988.116000	-2.300000
1553170988.156000		TRIG
1553170988.196000	-2.300000
1553170988.296000	-1.900000
1553170988.376000	-2.000000
1553170988.456000	-2.400000
1553170988.556000	-2.300000
1553170988.636000	-0.900000
1553170988.716000	2.500000
1553170988.816000	5.100000
1553170988.896000	5.000000
1553170988.996000	2.700000
1553170989.076000	0.100000
1553170989.156000	-1.000000
1553170989.256000	-1.300000
1553170989.336000	-1.500000
1553170989.416000	-1.600000
1553170989.516000	-1.700000
1553170989.596000	-1.600000
1553170989.716000	-1.800000
1553170989.736000		TRIG
1553170989.776000	-1.500000
1553170989.856000	-1.300000
1553170989.956000	-1.400000
1553170990.036000	-1.600000
1553170990.116000	-1.300000
1553170990.216000	0.000000
1553170990.296000	2.700000
1553170990.396000	4.800000
1553170990.476000	4.300000
1553170990.556000	2.100000
1553170990.656000	-0.100000
1553170990.736000	-1.300000
1553170990.836000	-1.600000
1553170990.916000	-1.600000
1553170990.995000	-1.600000
1553170991.095000	-1.500000
1553170991.175000	-1.500000
1553170991.275000	-1.700000
1553170991.295000		TRIG
1553170991.355000	-1.500000
1553170991.435000	-1.200000
1553170991.535000	-1.300000
1553170991.615000	-1.400000
1553170991.695000	-1.200000
1553170991.795000	0.300000
1553170991.875000	3.200000
1553170991.955000	5.500000
1553170992.055000	5.400000
1553170992.135000	3.200000
1553170992.235000	0.700000
1553170992.315000	-0.900000
1553170992.395000	-1.300000
1553170992.495000	-1.400000
1553170992.575000	-1.500000
1553170992.655000	-1.500000
1553170992.755000	-1.500000
1553170992.855000	-1.600000
1553170992.875000		TRIG
1553170992.935000	-1.400000
1553170993.015000	-1.100000
1553170993.095000	-1.300000
1553170993.195000	-1.400000
1553170993.275000	-1.200000
1553170993.355000	0.800000
1553170993.455000	4.000000
1553170993.535000	6.100000
1553170993.635000	5.600000
1553170993.715000	2.900000
1553170993.795000	0.400000
1553170993.895000	-0.500000
1553170993.975000	-0.600000
1553170994.075000	-0.900000
1553170994.155000	-1.100000
1553170994.235000	-0.900000
1553170994.335000	-0.800000
1553170994.415000	-1.100000
1553170994.435000		TRIG
1553170994.495000	-0.800000
1553170994.595000	-0.400000
1553170994.675000	-0.600000
1553170994.775000	-1.000000
1553170994.855000	-0.800000
1553170994.935000	1.300000
1553170995.035000	4.100000
1553170995.115000	5.600000
1553170995.195000	4.800000
1553170995.295000	2.600000
1553170995.375000	0.800000
1553170995.475000	-0.400000
1553170995.555000	-1.000000
1553170995.635000	-1.100000
1553170995.735000	-1.000000
1553170995.815000	-1.000000
1553170995.895000	-1.200000
1553170995.995000	-1.200000
1553170996.015000		TRIG
1553170996.075000	-0.900000
1553170996.175000	-0.800000
1553170996.255000	-0.900000
1553170996.335000	-0.800000
1553170996.435000	-0.500000
1553170996.515000	1.200000
1553170996.595000	4.200000
1553170996.695000	5.900000
1553170996.775000	4.800000
1553170996.875000	2.200000
1553170996.955000	0.100000
1553170997.035000	-0.900000
1553170997.135000	-1.200000
1553170997.215000	-1.100000
1553170997.295000	-1.000000
1553170997.395000	-1.100000
1553170997.475000	-1.200000
1553170997.575000	-1.200000
1553170997.595000		TRIG
1553170997.655000	-0.900000
1553170997.735000	-0.900000
1553170997.835000	-1.300000
1553170997.915000	-1.400000
1553170998.015000	-0.900000
1553170998.095000	1.300000
1553170998.175000	4.300000
1553170998.275000	5.900000
1553170998.355000	4.900000
1553170998.435000	2.500000
1553170998.535000	0.300000
1553170998.615000	-0.900000
1553170998.715000	-1.300000
1553170998.795000	-1.300000
1553170998.875000	-1.300000
1553170998.975000	-1.300000
1553170999.055000	-1.200000
1553170999.155000		TRIG
1553170999.175000	-1.100000
1553170999.235000	-0.800000
1553170999.315000	-0.600000
1553170999.415000	-0.900000
1553170999.495000	-1.100000
1553170999.575000	-0.600000
1553170999.675000	1.600000
1553170999.755000	4.700000
1553170999.835000	6.100000
1553170999.935000	4.700000
1553171000.015000	2.400000
1553171000.115000	0.400000
1553171000.195000	-0.600000
1553171000.275000	-0.800000
1553171000.375000	-0.900000
1553171000.455000	-0.900000
1553171000.535000	-0.900000
1553171000.635000	-1.000000
1553171000.715000		TRIG
1553171000.735000	-1.200000
1553171000.815000	-0.800000
1553171000.895000	-0.600000
1553171000.975000	-1.000000
1553171001.075000	-0.900000
1553171001.155000	-0.100000
1553171001.235000	2.300000
1553171001.335000	6.000000
1553171001.415000	7.000000
1553171001.515000	5.400000
1553171001.595000	3.100000
1553171001.675000	1.100000
1553171001.775000	-0.000000
1553171001.856000	-0.500000
1553171001.956000	-0.600000
1553171002.036000	-0.700000
1553171002.116000	-0.800000
1553171002.216000	-0.900000
1553171002.296000		TRIG
1553171002.316000	-0.900000
1553171002.376000	-0.300000
1553171002.476000	-0.400000
1553171002.556000	-0.900000
1553171002.656000	-0.800000
1553171002.736000	0.000000
1553171002.816000	2.500000
1553171002.916000	5.500000
1553171002.996000	6.700000
1553171003.076000	5.400000
1553171003.176000	2.700000
1553171003.256000	0.900000
1553171003.356000	-0.500000
1553171003.436000	-1.300000
1553171003.516000	-1.300000
1553171003.616000	-1.000000
1553171003.696000	-0.800000
1553171003.776000	-0.700000
1553171003.876000		TRIG
1553171003.896000	-0.800000
1553171003.956000	-0.700000
1553171004.056000	-0.600000
1553171004.136000	-0.800000
1553171004.216000	-0.900000
1553171004.316000	-0.300000
1553171004.396000	1.400000
1553171004.476000	3.100000
1553171004.576000	4.400000
1553171004.656000	3.600000
1553171004.756000	1.500000
1553171004.836000	-0.000000
1553171004.916000	-0.800000
1553171005.016000	-1.100000
1553171005.096000	-1.100000
1553171005.176000	-1.100000
1553171005.276000	-1.100000
1553171005.356000	-1.000000
1553171005.456000		TRIG
1553171005.476000	-1.000000
1553171005.536000	-0.700000
1553171005.616000	-0.500000
1553171005.716000	-0.500000
1553171005.796000	-0.500000
1553171005.876000	0.400000
1553171005.976000	3.300000
1553171006.056000	5.900000
1553171006.156000	6.000000
1553171006.236000	4.200000
1553171006.316000	1.800000
1553171006.416000	0.100000
1553171006.496000	-0.700000
1553171006.596000	-1.000000
1553171006.676000	-1.000000
1553171006.756000	-1.000000
1553171006.856000	-1.000000
1553171006.936000	-1.000000
1553171006.976000		TRIG
1553171007.016000	-1.100000
1553171007.116000	-0.700000
1553171007.196000	-0.600000
1553171007.296000	-0.700000
1553171007.376000	-0.700000
1553171007.456000	0.200000
1553171007.556000	3.100000
1553171007.636000	5.800000
1553171007.716000	6.500000
1553171007.816000	4.800000
1553171007.896000	2.500000
1553171007.976000	0.700000
1553171008.076000	-0.300000
1553171008.156000	-0.600000
1553171008.256000	-0.500000
1553171008.336000	-0.600000
1553171008.416000	-0.700000
1553171008.515000	-0.900000
1553171008.555000		TRIG
1553171008.595000	-0.800000
1553171008.695000	-0.600000
1553171008.775000	-0.700000
1553171008.855000	-1.100000
1553171008.955000	-1.100000
1553171009.035000	0.000000
1553171009.115000	2.600000
1553171009.215000	5.200000
1553171009.295000	5.700000
1553171009.395000	4.200000
1553171009.475000	1.900000
1553171009.555000	0.200000
1553171009.655000	-0.500000
1553171009.735000	-0.900000
1553171009.835000	-1.100000
1553171009.915000	-1.100000
1553171009.995000	-1.100000
1553171010.095000	-1.100000
1553171010.135000		TRIG
1553171010.175000	-1.300000
1553171010.255000	-0.900000
1553171010.355000	-0.800000
1553171010.435000	-0.900000
1553171010.535000	-0.600000
1553171010.615000	0.900000
1553171010.695000	4.300000
1553171010.795000	7.000000
1553171010.875000	6.900000
1553171010.955000	4.400000
1553171011.055000	1.800000
1553171011.135000	0.200000
1553171011.235000	-0.500000
1553171011.315000	-0.600000
1553171011.395000	-0.800000
1553171011.495000	-1.100000
1553171011.575000	-1.300000
1553171011.655000	-1.500000
1553171011.695000		TRIG
1553171011.755000	-1.300000
1553171011.835000	-1.100000
1553171011.935000	-1.100000
1553171012.015000	-1.300000
1553171012.095000	-1.100000
1553171012.195000	0.600000
1553171012.275000	3.600000
1553171012.355000	5.800000
1553171012.455000	5.700000
1553171012.535000	3.600000
1553171012.635000	1.300000
1553171012.715000	0.300000
1553171012.795000	-0.200000
1553171012.895000	-0.500000
1553171012.975000	-0.700000
1553171013.055000	-0.900000
1553171013.155000	-1.100000
1553171013.255000	-1.100000
1553171013.275000		TRIG
1553171013.335000	-1.100000
1553171013.415000	-0.800000
1553171013.495000	-0.900000
1553171013.595000	-1.100000
1553171013.675000	-0.900000
1553171013.755000	0.800000
1553171013.855000	3.400000
1553171013.935000	4.600000
1553171014.035000	4.400000
1553171014.115000	2.600000
1553171014.195000	0.600000
1553171014.295000	-0.100000
1553171014.375000	-0.500000
1553171014.475000	-0.800000
1553171014.555000	-0.900000
1553171014.635000	-0.800000
1553171014.735000	-0.800000
1553171014.835000	-0.900000
1553171014.855000		TRIG
1553171014.895000	-0.600000
1553171014.995000	-0.300000
1553171015.075000	-0.300000
1553171015.175000	-0.600000
1553171015.255000	-0.300000
1553171015.335000	1.800000
1553171015.435000	5.000000
1553171015.515000	6.900000
1553171015.595000	6.400000
1553171015.695000	3.900000
1553171015.775000	2.000000
1553171015.875000	0.800000
1553171015.955000	-0.000000
1553171016.035000	-0.400000
1553171016.135000	-0.500000
1553171016.215000	-0.600000
1553171016.295000	-0.700000
1553171016.395000	-0.800000
1553171016.415000		TRIG
1553171016.475000	-0.600000
1553171016.575000	-0.400000
1553171016.655000	-0.600000
1553171016.735000	-0.700000
1553171016.835000	-0.500000
1553171016.915000	1.100000
1553171016.995000	4.000000
1553171017.095000	6.000000
1553171017.175000	5.500000
1553171017.275000	3.100000
1553171017.355000	0.900000
1553171017.435000	-0.500000
1553171017.535000	-0.900000
1553171017.615000	-0.900000
1553171017.695000	-0.900000
1553171017.795000	-1.000000
1553171017.875000	-0.900000
1553171017.975000	-0.700000
1553171017.995000		TRIG
1553171018.055000	-0.600000
1553171018.135000	-0.600000
1553171018.235000	-0.900000
1553171018.315000	-1.000000
1553171018.415000	-0.600000
1553171018.495000	1.400000
1553171018.575000	4.500000
1553171018.675000	6.300000
1553171018.755000	5.700000
1553171018.835000	3.400000
1553171018.935000	1.100000
1553171019.015000	-0.100000
1553171019.115000	-0.800000
1553171019.195000	-1.300000
1553171019.275000	-1.200000
1553171019.376000	-1.100000
1553171019.456000	-1.100000
1553171019.556000	-1.300000
1553171019.576000		TRIG
1553171019.636000	-0.900000
1553171019.716000	-0.800000
1553171019.816000	-0.900000
1553171019.896000	-0.800000
1553171019.976000	-0.500000
1553171020.076000	1.400000
1553171020.156000	4.800000
1553171020.236000	6.700000
1553171020.336000	6.300000
1553171020.416000	4.000000
1553171020.516000	1.300000
1553171020.596000	-0.100000
1553171020.676000	-0.600000
1553171020.776000	-0.800000
1553171020.856000	-0.900000
1553171020.936000	-0.900000
1553171021.036000	-1.000000
1553171021.136000	-1.000000
1553171021.156000		TRIG
1553171021.216000	-0.800000
1553171021.296000	-0.500000
1553171021.376000	-0.700000
1553171021.476000	-0.900000
1553171021.556000	-0.400000
1553171021.636000	2.300000
1553171021.736000	5.300000
1553171021.816000	5.900000
1553171021.916000	5.000000
1553171021.996000	3.000000
1553171022.076000	1.300000
1553171022.176000	0.200000
1553171022.256000	-0.400000
1553171022.356000	-0.300000
1553171022.436000	-0.200000
1553171022.516000	-0.000000
1553171022.616000	-0.300000
1553171022.696000		TRIG
1553171022.716000	-0.500000
1553171022.776000	-0.100000
1553171022.876000	0.100000
1553171022.956000	-0.200000
1553171023.056000	-0.400000
1553171023.136000	0.000000
1553171023.216000	2.200000
1553171023.316000	5.200000
1553171023.396000	6.300000
1553171023.476000	5.100000
1553171023.576000	2.500000
1553171023.656000	0.000000
1553171023.756000	-0.900000
1553171023.836000	-1.100000
1553171023.916000	-1.200000
1553171024.016000	-1.300000
1553171024.096000	-1.200000
1553171024.176000	-1.200000
1553171024.276000		TRIG
1553171024.296000	-1.400000
1553171024.356000	-0.800000
1553171024.456000	-0.600000
1553171024.536000	-0.800000
1553171024.616000	-0.800000
1553171024.716000	-0.000000
1553171024.796000	2.800000
1553171024.876000	5.900000
1553171024.976000	6.800000
1553171025.056000	5.600000
1553171025.156000	2.800000
1553171025.236000	0.400000
1553171025.316000	-0.600000
1553171025.416000	-0.800000
1553171025.496000	-0.900000
1553171025.576000	-0.900000
1553171025.676000	-1.000000
1553171025.756000	-1.100000
1553171025.856000		TRIG
1553171025.876000	-1.300000
1553171025.935000	-1.000000
1553171026.015000	-0.900000
1553171026.115000	-1.100000
1553171026.195000	-1.400000
1553171026.295000	-1.200000
1553171026.375000	1.500000
1553171026.455000	4.300000
1553171026.555000	5.100000
1553171026.635000	3.600000
1553171026.715000	1.500000
1553171026.815000	-0.300000
1553171026.895000	-1.200000
1553171026.995000	-1.300000
1553171027.075000	-1.200000
1553171027.155000	-1.100000
1553171027.255000	-1.400000
1553171027.335000	-1.300000
1553171027.415000		TRIG
1553171027.435000	-1.200000
1553171027.515000	-0.900000
1553171027.595000	-0.900000
1553171027.695000	-1.000000
1553171027.775000	-1.000000
1553171027.855000	-0.300000
1553171027.955000	2.300000
1553171028.035000	4.500000
1553171028.115000	4.800000
1553171028.215000	3.500000
1553171028.295000	1.400000
1553171028.395000	-0.200000
1553171028.475000	-0.900000
1553171028.555000	-1.200000
1553171028.655000	-1.300000
1553171028.735000	-1.300000
1553171028.815000	-1.200000
1553171028.915000	-1.300000
1553171028.995000		TRIG
1553171029.015000	-1.300000
1553171029.095000	-1.000000
1553171029.175000	-1.000000
1553171029.255000	-1.400000
1553171029.355000	-1.200000
1553171029.435000	-0.400000
1553171029.515000	1.800000
1553171029.615000	4.800000
1553171029.695000	5.700000
1553171029.795000	4.100000
1553171029.875000	1.700000
1553171029.955000	0.200000
1553171030.055000	-0.700000
1553171030.135000	-1.200000
1553171030.235000	-1.400000
1553171030.315000	-1.400000
1553171030.395000	-1.400000
1553171030.495000	-1.600000
1553171030.535000		TRIG
1553171030.575000	-1.500000
1553171030.655000	-1.200000
1553171030.755000	-1.200000
1553171030.835000	-1.500000
1553171030.935000	-1.300000
1553171031.015000	-0.000000
1553171031.095000	3.100000
1553171031.195000	5.900000
1553171031.275000	5.700000
1553171031.355000	3.700000
1553171031.455000	1.400000
1553171031.535000	-0.300000
1553171031.635000	-0.900000
1553171031.715000	-1.100000
1553171031.795000	-1.000000
1553171031.895000	-1.100000
1553171031.975000	-1.300000
1553171032.055000	-1.400000
1553171032.115000		TRIG
1553171032.155000	-1.500000
1553171032.235000	-1.200000
1553171032.335000	-1.200000
1553171032.415000	-1.300000
1553171032.495000	-1.000000
1553171032.595000	0.200000
1553171032.675000	3.200000
1553171032.755000	6.100000
1553171032.855000	7.100000
1553171032.935000	4.900000
1553171033.035000	1.600000
1553171033.115000	-0.200000
1553171033.195000	-0.900000
1553171033.295000	-1.100000
1553171033.375000	-1.000000
1553171033.475000	-1.100000
1553171033.555000	-1.100000
1553171033.635000	-1.200000
1553171033.675000		TRIG
1553171033.735000	-1.000000
1553171033.815000	-0.700000
1553171033.895000	-0.800000
1553171033.995000	-1.200000
1553171034.075000	-1.100000
1553171034.155000	0.400000
1553171034.255000	3.400000
1553171034.335000	5.700000
1553171034.435000	5.700000
1553171034.515000	3.500000
1553171034.595000	1.000000
1553171034.695000	-0.500000
1553171034.775000	-1.200000
1553171034.875000	-1.200000
1553171034.955000	-1.300000
1553171035.035000	-1.400000
1553171035.135000	-1.400000
1553171035.235000	-1.700000
1553171035.255000		TRIG
1553171035.295000	-1.400000
1553171035.395000	-1.200000
1553171035.475000	-1.400000
1553171035.575000	-1.600000
1553171035.655000	-1.400000
1553171035.735000	0.300000
1553171035.835000	3.600000
1553171035.915000	5.900000
1553171035.995000	5.900000
1553171036.095000	3.400000
1553171036.175000	0.600000
1553171036.275000	-1.000000
1553171036.355000	-1.400000
1553171036.435000	-1.400000
1553171036.535000	-1.500000
1553171036.615000	-1.500000
1553171036.695000	-1.400000
1553171036.816000	-1.500000
1553171036.836000		TRIG
1553171036.876000	-1.300000
1553171036.976000	-1.000000
1553171037.056000	-1.200000
1553171037.136000	-1.400000
1553171037.236000	-1.300000
1553171037.316000	0.300000
1553171037.396000	3.400000
1553171037.496000	5.300000
1553171037.576000	4.900000
1553171037.676000	2.600000
1553171037.756000	0.300000
1553171037.836000	-1.000000
1553171037.936000	-1.400000
1553171038.016000	-1.600000
1553171038.116000	-1.700000
1553171038.196000	-1.600000
1553171038.276000	-1.700000
1553171038.376000	-1.900000
1553171038.396000		TRIG
1553171038.456000	-1.600000
1553171038.536000	-1.300000
1553171038.636000	-1.500000
1553171038.716000	-1.700000
1553171038.816000	-1.200000
1553171038.896000	0.800000
1553171038.976000	4.000000
1553171039.076000	6.100000
1553171039.156000	5.000000
1553171039.236000	2.400000
1553171039.336000	0.300000
1553171039.416000	-0.900000
1553171039.516000	-1.200000
1553171039.596000	-1.400000
1553171039.676000	-1.400000
1553171039.776000	-1.500000
1553171039.856000	-1.500000
1553171039.956000	-1.600000
1553171039.976000		TRIG
1553171040.036000	-1.500000
1553171040.116000	-1.400000
1553171040.216000	-1.500000
1553171040.296000	-1.500000
1553171040.376000	-1.300000
1553171040.476000	0.800000
1553171040.556000	4.300000
1553171040.636000	6.100000
1553171040.736000	5.000000
1553171040.816000	2.300000
1553171040.916000	-0.100000
1553171040.996000	-1.400000
1553171041.076000	-1.700000
1553171041.176000	-1.800000
1553171041.256000	-1.800000
1553171041.336000	-1.800000
1553171041.436000	-1.900000
1553171041.536000	-2.100000
1553171041.556000		TRIG
1553171041.616000	-1.700000
1553171041.696000	-1.400000
1553171041.776000	-1.500000
1553171041.876000	-1.500000
1553171041.956000	-1.100000
1553171042.036000	0.700000
1553171042.136000	3.700000
1553171042.216000	4.900000
1553171042.316000	3.900000
1553171042.396000	1.700000
1553171042.476000	-0.300000
1553171042.576000	-1.500000
1553171042.656000	-2.000000
1553171042.756000	-2.200000
1553171042.836000	-2.100000
1553171042.916000	-2.100000
1553171043.016000	-2.200000
1553171043.096000	-2.300000
1553171043.116000		TRIG
1553171043.176000	-1.900000
1553171043.276000	-1.600000
1553171043.356000	-1.900000
1553171043.455000	-1.900000
1553171043.535000	-1.500000
1553171043.615000	0.700000
1553171043.715000	3.800000
1553171043.795000	4.800000
1553171043.875000	2.900000
1553171043.975000	0.600000
1553171044.055000	-1.200000
1553171044.155000	-1.700000
1553171044.235000	-1.700000
1553171044.315000	-1.700000
1553171044.415000	-2.000000
1553171044.495000	-1.900000
1553171044.595000	-1.800000
1553171044.675000		TRIG
1553171044.695000	-2.000000
1553171044.755000	-1.700000
1553171044.855000	-1.600000
1553171044.935000	-1.900000
1553171045.015000	-1.900000
1553171045.115000	-1.200000
1553171045.195000	1.400000
1553171045.275000	4.100000
1553171045.375000	5.000000
1553171045.455000	3.700000
1553171045.555000	1.500000
1553171045.635000	-0.200000
1553171045.715000	-0.900000
1553171045.815000	-1.200000
1553171045.895000	-1.400000
1553171045.995000	-1.400000
1553171046.075000	-1.300000
1553171046.155000	-1.400000
1553171046.255000		TRIG
1553171046.275000	-1.600000
1553171046.335000	-1.300000
1553171046.415000	-1.000000
1553171046.515000	-1.300000
1553171046.595000	-1.500000
1553171046.695000	-0.800000
1553171046.775000	2.100000
1553171046.855000	5.700000
1553171046.955000	6.600000
1553171047.035000	4.800000
1553171047.115000	1.900000
1553171047.215000	-0.200000
1553171047.295000	-1.500000
1553171047.395000	-1.800000
1553171047.475000	-1.800000
1553171047.555000	-1.800000
1553171047.655000	-1.800000
1553171047.735000	-1.900000
1553171047.815000		TRIG
1553171047.835000	-2.000000
1553171047.915000	-1.600000
1553171047.995000	-1.400000
1553171048.095000	-1.700000
1553171048.175000	-1.800000
1553171048.255000	-0.900000
1553171048.355000	2.100000
1553171048.435000	5.200000
1553171048.515000	6.500000
1553171048.615000	5.100000
1553171048.695000	1.900000
1553171048.795000	-0.500000
1553171048.875000	-1.400000
1553171048.955000	-1.600000
1553171049.055000	-1.800000
1553171049.135000	-1.800000
1553171049.235000	-1.900000
1553171049.315000	-1.900000
1553171049.395000		TRIG
1553171049.415000	-2.000000
1553171049.495000	-1.800000
1553171049.575000	-1.600000
1553171049.655000	-1.900000
1553171049.755000	-1.900000
1553171049.835000	-1.000000
1553171049.915000	2.000000
1553171050.015000	5.300000
1553171050.095000	6.200000
1553171050.195000	4.300000
1553171050.275000	1.400000
1553171050.355000	-0.700000
1553171050.455000	-1.600000
1553171050.535000	-1.700000
1553171050.635000	-1.700000
1553171050.715000	-1.700000
1553171050.795000	-1.600000
1553171050.895000	-1.600000
1553171050.975000		TRIG
1553171050.995000	-1.600000
1553171051.055000	-1.400000
1553171051.155000	-1.300000
1553171051.235000	-1.500000
1553171051.335000	-1.600000
1553171051.415000	-0.900000
1553171051.495000	2.200000
1553171051.595000	4.700000
1553171051.675000	5.100000
1553171051.755000	3.000000
1553171051.855000	0.300000
1553171051.935000	-1.200000
1553171052.035000	-2.100000
1553171052.115000	-2.300000
1553171052.195000	-2.100000
1553171052.295000	-2.300000
1553171052.375000	-2.500000
1553171052.455000	-2.800000
1553171052.515000		TRIG
1553171052.555000	-2.900000
1553171052.635000	-2.400000
1553171052.735000	-2.300000
1553171052.815000	-2.400000
1553171052.895000	-2.200000
1553171052.995000	-1.000000
1553171053.075000	2.200000
1553171053.155000	4.900000
1553171053.255000	5.200000
1553171053.335000	3.100000
1553171053.435000	0.500000
1553171053.515000	-1.200000
1553171053.595000	-1.900000
1553171053.695000	-1.900000
1553171053.775000	-2.100000
1553171053.875000	-2.200000
1553171053.955000	-2.200000
1553171054.035000	-2.300000
1553171054.075000		TRIG
1553171054.135000	-2.400000
1553171054.215000	-2.200000
1553171054.295000	-2.100000
1553171054.396000	-2.300000
1553171054.476000	-2.300000
1553171054.576000	-1.200000
1553171054.656000	2.100000
1553171054.736000	4.900000
1553171054.836000	5.000000
1553171054.916000	2.800000
1553171054.996000	0.000000
1553171055.096000	-1.600000
1553171055.176000	-2.200000
1553171055.276000	-2.300000
1553171055.356000	-2.100000
1553171055.436000	-2.000000
1553171055.536000	-2.100000
1553171055.616000	-2.000000
1553171055.656000		TRIG
1553171055.696000	-1.700000
1553171055.796000	-1.500000
1553171055.876000	-1.600000
1553171055.976000	-1.900000
1553171056.056000	-1.800000
1553171056.136000	-0.500000
1553171056.236000	3.000000
1553171056.316000	6.200000
1553171056.396000	6.000000
1553171056.496000	3.400000
1553171056.576000	0.300000
1553171056.676000	-1.400000
1553171056.756000	-1.900000
1553171056.836000	-2.100000
1553171056.936000	-2.200000
1553171057.016000	-2.400000
1553171057.096000	-2.500000
1553171057.196000	-2.100000
1553171057.216000		TRIG
1553171057.276000	-1.900000
1553171057.376000	-1.900000
1553171057.456000	-2.100000
1553171057.536000	-2.300000
1553171057.636000	-1.900000
1553171057.716000	0.000000
1553171057.796000	3.700000
1553171057.896000	5.600000
1553171057.976000	5.000000
1553171058.076000	2.800000
1553171058.156000	0.200000
1553171058.236000	-1.300000
1553171058.336000	-1.800000
1553171058.416000	-2.000000
1553171058.516000	-2.200000
1553171058.596000	-2.300000
1553171058.676000	-2.100000
1553171058.796000	-2.100000
1553171058.816000		TRIG
1553171058.856000	-2.000000
1553171058.936000	-1.900000
1553171059.036000	-1.900000
1553171059.116000	-2.000000
1553171059.216000	-1.700000
1553171059.296000	-0.100000
