# Supplementary material for: Dynamic MRI of plantar flexion: A comprehensive repeatability study of electrical stimulation-gated muscle contraction standardized on evoked force
Source: PLoS One. 2020 Nov 5;15(11):e0241832. doi: 10.1371/journal.pone.0241832 (PMC7644050; doi:10.1371/journal.pone.0241832)
Supplement: S1 File — (ZIP) [file pone.0241832.s001.zip › Force/S7_Dfor.txt]

time	force	other
1553787220.909000	-5.000000
1553787220.989000	-5.700000
1553787221.089000	-5.700000
1553787221.169000	-5.000000
1553787221.249000	-1.900000
1553787221.349000	4.500000
1553787221.429000	8.500000
1553787221.529000	7.600000
1553787221.609000	2.100000
1553787221.689000	-2.500000
1553787221.789000	-4.500000
1553787221.869000	-5.200000
1553787221.949000	-5.100000
1553787222.049000	-5.200000
1553787222.129000	-5.500000
1553787222.229000	-5.400000
1553787222.309000	-5.600000
1553787222.349000		TRIG
1553787222.389000	-5.900000
1553787222.489000	-5.700000
1553787222.569000	-5.600000
1553787222.649000	-5.800000
1553787222.749000	-5.600000
1553787222.829000	-2.600000
1553787222.929000	3.600000
1553787223.009000	7.300000
1553787223.089000	7.100000
1553787223.189000	2.000000
1553787223.269000	-3.100000
1553787223.369000	-5.400000
1553787223.449000	-6.300000
1553787223.529000	-6.000000
1553787223.629000	-5.800000
1553787223.709000	-6.000000
1553787223.789000	-6.000000
1553787223.889000	-5.900000
1553787223.909000		TRIG
1553787223.969000	-5.700000
1553787224.069000	-5.400000
1553787224.149000	-5.200000
1553787224.229000	-5.200000
1553787224.329000	-4.700000
1553787224.409000	-0.400000
1553787224.489000	6.300000
1553787224.589000	9.400000
1553787224.669000	8.800000
1553787224.769000	2.800000
1553787224.849000	-2.300000
1553787224.929000	-4.600000
1553787225.029000	-5.200000
1553787225.109000	-5.200000
1553787225.189000	-5.400000
1553787225.289000	-5.300000
1553787225.369000	-5.200000
1553787225.489000	-5.300000
1553787225.509000		TRIG
1553787225.549000	-5.000000
1553787225.629000	-4.800000
1553787225.729000	-5.300000
1553787225.809000	-5.700000
1553787225.909000	-5.300000
1553787225.989000	-1.700000
1553787226.069000	4.500000
1553787226.169000	8.200000
1553787226.249000	6.900000
1553787226.329000	0.800000
1553787226.429000	-3.400000
1553787226.509000	-5.400000
1553787226.609000	-6.000000
1553787226.689000	-5.900000
1553787226.769000	-5.800000
1553787226.869000	-5.800000
1553787226.949000	-5.800000
1553787227.049000	-6.100000
1553787227.069000		TRIG
1553787227.129000	-6.200000
1553787227.209000	-6.000000
1553787227.309000	-6.100000
1553787227.389000	-6.200000
1553787227.469000	-5.600000
1553787227.569000	-1.300000
1553787227.649000	5.400000
1553787227.729000	8.700000
1553787227.829000	6.400000
1553787227.909000	-0.000000
1553787228.009000	-3.900000
1553787228.089000	-5.300000
1553787228.169000	-5.700000
1553787228.269000	-5.500000
1553787228.349000	-5.600000
1553787228.449000	-5.600000
1553787228.529000	-5.600000
1553787228.629000	-5.700000
1553787228.649000		TRIG
1553787228.709000	-5.600000
1553787228.789000	-5.200000
1553787228.869000	-5.200000
1553787228.969000	-5.200000
1553787229.049000	-4.100000
1553787229.129000	0.300000
1553787229.229000	5.000000
1553787229.309000	7.900000
1553787229.409000	5.900000
1553787229.489000	0.400000
1553787229.569000	-3.000000
1553787229.669000	-4.900000
1553787229.749000	-5.600000
1553787229.849000	-5.500000
1553787229.929000	-5.500000
1553787230.009000	-5.500000
1553787230.109000	-5.400000
1553787230.189000	-5.500000
1553787230.209000		TRIG
1553787230.269000	-5.700000
1553787230.369000	-5.500000
1553787230.449000	-5.600000
1553787230.549000	-5.900000
1553787230.629000	-5.300000
1553787230.709000	-0.500000
1553787230.809000	5.600000
1553787230.889000	7.800000
1553787230.969000	4.900000
1553787231.069000	-0.200000
1553787231.149000	-3.200000
1553787231.249000	-5.100000
1553787231.329000	-5.400000
1553787231.409000	-5.400000
1553787231.509000	-5.800000
1553787231.589000	-5.600000
1553787231.689000	-5.400000
1553787231.769000	-6.000000
1553787231.789000		TRIG
1553787231.849000	-6.600000
1553787231.949000	-7.400000
1553787232.029000	-7.200000
1553787232.109000	-6.800000
1553787232.209000	-5.300000
1553787232.289000	0.900000
1553787232.389000	7.500000
1553787232.469000	9.900000
1553787232.549000	6.000000
1553787232.649000	-0.800000
1553787232.729000	-4.500000
1553787232.809000	-6.200000
1553787232.909000	-5.900000
1553787232.989000	-6.300000
1553787233.088000	-6.300000
1553787233.168000	-6.300000
1553787233.248000	-5.900000
1553787233.348000		TRIG
1553787233.368000	-5.900000
1553787233.428000	-5.700000
1553787233.528000	-5.600000
1553787233.608000	-5.400000
1553787233.688000	-5.400000
1553787233.788000	-4.500000
1553787233.868000	0.300000
1553787233.948000	5.400000
1553787234.048000	7.000000
1553787234.128000	3.400000
1553787234.228000	-1.900000
1553787234.308000	-5.000000
1553787234.388000	-6.000000
1553787234.488000	-6.000000
1553787234.568000	-5.800000
1553787234.648000	-5.700000
1553787234.748000	-5.600000
1553787234.828000	-5.700000
1553787234.928000		TRIG
1553787234.948000	-6.100000
1553787235.008000	-5.800000
1553787235.088000	-5.700000
1553787235.188000	-5.800000
1553787235.268000	-5.600000
1553787235.348000	-4.100000
1553787235.448000	1.400000
1553787235.528000	7.100000
1553787235.628000	8.800000
1553787235.708000	4.300000
1553787235.788000	-1.800000
1553787235.888000	-4.800000
1553787235.968000	-5.800000
1553787236.068000	-5.500000
1553787236.148000	-5.400000
1553787236.228000	-5.300000
1553787236.328000	-5.500000
1553787236.409000	-5.300000
1553787236.489000		TRIG
1553787236.509000	-5.600000
1553787236.589000	-6.200000
1553787236.669000	-6.600000
1553787236.769000	-6.400000
1553787236.849000	-6.100000
1553787236.929000	-4.400000
1553787237.029000	0.400000
1553787237.109000	4.800000
1553787237.189000	6.400000
1553787237.289000	1.600000
1553787237.369000	-4.100000
1553787237.469000	-6.000000
1553787237.549000	-6.600000
1553787237.629000	-6.700000
1553787237.729000	-6.300000
1553787237.809000	-5.700000
1553787237.889000	-5.600000
1553787237.989000	-6.200000
1553787238.069000		TRIG
1553787238.089000	-6.700000
1553787238.169000	-6.500000
1553787238.249000	-6.200000
1553787238.329000	-6.300000
1553787238.429000	-6.100000
1553787238.509000	-4.500000
1553787238.589000	1.300000
1553787238.689000	6.900000
1553787238.769000	7.700000
1553787238.869000	2.600000
1553787238.949000	-2.300000
1553787239.029000	-4.700000
1553787239.129000	-5.800000
1553787239.209000	-6.000000
1553787239.309000	-6.200000
1553787239.389000	-6.400000
1553787239.469000	-6.200000
1553787239.569000	-6.600000
1553787239.609000		TRIG
1553787239.649000	-7.800000
1553787239.729000	-7.800000
1553787239.829000	-7.300000
1553787239.909000	-6.900000
1553787240.009000	-6.600000
1553787240.089000	-3.800000
1553787240.169000	2.600000
1553787240.269000	7.800000
1553787240.349000	8.600000
1553787240.429000	3.200000
1553787240.529000	-2.600000
1553787240.609000	-5.200000
1553787240.709000	-6.000000
1553787240.789000	-6.200000
1553787240.869000	-6.400000
1553787240.969000	-6.200000
1553787241.049000	-6.200000
1553787241.149000	-6.500000
1553787241.189000		TRIG
1553787241.229000	-6.400000
1553787241.309000	-5.800000
1553787241.409000	-6.000000
1553787241.489000	-6.500000
1553787241.569000	-6.200000
1553787241.669000	-3.500000
1553787241.749000	3.400000
1553787241.849000	8.700000
1553787241.929000	9.700000
1553787242.009000	4.400000
1553787242.109000	-1.200000
1553787242.189000	-4.700000
1553787242.269000	-5.600000
1553787242.369000	-5.700000
1553787242.449000	-5.700000
1553787242.549000	-5.600000
1553787242.629000	-5.500000
1553787242.709000	-5.800000
1553787242.749000		TRIG
1553787242.809000	-5.900000
1553787242.889000	-5.800000
1553787242.969000	-5.800000
1553787243.069000	-6.000000
1553787243.149000	-5.400000
1553787243.249000	-1.800000
1553787243.329000	5.300000
1553787243.409000	9.300000
1553787243.509000	9.600000
1553787243.589000	4.600000
1553787243.689000	-0.200000
1553787243.769000	-2.900000
1553787243.849000	-3.700000
1553787243.949000	-4.200000
1553787244.029000	-4.500000
1553787244.109000	-5.200000
1553787244.209000	-5.700000
1553787244.329000	-5.600000
1553787244.349000		TRIG
1553787244.389000	-5.200000
1553787244.469000	-4.800000
1553787244.549000	-4.700000
1553787244.649000	-4.600000
1553787244.729000	-4.400000
1553787244.809000	-0.800000
1553787244.909000	6.000000
1553787244.989000	9.700000
1553787245.089000	8.600000
1553787245.169000	2.200000
1553787245.249000	-2.600000
1553787245.349000	-5.000000
1553787245.429000	-5.600000
1553787245.509000	-5.300000
1553787245.609000	-5.100000
1553787245.689000	-5.100000
1553787245.789000	-5.300000
1553787245.889000	-5.900000
1553787245.909000		TRIG
1553787245.949000	-6.200000
1553787246.049000	-5.800000
1553787246.129000	-5.600000
1553787246.229000	-5.700000
1553787246.309000	-5.600000
1553787246.389000	-2.300000
1553787246.489000	3.300000
1553787246.569000	4.200000
1553787246.649000	3.300000
1553787246.749000	-0.200000
1553787246.829000	-2.900000
1553787246.929000	-4.200000
1553787247.009000	-4.700000
1553787247.089000	-4.900000
1553787247.189000	-4.900000
1553787247.269000	-5.100000
1553787247.349000	-5.200000
1553787247.469000	-5.500000
1553787247.489000		TRIG
1553787247.529000	-5.400000
1553787247.629000	-5.100000
1553787247.709000	-5.300000
1553787247.789000	-5.600000
1553787247.889000	-5.200000
1553787247.969000	-1.300000
1553787248.049000	5.300000
1553787248.149000	8.600000
1553787248.229000	6.700000
1553787248.329000	0.900000
1553787248.409000	-3.300000
1553787248.489000	-5.200000
1553787248.589000	-5.800000
1553787248.669000	-5.900000
1553787248.769000	-5.700000
1553787248.849000	-5.600000
1553787248.929000	-5.800000
1553787249.029000	-6.100000
1553787249.049000		TRIG
1553787249.109000	-6.000000
1553787249.189000	-5.900000
1553787249.289000	-6.100000
1553787249.369000	-6.200000
1553787249.469000	-5.500000
1553787249.549000	-0.800000
1553787249.629000	5.800000
1553787249.729000	9.200000
1553787249.809000	7.300000
1553787249.889000	0.500000
1553787249.989000	-3.600000
1553787250.069000	-4.800000
1553787250.169000	-5.200000
1553787250.249000	-5.400000
1553787250.329000	-5.500000
1553787250.429000	-5.300000
1553787250.509000	-5.600000
1553787250.608000	-5.900000
1553787250.628000		TRIG
1553787250.688000	-5.800000
1553787250.768000	-5.600000
1553787250.868000	-5.800000
1553787250.948000	-5.900000
1553787251.028000	-5.200000
1553787251.128000	-0.300000
1553787251.208000	5.700000
1553787251.308000	8.000000
1553787251.388000	5.200000
1553787251.468000	-0.500000
1553787251.568000	-3.900000
1553787251.648000	-5.500000
1553787251.728000	-5.700000
1553787251.828000	-5.700000
1553787251.908000	-5.800000
1553787252.008000	-6.000000
1553787252.088000	-6.000000
1553787252.188000	-6.200000
1553787252.208000		TRIG
1553787252.268000	-6.200000
1553787252.348000	-6.000000
1553787252.428000	-6.100000
1553787252.528000	-6.300000
1553787252.608000	-5.200000
1553787252.708000	0.100000
1553787252.788000	6.500000
1553787252.868000	9.400000
1553787252.968000	6.100000
1553787253.048000	-0.800000
1553787253.148000	-5.000000
1553787253.228000	-6.500000
1553787253.308000	-6.600000
1553787253.408000	-6.400000
1553787253.488000	-6.300000
1553787253.568000	-6.200000
1553787253.668000	-6.300000
1553787253.748000		TRIG
1553787253.768000	-6.200000
1553787253.848000	-6.200000
1553787253.929000	-6.200000
1553787254.009000	-6.500000
1553787254.109000	-6.700000
1553787254.189000	-5.600000
1553787254.269000	-0.100000
1553787254.369000	6.300000
1553787254.449000	9.200000
1553787254.549000	5.300000
1553787254.629000	-1.100000
1553787254.709000	-4.100000
1553787254.809000	-6.000000
1553787254.889000	-6.600000
1553787254.969000	-6.700000
1553787255.069000	-6.700000
1553787255.149000	-6.200000
1553787255.249000	-6.300000
1553787255.329000		TRIG
1553787255.349000	-6.700000
1553787255.409000	-6.500000
1553787255.509000	-6.400000
1553787255.589000	-6.700000
1553787255.689000	-6.900000
1553787255.769000	-5.600000
1553787255.849000	0.800000
1553787255.949000	7.400000
1553787256.029000	9.200000
1553787256.109000	5.300000
1553787256.209000	-0.600000
1553787256.289000	-4.200000
1553787256.389000	-6.200000
1553787256.469000	-6.600000
1553787256.549000	-6.300000
1553787256.649000	-6.500000
1553787256.729000	-6.400000
1553787256.809000	-6.500000
1553787256.909000		TRIG
1553787256.929000	-6.900000
1553787256.989000	-6.400000
1553787257.089000	-6.200000
1553787257.169000	-6.600000
1553787257.249000	-6.300000
1553787257.349000	-4.000000
1553787257.429000	3.100000
1553787257.509000	8.900000
1553787257.609000	10.700000
1553787257.689000	6.200000
1553787257.789000	-0.100000
1553787257.869000	-3.900000
1553787257.949000	-6.400000
1553787258.049000	-6.200000
1553787258.129000	-6.100000
1553787258.229000	-5.600000
1553787258.309000	-5.100000
1553787258.389000	-5.200000
1553787258.489000		TRIG
1553787258.509000	-5.600000
1553787258.569000	-5.400000
1553787258.649000	-5.500000
1553787258.749000	-5.800000
1553787258.829000	-5.700000
1553787258.929000	-3.500000
1553787259.009000	3.400000
1553787259.089000	9.300000
1553787259.189000	10.700000
1553787259.269000	5.500000
1553787259.349000	-0.600000
1553787259.449000	-3.600000
1553787259.529000	-5.400000
1553787259.629000	-5.500000
1553787259.709000	-5.500000
1553787259.789000	-5.200000
1553787259.889000	-5.000000
1553787259.969000	-6.100000
1553787260.029000		TRIG
1553787260.049000	-6.500000
1553787260.149000	-5.800000
1553787260.229000	-5.400000
1553787260.329000	-5.500000
1553787260.409000	-5.200000
1553787260.489000	-2.400000
1553787260.589000	3.800000
1553787260.669000	7.900000
1553787260.749000	8.300000
1553787260.849000	3.900000
1553787260.929000	-0.900000
1553787261.029000	-3.800000
1553787261.109000	-6.200000
1553787261.189000	-6.800000
1553787261.289000	-5.700000
1553787261.369000	-5.400000
1553787261.469000	-6.000000
1553787261.549000	-6.300000
1553787261.589000		TRIG
1553787261.629000	-6.100000
1553787261.729000	-5.600000
1553787261.809000	-5.900000
1553787261.889000	-6.200000
1553787261.989000	-6.100000
1553787262.069000	-3.500000
1553787262.169000	2.900000
1553787262.249000	7.900000
1553787262.329000	8.700000
1553787262.429000	3.000000
1553787262.509000	-2.200000
1553787262.589000	-4.400000
1553787262.689000	-5.400000
1553787262.769000	-5.600000
1553787262.869000	-5.500000
1553787262.949000	-5.500000
1553787263.029000	-5.900000
1553787263.129000	-6.200000
1553787263.169000		TRIG
1553787263.209000	-6.200000
1553787263.309000	-6.100000
1553787263.389000	-6.500000
1553787263.469000	-7.200000
1553787263.569000	-7.400000
1553787263.649000	-4.100000
1553787263.729000	3.100000
1553787263.829000	7.200000
1553787263.909000	7.200000
1553787263.989000	1.900000
1553787264.089000	-3.900000
1553787264.169000	-5.900000
1553787264.269000	-6.400000
1553787264.349000	-6.400000
1553787264.429000	-6.500000
1553787264.529000	-6.200000
1553787264.609000	-6.000000
1553787264.729000	-6.500000
1553787264.749000		TRIG
1553787264.789000	-6.900000
1553787264.869000	-6.400000
1553787264.969000	-6.200000
1553787265.049000	-6.400000
1553787265.129000	-6.100000
1553787265.229000	-2.400000
1553787265.309000	5.400000
1553787265.409000	9.700000
1553787265.489000	8.200000
1553787265.569000	1.400000
1553787265.669000	-3.600000
1553787265.749000	-5.900000
1553787265.849000	-6.700000
1553787265.929000	-6.700000
1553787266.009000	-6.800000
1553787266.109000	-6.700000
1553787266.189000	-6.500000
1553787266.309000	-6.500000
1553787266.329000		TRIG
1553787266.369000	-6.100000
1553787266.449000	-5.900000
1553787266.549000	-6.400000
1553787266.629000	-7.000000
1553787266.709000	-6.600000
1553787266.809000	-2.200000
1553787266.889000	4.800000
1553787266.969000	9.000000
1553787267.069000	8.200000
1553787267.149000	1.300000
1553787267.249000	-3.800000
1553787267.329000	-5.600000
1553787267.409000	-5.900000
1553787267.509000	-6.200000
1553787267.589000	-6.300000
1553787267.669000	-6.400000
1553787267.769000	-6.600000
1553787267.869000	-6.700000
1553787267.889000		TRIG
1553787267.949000	-6.700000
1553787268.028000	-6.500000
1553787268.108000	-6.500000
1553787268.208000	-6.600000
1553787268.288000	-6.500000
1553787268.388000	-2.900000
1553787268.468000	3.800000
1553787268.548000	7.500000
1553787268.648000	5.900000
1553787268.728000	-0.500000
1553787268.808000	-5.300000
1553787268.908000	-6.900000
1553787268.988000	-7.200000
1553787269.088000	-7.100000
1553787269.168000	-7.200000
1553787269.248000	-7.500000
1553787269.348000	-7.200000
1553787269.448000	-7.100000
1553787269.468000		TRIG
1553787269.508000	-6.800000
1553787269.608000	-6.700000
1553787269.688000	-6.700000
1553787269.788000	-6.800000
1553787269.868000	-6.300000
1553787269.948000	-2.200000
1553787270.048000	3.700000
1553787270.128000	6.300000
1553787270.208000	4.700000
1553787270.308000	-0.700000
1553787270.388000	-5.000000
1553787270.488000	-7.000000
1553787270.568000	-7.300000
1553787270.648000	-7.300000
1553787270.748000	-7.400000
1553787270.828000	-7.300000
1553787270.928000	-7.600000
1553787271.008000	-8.000000
1553787271.028000		TRIG
1553787271.088000	-8.000000
1553787271.188000	-7.700000
1553787271.268000	-7.600000
1553787271.348000	-7.700000
1553787271.449000	-7.000000
1553787271.529000	-2.000000
1553787271.629000	5.100000
1553787271.709000	8.500000
1553787271.789000	5.700000
1553787271.889000	-1.100000
1553787271.969000	-6.200000
1553787272.049000	-8.000000
1553787272.149000	-8.400000
1553787272.229000	-8.200000
1553787272.329000	-7.900000
1553787272.409000	-7.800000
1553787272.489000	-7.700000
1553787272.589000	-7.600000
1553787272.609000		TRIG
1553787272.669000	-7.300000
1553787272.769000	-7.200000
1553787272.849000	-7.500000
1553787272.929000	-7.700000
1553787273.029000	-7.000000
1553787273.109000	-1.700000
1553787273.189000	5.200000
1553787273.289000	7.300000
1553787273.369000	4.300000
1553787273.469000	-0.900000
1553787273.549000	-4.400000
1553787273.629000	-6.900000
1553787273.729000	-7.300000
1553787273.809000	-6.900000
1553787273.889000	-7.400000
1553787273.989000	-7.600000
1553787274.069000	-7.300000
1553787274.169000		TRIG
1553787274.189000	-7.300000
1553787274.249000	-7.100000
1553787274.329000	-6.700000
1553787274.429000	-6.900000
1553787274.509000	-7.100000
1553787274.589000	-6.100000
1553787274.689000	-0.100000
1553787274.769000	7.100000
1553787274.869000	10.500000
1553787274.949000	6.900000
1553787275.029000	0.400000
1553787275.129000	-3.400000
1553787275.209000	-5.700000
1553787275.309000	-6.300000
1553787275.389000	-6.100000
1553787275.469000	-6.100000
1553787275.569000	-6.100000
1553787275.649000	-5.900000
1553787275.729000		TRIG
1553787275.749000	-6.300000
1553787275.829000	-6.200000
1553787275.909000	-6.000000
1553787276.009000	-6.300000
1553787276.089000	-6.200000
1553787276.169000	-4.800000
1553787276.269000	1.200000
1553787276.349000	7.500000
1553787276.429000	9.700000
1553787276.529000	6.000000
1553787276.609000	-0.400000
1553787276.709000	-4.200000
1553787276.789000	-5.800000
1553787276.869000	-6.300000
1553787276.969000	-6.500000
1553787277.049000	-6.400000
1553787277.129000	-5.900000
1553787277.229000	-5.700000
1553787277.309000		TRIG
1553787277.329000	-6.300000
1553787277.409000	-6.300000
1553787277.489000	-6.100000
1553787277.569000	-6.200000
1553787277.669000	-6.100000
1553787277.749000	-4.400000
1553787277.829000	1.400000
1553787277.929000	6.500000
1553787278.009000	8.100000
1553787278.109000	3.600000
1553787278.189000	-2.700000
1553787278.269000	-5.500000
1553787278.369000	-6.100000
1553787278.449000	-6.700000
1553787278.549000	-7.000000
1553787278.629000	-6.500000
1553787278.709000	-6.400000
1553787278.809000	-6.800000
1553787278.889000		TRIG
1553787278.909000	-7.000000
1553787278.969000	-6.900000
1553787279.069000	-6.900000
1553787279.149000	-7.300000
1553787279.249000	-7.100000
1553787279.329000	-4.400000
1553787279.409000	2.700000
1553787279.509000	8.800000
1553787279.589000	10.400000
1553787279.669000	5.600000
1553787279.769000	-0.400000
1553787279.849000	-4.200000
1553787279.949000	-5.300000
1553787280.029000	-5.800000
1553787280.109000	-5.700000
1553787280.209000	-5.700000
1553787280.289000	-5.900000
1553787280.369000	-6.700000
1553787280.469000		TRIG
1553787280.489000	-8.600000
1553787280.549000	-8.200000
1553787280.649000	-7.600000
1553787280.729000	-7.600000
1553787280.809000	-7.000000
1553787280.909000	-3.900000
1553787280.989000	3.700000
1553787281.069000	8.600000
1553787281.169000	9.000000
1553787281.249000	3.900000
1553787281.349000	-2.100000
1553787281.429000	-5.300000
1553787281.509000	-6.100000
1553787281.609000	-6.400000
1553787281.689000	-6.600000
1553787281.789000	-6.600000
1553787281.869000	-6.700000
1553787281.949000	-6.700000
1553787281.989000		TRIG
1553787282.049000	-6.300000
1553787282.129000	-5.800000
1553787282.209000	-5.600000
1553787282.309000	-5.900000
1553787282.389000	-6.100000
1553787282.489000	-4.200000
1553787282.569000	1.300000
1553787282.649000	5.900000
1553787282.749000	6.500000
1553787282.829000	1.400000
1553787282.909000	-4.100000
1553787283.009000	-6.200000
1553787283.089000	-6.600000
1553787283.189000	-6.300000
1553787283.269000	-6.000000
1553787283.349000	-5.700000
1553787283.449000	-5.500000
1553787283.529000	-5.700000
1553787283.569000		TRIG
1553787283.629000	-5.700000
1553787283.709000	-5.200000
1553787283.789000	-4.900000
1553787283.889000	-5.100000
1553787283.969000	-4.900000
1553787284.049000	-2.000000
1553787284.149000	5.000000
1553787284.229000	9.200000
1553787284.329000	8.500000
1553787284.409000	2.800000
1553787284.489000	-2.600000
1553787284.589000	-5.000000
1553787284.669000	-5.600000
1553787284.749000	-5.600000
1553787284.849000	-5.400000
1553787284.929000	-5.600000
1553787285.029000	-5.700000
1553787285.109000	-5.800000
1553787285.149000		TRIG
1553787285.189000	-5.700000
1553787285.289000	-5.500000
1553787285.369000	-5.500000
1553787285.449000	-5.600000
1553787285.548000	-5.400000
1553787285.628000	-2.000000
1553787285.728000	5.000000
1553787285.808000	9.100000
1553787285.888000	8.500000
1553787285.988000	2.700000
1553787286.068000	-3.000000
1553787286.168000	-4.900000
1553787286.248000	-5.400000
1553787286.328000	-6.200000
1553787286.428000	-6.200000
1553787286.508000	-6.100000
1553787286.588000	-6.300000
1553787286.708000	-6.300000
1553787286.728000		TRIG
1553787286.768000	-6.200000
1553787286.868000	-6.100000
1553787286.948000	-6.300000
1553787287.028000	-6.400000
1553787287.128000	-5.900000
1553787287.208000	-2.400000
1553787287.288000	4.600000
1553787287.388000	8.900000
1553787287.468000	8.000000
1553787287.568000	1.500000
1553787287.648000	-4.100000
1553787287.728000	-6.500000
1553787287.828000	-7.100000
1553787287.908000	-6.800000
1553787288.008000	-6.600000
1553787288.088000	-6.500000
1553787288.168000	-6.500000
1553787288.288000	-6.800000
1553787288.308000		TRIG
1553787288.348000	-6.600000
1553787288.428000	-6.300000
1553787288.528000	-6.300000
1553787288.608000	-6.300000
1553787288.708000	-5.600000
1553787288.788000	-1.100000
1553787288.869000	6.400000
1553787288.969000	10.400000
1553787289.049000	8.000000
1553787289.129000	1.300000
1553787289.229000	-3.600000
1553787289.309000	-5.100000
1553787289.409000	-5.400000
1553787289.489000	-5.400000
1553787289.569000	-5.300000
1553787289.669000	-5.700000
1553787289.749000	-5.900000
1553787289.849000	-6.100000
1553787289.869000		TRIG
1553787289.929000	-5.600000
1553787290.009000	-5.200000
1553787290.109000	-5.200000
1553787290.189000	-5.400000
1553787290.269000	-5.200000
1553787290.369000	-1.100000
1553787290.449000	5.100000
1553787290.529000	8.000000
1553787290.629000	5.800000
1553787290.709000	-0.600000
1553787290.809000	-4.600000
1553787290.889000	-6.100000
1553787290.969000	-6.300000
1553787291.069000	-5.900000
1553787291.149000	-6.300000
1553787291.249000	-7.500000
1553787291.329000	-7.800000
1553787291.429000	-7.600000
1553787291.449000		TRIG
1553787291.509000	-7.200000
1553787291.589000	-6.700000
1553787291.669000	-6.700000
1553787291.769000	-6.900000
1553787291.849000	-7.000000
1553787291.949000	-3.900000
1553787292.029000	2.100000
1553787292.109000	4.900000
1553787292.209000	2.300000
1553787292.289000	-3.900000
1553787292.369000	-7.300000
1553787292.469000	-8.000000
1553787292.549000	-7.900000
1553787292.649000	-7.600000
1553787292.729000	-7.400000
1553787292.809000	-7.200000
1553787292.909000	-6.900000
1553787292.989000	-7.100000
1553787293.009000		TRIG
1553787293.089000	-7.100000
1553787293.169000	-6.900000
1553787293.249000	-6.900000
1553787293.349000	-7.000000
1553787293.429000	-6.200000
1553787293.509000	-1.100000
1553787293.609000	5.800000
1553787293.689000	9.200000
1553787293.789000	5.900000
1553787293.869000	-0.600000
1553787293.949000	-5.000000
1553787294.049000	-6.400000
1553787294.129000	-6.500000
1553787294.209000	-6.500000
1553787294.309000	-6.400000
1553787294.389000	-6.200000
1553787294.489000	-6.300000
1553787294.569000		TRIG
1553787294.589000	-6.500000
1553787294.649000	-6.100000
1553787294.749000	-5.800000
1553787294.829000	-6.400000
1553787294.929000	-6.400000
1553787295.009000	-5.400000
1553787295.089000	-0.200000
1553787295.189000	6.400000
1553787295.269000	9.600000
1553787295.349000	6.700000
1553787295.449000	-0.300000
1553787295.529000	-4.400000
1553787295.629000	-5.900000
1553787295.709000	-6.300000
1553787295.789000	-6.400000
1553787295.889000	-6.500000
1553787295.969000	-6.500000
1553787296.049000	-6.600000
1553787296.149000		TRIG
1553787296.169000	-6.700000
1553787296.229000	-6.400000
1553787296.329000	-6.000000
1553787296.409000	-6.500000
1553787296.489000	-6.600000
1553787296.589000	-5.600000
1553787296.669000	0.000000
1553787296.749000	6.600000
1553787296.849000	9.300000
1553787296.929000	5.200000
1553787297.029000	-1.400000
1553787297.109000	-5.000000
1553787297.189000	-5.800000
1553787297.289000	-6.500000
1553787297.369000	-6.700000
1553787297.469000	-6.700000
1553787297.549000	-6.600000
1553787297.629000	-6.500000
1553787297.729000		TRIG
1553787297.749000	-6.700000
1553787297.809000	-6.600000
1553787297.889000	-6.600000
1553787297.989000	-7.000000
1553787298.069000	-7.100000
1553787298.169000	-5.700000
1553787298.249000	0.600000
1553787298.329000	6.500000
1553787298.429000	8.300000
1553787298.509000	4.500000
1553787298.589000	-1.700000
1553787298.689000	-5.400000
1553787298.769000	-6.500000
1553787298.869000	-6.600000
1553787298.949000	-6.400000
1553787299.029000	-6.900000
1553787299.129000	-7.300000
1553787299.209000	-7.400000
1553787299.289000		TRIG
1553787299.309000	-7.400000
1553787299.389000	-7.000000
1553787299.469000	-6.400000
1553787299.569000	-6.700000
1553787299.649000	-7.000000
1553787299.729000	-5.200000
1553787299.829000	1.300000
1553787299.909000	6.900000
1553787299.989000	8.200000
1553787300.089000	3.600000
1553787300.169000	-3.000000
1553787300.269000	-5.600000
1553787300.349000	-6.400000
1553787300.429000	-6.600000
1553787300.529000	-6.400000
1553787300.609000	-6.400000
1553787300.709000	-6.600000
1553787300.789000	-6.600000
1553787300.829000		TRIG
1553787300.869000	-6.700000
1553787300.969000	-6.400000
1553787301.049000	-6.200000
1553787301.129000	-6.500000
1553787301.229000	-6.600000
1553787301.309000	-4.700000
1553787301.409000	1.800000
1553787301.489000	7.400000
1553787301.569000	8.400000
1553787301.669000	3.600000
1553787301.749000	-2.500000
1553787301.829000	-5.100000
1553787301.929000	-5.700000
1553787302.009000	-6.300000
1553787302.109000	-6.900000
1553787302.189000	-6.900000
1553787302.269000	-6.800000
1553787302.369000	-7.000000
1553787302.409000		TRIG
1553787302.449000	-7.000000
1553787302.529000	-6.500000
1553787302.629000	-6.400000
1553787302.709000	-6.800000
1553787302.809000	-6.700000
1553787302.889000	-4.000000
1553787302.969000	3.300000
1553787303.068000	8.800000
1553787303.148000	9.500000
1553787303.248000	4.500000
1553787303.328000	-1.600000
1553787303.408000	-4.800000
1553787303.508000	-6.100000
1553787303.588000	-6.100000
1553787303.668000	-6.100000
1553787303.768000	-6.200000
1553787303.848000	-6.000000
1553787303.948000	-6.000000
1553787303.988000		TRIG
1553787304.028000	-6.100000
1553787304.108000	-5.800000
1553787304.208000	-5.900000
1553787304.288000	-6.300000
1553787304.388000	-6.600000
1553787304.468000	-4.900000
1553787304.548000	0.800000
1553787304.648000	5.400000
1553787304.728000	5.600000
1553787304.808000	0.900000
1553787304.908000	-3.900000
1553787304.988000	-6.100000
1553787305.088000	-6.900000
1553787305.168000	-7.100000
1553787305.248000	-7.000000
1553787305.348000	-6.900000
1553787305.428000	-6.900000
1553787305.508000	-7.300000
1553787305.548000		TRIG
1553787305.608000	-7.200000
1553787305.688000	-6.900000
1553787305.788000	-6.700000
1553787305.868000	-7.000000
1553787305.948000	-7.000000
1553787306.048000	-4.500000
1553787306.128000	1.000000
1553787306.208000	5.100000
1553787306.308000	6.300000
1553787306.389000	1.300000
1553787306.489000	-4.000000
1553787306.569000	-6.600000
1553787306.649000	-6.900000
1553787306.749000	-6.800000
1553787306.829000	-7.000000
1553787306.929000	-6.700000
1553787307.009000	-6.400000
1553787307.109000	-6.600000
1553787307.129000		TRIG
1553787307.189000	-6.300000
1553787307.269000	-5.700000
1553787307.349000	-5.800000
1553787307.449000	-5.900000
1553787307.529000	-5.300000
1553787307.629000	-1.600000
1553787307.709000	4.900000
1553787307.789000	8.300000
1553787307.889000	6.800000
1553787307.969000	1.200000
1553787308.049000	-3.600000
1553787308.149000	-6.100000
1553787308.229000	-6.700000
1553787308.329000	-6.600000
1553787308.409000	-6.500000
1553787308.489000	-6.300000
1553787308.589000	-6.200000
1553787308.689000	-6.700000
1553787308.709000		TRIG
1553787308.749000	-6.600000
1553787308.849000	-6.200000
1553787308.929000	-6.500000
1553787309.029000	-7.000000
1553787309.109000	-6.700000
1553787309.189000	-2.300000
1553787309.289000	4.900000
1553787309.369000	8.900000
1553787309.449000	7.400000
1553787309.549000	1.100000
1553787309.629000	-3.400000
1553787309.729000	-5.900000
1553787309.809000	-7.100000
1553787309.889000	-6.900000
1553787309.989000	-6.500000
1553787310.069000	-6.500000
1553787310.169000	-6.800000
1553787310.249000	-7.300000
1553787310.269000		TRIG
1553787310.329000	-7.000000
1553787310.429000	-6.600000
1553787310.509000	-6.600000
1553787310.589000	-6.800000
1553787310.689000	-6.600000
1553787310.769000	-3.100000
1553787310.869000	3.400000
1553787310.949000	7.200000
1553787311.029000	5.500000
1553787311.129000	-1.000000
1553787311.209000	-5.300000
1553787311.289000	-6.800000
1553787311.389000	-7.000000
1553787311.469000	-6.400000
1553787311.569000	-6.000000
1553787311.649000	-6.300000
1553787311.729000	-6.200000
1553787311.829000	-6.400000
1553787311.849000		TRIG
1553787311.909000	-6.400000
1553787311.989000	-6.300000
1553787312.089000	-6.800000
1553787312.169000	-7.300000
1553787312.269000	-6.900000
1553787312.349000	-2.500000
1553787312.429000	5.200000
1553787312.529000	9.200000
1553787312.609000	6.900000
1553787312.689000	0.400000
1553787312.789000	-3.700000
1553787312.869000	-5.700000
1553787312.969000	-6.500000
1553787313.049000	-6.400000
1553787313.129000	-6.300000
1553787313.229000	-6.100000
1553787313.309000	-6.300000
1553787313.409000	-6.500000
1553787313.429000		TRIG
1553787313.489000	-6.200000
1553787313.569000	-6.400000
1553787313.669000	-7.100000
1553787313.749000	-6.900000
1553787313.829000	-5.900000
1553787313.929000	-1.000000
1553787314.009000	5.200000
1553787314.109000	8.000000
1553787314.189000	5.500000
1553787314.269000	-0.900000
1553787314.369000	-4.900000
1553787314.449000	-6.100000
1553787314.529000	-6.300000
1553787314.629000	-6.300000
1553787314.709000	-6.400000
1553787314.809000	-6.500000
1553787314.889000	-6.500000
1553787314.989000		TRIG
1553787315.009000	-6.600000
1553787315.069000	-6.400000
1553787315.149000	-6.300000
1553787315.249000	-6.500000
1553787315.329000	-6.500000
1553787315.409000	-5.500000
1553787315.509000	0.400000
1553787315.589000	7.700000
1553787315.669000	11.000000
1553787315.769000	7.100000
1553787315.849000	-0.300000
1553787315.949000	-4.700000
1553787316.029000	-6.400000
1553787316.109000	-6.600000
1553787316.209000	-6.400000
1553787316.289000	-6.200000
1553787316.369000	-5.900000
1553787316.469000	-5.800000
1553787316.549000		TRIG
1553787316.569000	-6.200000
1553787316.649000	-5.800000
1553787316.729000	-5.500000
1553787316.809000	-5.900000
1553787316.909000	-5.800000
1553787316.989000	-4.300000
1553787317.069000	1.400000
1553787317.169000	6.500000
1553787317.249000	8.600000
1553787317.349000	5.000000
1553787317.429000	-1.500000
1553787317.509000	-5.200000
1553787317.609000	-6.600000
1553787317.689000	-6.800000
1553787317.789000	-6.800000
1553787317.869000	-6.600000
1553787317.949000	-6.600000
1553787318.049000	-6.400000
1553787318.129000		TRIG
1553787318.149000	-6.500000
1553787318.209000	-6.200000
1553787318.309000	-6.000000
1553787318.389000	-6.200000
1553787318.489000	-6.300000
1553787318.569000	-4.600000
1553787318.649000	1.900000
1553787318.749000	8.000000
1553787318.829000	10.500000
1553787318.909000	7.400000
1553787319.009000	1.200000
1553787319.089000	-3.400000
1553787319.189000	-5.400000
1553787319.269000	-6.700000
1553787319.349000	-6.600000
1553787319.449000	-6.000000
1553787319.529000	-5.700000
1553787319.609000	-5.700000
1553787319.709000		TRIG
1553787319.729000	-5.300000
1553787319.789000	-4.700000
1553787319.889000	-5.200000
1553787319.969000	-6.100000
1553787320.049000	-6.200000
1553787320.149000	-4.300000
1553787320.229000	2.600000
1553787320.309000	8.500000
1553787320.409000	9.800000
1553787320.488000	5.500000
1553787320.588000	-1.200000
1553787320.668000	-4.600000
1553787320.748000	-5.900000
1553787320.848000	-6.200000
1553787320.928000	-6.000000
1553787321.028000	-5.500000
1553787321.108000	-5.500000
1553787321.188000	-5.600000
1553787321.288000		TRIG
1553787321.308000	-5.400000
1553787321.368000	-4.900000
1553787321.468000	-4.900000
1553787321.548000	-5.200000
1553787321.628000	-5.100000
1553787321.728000	-2.400000
1553787321.808000	6.400000
1553787321.888000	14.000000
1553787321.988000	14.300000
1553787322.068000	8.000000
1553787322.148000	0.400000
1553787322.248000	-3.300000
1553787322.328000	-4.400000
1553787322.428000	-5.000000
1553787322.508000	-5.000000
1553787322.588000	-4.700000
1553787322.688000	-4.400000
1553787322.768000	-4.300000
1553787322.808000		TRIG
1553787322.868000	-4.000000
1553787322.948000	-3.900000
1553787323.028000	-4.000000
1553787323.128000	-4.400000
1553787323.208000	-4.600000
1553787323.288000	-1.700000
1553787323.388000	5.600000
1553787323.468000	10.500000
1553787323.568000	11.700000
1553787323.648000	6.300000
1553787323.728000	0.200000
1553787323.829000	-3.300000
1553787323.909000	-4.800000
1553787323.989000	-5.100000
1553787324.089000	-5.200000
1553787324.169000	-5.300000
1553787324.269000	-5.000000
1553787324.349000	-4.800000
1553787324.389000		TRIG
1553787324.429000	-4.400000
1553787324.529000	-4.200000
1553787324.609000	-4.700000
1553787324.709000	-5.200000
1553787324.789000	-4.900000
1553787324.869000	-1.400000
1553787324.969000	6.700000
1553787325.049000	12.700000
1553787325.129000	12.800000
1553787325.229000	6.200000
1553787325.309000	-0.100000
1553787325.409000	-3.400000
1553787325.489000	-5.000000
1553787325.569000	-4.900000
1553787325.669000	-4.800000
1553787325.749000	-5.000000
1553787325.829000	-4.700000
1553787325.929000	-4.700000
1553787325.949000		TRIG
1553787326.009000	-4.600000
1553787326.109000	-4.300000
1553787326.189000	-3.900000
1553787326.269000	-4.200000
1553787326.369000	-4.300000
1553787326.449000	-0.100000
1553787326.529000	8.900000
1553787326.629000	13.900000
1553787326.709000	14.300000
1553787326.809000	8.400000
1553787326.889000	1.800000
1553787326.969000	-2.000000
1553787327.069000	-3.100000
1553787327.149000	-3.400000
1553787327.249000	-3.500000
1553787327.329000	-3.300000
1553787327.409000	-3.300000
1553787327.529000	-3.400000
1553787327.549000		TRIG
1553787327.589000	-3.500000
1553787327.669000	-3.400000
1553787327.769000	-3.900000
1553787327.849000	-5.000000
1553787327.949000	-4.900000
1553787328.029000	-0.500000
1553787328.109000	7.600000
1553787328.209000	12.600000
1553787328.289000	11.900000
1553787328.369000	5.000000
1553787328.469000	-1.100000
1553787328.549000	-3.600000
1553787328.649000	-4.400000
1553787328.729000	-4.400000
1553787328.809000	-4.600000
1553787328.909000	-4.500000
1553787328.989000	-4.400000
1553787329.109000	-4.500000
1553787329.129000		TRIG
1553787329.169000	-4.500000
1553787329.249000	-4.300000
1553787329.349000	-4.600000
1553787329.429000	-4.900000
1553787329.509000	-4.600000
1553787329.609000	0.000000
1553787329.689000	8.600000
1553787329.789000	13.200000
1553787329.869000	11.600000
1553787329.949000	4.500000
1553787330.049000	-1.500000
1553787330.129000	-4.200000
1553787330.209000	-4.900000
1553787330.309000	-5.000000
1553787330.389000	-5.100000
1553787330.489000	-5.200000
1553787330.569000	-5.300000
1553787330.669000	-5.500000
1553787330.689000		TRIG
1553787330.749000	-5.200000
1553787330.829000	-5.000000
1553787330.909000	-5.200000
1553787331.009000	-5.200000
1553787331.089000	-4.700000
1553787331.189000	0.100000
1553787331.269000	7.900000
1553787331.349000	12.600000
1553787331.449000	11.300000
1553787331.529000	4.200000
1553787331.609000	-1.800000
1553787331.709000	-4.200000
1553787331.789000	-4.900000
1553787331.889000	-4.600000
1553787331.969000	-4.500000
1553787332.049000	-4.800000
1553787332.149000	-5.000000
1553787332.229000	-5.200000
1553787332.249000		TRIG
1553787332.329000	-5.100000
1553787332.409000	-4.800000
1553787332.489000	-5.000000
1553787332.589000	-5.400000
1553787332.669000	-5.000000
1553787332.749000	-0.400000
1553787332.849000	6.400000
1553787332.929000	9.600000
1553787333.029000	8.300000
1553787333.109000	1.900000
1553787333.189000	-2.300000
1553787333.289000	-4.300000
1553787333.369000	-5.000000
1553787333.449000	-5.200000
1553787333.549000	-5.400000
1553787333.629000	-5.300000
1553787333.729000	-5.200000
1553787333.809000	-5.600000
1553787333.829000		TRIG
1553787333.889000	-5.800000
1553787333.989000	-5.900000
1553787334.069000	-6.200000
1553787334.149000	-6.100000
1553787334.249000	-4.800000
1553787334.329000	1.300000
1553787334.429000	8.500000
1553787334.509000	11.400000
1553787334.589000	8.400000
1553787334.689000	0.900000
1553787334.769000	-4.100000
1553787334.869000	-5.500000
1553787334.949000	-5.500000
1553787335.029000	-5.700000
1553787335.129000	-5.800000
1553787335.209000	-5.900000
1553787335.289000	-5.900000
1553787335.389000		TRIG
1553787335.409000	-6.100000
1553787335.469000	-5.800000
1553787335.569000	-5.700000
1553787335.649000	-5.800000
1553787335.729000	-5.900000
1553787335.829000	-4.800000
1553787335.909000	1.300000
1553787335.989000	8.400000
1553787336.089000	11.900000
1553787336.169000	8.800000
1553787336.269000	1.600000
1553787336.349000	-3.400000
1553787336.429000	-5.500000
1553787336.529000	-6.000000
1553787336.609000	-6.200000
1553787336.689000	-6.200000
1553787336.789000	-6.400000
1553787336.869000	-6.500000
1553787336.969000		TRIG
1553787336.989000	-6.700000
1553787337.049000	-6.500000
1553787337.129000	-6.300000
1553787337.229000	-6.400000
1553787337.309000	-6.300000
1553787337.409000	-4.900000
1553787337.489000	1.600000
1553787337.569000	8.000000
1553787337.669000	10.400000
1553787337.749000	6.400000
1553787337.829000	-0.400000
1553787337.929000	-4.300000
1553787338.008000	-6.400000
1553787338.108000	-6.800000
1553787338.188000	-6.600000
1553787338.268000	-6.600000
1553787338.368000	-6.700000
1553787338.448000	-6.700000
1553787338.528000		TRIG
1553787338.548000	-6.400000
1553787338.628000	-6.200000
1553787338.708000	-6.300000
1553787338.808000	-6.600000
1553787338.888000	-7.200000
1553787338.968000	-6.000000
1553787339.068000	0.700000
1553787339.148000	7.600000
1553787339.228000	9.600000
1553787339.328000	4.300000
1553787339.408000	-3.400000
1553787339.508000	-6.900000
1553787339.588000	-7.900000
1553787339.668000	-7.700000
1553787339.768000	-6.800000
1553787339.848000	-6.300000
1553787339.948000	-6.700000
1553787340.028000	-6.800000
1553787340.108000		TRIG
1553787340.128000	-6.800000
1553787340.208000	-6.500000
1553787340.288000	-6.200000
1553787340.368000	-6.500000
1553787340.468000	-6.400000
1553787340.548000	-4.700000
1553787340.648000	1.000000
1553787340.728000	6.500000
1553787340.808000	8.800000
1553787340.908000	4.400000
1553787340.988000	-2.400000
1553787341.068000	-5.700000
1553787341.168000	-6.300000
1553787341.248000	-6.200000
1553787341.349000	-6.300000
1553787341.429000	-6.400000
1553787341.509000	-6.500000
1553787341.609000	-6.500000
1553787341.689000		TRIG
1553787341.709000	-6.500000
1553787341.789000	-6.400000
1553787341.869000	-6.300000
1553787341.949000	-6.600000
1553787342.049000	-6.900000
1553787342.129000	-6.000000
1553787342.209000	-0.200000
1553787342.309000	6.900000
1553787342.389000	8.800000
1553787342.489000	3.400000
1553787342.569000	-3.000000
1553787342.649000	-5.900000
1553787342.749000	-6.600000
1553787342.829000	-6.600000
1553787342.909000	-6.500000
1553787343.009000	-6.600000
1553787343.089000	-6.700000
1553787343.189000	-6.700000
1553787343.229000		TRIG
1553787343.269000	-6.800000
1553787343.349000	-6.400000
1553787343.449000	-6.300000
1553787343.529000	-6.400000
1553787343.609000	-6.200000
1553787343.709000	-3.700000
1553787343.789000	3.600000
1553787343.889000	9.400000
1553787343.969000	9.800000
1553787344.049000	3.700000
1553787344.149000	-2.900000
1553787344.229000	-5.900000
1553787344.329000	-6.400000
1553787344.409000	-6.400000
1553787344.489000	-6.200000
1553787344.589000	-6.200000
1553787344.669000	-6.200000
1553787344.749000	-6.100000
1553787344.789000		TRIG
1553787344.849000	-6.300000
1553787344.929000	-6.200000
1553787345.029000	-6.400000
1553787345.109000	-6.800000
1553787345.189000	-6.800000
1553787345.289000	-3.600000
1553787345.369000	4.000000
1553787345.449000	9.700000
1553787345.549000	10.400000
1553787345.629000	3.800000
1553787345.729000	-2.700000
1553787345.809000	-5.200000
1553787345.889000	-5.400000
1553787345.989000	-5.200000
1553787346.069000	-5.100000
1553787346.149000	-5.500000
1553787346.249000	-5.700000
1553787346.329000	-5.700000
1553787346.369000		TRIG
1553787346.429000	-5.500000
1553787346.509000	-5.300000
1553787346.589000	-5.500000
1553787346.689000	-5.900000
1553787346.769000	-5.900000
1553787346.869000	-3.400000
1553787346.949000	3.900000
1553787347.029000	9.600000
1553787347.129000	10.600000
1553787347.209000	4.500000
1553787347.289000	-2.400000
1553787347.389000	-5.000000
1553787347.469000	-6.000000
1553787347.569000	-6.000000
1553787347.649000	-6.000000
1553787347.729000	-5.700000
1553787347.829000	-5.500000
1553787347.929000	-5.900000
1553787347.949000		TRIG
1553787347.989000	-6.000000
1553787348.089000	-6.000000
1553787348.169000	-6.600000
1553787348.269000	-7.700000
1553787348.349000	-7.400000
1553787348.429000	-3.200000
1553787348.529000	4.800000
1553787348.609000	9.200000
1553787348.689000	8.100000
1553787348.789000	1.600000
1553787348.869000	-4.000000
1553787348.969000	-6.100000
1553787349.049000	-6.200000
1553787349.129000	-6.200000
1553787349.229000	-6.300000
1553787349.309000	-6.700000
1553787349.409000	-6.500000
1553787349.509000	-6.700000
1553787349.529000		TRIG
1553787349.569000	-6.900000
1553787349.669000	-7.100000
1553787349.749000	-7.900000
1553787349.829000	-8.300000
1553787349.929000	-7.700000
1553787350.009000	-3.500000
1553787350.089000	2.700000
1553787350.189000	6.100000
1553787350.269000	6.100000
1553787350.369000	0.000000
1553787350.449000	-5.500000
1553787350.529000	-7.200000
1553787350.629000	-7.200000
1553787350.709000	-7.000000
1553787350.809000	-6.900000
1553787350.889000	-6.700000
1553787350.969000	-6.600000
1553787351.069000	-6.900000
1553787351.089000		TRIG
1553787351.149000	-6.700000
1553787351.229000	-6.400000
1553787351.329000	-6.700000
1553787351.409000	-7.000000
1553787351.509000	-6.500000
1553787351.589000	-1.900000
1553787351.669000	4.900000
1553787351.769000	8.800000
1553787351.849000	7.400000
1553787351.929000	0.800000
1553787352.029000	-4.500000
1553787352.109000	-6.100000
1553787352.209000	-6.500000
1553787352.289000	-6.600000
1553787352.369000	-6.800000
1553787352.469000	-6.800000
1553787352.549000	-6.900000
1553787352.649000	-7.000000
1553787352.669000		TRIG
1553787352.729000	-6.800000
1553787352.809000	-6.800000
1553787352.909000	-6.800000
1553787352.989000	-6.800000
1553787353.069000	-6.100000
1553787353.169000	-1.500000
1553787353.249000	5.000000
1553787353.349000	8.100000
1553787353.429000	5.900000
1553787353.509000	-0.600000
1553787353.609000	-4.900000
1553787353.689000	-6.700000
1553787353.769000	-7.000000
1553787353.869000	-6.900000
1553787353.949000	-6.700000
1553787354.049000	-6.500000
1553787354.129000	-6.200000
1553787354.209000	-6.200000
1553787354.309000	-6.300000
1553787354.389000	-6.300000
1553787354.489000	-6.100000
1553787354.569000	-6.200000
1553787354.649000	-6.200000
1553787354.749000	-6.100000
1553787354.829000	-6.000000
1553787354.909000	-5.900000
1553787355.009000	-5.900000
1553787355.089000	-5.700000
1553787355.189000	-5.700000
1553787355.269000	-5.700000
1553787355.349000	-5.300000
1553787355.448000	-5.100000
1553787355.528000	-4.900000
1553787355.608000	-4.900000
