# Supplementary material for: Dynamic MRI of plantar flexion: A comprehensive repeatability study of electrical stimulation-gated muscle contraction standardized on evoked force
Source: PLoS One. 2020 Nov 5;15(11):e0241832. doi: 10.1371/journal.pone.0241832 (PMC7644050; doi:10.1371/journal.pone.0241832)
Supplement: S1 File — (ZIP) [file pone.0241832.s001.zip › Force/S7_Dcur.txt]

time	force	other
1553787913.229000	1.200000
1553787913.309000	1.000000
1553787913.389000	0.900000
1553787913.489000	0.900000
1553787913.569000	1.000000
1553787913.649000	1.000000
1553787913.749000		TRIG
1553787913.769000	0.900000
1553787913.829000	0.800000
1553787913.929000	0.500000
1553787914.009000	0.300000
1553787914.089000	0.600000
1553787914.189000	2.700000
1553787914.269000	6.700000
1553787914.349000	9.500000
1553787914.449000	9.300000
1553787914.529000	6.500000
1553787914.629000	3.100000
1553787914.709000	1.000000
1553787914.789000	0.300000
1553787914.889000	0.400000
1553787914.968000	0.500000
1553787915.068000	0.500000
1553787915.148000	0.400000
1553787915.228000	0.400000
1553787915.288000		TRIG
1553787915.328000	0.400000
1553787915.408000	0.600000
1553787915.488000	0.600000
1553787915.588000	0.400000
1553787915.668000	0.800000
1553787915.768000	3.100000
1553787915.848000	6.600000
1553787915.928000	9.500000
1553787916.028000	9.600000
1553787916.108000	6.700000
1553787916.188000	3.100000
1553787916.288000	1.200000
1553787916.368000	0.600000
1553787916.468000	0.400000
1553787916.548000	0.300000
1553787916.628000	0.400000
1553787916.728000	0.400000
1553787916.808000	0.400000
1553787916.848000		TRIG
1553787916.908000	0.500000
1553787916.988000	0.800000
1553787917.068000	0.800000
1553787917.168000	0.700000
1553787917.248000	1.300000
1553787917.328000	3.700000
1553787917.428000	7.000000
1553787917.508000	9.400000
1553787917.608000	9.200000
1553787917.688000	5.900000
1553787917.768000	2.900000
1553787917.868000	1.200000
1553787917.948000	0.500000
1553787918.028000	0.300000
1553787918.128000	0.400000
1553787918.208000	0.300000
1553787918.309000	0.300000
1553787918.389000	0.300000
1553787918.429000		TRIG
1553787918.469000	0.500000
1553787918.569000	0.700000
1553787918.649000	0.600000
1553787918.729000	0.500000
1553787918.829000	1.100000
1553787918.909000	3.700000
1553787919.009000	6.800000
1553787919.089000	8.900000
1553787919.169000	8.900000
1553787919.269000	5.700000
1553787919.349000	2.100000
1553787919.449000	1.000000
1553787919.529000	0.800000
1553787919.609000	0.400000
1553787919.709000	0.300000
1553787919.789000	0.400000
1553787919.869000	0.600000
1553787919.969000	0.500000
1553787919.989000		TRIG
1553787920.049000	0.600000
1553787920.149000	0.900000
1553787920.229000	0.800000
1553787920.309000	0.700000
1553787920.409000	0.700000
1553787920.489000	2.200000
1553787920.569000	6.500000
1553787920.669000	10.100000
1553787920.749000	9.600000
1553787920.849000	5.500000
1553787920.929000	2.000000
1553787921.009000	0.700000
1553787921.109000	0.600000
1553787921.189000	0.400000
1553787921.269000	0.000000
1553787921.369000	-0.500000
1553787921.449000	-0.700000
1553787921.569000	-0.700000
1553787921.589000		TRIG
1553787921.629000	-0.500000
1553787921.709000	-0.400000
1553787921.809000	-0.700000
1553787921.889000	-0.700000
1553787921.969000	0.100000
1553787922.069000	2.900000
1553787922.149000	7.100000
1553787922.249000	9.200000
1553787922.329000	7.600000
1553787922.409000	4.300000
1553787922.509000	2.000000
1553787922.589000	-0.200000
1553787922.689000	-2.200000
1553787922.769000	-1.800000
1553787922.849000	-1.200000
1553787922.949000	-1.100000
1553787923.029000	-0.800000
1553787923.129000	-0.500000
1553787923.149000		TRIG
1553787923.209000	-0.400000
1553787923.289000	-0.300000
1553787923.389000	-0.500000
1553787923.469000	-0.600000
1553787923.549000	0.300000
1553787923.649000	3.700000
1553787923.729000	8.100000
1553787923.809000	9.400000
1553787923.909000	8.500000
1553787923.989000	5.400000
1553787924.089000	2.300000
1553787924.169000	0.800000
1553787924.249000	0.600000
1553787924.349000	0.500000
1553787924.429000	0.400000
1553787924.509000	0.400000
1553787924.609000	0.300000
1553787924.709000	-0.000000
1553787924.729000		TRIG
1553787924.789000	0.200000
1553787924.869000	0.500000
1553787924.949000	0.500000
1553787925.049000	0.500000
1553787925.129000	1.500000
1553787925.229000	5.300000
1553787925.309000	10.200000
1553787925.389000	12.300000
1553787925.489000	10.700000
1553787925.569000	6.300000
1553787925.649000	2.900000
1553787925.749000	0.900000
1553787925.829000	0.200000
1553787925.929000	0.200000
1553787926.009000	0.200000
1553787926.089000	0.100000
1553787926.189000	0.100000
1553787926.269000	-0.000000
1553787926.289000		TRIG
1553787926.369000	-0.000000
1553787926.449000	0.000000
1553787926.529000	-0.000000
1553787926.629000	-0.000000
1553787926.709000	1.200000
1553787926.789000	4.400000
1553787926.889000	8.100000
1553787926.969000	9.900000
1553787927.049000	7.700000
1553787927.149000	3.400000
1553787927.229000	0.300000
1553787927.329000	-0.800000
1553787927.409000	-0.800000
1553787927.489000	-0.600000
1553787927.589000	-0.400000
1553787927.669000	-0.300000
1553787927.769000	-0.300000
1553787927.849000	-0.500000
1553787927.869000		TRIG
1553787927.929000	-0.200000
1553787928.029000	0.000000
1553787928.109000	-0.200000
1553787928.189000	-0.400000
1553787928.289000	0.900000
1553787928.369000	5.300000
1553787928.469000	9.300000
1553787928.549000	10.100000
1553787928.629000	8.400000
1553787928.729000	4.400000
1553787928.809000	1.300000
1553787928.889000	0.000000
1553787928.989000	-0.400000
1553787929.069000	-0.600000
1553787929.169000	-0.600000
1553787929.249000	-0.700000
1553787929.329000	-0.600000
1553787929.429000		TRIG
1553787929.449000	-0.700000
1553787929.509000	-0.500000
1553787929.609000	-0.300000
1553787929.689000	-0.300000
1553787929.769000	-0.200000
1553787929.869000	1.000000
1553787929.949000	4.200000
1553787930.029000	8.100000
1553787930.129000	10.200000
1553787930.209000	8.500000
1553787930.309000	4.100000
1553787930.389000	1.000000
1553787930.469000	0.100000
1553787930.569000	0.100000
1553787930.649000	0.000000
1553787930.729000	0.200000
1553787930.829000	0.400000
1553787930.909000	0.400000
1553787931.009000		TRIG
1553787931.029000	0.200000
1553787931.089000	0.500000
1553787931.169000	0.700000
1553787931.269000	0.400000
1553787931.349000	0.400000
1553787931.429000	1.900000
1553787931.529000	6.300000
1553787931.609000	10.400000
1553787931.709000	11.000000
1553787931.789000	7.900000
1553787931.869000	4.000000
1553787931.969000	2.000000
1553787932.049000	0.800000
1553787932.129000	0.400000
1553787932.229000	0.400000
1553787932.309000	0.500000
1553787932.408000	0.500000
1553787932.488000	0.300000
1553787932.568000		TRIG
1553787932.588000	0.400000
1553787932.668000	0.500000
1553787932.748000	0.500000
1553787932.848000	0.400000
1553787932.928000	0.600000
1553787933.008000	2.400000
1553787933.108000	6.600000
1553787933.188000	9.700000
1553787933.268000	9.900000
1553787933.368000	7.500000
1553787933.448000	3.600000
1553787933.548000	1.600000
1553787933.628000	0.800000
1553787933.708000	0.200000
1553787933.808000	-0.000000
1553787933.888000	-0.100000
1553787933.988000	-0.200000
1553787934.068000	-0.300000
1553787934.148000		TRIG
1553787934.168000	-0.300000
1553787934.248000	-0.100000
1553787934.328000	0.000000
1553787934.408000	-0.100000
1553787934.508000	0.100000
1553787934.588000	2.000000
1553787934.688000	6.500000
1553787934.768000	9.600000
1553787934.848000	9.800000
1553787934.948000	7.100000
1553787935.028000	3.400000
1553787935.108000	1.100000
1553787935.208000	0.100000
1553787935.288000	0.000000
1553787935.388000	0.200000
1553787935.468000	0.200000
1553787935.548000	0.200000
1553787935.648000	0.100000
1553787935.688000		TRIG
1553787935.728000	-0.000000
1553787935.809000	-0.200000
1553787935.909000	-0.600000
1553787935.989000	-1.000000
1553787936.089000	-0.700000
1553787936.169000	1.700000
1553787936.249000	6.000000
1553787936.349000	9.100000
1553787936.429000	9.300000
1553787936.509000	6.100000
1553787936.609000	2.300000
1553787936.689000	0.300000
1553787936.789000	-0.300000
1553787936.869000	-0.500000
1553787936.949000	-0.400000
1553787937.049000	-0.500000
1553787937.129000	-0.400000
1553787937.229000	-0.500000
1553787937.269000		TRIG
1553787937.309000	-0.500000
1553787937.389000	-0.200000
1553787937.489000	-0.500000
1553787937.569000	-1.200000
1553787937.649000	-1.100000
1553787937.749000	1.300000
1553787937.829000	5.700000
1553787937.929000	8.200000
1553787938.009000	8.200000
1553787938.089000	5.400000
1553787938.189000	1.600000
1553787938.269000	0.100000
1553787938.349000	-0.300000
1553787938.449000	-0.500000
1553787938.529000	-0.600000
1553787938.629000	-0.600000
1553787938.709000	-0.700000
1553787938.789000	-0.800000
1553787938.829000		TRIG
1553787938.889000	-0.800000
1553787938.969000	-0.500000
1553787939.069000	-0.500000
1553787939.149000	-0.600000
1553787939.229000	-0.300000
1553787939.329000	1.800000
1553787939.409000	4.800000
1553787939.489000	7.300000
1553787939.589000	7.500000
1553787939.669000	4.400000
1553787939.749000	0.900000
1553787939.849000	-0.500000
1553787939.929000	-0.800000
1553787940.029000	-0.700000
1553787940.109000	-0.900000
1553787940.189000	-1.100000
1553787940.289000	-0.800000
1553787940.409000	-0.500000
1553787940.429000		TRIG
1553787940.469000	-0.600000
1553787940.549000	-0.500000
1553787940.629000	-0.500000
1553787940.729000	-0.600000
1553787940.809000	0.000000
1553787940.889000	3.600000
1553787940.989000	9.400000
1553787941.069000	12.200000
1553787941.169000	11.200000
1553787941.249000	6.500000
1553787941.329000	2.100000
1553787941.429000	0.300000
1553787941.509000	-0.300000
1553787941.609000	-0.600000
1553787941.689000	-0.700000
1553787941.769000	-0.700000
1553787941.869000	-0.400000
1553787941.969000	-0.500000
1553787941.989000		TRIG
1553787942.029000	-0.300000
1553787942.129000	0.100000
1553787942.209000	0.200000
1553787942.289000	0.200000
1553787942.389000	1.100000
1553787942.469000	5.000000
1553787942.569000	10.700000
1553787942.649000	13.400000
1553787942.729000	11.800000
1553787942.829000	6.900000
1553787942.909000	2.800000
1553787943.009000	1.300000
1553787943.089000	0.900000
1553787943.169000	0.700000
1553787943.269000	0.500000
1553787943.349000	0.800000
1553787943.429000	0.600000
1553787943.549000	0.300000
1553787943.569000		TRIG
1553787943.609000	0.300000
1553787943.709000	0.600000
1553787943.789000	0.400000
1553787943.869000	0.200000
1553787943.969000	0.900000
1553787944.049000	4.300000
1553787944.129000	9.200000
1553787944.229000	11.600000
1553787944.309000	10.500000
1553787944.409000	6.200000
1553787944.489000	2.800000
1553787944.569000	0.800000
1553787944.669000	0.100000
1553787944.749000	-0.100000
1553787944.849000	-0.000000
1553787944.929000	0.300000
1553787945.009000	0.300000
1553787945.109000	0.200000
1553787945.129000		TRIG
1553787945.189000	0.300000
1553787945.269000	0.600000
1553787945.369000	0.300000
1553787945.449000	-0.100000
1553787945.549000	0.200000
1553787945.629000	4.200000
1553787945.709000	9.800000
1553787945.809000	11.300000
1553787945.889000	9.100000
1553787945.969000	4.600000
1553787946.069000	1.000000
1553787946.149000	-0.300000
1553787946.249000	-0.300000
1553787946.329000	-0.400000
1553787946.409000	-0.700000
1553787946.509000	-0.900000
1553787946.589000	-0.900000
1553787946.689000	-1.100000
1553787946.709000		TRIG
1553787946.769000	-1.100000
1553787946.849000	-0.900000
1553787946.949000	-1.000000
1553787947.029000	-1.100000
1553787947.109000	0.100000
1553787947.209000	4.700000
1553787947.289000	10.000000
1553787947.389000	11.700000
1553787947.469000	9.800000
1553787947.549000	5.000000
1553787947.649000	1.300000
1553787947.729000	-0.300000
1553787947.809000	-0.700000
1553787947.909000	-0.700000
1553787947.989000	-0.700000
1553787948.089000	-0.500000
1553787948.169000	-0.300000
1553787948.269000	-0.600000
1553787948.289000		TRIG
1553787948.349000	-0.600000
1553787948.429000	-0.400000
1553787948.509000	-0.600000
1553787948.609000	-0.700000
1553787948.689000	0.800000
1553787948.789000	6.200000
1553787948.869000	11.000000
1553787948.949000	12.600000
1553787949.049000	10.200000
1553787949.129000	5.800000
1553787949.209000	2.700000
1553787949.309000	-0.000000
1553787949.389000	-1.000000
1553787949.489000	-1.000000
1553787949.569000	-0.800000
1553787949.649000	-0.800000
1553787949.749000	-0.700000
1553787949.829000		TRIG
1553787949.849000	-0.700000
1553787949.928000	-0.500000
1553787950.008000	-0.300000
1553787950.088000	-0.500000
1553787950.188000	-0.600000
1553787950.268000	0.800000
1553787950.348000	6.400000
1553787950.448000	11.100000
1553787950.528000	12.100000
1553787950.628000	9.300000
1553787950.708000	4.800000
1553787950.788000	1.900000
1553787950.888000	0.500000
1553787950.968000	0.100000
1553787951.048000	-0.100000
1553787951.148000	-0.200000
1553787951.228000	0.100000
1553787951.328000	0.000000
1553787951.408000		TRIG
1553787951.428000	-0.500000
1553787951.488000	-0.400000
1553787951.588000	-0.300000
1553787951.668000	-0.400000
1553787951.768000	-0.100000
1553787951.848000	1.800000
1553787951.928000	7.000000
1553787952.028000	10.600000
1553787952.108000	11.100000
1553787952.188000	7.700000
1553787952.288000	3.500000
1553787952.368000	0.800000
1553787952.468000	-0.100000
1553787952.548000	-0.400000
1553787952.628000	-0.500000
1553787952.728000	-0.500000
1553787952.808000	-0.500000
1553787952.888000	-0.600000
1553787952.988000		TRIG
1553787953.008000	-0.700000
1553787953.068000	-0.400000
1553787953.168000	0.000000
1553787953.249000	-0.100000
1553787953.329000	-0.100000
1553787953.429000	1.700000
1553787953.509000	6.700000
1553787953.589000	11.300000
1553787953.689000	11.900000
1553787953.769000	8.400000
1553787953.869000	3.600000
1553787953.949000	0.900000
1553787954.029000	0.100000
1553787954.129000	0.000000
1553787954.209000	0.100000
1553787954.309000	-0.400000
1553787954.389000	-1.000000
1553787954.469000	-1.500000
1553787954.569000		TRIG
1553787954.589000	-1.600000
1553787954.649000	-1.100000
1553787954.729000	-0.900000
1553787954.829000	-1.100000
1553787954.909000	-1.200000
1553787954.989000	0.700000
1553787955.089000	5.900000
1553787955.169000	10.000000
1553787955.269000	9.900000
1553787955.349000	5.400000
1553787955.429000	0.700000
1553787955.529000	-1.100000
1553787955.609000	-1.500000
1553787955.709000	-1.100000
1553787955.789000	-0.800000
1553787955.869000	-0.800000
1553787955.969000	-0.800000
1553787956.049000	-0.600000
1553787956.109000		TRIG
1553787956.129000	-0.700000
1553787956.229000	-1.000000
1553787956.309000	-1.300000
1553787956.409000	-1.300000
1553787956.489000	-0.900000
1553787956.569000	1.700000
1553787956.669000	7.000000
1553787956.749000	10.600000
1553787956.829000	9.700000
1553787956.929000	5.000000
1553787957.009000	0.900000
1553787957.109000	-1.000000
1553787957.189000	-1.200000
1553787957.269000	-1.300000
1553787957.369000	-1.400000
1553787957.449000	-1.300000
1553787957.549000	-1.200000
1553787957.629000	-1.400000
1553787957.669000		TRIG
1553787957.709000	-1.500000
1553787957.809000	-1.200000
1553787957.889000	-1.100000
1553787957.969000	-1.400000
1553787958.069000	-1.200000
1553787958.149000	1.700000
1553787958.249000	6.900000
1553787958.329000	9.900000
1553787958.409000	9.200000
1553787958.509000	5.200000
1553787958.589000	1.000000
1553787958.669000	-1.000000
1553787958.769000	-1.600000
1553787958.849000	-1.700000
1553787958.949000	-1.700000
1553787959.029000	-1.600000
1553787959.109000	-1.600000
1553787959.209000	-1.500000
1553787959.229000		TRIG
1553787959.289000	-1.300000
1553787959.369000	-1.000000
1553787959.469000	-1.000000
1553787959.549000	-1.200000
1553787959.649000	-0.800000
1553787959.729000	1.700000
1553787959.809000	6.800000
1553787959.909000	10.300000
1553787959.989000	9.900000
1553787960.069000	5.000000
1553787960.169000	0.700000
1553787960.249000	-1.300000
1553787960.349000	-1.800000
1553787960.429000	-1.800000
1553787960.509000	-1.800000
1553787960.609000	-1.800000
1553787960.689000	-1.700000
1553787960.789000	-1.700000
1553787960.809000		TRIG
1553787960.869000	-1.600000
1553787960.949000	-1.400000
1553787961.049000	-1.600000
1553787961.129000	-1.900000
1553787961.209000	-1.600000
1553787961.309000	1.500000
1553787961.389000	7.200000
1553787961.489000	10.700000
1553787961.569000	9.800000
1553787961.649000	5.100000
1553787961.749000	0.800000
1553787961.829000	-1.200000
1553787961.909000	-1.700000
1553787962.009000	-1.700000
1553787962.089000	-1.900000
1553787962.189000	-2.000000
1553787962.269000	-2.000000
1553787962.389000	-2.200000
1553787962.409000		TRIG
1553787962.449000	-2.300000
1553787962.529000	-2.000000
1553787962.629000	-2.100000
1553787962.709000	-2.300000
1553787962.789000	-1.900000
1553787962.889000	1.100000
1553787962.969000	5.400000
1553787963.049000	7.500000
1553787963.149000	6.500000
1553787963.229000	2.900000
1553787963.329000	-0.500000
1553787963.409000	-2.000000
1553787963.489000	-2.200000
1553787963.589000	-2.000000
1553787963.669000	-2.100000
1553787963.749000	-2.200000
1553787963.849000	-2.200000
1553787963.949000	-2.400000
1553787963.969000		TRIG
1553787964.029000	-2.500000
1553787964.109000	-2.700000
1553787964.189000	-2.900000
1553787964.289000	-2.900000
1553787964.369000	-2.200000
1553787964.449000	1.800000
1553787964.549000	7.300000
1553787964.629000	10.100000
1553787964.729000	8.300000
1553787964.809000	3.000000
1553787964.889000	-1.000000
1553787964.989000	-2.300000
1553787965.069000	-2.300000
1553787965.169000	-2.600000
1553787965.249000	-2.800000
1553787965.329000	-2.700000
1553787965.429000	-2.700000
1553787965.529000	-3.000000
1553787965.549000		TRIG
1553787965.589000	-3.200000
1553787965.689000	-3.400000
1553787965.769000	-3.400000
1553787965.869000	-3.200000
1553787965.949000	-2.200000
1553787966.029000	1.900000
1553787966.129000	7.100000
1553787966.209000	9.700000
1553787966.289000	7.300000
1553787966.389000	2.300000
1553787966.469000	-1.100000
1553787966.569000	-2.400000
1553787966.649000	-2.700000
1553787966.729000	-2.600000
1553787966.829000	-2.800000
1553787966.909000	-2.800000
1553787966.989000	-2.900000
1553787967.089000	-3.100000
1553787967.109000		TRIG
1553787967.169000	-3.000000
1553787967.269000	-2.700000
1553787967.349000	-2.800000
1553787967.428000	-2.800000
1553787967.528000	-1.900000
1553787967.608000	2.700000
1553787967.688000	7.500000
1553787967.788000	9.400000
1553787967.868000	8.200000
1553787967.968000	3.200000
1553787968.048000	-0.700000
1553787968.128000	-2.000000
1553787968.228000	-2.200000
1553787968.308000	-2.500000
1553787968.408000	-2.300000
1553787968.488000	-1.900000
1553787968.568000	-2.300000
1553787968.668000	-2.600000
1553787968.688000		TRIG
1553787968.748000	-2.300000
1553787968.828000	-2.000000
1553787968.928000	-2.100000
1553787969.008000	-2.100000
1553787969.108000	-1.000000
1553787969.188000	3.800000
1553787969.268000	8.800000
1553787969.368000	10.400000
1553787969.448000	8.000000
1553787969.528000	2.900000
1553787969.628000	-0.600000
1553787969.708000	-1.900000
1553787969.808000	-2.100000
1553787969.888000	-2.500000
1553787969.968000	-2.700000
1553787970.068000	-2.600000
1553787970.148000	-2.500000
1553787970.248000		TRIG
1553787970.268000	-2.600000
1553787970.328000	-2.400000
1553787970.408000	-2.400000
1553787970.508000	-2.700000
1553787970.588000	-2.900000
1553787970.668000	-1.500000
1553787970.769000	3.900000
1553787970.849000	9.500000
1553787970.949000	11.100000
1553787971.029000	7.800000
1553787971.109000	2.700000
1553787971.209000	-0.600000
1553787971.289000	-1.800000
1553787971.369000	-2.100000
1553787971.469000	-2.100000
1553787971.549000	-2.300000
1553787971.649000	-2.500000
1553787971.729000	-2.600000
1553787971.809000		TRIG
1553787971.829000	-2.700000
1553787971.909000	-2.500000
1553787971.989000	-2.300000
1553787972.069000	-2.500000
1553787972.169000	-2.500000
1553787972.249000	-1.200000
1553787972.349000	3.800000
1553787972.429000	8.800000
1553787972.509000	9.700000
1553787972.609000	6.400000
1553787972.689000	1.500000
1553787972.789000	-1.400000
1553787972.869000	-2.500000
1553787972.949000	-2.800000
1553787973.049000	-2.800000
1553787973.129000	-2.900000
1553787973.209000	-2.700000
1553787973.309000	-2.900000
1553787973.389000		TRIG
1553787973.409000	-3.300000
1553787973.489000	-3.500000
1553787973.569000	-3.300000
1553787973.649000	-3.300000
1553787973.749000	-3.000000
1553787973.829000	-1.100000
1553787973.909000	4.300000
1553787974.009000	9.400000
1553787974.089000	10.400000
1553787974.189000	6.500000
1553787974.269000	1.300000
1553787974.349000	-1.700000
1553787974.449000	-2.800000
1553787974.529000	-2.800000
1553787974.609000	-2.900000
1553787974.709000	-2.900000
1553787974.789000	-2.800000
1553787974.889000	-2.800000
1553787974.969000		TRIG
1553787974.989000	-3.100000
1553787975.049000	-2.800000
1553787975.149000	-2.400000
1553787975.229000	-2.700000
1553787975.329000	-2.800000
1553787975.409000	-1.200000
1553787975.489000	3.400000
1553787975.589000	7.500000
1553787975.669000	8.000000
1553787975.749000	4.500000
1553787975.849000	0.200000
1553787975.929000	-2.100000
1553787976.029000	-2.700000
1553787976.109000	-2.700000
1553787976.189000	-2.900000
1553787976.289000	-3.000000
1553787976.369000	-2.800000
1553787976.449000	-3.000000
1553787976.509000		TRIG
1553787976.549000	-3.100000
1553787976.629000	-2.700000
1553787976.729000	-2.500000
1553787976.809000	-2.600000
1553787976.889000	-2.500000
1553787976.989000	-0.400000
1553787977.069000	5.100000
1553787977.149000	9.200000
1553787977.249000	9.200000
1553787977.329000	5.400000
1553787977.429000	0.600000
1553787977.509000	-1.900000
1553787977.589000	-2.500000
1553787977.689000	-2.500000
1553787977.769000	-2.600000
1553787977.869000	-2.800000
1553787977.949000	-2.900000
1553787978.029000	-2.800000
1553787978.069000		TRIG
1553787978.129000	-2.900000
1553787978.209000	-2.500000
1553787978.289000	-2.500000
1553787978.389000	-2.700000
1553787978.469000	-2.700000
1553787978.569000	-1.000000
1553787978.649000	4.700000
1553787978.729000	8.800000
1553787978.829000	8.300000
1553787978.909000	4.100000
1553787978.989000	-0.300000
1553787979.089000	-2.400000
1553787979.169000	-3.000000
1553787979.269000	-3.000000
1553787979.349000	-2.900000
1553787979.429000	-2.700000
1553787979.529000	-2.600000
1553787979.609000	-2.700000
1553787979.649000		TRIG
1553787979.689000	-2.800000
1553787979.789000	-2.600000
1553787979.869000	-2.700000
1553787979.969000	-3.100000
1553787980.049000	-2.700000
1553787980.129000	0.400000
1553787980.229000	5.800000
1553787980.309000	8.500000
1553787980.389000	8.100000
1553787980.489000	4.200000
1553787980.569000	0.400000
1553787980.669000	-1.200000
1553787980.749000	-2.200000
1553787980.829000	-2.800000
1553787980.929000	-2.800000
1553787981.009000	-2.700000
1553787981.109000	-2.700000
1553787981.189000	-3.100000
1553787981.229000		TRIG
1553787981.269000	-3.000000
1553787981.369000	-2.600000
1553787981.449000	-2.600000
1553787981.529000	-2.800000
1553787981.629000	-2.400000
1553787981.709000	0.700000
1553787981.809000	7.200000
1553787981.889000	10.600000
1553787981.969000	9.600000
1553787982.069000	5.000000
1553787982.149000	1.100000
1553787982.229000	-1.000000
1553787982.329000	-2.100000
1553787982.409000	-2.300000
1553787982.509000	-2.200000
1553787982.589000	-2.200000
1553787982.669000	-2.500000
1553787982.789000	-2.500000
1553787982.809000		TRIG
1553787982.849000	-2.400000
1553787982.929000	-2.300000
1553787983.029000	-2.300000
1553787983.109000	-2.400000
1553787983.209000	-1.900000
1553787983.289000	1.700000
1553787983.369000	7.500000
1553787983.469000	10.300000
1553787983.549000	9.600000
1553787983.629000	5.300000
1553787983.729000	1.100000
1553787983.809000	-1.500000
1553787983.909000	-2.300000
1553787983.989000	-2.100000
1553787984.069000	-2.000000
1553787984.169000	-2.200000
1553787984.249000	-2.100000
1553787984.349000	-2.300000
1553787984.369000		TRIG
1553787984.429000	-2.500000
1553787984.509000	-2.600000
1553787984.609000	-2.900000
1553787984.689000	-3.100000
1553787984.769000	-2.300000
1553787984.868000	1.800000
1553787984.948000	7.700000
1553787985.048000	10.400000
1553787985.128000	8.400000
1553787985.208000	3.400000
1553787985.308000	-0.300000
1553787985.388000	-1.800000
1553787985.488000	-2.400000
1553787985.568000	-2.700000
1553787985.648000	-2.700000
1553787985.748000	-2.700000
1553787985.828000	-2.700000
1553787985.928000	-2.700000
1553787985.948000		TRIG
1553787986.008000	-2.500000
1553787986.088000	-2.300000
1553787986.188000	-2.500000
1553787986.268000	-2.600000
1553787986.348000	-2.000000
1553787986.448000	2.000000
1553787986.528000	8.100000
1553787986.608000	10.700000
1553787986.708000	8.900000
1553787986.788000	4.000000
1553787986.888000	0.500000
1553787986.968000	-0.400000
1553787987.048000	-1.500000
1553787987.148000	-2.900000
1553787987.228000	-3.300000
1553787987.308000	-3.300000
1553787987.408000	-3.100000
1553787987.508000	-3.100000
1553787987.528000		TRIG
1553787987.588000	-2.600000
1553787987.668000	-2.300000
1553787987.748000	-2.500000
1553787987.848000	-2.700000
1553787987.928000	-1.800000
1553787988.008000	2.300000
1553787988.108000	7.700000
1553787988.188000	9.600000
1553787988.289000	7.500000
1553787988.369000	3.100000
1553787988.449000	0.300000
1553787988.549000	-1.600000
1553787988.629000	-3.100000
1553787988.729000	-3.200000
1553787988.809000	-2.900000
1553787988.889000	-3.000000
1553787988.989000	-3.100000
1553787989.069000	-3.100000
1553787989.089000		TRIG
1553787989.149000	-2.700000
1553787989.249000	-2.300000
1553787989.329000	-2.400000
1553787989.429000	-2.600000
1553787989.509000	-2.100000
1553787989.589000	1.900000
1553787989.689000	7.700000
1553787989.769000	10.400000
1553787989.849000	8.400000
1553787989.949000	3.100000
1553787990.029000	-0.900000
1553787990.129000	-2.300000
1553787990.209000	-2.400000
1553787990.289000	-2.500000
1553787990.389000	-2.300000
1553787990.469000	-2.100000
1553787990.569000	-2.200000
1553787990.649000		TRIG
1553787990.669000	-2.200000
1553787990.729000	-2.000000
1553787990.829000	-1.900000
1553787990.909000	-2.100000
1553787990.989000	-2.200000
1553787991.089000	-0.900000
1553787991.169000	4.300000
1553787991.249000	9.300000
1553787991.349000	10.400000
1553787991.429000	7.200000
1553787991.529000	2.600000
1553787991.609000	0.000000
1553787991.689000	-1.900000
1553787991.789000	-2.800000
1553787991.869000	-2.900000
1553787991.969000	-2.600000
1553787992.049000	-2.600000
1553787992.129000	-2.700000
1553787992.229000		TRIG
1553787992.249000	-2.700000
1553787992.309000	-2.600000
1553787992.389000	-2.300000
1553787992.489000	-2.600000
1553787992.569000	-2.800000
1553787992.669000	-1.400000
1553787992.749000	4.000000
1553787992.829000	9.200000
1553787992.929000	10.400000
1553787993.009000	7.200000
1553787993.089000	1.700000
1553787993.189000	-1.300000
1553787993.269000	-2.200000
1553787993.369000	-2.600000
1553787993.449000	-2.600000
1553787993.529000	-2.600000
1553787993.629000	-2.600000
1553787993.709000	-2.700000
1553787993.809000		TRIG
1553787993.829000	-2.700000
1553787993.889000	-2.300000
1553787993.969000	-2.300000
1553787994.069000	-3.100000
1553787994.149000	-3.800000
1553787994.229000	-2.300000
1553787994.329000	3.200000
1553787994.409000	8.200000
1553787994.509000	8.800000
1553787994.589000	5.000000
1553787994.669000	0.600000
1553787994.769000	-1.900000
1553787994.849000	-2.500000
1553787994.929000	-2.700000
1553787995.029000	-2.600000
1553787995.109000	-2.500000
1553787995.209000	-2.600000
1553787995.289000	-2.700000
1553787995.369000		TRIG
1553787995.389000	-2.700000
1553787995.469000	-2.400000
1553787995.549000	-2.100000
1553787995.629000	-2.200000
1553787995.729000	-2.200000
1553787995.809000	-0.400000
1553787995.909000	4.700000
1553787995.989000	8.600000
1553787996.069000	9.600000
1553787996.169000	6.600000
1553787996.249000	2.200000
1553787996.349000	-0.500000
1553787996.429000	-1.700000
1553787996.509000	-2.100000
1553787996.609000	-2.500000
1553787996.689000	-2.600000
1553787996.769000	-2.500000
1553787996.869000	-2.500000
1553787996.909000		TRIG
1553787996.949000	-2.600000
1553787997.049000	-2.300000
1553787997.129000	-2.300000
1553787997.209000	-2.900000
1553787997.309000	-3.100000
1553787997.389000	-1.100000
1553787997.469000	4.500000
1553787997.569000	8.600000
1553787997.649000	8.900000
1553787997.749000	5.100000
1553787997.829000	0.900000
1553787997.909000	-1.200000
1553787998.009000	-2.200000
1553787998.089000	-2.400000
1553787998.169000	-2.400000
1553787998.269000	-2.100000
1553787998.349000	-2.100000
1553787998.449000	-2.600000
1553787998.489000		TRIG
1553787998.529000	-2.800000
1553787998.609000	-2.300000
1553787998.709000	-2.100000
1553787998.789000	-2.500000
1553787998.889000	-2.800000
1553787998.969000	-1.700000
1553787999.049000	2.900000
1553787999.149000	7.800000
1553787999.229000	8.200000
1553787999.309000	3.600000
1553787999.409000	-1.000000
1553787999.489000	-2.900000
1553787999.589000	-3.000000
1553787999.669000	-3.100000
1553787999.749000	-3.300000
1553787999.849000	-3.300000
1553787999.929000	-3.300000
1553788000.009000	-3.500000
1553788000.049000		TRIG
1553788000.109000	-3.500000
1553788000.189000	-3.200000
1553788000.289000	-3.500000
1553788000.369000	-4.200000
1553788000.449000	-3.900000
1553788000.549000	-0.800000
1553788000.629000	5.500000
1553788000.709000	9.400000
1553788000.809000	8.500000
1553788000.889000	3.700000
1553788000.989000	-0.600000
1553788001.069000	-2.400000
1553788001.149000	-2.800000
1553788001.249000	-2.700000
1553788001.329000	-2.700000
1553788001.409000	-2.500000
1553788001.509000	-2.400000
1553788001.589000	-2.600000
1553788001.629000		TRIG
1553788001.689000	-2.300000
1553788001.769000	-2.000000
1553788001.849000	-2.200000
1553788001.949000	-2.500000
1553788002.029000	-2.500000
1553788002.109000	0.100000
1553788002.209000	6.200000
1553788002.289000	9.900000
1553788002.388000	9.400000
1553788002.468000	5.000000
1553788002.548000	0.600000
1553788002.648000	-1.300000
1553788002.728000	-2.000000
1553788002.828000	-2.400000
1553788002.908000	-2.400000
1553788002.988000	-2.300000
1553788003.088000	-2.300000
1553788003.188000	-2.300000
1553788003.208000		TRIG
1553788003.268000	-2.300000
1553788003.348000	-2.000000
1553788003.428000	-1.900000
1553788003.528000	-2.300000
1553788003.608000	-2.000000
1553788003.688000	1.800000
1553788003.788000	8.000000
1553788003.868000	11.100000
1553788003.948000	9.700000
1553788004.048000	4.900000
1553788004.128000	0.600000
1553788004.228000	-1.200000
1553788004.308000	-1.600000
1553788004.388000	-1.600000
1553788004.488000	-1.800000
1553788004.568000	-1.800000
1553788004.668000	-1.700000
1553788004.768000	-2.100000
1553788004.788000		TRIG
1553788004.828000	-2.100000
1553788004.928000	-2.100000
1553788005.008000	-2.300000
1553788005.088000	-2.500000
1553788005.188000	-2.200000
1553788005.268000	0.900000
1553788005.368000	6.600000
1553788005.448000	9.700000
1553788005.528000	8.300000
1553788005.628000	3.500000
1553788005.709000	-0.500000
1553788005.809000	-1.500000
1553788005.889000	-1.900000
1553788005.969000	-2.600000
1553788006.069000	-2.700000
1553788006.149000	-2.600000
1553788006.229000	-2.500000
1553788006.329000	-2.800000
1553788006.349000		TRIG
1553788006.409000	-2.800000
1553788006.509000	-2.600000
1553788006.589000	-2.800000
1553788006.669000	-2.800000
1553788006.769000	-2.000000
1553788006.849000	2.300000
1553788006.929000	8.100000
1553788007.029000	10.500000
1553788007.109000	8.800000
1553788007.209000	3.800000
1553788007.289000	0.200000
1553788007.369000	-1.400000
1553788007.469000	-2.000000
1553788007.549000	-2.100000
1553788007.629000	-2.300000
1553788007.729000	-2.300000
1553788007.809000	-2.400000
1553788007.909000	-2.500000
1553788007.929000		TRIG
1553788007.989000	-2.400000
1553788008.069000	-2.100000
1553788008.169000	-2.400000
1553788008.249000	-2.400000
1553788008.349000	-1.400000
1553788008.429000	2.700000
1553788008.509000	7.200000
1553788008.609000	9.200000
1553788008.689000	7.500000
1553788008.769000	2.800000
1553788008.869000	-0.900000
1553788008.949000	-2.300000
1553788009.049000	-2.500000
1553788009.129000	-2.400000
1553788009.209000	-2.200000
1553788009.309000	-1.900000
1553788009.389000	-2.000000
1553788009.489000	-2.500000
1553788009.509000		TRIG
1553788009.569000	-2.300000
1553788009.649000	-1.900000
1553788009.749000	-2.000000
1553788009.829000	-2.200000
1553788009.909000	-1.000000
1553788010.009000	3.600000
1553788010.089000	8.900000
1553788010.169000	10.300000
1553788010.269000	7.700000
1553788010.349000	2.700000
1553788010.449000	-0.500000
1553788010.529000	-1.500000
1553788010.609000	-1.900000
1553788010.709000	-2.100000
1553788010.789000	-2.100000
1553788010.869000	-1.900000
1553788010.969000	-2.000000
1553788011.069000		TRIG
1553788011.089000	-2.100000
1553788011.149000	-1.700000
1553788011.229000	-1.500000
1553788011.309000	-1.900000
1553788011.409000	-2.300000
1553788011.489000	-1.300000
1553788011.569000	3.800000
1553788011.669000	9.300000
1553788011.749000	10.700000
1553788011.849000	7.800000
1553788011.929000	3.000000
1553788012.009000	-0.000000
1553788012.109000	-1.100000
1553788012.189000	-1.800000
1553788012.289000	-1.900000
1553788012.369000	-1.800000
1553788012.449000	-1.700000
1553788012.549000	-1.900000
1553788012.629000		TRIG
1553788012.649000	-2.300000
1553788012.709000	-2.100000
1553788012.809000	-1.700000
1553788012.889000	-2.000000
1553788012.989000	-2.000000
1553788013.069000	-0.600000
1553788013.149000	4.800000
1553788013.249000	10.200000
1553788013.329000	11.200000
1553788013.409000	7.900000
1553788013.509000	3.200000
1553788013.589000	0.200000
1553788013.689000	-2.000000
1553788013.769000	-2.700000
1553788013.849000	-2.700000
1553788013.949000	-2.500000
1553788014.029000	-2.600000
1553788014.129000	-2.800000
1553788014.209000		TRIG
1553788014.229000	-2.600000
1553788014.289000	-2.200000
1553788014.389000	-2.000000
1553788014.469000	-2.300000
1553788014.549000	-2.400000
1553788014.649000	-0.600000
1553788014.729000	5.600000
1553788014.829000	11.100000
1553788014.909000	11.900000
1553788014.989000	8.200000
1553788015.089000	3.200000
1553788015.169000	0.500000
1553788015.249000	-0.600000
1553788015.349000	-1.200000
1553788015.429000	-1.400000
1553788015.529000	-1.500000
1553788015.609000	-1.500000
1553788015.689000	-1.600000
1553788015.789000		TRIG
1553788015.809000	-1.700000
1553788015.869000	-1.300000
1553788015.949000	-1.200000
1553788016.049000	-1.600000
1553788016.129000	-1.700000
1553788016.229000	0.200000
1553788016.309000	6.100000
1553788016.389000	11.300000
1553788016.489000	12.000000
1553788016.569000	8.300000
1553788016.649000	3.300000
1553788016.749000	0.200000
1553788016.829000	-1.400000
1553788016.929000	-1.900000
1553788017.009000	-1.600000
1553788017.089000	-1.600000
1553788017.189000	-1.700000
1553788017.269000	-1.900000
1553788017.369000		TRIG
1553788017.389000	-2.100000
1553788017.449000	-1.900000
1553788017.529000	-1.900000
1553788017.629000	-2.300000
1553788017.709000	-2.100000
1553788017.789000	0.400000
1553788017.889000	6.700000
1553788017.969000	11.100000
1553788018.069000	10.600000
1553788018.149000	6.400000
1553788018.229000	1.900000
1553788018.329000	-0.400000
1553788018.409000	-1.000000
1553788018.489000	-1.400000
1553788018.589000	-2.000000
1553788018.669000	-2.300000
1553788018.769000	-2.200000
1553788018.849000	-2.300000
1553788018.889000		TRIG
1553788018.929000	-2.300000
1553788019.029000	-1.800000
1553788019.109000	-1.700000
1553788019.209000	-2.000000
1553788019.289000	-1.800000
1553788019.369000	0.900000
1553788019.469000	6.600000
1553788019.549000	10.100000
1553788019.629000	10.000000
1553788019.729000	5.900000
1553788019.809000	1.300000
1553788019.908000	-1.200000
1553788019.988000	-1.900000
1553788020.068000	-2.000000
1553788020.168000	-1.900000
1553788020.248000	-2.000000
1553788020.328000	-1.900000
1553788020.428000	-2.000000
1553788020.468000		TRIG
1553788020.508000	-1.900000
1553788020.608000	-1.300000
1553788020.688000	-1.200000
1553788020.768000	-1.700000
1553788020.868000	-1.700000
1553788020.948000	0.700000
1553788021.028000	6.700000
1553788021.128000	11.500000
1553788021.208000	11.800000
1553788021.308000	7.200000
1553788021.388000	2.400000
1553788021.468000	-0.300000
1553788021.568000	-1.400000
1553788021.648000	-1.700000
1553788021.748000	-1.700000
1553788021.828000	-1.600000
1553788021.908000	-1.600000
1553788022.008000	-1.700000
1553788022.028000		TRIG
1553788022.088000	-1.700000
1553788022.168000	-1.500000
1553788022.268000	-1.600000
1553788022.348000	-1.900000
1553788022.448000	-1.800000
1553788022.528000	1.200000
1553788022.608000	7.700000
1553788022.708000	11.800000
1553788022.788000	11.200000
1553788022.868000	6.700000
1553788022.968000	2.400000
1553788023.048000	-0.200000
1553788023.148000	-1.400000
1553788023.229000	-1.800000
1553788023.309000	-1.500000
1553788023.409000	-1.500000
1553788023.489000	-1.500000
1553788023.569000	-1.600000
1553788023.609000		TRIG
1553788023.669000	-1.300000
1553788023.749000	-1.100000
1553788023.849000	-1.500000
1553788023.929000	-1.700000
1553788024.009000	-1.500000
1553788024.109000	1.100000
1553788024.189000	6.400000
1553788024.269000	9.700000
1553788024.369000	8.800000
1553788024.449000	4.300000
1553788024.549000	0.600000
1553788024.629000	-1.300000
1553788024.709000	-2.100000
1553788024.809000	-2.400000
1553788024.889000	-2.300000
1553788024.989000	-2.000000
1553788025.069000	-2.000000
1553788025.169000	-2.200000
1553788025.189000		TRIG
1553788025.249000	-2.000000
1553788025.329000	-1.700000
1553788025.409000	-1.900000
1553788025.509000	-2.400000
1553788025.589000	-2.700000
1553788025.689000	1.000000
1553788025.769000	7.700000
1553788025.849000	11.100000
1553788025.949000	9.300000
1553788026.029000	3.400000
1553788026.109000	-0.800000
1553788026.209000	-2.300000
1553788026.289000	-2.700000
1553788026.389000	-2.600000
1553788026.469000	-2.100000
1553788026.549000	-2.100000
1553788026.649000	-2.600000
1553788026.749000	-3.200000
1553788026.769000		TRIG
1553788026.829000	-3.000000
1553788026.909000	-2.400000
1553788026.989000	-2.300000
1553788027.089000	-2.400000
1553788027.169000	-1.900000
1553788027.249000	1.700000
1553788027.349000	6.700000
1553788027.429000	8.900000
1553788027.529000	7.200000
1553788027.609000	2.400000
1553788027.689000	-0.800000
1553788027.789000	-1.900000
1553788027.869000	-2.100000
1553788027.949000	-2.000000
1553788028.049000	-1.900000
1553788028.129000	-2.000000
1553788028.229000	-2.200000
1553788028.309000	-2.400000
1553788028.329000		TRIG
1553788028.389000	-2.200000
1553788028.489000	-1.800000
1553788028.569000	-2.000000
1553788028.649000	-2.300000
1553788028.749000	-1.700000
1553788028.829000	2.600000
1553788028.929000	8.000000
1553788029.009000	10.600000
1553788029.089000	9.000000
1553788029.189000	3.700000
1553788029.269000	0.000000
1553788029.369000	-1.300000
1553788029.449000	-1.900000
1553788029.529000	-2.200000
1553788029.629000	-2.200000
1553788029.709000	-2.000000
1553788029.789000	-1.800000
1553788029.889000	-1.900000
1553788029.909000		TRIG
1553788029.969000	-1.900000
1553788030.069000	-1.800000
1553788030.149000	-2.100000
1553788030.229000	-2.300000
1553788030.329000	-1.600000
1553788030.409000	3.000000
1553788030.489000	9.400000
1553788030.589000	11.600000
1553788030.669000	8.100000
1553788030.769000	2.700000
1553788030.849000	-0.300000
1553788030.929000	-1.300000
1553788031.029000	-2.100000
1553788031.109000	-2.600000
1553788031.189000	-2.600000
1553788031.289000	-2.400000
1553788031.369000	-2.300000
1553788031.469000	-2.200000
1553788031.489000		TRIG
1553788031.549000	-1.900000
1553788031.629000	-1.800000
1553788031.729000	-1.900000
1553788031.809000	-2.100000
1553788031.909000	-1.300000
1553788031.989000	3.600000
1553788032.069000	9.500000
1553788032.169000	11.100000
1553788032.249000	8.200000
1553788032.329000	3.200000
1553788032.429000	-0.100000
1553788032.509000	-1.600000
1553788032.609000	-2.100000
1553788032.689000	-2.200000
1553788032.769000	-2.100000
1553788032.869000	-2.000000
1553788032.949000	-2.000000
1553788033.049000		TRIG
1553788033.069000	-2.200000
1553788033.129000	-2.000000
1553788033.209000	-1.700000
1553788033.309000	-1.800000
1553788033.389000	-2.000000
1553788033.469000	-0.800000
1553788033.569000	4.700000
1553788033.649000	10.800000
1553788033.729000	12.300000
1553788033.829000	8.800000
1553788033.909000	3.900000
1553788034.009000	0.800000
1553788034.089000	-1.500000
1553788034.169000	-2.300000
1553788034.269000	-2.300000
1553788034.349000	-2.200000
1553788034.429000	-2.100000
1553788034.529000	-2.000000
1553788034.609000		TRIG
1553788034.629000	-2.200000
1553788034.709000	-2.000000
1553788034.789000	-2.000000
1553788034.869000	-2.200000
1553788034.969000	-2.100000
1553788035.049000	-0.300000
1553788035.129000	5.800000
1553788035.229000	11.400000
1553788035.309000	12.400000
1553788035.409000	8.300000
1553788035.489000	2.600000
1553788035.569000	-0.900000
1553788035.669000	-2.200000
1553788035.749000	-2.500000
1553788035.849000	-2.400000
1553788035.929000	-2.300000
1553788036.009000	-2.200000
1553788036.109000	-2.200000
1553788036.189000		TRIG
1553788036.209000	-2.400000
1553788036.269000	-2.400000
1553788036.369000	-2.400000
1553788036.449000	-2.400000
1553788036.549000	-2.200000
1553788036.629000	-0.500000
1553788036.709000	5.700000
1553788036.809000	11.300000
1553788036.889000	11.900000
1553788036.969000	7.700000
1553788037.069000	2.300000
1553788037.149000	-0.800000
1553788037.249000	-1.400000
1553788037.328000	-1.300000
1553788037.408000	-2.200000
1553788037.508000	-3.100000
1553788037.588000	-3.400000
1553788037.688000	-3.200000
1553788037.768000		TRIG
1553788037.788000	-3.000000
1553788037.848000	-2.700000
1553788037.948000	-2.600000
1553788038.028000	-2.800000
1553788038.108000	-2.600000
1553788038.208000	-0.400000
1553788038.288000	5.700000
1553788038.388000	9.600000
1553788038.468000	9.900000
1553788038.548000	5.800000
1553788038.648000	1.100000
1553788038.728000	-1.000000
1553788038.808000	-1.500000
1553788038.908000	-2.500000
1553788038.988000	-3.200000
1553788039.088000	-3.200000
1553788039.168000	-3.000000
1553788039.248000	-3.000000
1553788039.308000		TRIG
1553788039.348000	-3.000000
1553788039.428000	-2.800000
1553788039.528000	-2.700000
1553788039.608000	-2.900000
1553788039.688000	-2.700000
1553788039.788000	-0.400000
1553788039.868000	5.600000
1553788039.948000	10.100000
1553788040.048000	10.500000
1553788040.128000	6.500000
1553788040.228000	1.700000
1553788040.308000	-0.800000
1553788040.388000	-1.700000
1553788040.488000	-2.100000
1553788040.568000	-2.000000
1553788040.649000	-1.900000
1553788040.749000	-2.200000
1553788040.829000	-2.600000
1553788040.869000		TRIG
1553788040.929000	-2.400000
1553788041.009000	-1.900000
1553788041.089000	-1.900000
1553788041.189000	-2.100000
1553788041.269000	-1.800000
1553788041.349000	1.200000
1553788041.449000	7.500000
1553788041.529000	11.000000
1553788041.629000	10.200000
1553788041.709000	6.100000
1553788041.789000	2.100000
1553788041.889000	-0.900000
1553788041.969000	-2.100000
1553788042.069000	-2.200000
1553788042.149000	-2.000000
1553788042.229000	-1.800000
1553788042.329000	-1.700000
1553788042.409000	-1.900000
1553788042.449000		TRIG
1553788042.489000	-1.800000
1553788042.589000	-1.600000
1553788042.669000	-1.400000
1553788042.769000	-1.600000
1553788042.849000	-1.300000
1553788042.929000	2.000000
1553788043.029000	8.900000
1553788043.109000	13.000000
1553788043.189000	11.800000
1553788043.289000	6.800000
1553788043.369000	2.200000
1553788043.469000	-0.300000
1553788043.549000	-1.500000
1553788043.629000	-1.600000
1553788043.729000	-1.600000
1553788043.809000	-2.000000
1553788043.889000	-2.100000
1553788044.009000	-2.100000
1553788044.029000		TRIG
1553788044.069000	-2.000000
1553788044.169000	-1.500000
1553788044.249000	-1.500000
1553788044.329000	-1.700000
1553788044.429000	-1.600000
1553788044.509000	1.500000
1553788044.589000	7.900000
1553788044.689000	11.500000
1553788044.769000	10.100000
1553788044.869000	5.200000
1553788044.949000	1.000000
1553788045.029000	-0.900000
1553788045.129000	-1.900000
1553788045.209000	-2.100000
1553788045.309000	-1.700000
1553788045.389000	-1.400000
1553788045.469000	-1.600000
1553788045.589000	-1.700000
1553788045.609000		TRIG
1553788045.649000	-1.600000
1553788045.729000	-1.200000
1553788045.829000	-1.400000
1553788045.909000	-1.800000
1553788046.009000	-1.500000
1553788046.089000	2.000000
1553788046.169000	8.200000
1553788046.269000	11.200000
1553788046.349000	9.300000
1553788046.429000	4.400000
1553788046.529000	0.200000
1553788046.609000	-1.700000
1553788046.709000	-2.200000
1553788046.789000	-2.100000
1553788046.869000	-2.200000
1553788046.969000	-2.100000
1553788047.049000	-2.000000
1553788047.129000	-1.900000
1553788047.229000	-1.900000
1553788047.309000	-1.900000
1553788047.409000	-1.900000
1553788047.489000	-1.800000
1553788047.569000	-1.700000
1553788047.669000	-1.800000
1553788047.749000	-1.700000
1553788047.849000	-1.400000
1553788047.929000	-1.300000
1553788048.009000	-1.200000
1553788048.109000	-1.100000
1553788048.189000	-0.800000
1553788048.269000	-0.900000
1553788048.369000	-0.900000
1553788048.449000	-0.700000
1553788048.549000	-0.700000
1553788048.629000	-0.700000
1553788048.709000	-0.600000
1553788048.809000	-0.600000
