# Supplementary material for: Dynamic MRI of plantar flexion: A comprehensive repeatability study of electrical stimulation-gated muscle contraction standardized on evoked force
Source: PLoS One. 2020 Nov 5;15(11):e0241832. doi: 10.1371/journal.pone.0241832 (PMC7644050; doi:10.1371/journal.pone.0241832)
Supplement: S1 File — (ZIP) [file pone.0241832.s001.zip › Force/S8_D0.txt]

time	force	other
1554989142.893000	1.800000
1554989142.973000	2.000000
1554989143.073000	4.100000
1554989143.153000	14.600000
1554989143.233000	28.200000
1554989143.333000	38.500000
1554989143.413000	41.600000
1554989143.513000	27.600000
1554989143.593000	6.800000
1554989143.673000	-1.600000
1554989143.773000	-0.300000
1554989143.853000	1.400000
1554989143.933000	1.600000
1554989144.033000	1.600000
1554989144.113000	1.600000
1554989144.213000	1.700000
1554989144.293000		TRIG
1554989144.313000	1.700000
1554989144.373000	1.900000
1554989144.473000	2.700000
1554989144.553000	3.000000
1554989144.633000	4.400000
1554989144.733000	12.500000
1554989144.813000	23.700000
1554989144.913000	33.100000
1554989144.993000	34.400000
1554989145.073000	20.000000
1554989145.173000	1.200000
1554989145.253000	-3.900000
1554989145.353000	-0.700000
1554989145.433000	1.700000
1554989145.513000	2.200000
1554989145.613000	2.500000
1554989145.693000	2.600000
1554989145.773000	2.600000
1554989145.833000		TRIG
1554989145.873000	2.700000
1554989145.953000	2.500000
1554989146.053000	2.000000
1554989146.133000	1.800000
1554989146.213000	4.100000
1554989146.313000	13.300000
1554989146.393000	24.800000
1554989146.473000	33.200000
1554989146.573000	33.900000
1554989146.653000	19.700000
1554989146.753000	3.200000
1554989146.833000	-2.500000
1554989146.913000	-1.800000
1554989147.013000	-0.800000
1554989147.093000	-0.700000
1554989147.173000	-0.500000
1554989147.273000	-0.500000
1554989147.353000	-0.600000
1554989147.393000		TRIG
1554989147.453000	-0.500000
1554989147.533000	-0.800000
1554989147.613000	-1.200000
1554989147.713000	-1.100000
1554989147.793000	1.200000
1554989147.873000	9.800000
1554989147.973000	20.900000
1554989148.053000	30.800000
1554989148.153000	32.000000
1554989148.233000	18.300000
1554989148.313000	2.600000
1554989148.413000	-2.400000
1554989148.493000	-1.200000
1554989148.593000	-0.500000
1554989148.673000	-0.700000
1554989148.753000	-0.600000
1554989148.853000	-0.500000
1554989148.933000	-0.500000
1554989148.973000		TRIG
1554989149.013000	-0.700000
1554989149.113000	-1.000000
1554989149.193000	-1.200000
1554989149.293000	-1.300000
1554989149.373000	1.400000
1554989149.453000	10.000000
1554989149.553000	20.400000
1554989149.633000	29.000000
1554989149.713000	29.400000
1554989149.813000	16.000000
1554989149.893000	1.300000
1554989149.993000	-2.800000
1554989150.073000	-1.500000
1554989150.153000	-0.700000
1554989150.253000	-0.800000
1554989150.333000	-0.700000
1554989150.433000	-0.400000
1554989150.513000	-0.200000
1554989150.553000		TRIG
1554989150.593000	-0.500000
1554989150.693000	-1.000000
1554989150.773000	-1.400000
1554989150.853000	-1.200000
1554989150.953000	1.900000
1554989151.033000	11.100000
1554989151.133000	20.300000
1554989151.213000	26.400000
1554989151.293000	27.000000
1554989151.393000	15.900000
1554989151.473000	2.000000
1554989151.553000	-3.800000
1554989151.654000	-3.400000
1554989151.734000	-2.200000
1554989151.834000	-1.700000
1554989151.914000	-1.400000
1554989151.994000	-1.600000
1554989152.114000	-1.600000
1554989152.134000		TRIG
1554989152.174000	-1.500000
1554989152.254000	-1.500000
1554989152.354000	-1.400000
1554989152.434000	-1.500000
1554989152.534000	1.200000
1554989152.614000	9.700000
1554989152.694000	19.400000
1554989152.794000	26.000000
1554989152.874000	24.800000
1554989152.974000	12.500000
1554989153.054000	-0.800000
1554989153.134000	-5.700000
1554989153.234000	-3.700000
1554989153.314000	-2.100000
1554989153.394000	-1.800000
1554989153.494000	-1.500000
1554989153.574000	-1.500000
1554989153.674000	-1.500000
1554989153.694000		TRIG
1554989153.754000	-1.700000
1554989153.834000	-2.100000
1554989153.934000	-2.500000
1554989154.014000	-2.200000
1554989154.094000	1.600000
1554989154.194000	10.500000
1554989154.274000	19.600000
1554989154.374000	24.400000
1554989154.454000	20.100000
1554989154.534000	8.000000
1554989154.634000	-1.200000
1554989154.714000	-3.200000
1554989154.794000	-2.600000
1554989154.894000	-2.600000
1554989154.974000	-2.600000
1554989155.074000	-2.600000
1554989155.154000	-2.600000
1554989155.254000	-2.600000
1554989155.274000		TRIG
1554989155.334000	-2.700000
1554989155.414000	-3.100000
1554989155.494000	-3.500000
1554989155.593000	-3.200000
1554989155.673000	0.800000
1554989155.773000	9.500000
1554989155.853000	18.000000
1554989155.933000	23.400000
1554989156.033000	20.500000
1554989156.113000	7.000000
1554989156.213000	-4.100000
1554989156.293000	-4.800000
1554989156.373000	-1.900000
1554989156.473000	-1.300000
1554989156.553000	-1.800000
1554989156.633000	-2.200000
1554989156.733000	-2.500000
1554989156.833000	-2.500000
1554989156.853000		TRIG
1554989156.913000	-2.600000
1554989156.993000	-2.900000
1554989157.073000	-3.000000
1554989157.173000	-2.700000
1554989157.253000	1.600000
1554989157.353000	10.700000
1554989157.433000	20.900000
1554989157.513000	27.700000
1554989157.613000	21.300000
1554989157.693000	5.700000
1554989157.773000	-2.500000
1554989157.873000	-1.700000
1554989157.953000	-0.700000
1554989158.053000	-0.900000
1554989158.133000	-0.800000
1554989158.213000	-0.800000
1554989158.313000	-1.000000
1554989158.393000	-1.100000
1554989158.413000		TRIG
1554989158.473000	-1.400000
1554989158.573000	-2.000000
1554989158.653000	-2.700000
1554989158.753000	-2.400000
1554989158.833000	2.500000
1554989158.913000	11.600000
1554989159.013000	19.300000
1554989159.093000	20.700000
1554989159.173000	13.500000
1554989159.273000	2.100000
1554989159.353000	-3.400000
1554989159.453000	-3.400000
1554989159.533000	-2.600000
1554989159.613000	-2.800000
1554989159.713000	-2.800000
1554989159.793000	-2.800000
1554989159.873000	-3.100000
1554989159.973000		TRIG
1554989159.993000	-3.000000
1554989160.053000	-3.100000
1554989160.153000	-3.300000
1554989160.233000	-3.200000
1554989160.313000	-2.400000
1554989160.413000	2.500000
1554989160.493000	11.700000
1554989160.593000	18.800000
1554989160.673000	21.000000
1554989160.753000	14.800000
1554989160.853000	2.500000
1554989160.933000	-4.800000
1554989161.013000	-4.200000
1554989161.113000	-2.800000
1554989161.193000	-2.900000
1554989161.293000	-2.700000
1554989161.373000	-2.400000
1554989161.453000	-2.300000
1554989161.553000		TRIG
1554989161.573000	-2.300000
1554989161.633000	-2.600000
1554989161.713000	-2.500000
1554989161.813000	-2.400000
1554989161.893000	-1.800000
1554989161.993000	3.400000
1554989162.073000	12.900000
1554989162.153000	21.900000
1554989162.253000	25.400000
1554989162.333000	16.900000
1554989162.413000	3.300000
1554989162.513000	-4.000000
1554989162.593000	-5.200000
1554989162.693000	-4.100000
1554989162.773000	-3.300000
1554989162.853000	-3.100000
1554989162.953000	-3.300000
1554989163.033000	-3.200000
1554989163.133000		TRIG
1554989163.153000	-3.300000
1554989163.213000	-3.700000
1554989163.293000	-4.100000
1554989163.393000	-4.300000
1554989163.473000	-3.100000
1554989163.553000	3.100000
1554989163.653000	12.900000
1554989163.733000	20.900000
1554989163.833000	24.000000
1554989163.913000	16.100000
1554989163.993000	1.800000
1554989164.093000	-6.000000
1554989164.173000	-6.200000
1554989164.253000	-5.000000
1554989164.353000	-4.600000
1554989164.433000	-4.400000
1554989164.533000	-4.600000
1554989164.613000	-4.700000
1554989164.653000		TRIG
1554989164.693000	-4.500000
1554989164.793000	-4.600000
1554989164.873000	-4.700000
1554989164.953000	-4.700000
1554989165.053000	-3.500000
1554989165.133000	2.700000
1554989165.233000	12.000000
1554989165.313000	19.500000
1554989165.393000	22.100000
1554989165.493000	14.000000
1554989165.573000	1.500000
1554989165.673000	-4.800000
1554989165.753000	-5.500000
1554989165.833000	-4.900000
1554989165.933000	-4.700000
1554989166.013000	-4.800000
1554989166.093000	-5.000000
1554989166.193000	-5.000000
1554989166.233000		TRIG
1554989166.273000	-5.200000
1554989166.373000	-5.400000
1554989166.453000	-5.600000
1554989166.533000	-5.600000
1554989166.633000	-3.600000
1554989166.713000	4.200000
1554989166.793000	14.200000
1554989166.893000	20.600000
1554989166.973000	20.300000
1554989167.073000	9.100000
1554989167.153000	-3.400000
1554989167.233000	-6.900000
1554989167.333000	-4.600000
1554989167.413000	-3.200000
1554989167.493000	-3.200000
1554989167.593000	-3.000000
1554989167.673000	-2.700000
1554989167.773000	-2.700000
1554989167.793000		TRIG
1554989167.853000	-3.100000
1554989167.933000	-3.700000
1554989168.033000	-4.000000
1554989168.113000	-4.000000
1554989168.213000	-2.500000
1554989168.293000	4.600000
1554989168.373000	14.600000
1554989168.473000	22.200000
1554989168.553000	22.800000
1554989168.633000	12.400000
1554989168.733000	0.200000
1554989168.813000	-4.500000
1554989168.913000	-4.000000
1554989168.993000	-3.700000
1554989169.073000	-3.800000
1554989169.174000	-3.800000
1554989169.254000	-3.700000
1554989169.334000	-3.700000
1554989169.374000		TRIG
1554989169.434000	-3.900000
1554989169.514000	-4.300000
1554989169.614000	-4.900000
1554989169.694000	-4.900000
1554989169.774000	-2.700000
1554989169.874000	5.200000
1554989169.954000	15.100000
1554989170.034000	23.300000
1554989170.134000	23.700000
1554989170.214000	11.900000
1554989170.314000	-0.900000
1554989170.394000	-4.800000
1554989170.474000	-3.900000
1554989170.574000	-3.600000
1554989170.654000	-3.800000
1554989170.734000	-3.800000
1554989170.834000	-3.900000
1554989170.934000	-3.700000
1554989170.954000		TRIG
1554989171.014000	-3.700000
1554989171.094000	-3.900000
1554989171.174000	-4.100000
1554989171.274000	-4.200000
1554989171.354000	-1.800000
1554989171.434000	5.800000
1554989171.534000	14.500000
1554989171.614000	18.600000
1554989171.714000	15.200000
1554989171.794000	4.000000
1554989171.874000	-5.400000
1554989171.974000	-7.700000
1554989172.054000	-6.800000
1554989172.154000	-5.600000
1554989172.234000	-5.200000
1554989172.314000	-5.200000
1554989172.414000	-5.300000
1554989172.514000	-5.200000
1554989172.534000		TRIG
1554989172.574000	-5.300000
1554989172.674000	-5.500000
1554989172.754000	-5.700000
1554989172.854000	-5.600000
1554989172.934000	-2.700000
1554989173.014000	6.000000
1554989173.113000	15.700000
1554989173.193000	22.000000
1554989173.293000	19.200000
1554989173.373000	6.300000
1554989173.453000	-4.300000
1554989173.553000	-7.000000
1554989173.633000	-6.400000
1554989173.713000	-5.900000
1554989173.813000	-5.800000
1554989173.893000	-5.600000
1554989173.993000	-5.600000
1554989174.073000	-5.400000
1554989174.093000		TRIG
1554989174.153000	-5.400000
1554989174.253000	-5.700000
1554989174.333000	-6.000000
1554989174.413000	-6.000000
1554989174.513000	-3.100000
1554989174.593000	5.400000
1554989174.693000	14.800000
1554989174.773000	20.400000
1554989174.853000	16.400000
1554989174.953000	3.900000
1554989175.033000	-5.200000
1554989175.133000	-7.100000
1554989175.213000	-6.600000
1554989175.293000	-6.500000
1554989175.393000	-6.300000
1554989175.473000	-6.200000
1554989175.553000	-6.100000
1554989175.653000	-5.600000
1554989175.673000		TRIG
1554989175.733000	-5.500000
1554989175.833000	-5.800000
1554989175.913000	-6.100000
1554989175.993000	-6.000000
1554989176.093000	-2.700000
1554989176.173000	6.200000
1554989176.253000	15.300000
1554989176.353000	20.000000
1554989176.433000	16.000000
1554989176.533000	4.100000
1554989176.613000	-4.800000
1554989176.693000	-6.300000
1554989176.793000	-5.200000
1554989176.873000	-5.000000
1554989176.953000	-5.200000
1554989177.053000	-5.200000
1554989177.133000	-5.500000
1554989177.233000	-5.700000
1554989177.253000		TRIG
1554989177.313000	-5.900000
1554989177.393000	-6.500000
1554989177.493000	-7.100000
1554989177.573000	-6.800000
1554989177.653000	-3.000000
1554989177.753000	5.500000
1554989177.833000	13.700000
1554989177.933000	18.500000
1554989178.013000	14.300000
1554989178.093000	1.900000
1554989178.193000	-6.400000
1554989178.273000	-6.500000
1554989178.373000	-5.100000
1554989178.453000	-5.000000
1554989178.533000	-4.800000
1554989178.633000	-4.500000
1554989178.713000	-4.500000
1554989178.793000		TRIG
1554989178.813000	-4.600000
1554989178.893000	-4.900000
1554989178.973000	-5.200000
1554989179.073000	-5.500000
1554989179.153000	-5.500000
1554989179.233000	-2.000000
1554989179.333000	5.900000
1554989179.413000	12.300000
1554989179.493000	14.500000
1554989179.593000	10.300000
1554989179.673000	0.400000
1554989179.773000	-6.400000
1554989179.853000	-7.100000
1554989179.933000	-5.700000
1554989180.033000	-5.600000
1554989180.113000	-5.900000
1554989180.193000	-5.900000
1554989180.293000	-5.900000
1554989180.373000		TRIG
1554989180.393000	-5.900000
1554989180.473000	-5.900000
1554989180.553000	-6.400000
1554989180.633000	-7.100000
1554989180.733000	-6.700000
1554989180.813000	-2.400000
1554989180.893000	6.100000
1554989180.993000	13.300000
1554989181.073000	16.300000
1554989181.173000	10.700000
1554989181.253000	-0.400000
1554989181.333000	-7.400000
1554989181.433000	-8.100000
1554989181.513000	-7.100000
1554989181.613000	-6.600000
1554989181.693000	-6.700000
1554989181.773000	-7.200000
1554989181.873000	-7.300000
1554989181.953000		TRIG
1554989181.973000	-7.200000
1554989182.033000	-7.500000
1554989182.133000	-8.000000
1554989182.213000	-8.400000
1554989182.313000	-8.000000
1554989182.393000	-3.200000
1554989182.473000	5.500000
1554989182.573000	13.400000
1554989182.653000	17.400000
1554989182.733000	10.900000
1554989182.833000	-1.200000
1554989182.913000	-7.500000
1554989183.013000	-7.700000
1554989183.093000	-7.100000
1554989183.173000	-6.800000
1554989183.273000	-6.700000
1554989183.353000	-6.700000
1554989183.433000	-6.800000
1554989183.533000		TRIG
1554989183.553000	-6.900000
1554989183.613000	-6.900000
1554989183.713000	-7.500000
1554989183.793000	-8.000000
1554989183.873000	-7.200000
1554989183.973000	-1.100000
1554989184.053000	8.800000
1554989184.153000	17.300000
1554989184.233000	20.800000
1554989184.313000	13.000000
1554989184.413000	-0.300000
1554989184.493000	-7.300000
1554989184.573000	-8.100000
1554989184.673000	-7.900000
1554989184.753000	-7.800000
1554989184.853000	-7.800000
1554989184.933000	-7.900000
1554989185.013000	-8.100000
1554989185.073000		TRIG
1554989185.113000	-8.200000
1554989185.193000	-8.400000
1554989185.273000	-8.600000
1554989185.373000	-8.700000
1554989185.453000	-7.800000
1554989185.553000	-2.400000
1554989185.633000	5.800000
1554989185.713000	12.600000
1554989185.813000	14.500000
1554989185.893000	6.700000
1554989185.973000	-3.900000
1554989186.073000	-7.900000
1554989186.153000	-7.400000
1554989186.253000	-7.200000
1554989186.333000	-7.600000
1554989186.413000	-7.700000
1554989186.513000	-7.700000
1554989186.594000	-7.600000
1554989186.634000		TRIG
1554989186.694000	-7.600000
1554989186.774000	-8.000000
1554989186.854000	-8.600000
1554989186.954000	-9.100000
1554989187.034000	-8.300000
1554989187.114000	-2.100000
1554989187.214000	7.000000
1554989187.294000	13.700000
1554989187.394000	15.000000
1554989187.474000	6.300000
1554989187.554000	-4.900000
1554989187.654000	-8.500000
1554989187.734000	-7.200000
1554989187.814000	-6.400000
1554989187.914000	-6.500000
1554989187.994000	-6.900000
1554989188.094000	-7.100000
1554989188.174000	-6.800000
1554989188.214000		TRIG
1554989188.254000	-6.700000
1554989188.354000	-6.800000
1554989188.434000	-6.900000
1554989188.514000	-6.900000
1554989188.614000	-5.300000
1554989188.694000	1.300000
1554989188.794000	9.600000
1554989188.874000	14.100000
1554989188.954000	12.700000
1554989189.054000	3.600000
1554989189.134000	-6.200000
1554989189.234000	-9.100000
1554989189.314000	-8.300000
1554989189.394000	-7.900000
1554989189.494000	-7.600000
1554989189.574000	-7.200000
1554989189.654000	-7.000000
1554989189.774000	-6.800000
1554989189.794000		TRIG
1554989189.834000	-6.800000
1554989189.934000	-7.000000
1554989190.014000	-7.400000
1554989190.094000	-7.500000
1554989190.194000	-6.100000
1554989190.274000	0.100000
1554989190.354000	7.100000
1554989190.454000	11.100000
1554989190.533000	10.800000
1554989190.633000	2.700000
1554989190.713000	-7.000000
1554989190.793000	-10.300000
1554989190.893000	-8.200000
1554989190.973000	-7.100000
1554989191.073000	-7.100000
1554989191.153000	-7.000000
1554989191.233000	-7.100000
1554989191.353000	-7.300000
1554989191.373000		TRIG
1554989191.413000	-7.500000
1554989191.493000	-7.800000
1554989191.593000	-8.100000
1554989191.673000	-8.000000
1554989191.773000	-5.700000
1554989191.853000	1.700000
1554989191.933000	10.600000
1554989192.033000	16.600000
1554989192.113000	14.400000
1554989192.193000	2.400000
1554989192.293000	-8.600000
1554989192.373000	-10.700000
1554989192.473000	-8.800000
1554989192.553000	-7.600000
1554989192.633000	-7.200000
1554989192.733000	-7.400000
1554989192.813000	-7.800000
1554989192.913000	-8.000000
1554989192.933000		TRIG
1554989192.993000	-7.900000
1554989193.073000	-8.100000
1554989193.173000	-8.500000
1554989193.253000	-8.900000
1554989193.333000	-6.900000
1554989193.433000	0.400000
1554989193.513000	7.800000
1554989193.613000	12.700000
1554989193.693000	10.700000
1554989193.773000	-0.100000
1554989193.873000	-8.600000
1554989193.953000	-8.500000
1554989194.033000	-6.800000
1554989194.133000	-6.900000
1554989194.213000	-7.500000
1554989194.313000	-7.900000
1554989194.393000	-8.200000
1554989194.493000	-8.200000
1554989194.513000		TRIG
1554989194.573000	-8.300000
1554989194.653000	-8.700000
1554989194.733000	-9.200000
1554989194.833000	-9.300000
1554989194.913000	-6.900000
1554989195.013000	0.000000
1554989195.093000	7.500000
1554989195.173000	12.400000
1554989195.273000	9.800000
1554989195.353000	0.100000
1554989195.433000	-6.500000
1554989195.533000	-6.700000
1554989195.613000	-5.900000
1554989195.713000	-6.000000
1554989195.793000	-6.400000
1554989195.873000	-6.400000
1554989195.973000	-6.600000
1554989196.053000	-6.600000
1554989196.073000		TRIG
1554989196.153000	-7.000000
1554989196.233000	-7.600000
1554989196.313000	-8.400000
1554989196.413000	-8.900000
1554989196.493000	-6.300000
1554989196.573000	1.500000
1554989196.673000	10.200000
1554989196.753000	16.400000
1554989196.853000	14.500000
1554989196.933000	2.800000
1554989197.013000	-7.400000
1554989197.113000	-9.600000
1554989197.193000	-9.000000
1554989197.273000	-9.100000
1554989197.373000	-9.100000
1554989197.453000	-9.000000
1554989197.553000	-8.600000
1554989197.633000	-8.300000
1554989197.653000		TRIG
1554989197.713000	-8.400000
1554989197.813000	-8.600000
1554989197.893000	-8.200000
1554989197.973000	-7.700000
1554989198.073000	-4.500000
1554989198.153000	3.000000
1554989198.253000	10.100000
1554989198.333000	13.200000
1554989198.413000	8.800000
1554989198.513000	-1.100000
1554989198.593000	-7.500000
1554989198.693000	-8.300000
1554989198.773000	-8.000000
1554989198.853000	-8.300000
1554989198.953000	-8.600000
1554989199.033000	-8.800000
1554989199.113000	-8.900000
1554989199.213000		TRIG
1554989199.233000	-8.700000
1554989199.293000	-8.800000
1554989199.393000	-9.000000
1554989199.473000	-9.400000
1554989199.553000	-9.500000
1554989199.653000	-5.800000
1554989199.733000	2.500000
1554989199.813000	9.200000
1554989199.913000	13.600000
1554989199.993000	10.400000
1554989200.093000	-1.900000
1554989200.173000	-10.800000
1554989200.253000	-9.600000
1554989200.353000	-6.200000
1554989200.433000	-6.000000
1554989200.513000	-6.300000
1554989200.613000	-6.200000
1554989200.693000	-6.000000
1554989200.793000		TRIG
1554989200.813000	-5.900000
1554989200.873000	-5.800000
1554989200.953000	-5.500000
1554989201.053000	-5.500000
1554989201.133000	-5.100000
1554989201.213000	-1.000000
1554989201.313000	7.100000
1554989201.393000	15.400000
1554989201.493000	18.600000
1554989201.573000	10.600000
1554989201.653000	-2.200000
1554989201.753000	-6.300000
1554989201.833000	-5.300000
1554989201.933000	-5.300000
1554989202.013000	-5.700000
1554989202.093000	-5.700000
1554989202.193000	-5.600000
1554989202.273000	-5.700000
1554989202.353000		TRIG
1554989202.373000	-6.100000
1554989202.453000	-6.700000
1554989202.533000	-7.100000
1554989202.633000	-7.200000
1554989202.713000	-6.800000
1554989202.793000	-2.700000
1554989202.893000	5.800000
1554989202.973000	13.700000
1554989203.053000	17.200000
1554989203.153000	10.500000
1554989203.233000	-2.300000
1554989203.333000	-9.200000
1554989203.413000	-9.100000
1554989203.493000	-8.900000
1554989203.593000	-9.400000
1554989203.673000	-9.700000
1554989203.773000	-10.000000
1554989203.853000	-10.200000
1554989203.933000		TRIG
1554989203.953000	-10.300000
1554989204.033000	-10.900000
1554989204.114000	-11.600000
1554989204.194000	-11.800000
1554989204.294000	-10.900000
1554989204.374000	-6.400000
1554989204.454000	0.700000
1554989204.554000	6.300000
1554989204.634000	8.700000
1554989204.734000	4.100000
1554989204.814000	-5.400000
1554989204.894000	-10.700000
1554989204.994000	-10.000000
1554989205.074000	-8.500000
1554989205.174000	-8.600000
1554989205.254000	-8.600000
1554989205.334000	-8.200000
1554989205.434000	-8.000000
1554989205.474000		TRIG
1554989205.514000	-8.200000
1554989205.594000	-8.700000
1554989205.694000	-9.400000
1554989205.774000	-9.800000
1554989205.874000	-9.100000
1554989205.954000	-4.100000
1554989206.034000	3.300000
1554989206.134000	8.600000
1554989206.214000	10.900000
1554989206.294000	4.800000
1554989206.394000	-5.500000
1554989206.474000	-9.800000
1554989206.574000	-8.400000
1554989206.654000	-7.800000
1554989206.734000	-8.100000
1554989206.834000	-8.800000
1554989206.914000	-9.100000
1554989207.014000	-8.900000
1554989207.054000		TRIG
1554989207.094000	-9.100000
1554989207.174000	-9.500000
1554989207.274000	-9.800000
1554989207.354000	-10.000000
1554989207.434000	-9.200000
1554989207.534000	-3.900000
1554989207.614000	3.400000
1554989207.694000	8.100000
1554989207.794000	8.900000
1554989207.874000	2.600000
1554989207.974000	-6.200000
1554989208.053000	-10.100000
1554989208.153000	-10.000000
1554989208.233000	-9.800000
1554989208.313000	-10.200000
1554989208.413000	-10.500000
1554989208.493000	-10.600000
1554989208.573000	-10.400000
1554989208.613000		TRIG
1554989208.673000	-10.300000
1554989208.753000	-10.500000
1554989208.853000	-10.800000
1554989208.933000	-10.700000
1554989209.013000	-8.800000
1554989209.113000	-2.300000
1554989209.193000	5.400000
1554989209.273000	10.500000
1554989209.373000	10.200000
1554989209.453000	1.100000
1554989209.553000	-8.600000
1554989209.633000	-10.600000
1554989209.713000	-9.000000
1554989209.813000	-8.600000
1554989209.893000	-8.600000
1554989209.973000	-8.600000
1554989210.073000	-8.600000
1554989210.153000	-8.600000
1554989210.193000		TRIG
1554989210.253000	-8.800000
1554989210.333000	-9.000000
1554989210.413000	-9.300000
1554989210.513000	-9.600000
1554989210.593000	-8.600000
1554989210.673000	-2.900000
1554989210.773000	4.300000
1554989210.853000	9.300000
1554989210.953000	10.300000
1554989211.033000	2.300000
1554989211.113000	-8.300000
1554989211.213000	-11.900000
1554989211.293000	-9.100000
1554989211.393000	-7.100000
1554989211.473000	-6.900000
1554989211.553000	-7.100000
1554989211.653000	-7.200000
1554989211.753000	-7.200000
1554989211.773000		TRIG
1554989211.813000	-7.100000
1554989211.913000	-7.000000
1554989211.993000	-7.100000
1554989212.093000	-7.700000
1554989212.173000	-6.400000
1554989212.253000	0.100000
1554989212.353000	7.200000
1554989212.433000	11.800000
1554989212.513000	10.600000
1554989212.613000	2.300000
1554989212.693000	-6.400000
1554989212.793000	-9.300000
1554989212.873000	-9.000000
1554989212.953000	-8.800000
1554989213.053000	-8.500000
1554989213.133000	-8.500000
1554989213.213000	-8.800000
1554989213.333000	-9.000000
1554989213.353000		TRIG
1554989213.393000	-9.200000
1554989213.493000	-9.400000
1554989213.573000	-9.500000
1554989213.653000	-9.400000
1554989213.753000	-7.300000
1554989213.833000	-0.400000
1554989213.913000	7.100000
1554989214.013000	11.800000
1554989214.093000	9.900000
1554989214.193000	0.100000
1554989214.273000	-7.600000
1554989214.353000	-7.800000
1554989214.453000	-6.800000
1554989214.533000	-6.900000
1554989214.633000	-7.000000
1554989214.713000	-7.200000
1554989214.793000	-7.700000
1554989214.893000	-8.000000
1554989214.913000		TRIG
1554989214.973000	-8.000000
1554989215.053000	-8.100000
1554989215.153000	-8.600000
1554989215.233000	-9.000000
1554989215.333000	-7.100000
1554989215.413000	-0.500000
1554989215.493000	5.700000
1554989215.593000	8.900000
1554989215.673000	8.100000
1554989215.753000	0.500000
1554989215.853000	-7.900000
1554989215.933000	-11.000000
1554989216.033000	-9.900000
1554989216.113000	-8.800000
1554989216.193000	-8.700000
1554989216.293000	-8.600000
1554989216.373000	-8.600000
1554989216.473000	-8.600000
1554989216.493000		TRIG
1554989216.553000	-8.800000
1554989216.633000	-9.100000
1554989216.733000	-9.400000
1554989216.813000	-9.600000
1554989216.893000	-7.300000
1554989216.993000	-0.600000
1554989217.073000	5.700000
1554989217.153000	9.700000
1554989217.253000	8.300000
1554989217.333000	-0.500000
1554989217.433000	-8.700000
1554989217.513000	-10.800000
1554989217.593000	-9.900000
1554989217.693000	-9.200000
1554989217.773000	-9.200000
1554989217.873000	-9.300000
1554989217.953000	-9.400000
1554989218.053000	-9.500000
1554989218.073000		TRIG
1554989218.133000	-9.800000
1554989218.213000	-10.400000
1554989218.293000	-10.900000
1554989218.393000	-10.900000
1554989218.473000	-7.900000
1554989218.573000	-0.200000
1554989218.653000	7.500000
1554989218.733000	12.500000
1554989218.833000	9.000000
1554989218.913000	-1.800000
1554989218.993000	-8.800000
1554989219.093000	-8.700000
1554989219.173000	-8.300000
1554989219.273000	-8.500000
1554989219.353000	-8.500000
1554989219.433000	-8.800000
1554989219.533000	-9.300000
1554989219.613000		TRIG
1554989219.633000	-9.400000
1554989219.713000	-9.600000
1554989219.793000	-9.900000
1554989219.873000	-10.200000
1554989219.973000	-10.300000
1554989220.053000	-6.800000
1554989220.133000	1.500000
1554989220.233000	8.000000
1554989220.313000	10.200000
1554989220.393000	5.000000
1554989220.493000	-5.000000
1554989220.573000	-10.400000
1554989220.673000	-10.000000
1554989220.753000	-8.700000
1554989220.833000	-8.300000
1554989220.933000	-7.900000
1554989221.013000	-8.200000
1554989221.113000	-8.900000
1554989221.193000		TRIG
1554989221.213000	-9.200000
1554989221.273000	-9.200000
1554989221.373000	-9.200000
1554989221.453000	-9.500000
1554989221.533000	-9.700000
1554989221.634000	-6.500000
1554989221.714000	0.900000
1554989221.814000	6.000000
1554989221.894000	8.300000
1554989221.974000	5.100000
1554989222.074000	-3.600000
1554989222.154000	-9.900000
1554989222.254000	-10.600000
1554989222.334000	-9.800000
1554989222.414000	-10.000000
1554989222.514000	-10.300000
1554989222.594000	-10.800000
1554989222.674000	-11.100000
1554989222.774000		TRIG
1554989222.794000	-10.900000
1554989222.854000	-10.900000
1554989222.954000	-11.000000
1554989223.034000	-11.200000
1554989223.114000	-11.200000
1554989223.214000	-7.500000
1554989223.294000	0.300000
1554989223.374000	6.800000
1554989223.474000	8.400000
1554989223.554000	3.200000
1554989223.654000	-5.500000
1554989223.734000	-10.900000
1554989223.814000	-11.900000
1554989223.914000	-11.000000
1554989223.994000	-10.700000
1554989224.094000	-10.600000
1554989224.174000	-10.800000
1554989224.254000	-10.800000
1554989224.354000		TRIG
1554989224.374000	-10.900000
1554989224.434000	-11.100000
1554989224.514000	-11.300000
1554989224.614000	-11.600000
1554989224.694000	-11.000000
1554989224.774000	-6.600000
1554989224.874000	1.400000
1554989224.954000	8.300000
1554989225.054000	10.300000
1554989225.134000	4.100000
1554989225.214000	-5.800000
1554989225.314000	-10.200000
1554989225.394000	-9.100000
1554989225.494000	-8.500000
1554989225.573000	-8.800000
1554989225.653000	-9.000000
1554989225.753000	-9.200000
1554989225.833000	-9.500000
1554989225.913000		TRIG
1554989225.933000	-9.600000
1554989226.013000	-9.700000
1554989226.093000	-10.100000
1554989226.193000	-10.700000
1554989226.273000	-10.300000
1554989226.353000	-5.800000
1554989226.453000	2.000000
1554989226.533000	7.700000
1554989226.613000	9.600000
1554989226.713000	4.500000
1554989226.793000	-4.400000
1554989226.893000	-9.700000
1554989226.973000	-10.700000
1554989227.053000	-10.500000
1554989227.153000	-10.700000
1554989227.233000	-10.900000
1554989227.333000	-10.900000
1554989227.413000	-11.000000
1554989227.453000		TRIG
1554989227.493000	-11.000000
1554989227.593000	-11.100000
1554989227.673000	-11.300000
1554989227.753000	-11.500000
1554989227.853000	-11.000000
1554989227.933000	-6.200000
1554989228.033000	1.100000
1554989228.113000	6.800000
1554989228.193000	9.500000
1554989228.293000	3.900000
1554989228.373000	-6.000000
1554989228.473000	-11.000000
1554989228.553000	-10.800000
1554989228.633000	-10.600000
1554989228.733000	-10.600000
1554989228.813000	-10.600000
1554989228.893000	-10.800000
1554989228.993000	-11.000000
1554989229.033000		TRIG
1554989229.073000	-11.000000
1554989229.173000	-11.100000
1554989229.253000	-11.100000
1554989229.333000	-11.000000
1554989229.433000	-9.900000
1554989229.513000	-4.300000
1554989229.593000	3.500000
1554989229.693000	8.300000
1554989229.773000	8.000000
1554989229.853000	0.800000
1554989229.953000	-7.400000
1554989230.033000	-10.800000
1554989230.133000	-10.500000
1554989230.213000	-10.000000
1554989230.293000	-9.800000
1554989230.393000	-10.100000
1554989230.473000	-10.500000
1554989230.573000	-10.600000
1554989230.593000		TRIG
1554989230.653000	-10.700000
1554989230.733000	-10.800000
1554989230.833000	-11.000000
1554989230.913000	-11.200000
1554989230.993000	-10.200000
1554989231.093000	-4.600000
1554989231.173000	3.500000
1554989231.273000	8.700000
1554989231.353000	8.900000
1554989231.433000	1.300000
1554989231.533000	-7.600000
1554989231.613000	-11.300000
1554989231.713000	-10.600000
1554989231.793000	-10.000000
1554989231.873000	-9.700000
1554989231.973000	-9.600000
1554989232.053000	-9.900000
1554989232.173000	-10.000000
1554989232.193000		TRIG
1554989232.233000	-10.100000
1554989232.313000	-10.400000
1554989232.413000	-11.000000
1554989232.493000	-11.300000
1554989232.573000	-10.100000
1554989232.673000	-3.800000
1554989232.753000	4.000000
1554989232.833000	9.800000
1554989232.933000	9.700000
1554989233.013000	1.000000
1554989233.113000	-8.700000
1554989233.193000	-11.400000
1554989233.273000	-9.300000
1554989233.373000	-8.700000
1554989233.453000	-9.000000
1554989233.533000	-9.300000
1554989233.633000	-9.500000
1554989233.733000	-9.800000
1554989233.753000		TRIG
1554989233.813000	-10.200000
1554989233.893000	-10.700000
1554989233.973000	-11.300000
1554989234.073000	-11.600000
1554989234.153000	-10.000000
1554989234.233000	-3.500000
1554989234.333000	4.100000
1554989234.413000	9.300000
1554989234.513000	8.400000
1554989234.593000	-0.300000
1554989234.673000	-8.300000
1554989234.773000	-9.900000
1554989234.853000	-9.100000
1554989234.933000	-9.200000
1554989235.033000	-9.300000
1554989235.113000	-9.100000
1554989235.213000	-9.000000
1554989235.313000	-9.000000
1554989235.333000		TRIG
1554989235.373000	-9.200000
1554989235.473000	-9.500000
1554989235.553000	-9.900000
1554989235.653000	-10.000000
1554989235.733000	-8.100000
1554989235.813000	-1.300000
1554989235.913000	6.600000
1554989235.993000	11.200000
1554989236.073000	9.600000
1554989236.173000	0.400000
1554989236.253000	-8.200000
1554989236.353000	-10.900000
1554989236.433000	-10.200000
1554989236.513000	-9.800000
1554989236.613000	-9.800000
1554989236.693000	-10.100000
1554989236.793000	-10.300000
1554989236.873000	-10.100000
1554989236.893000		TRIG
1554989236.953000	-10.000000
1554989237.053000	-10.400000
1554989237.133000	-10.800000
1554989237.213000	-10.800000
1554989237.313000	-8.700000
1554989237.393000	-2.000000
1554989237.473000	4.400000
1554989237.573000	7.900000
1554989237.653000	5.800000
1554989237.753000	-2.900000
1554989237.833000	-9.400000
1554989237.913000	-10.100000
1554989238.013000	-9.300000
1554989238.093000	-9.300000
1554989238.193000	-9.200000
1554989238.273000	-9.200000
1554989238.353000	-9.200000
1554989238.453000	-9.300000
1554989238.473000		TRIG
1554989238.533000	-9.400000
1554989238.613000	-9.600000
1554989238.713000	-9.900000
1554989238.793000	-10.000000
1554989238.893000	-7.700000
1554989238.973000	-0.900000
1554989239.054000	5.300000
1554989239.154000	8.700000
1554989239.234000	5.900000
1554989239.314000	-3.100000
1554989239.414000	-9.700000
1554989239.494000	-10.600000
1554989239.594000	-10.100000
1554989239.674000	-10.200000
1554989239.754000	-10.400000
1554989239.854000	-10.600000
1554989239.934000	-10.800000
1554989240.034000	-11.000000
1554989240.054000		TRIG
1554989240.114000	-10.900000
1554989240.194000	-11.000000
1554989240.294000	-11.400000
1554989240.374000	-11.400000
1554989240.454000	-8.400000
1554989240.554000	-1.000000
1554989240.634000	5.700000
1554989240.714000	9.600000
1554989240.814000	5.800000
1554989240.894000	-4.600000
1554989240.994000	-11.300000
1554989241.074000	-11.200000
1554989241.154000	-10.200000
1554989241.254000	-10.200000
1554989241.334000	-10.100000
1554989241.434000	-10.000000
1554989241.514000	-10.000000
1554989241.594000		TRIG
1554989241.614000	-9.900000
1554989241.694000	-9.900000
1554989241.774000	-10.100000
1554989241.854000	-10.300000
1554989241.954000	-10.300000
1554989242.034000	-7.400000
1554989242.134000	-0.400000
1554989242.214000	4.600000
1554989242.294000	6.900000
1554989242.394000	3.500000
1554989242.474000	-5.000000
1554989242.574000	-10.900000
1554989242.654000	-11.200000
1554989242.734000	-10.200000
1554989242.834000	-10.200000
1554989242.914000	-10.300000
1554989242.993000	-10.500000
1554989243.093000	-10.500000
1554989243.173000		TRIG
1554989243.193000	-10.400000
1554989243.273000	-10.500000
1554989243.353000	-10.500000
1554989243.433000	-10.500000
1554989243.533000	-9.900000
1554989243.613000	-6.100000
1554989243.693000	1.200000
1554989243.793000	7.200000
1554989243.873000	9.000000
1554989243.973000	3.800000
1554989244.053000	-5.400000
1554989244.133000	-10.400000
1554989244.233000	-10.400000
1554989244.313000	-10.000000
1554989244.413000	-10.100000
1554989244.493000	-10.000000
1554989244.573000	-9.800000
1554989244.673000	-9.700000
1554989244.753000		TRIG
1554989244.773000	-9.500000
1554989244.833000	-9.600000
1554989244.933000	-10.300000
1554989245.013000	-11.000000
1554989245.113000	-10.800000
1554989245.193000	-7.200000
1554989245.273000	0.500000
1554989245.373000	7.100000
1554989245.453000	9.500000
1554989245.533000	3.200000
1554989245.633000	-7.300000
1554989245.713000	-11.800000
1554989245.813000	-9.700000
1554989245.893000	-7.900000
1554989245.973000	-8.200000
1554989246.073000	-8.300000
1554989246.153000	-8.200000
1554989246.233000	-8.200000
1554989246.333000		TRIG
1554989246.353000	-8.300000
1554989246.413000	-8.700000
1554989246.513000	-9.400000
1554989246.593000	-10.300000
1554989246.673000	-10.200000
1554989246.773000	-5.900000
1554989246.853000	1.500000
1554989246.933000	7.300000
1554989247.033000	8.100000
1554989247.113000	1.500000
1554989247.213000	-6.900000
1554989247.293000	-10.200000
1554989247.373000	-10.300000
1554989247.473000	-10.300000
1554989247.553000	-10.500000
1554989247.653000	-10.800000
1554989247.733000	-10.900000
1554989247.813000	-11.000000
1554989247.873000		TRIG
1554989247.913000	-11.100000
1554989247.993000	-11.100000
1554989248.073000	-11.300000
1554989248.173000	-12.000000
1554989248.253000	-11.700000
1554989248.353000	-7.200000
1554989248.433000	0.600000
1554989248.513000	7.400000
1554989248.613000	9.900000
1554989248.693000	3.100000
1554989248.773000	-7.300000
1554989248.873000	-11.900000
1554989248.953000	-11.100000
1554989249.053000	-10.100000
1554989249.133000	-10.200000
1554989249.213000	-10.500000
1554989249.313000	-11.000000
1554989249.393000	-11.300000
1554989249.433000		TRIG
1554989249.493000	-11.300000
1554989249.573000	-11.600000
1554989249.653000	-11.900000
1554989249.753000	-12.100000
1554989249.833000	-11.500000
1554989249.913000	-7.000000
1554989250.013000	0.400000
1554989250.093000	5.100000
1554989250.173000	6.200000
1554989250.273000	1.600000
1554989250.353000	-5.900000
1554989250.453000	-10.500000
1554989250.533000	-11.300000
1554989250.613000	-10.700000
1554989250.713000	-10.700000
1554989250.793000	-11.000000
1554989250.893000	-11.200000
1554989250.973000	-11.200000
1554989251.013000		TRIG
1554989251.053000	-11.500000
1554989251.153000	-12.300000
1554989251.233000	-13.200000
1554989251.313000	-13.700000
1554989251.413000	-13.100000
1554989251.493000	-8.500000
1554989251.593000	-1.300000
1554989251.673000	3.700000
1554989251.753000	4.100000
1554989251.853000	-2.100000
1554989251.933000	-9.300000
1554989252.013000	-12.000000
1554989252.113000	-11.100000
1554989252.193000	-10.300000
1554989252.293000	-10.500000
1554989252.373000	-10.700000
1554989252.453000	-10.800000
1554989252.573000	-10.900000
1554989252.593000		TRIG
1554989252.633000	-11.200000
1554989252.733000	-11.800000
1554989252.813000	-12.500000
1554989252.893000	-13.000000
1554989252.993000	-12.200000
1554989253.073000	-6.900000
1554989253.153000	1.400000
1554989253.253000	6.700000
1554989253.333000	5.900000
1554989253.433000	-1.400000
1554989253.513000	-8.900000
1554989253.593000	-12.200000
1554989253.693000	-12.700000
1554989253.773000	-12.800000
1554989253.853000	-12.900000
1554989253.953000	-12.900000
1554989254.033000	-13.200000
1554989254.153000	-13.200000
1554989254.173000		TRIG
1554989254.213000	-13.200000
1554989254.293000	-13.300000
1554989254.393000	-13.300000
1554989254.473000	-13.400000
1554989254.553000	-12.000000
1554989254.653000	-6.700000
1554989254.733000	-0.400000
1554989254.833000	4.300000
1554989254.913000	5.600000
1554989254.993000	-0.300000
1554989255.093000	-8.500000
1554989255.173000	-13.000000
1554989255.273000	-13.100000
1554989255.353000	-11.800000
1554989255.433000	-11.300000
1554989255.533000	-11.300000
1554989255.613000	-11.300000
1554989255.713000	-11.300000
1554989255.733000		TRIG
1554989255.793000	-11.600000
1554989255.873000	-11.900000
1554989255.973000	-12.300000
1554989256.053000	-12.700000
1554989256.133000	-11.200000
1554989256.233000	-4.800000
1554989256.313000	2.400000
1554989256.393000	7.000000
1554989256.493000	6.300000
1554989256.574000	-1.500000
1554989256.674000	-9.300000
1554989256.754000	-12.200000
1554989256.834000	-11.700000
1554989256.934000	-10.900000
1554989257.014000	-10.900000
1554989257.094000	-11.400000
1554989257.194000	-11.800000
1554989257.294000	-11.700000
1554989257.314000		TRIG
1554989257.374000	-11.800000
1554989257.454000	-12.100000
1554989257.534000	-12.300000
1554989257.634000	-12.400000
1554989257.714000	-10.500000
1554989257.794000	-4.000000
1554989257.894000	3.000000
1554989257.974000	5.400000
1554989258.074000	3.000000
1554989258.154000	-2.800000
1554989258.234000	-8.500000
1554989258.334000	-11.500000
1554989258.414000	-12.200000
1554989258.514000	-12.400000
1554989258.594000	-12.500000
1554989258.674000	-12.600000
1554989258.774000	-12.400000
1554989258.854000	-12.200000
1554989258.874000		TRIG
1554989258.934000	-12.200000
1554989259.034000	-12.800000
1554989259.114000	-13.300000
1554989259.214000	-13.500000
1554989259.294000	-11.100000
1554989259.374000	-4.300000
1554989259.474000	2.500000
1554989259.554000	5.300000
1554989259.634000	2.800000
1554989259.734000	-4.200000
1554989259.814000	-10.500000
1554989259.914000	-12.500000
1554989259.994000	-11.900000
1554989260.074000	-11.300000
1554989260.174000	-11.300000
1554989260.254000	-11.600000
1554989260.354000	-11.800000
1554989260.434000	-11.800000
1554989260.454000		TRIG
1554989260.513000	-11.900000
1554989260.613000	-12.200000
1554989260.693000	-12.500000
1554989260.773000	-12.600000
1554989260.873000	-10.300000
1554989260.953000	-3.300000
1554989261.033000	4.100000
1554989261.133000	7.700000
1554989261.213000	4.200000
1554989261.313000	-4.400000
1554989261.393000	-10.300000
1554989261.473000	-11.300000
1554989261.573000	-11.100000
1554989261.653000	-11.200000
1554989261.753000	-11.100000
1554989261.833000	-10.700000
1554989261.913000	-10.500000
1554989262.013000		TRIG
1554989262.033000	-10.500000
1554989262.093000	-10.800000
1554989262.193000	-11.600000
1554989262.273000	-12.400000
1554989262.353000	-12.700000
1554989262.453000	-10.100000
1554989262.533000	-3.300000
1554989262.613000	3.000000
1554989262.713000	5.900000
1554989262.793000	1.900000
1554989262.873000	-6.500000
1554989262.973000	-11.300000
1554989263.053000	-11.000000
1554989263.153000	-10.200000
1554989263.233000	-10.100000
1554989263.313000	-10.100000
1554989263.413000	-10.300000
1554989263.493000	-10.400000
1554989263.593000		TRIG
1554989263.613000	-10.300000
1554989263.673000	-10.500000
1554989263.753000	-11.000000
1554989263.853000	-11.400000
1554989263.933000	-11.400000
1554989264.013000	-8.200000
1554989264.113000	-0.500000
1554989264.193000	6.000000
1554989264.293000	9.600000
1554989264.373000	6.200000
1554989264.453000	-3.100000
1554989264.553000	-10.200000
1554989264.633000	-12.000000
1554989264.733000	-11.400000
1554989264.813000	-10.800000
1554989264.893000	-10.400000
1554989264.993000	-10.500000
1554989265.073000	-10.800000
1554989265.153000		TRIG
1554989265.173000	-10.900000
1554989265.253000	-11.000000
1554989265.333000	-11.100000
1554989265.433000	-11.200000
1554989265.513000	-11.100000
1554989265.593000	-7.700000
1554989265.693000	-1.400000
1554989265.773000	2.900000
1554989265.853000	4.300000
1554989265.953000	1.300000
1554989266.033000	-5.700000
1554989266.133000	-10.800000
1554989266.213000	-12.100000
1554989266.293000	-12.000000
1554989266.393000	-11.800000
1554989266.473000	-11.900000
1554989266.553000	-12.100000
1554989266.653000	-12.200000
1554989266.733000		TRIG
1554989266.753000	-12.100000
1554989266.833000	-12.300000
1554989266.913000	-12.300000
1554989266.993000	-12.100000
1554989267.093000	-11.600000
1554989267.173000	-7.900000
1554989267.253000	-0.800000
1554989267.353000	5.500000
1554989267.433000	7.700000
1554989267.533000	1.800000
1554989267.613000	-7.400000
1554989267.693000	-11.600000
1554989267.793000	-11.200000
1554989267.873000	-11.000000
1554989267.973000	-11.000000
1554989268.053000	-11.200000
1554989268.133000	-11.200000
1554989268.233000	-11.100000
1554989268.273000		TRIG
1554989268.313000	-11.100000
1554989268.393000	-11.200000
1554989268.493000	-11.500000
1554989268.573000	-11.600000
1554989268.673000	-11.200000
1554989268.753000	-7.000000
1554989268.833000	-0.300000
1554989268.933000	4.300000
1554989269.013000	6.200000
1554989269.093000	1.500000
1554989269.193000	-6.900000
1554989269.273000	-12.000000
1554989269.373000	-12.000000
1554989269.453000	-10.600000
1554989269.533000	-10.700000
1554989269.633000	-11.100000
1554989269.713000	-11.400000
1554989269.793000	-11.400000
1554989269.853000		TRIG
1554989269.893000	-11.400000
1554989269.973000	-11.400000
1554989270.073000	-11.300000
1554989270.153000	-11.200000
1554989270.233000	-10.400000
1554989270.333000	-5.500000
1554989270.413000	1.800000
1554989270.493000	6.300000
1554989270.593000	5.700000
1554989270.673000	-0.900000
1554989270.773000	-8.600000
1554989270.853000	-11.300000
1554989270.933000	-11.300000
1554989271.033000	-11.100000
1554989271.113000	-11.100000
1554989271.213000	-11.400000
1554989271.293000	-11.600000
1554989271.373000	-11.700000
1554989271.413000		TRIG
1554989271.473000	-11.800000
1554989271.553000	-12.100000
1554989271.633000	-12.600000
1554989271.733000	-12.900000
1554989271.813000	-11.900000
1554989271.913000	-7.100000
1554989271.993000	0.900000
1554989272.073000	8.200000
1554989272.173000	9.700000
1554989272.253000	1.900000
1554989272.333000	-7.800000
1554989272.433000	-11.600000
1554989272.513000	-11.800000
1554989272.613000	-11.900000
1554989272.693000	-11.800000
1554989272.773000	-11.900000
1554989272.873000	-12.100000
1554989272.973000	-12.300000
1554989272.993000		TRIG
1554989273.053000	-12.300000
1554989273.133000	-12.600000
1554989273.213000	-13.200000
1554989273.313000	-13.600000
1554989273.393000	-12.900000
1554989273.473000	-7.900000
1554989273.573000	-1.100000
1554989273.653000	4.000000
1554989273.733000	4.400000
1554989273.833000	-2.200000
1554989273.913000	-9.500000
1554989274.014000	-12.000000
1554989274.094000	-12.200000
1554989274.174000	-12.500000
1554989274.274000	-12.500000
1554989274.354000	-12.400000
1554989274.454000	-12.400000
1554989274.554000	-12.300000
1554989274.574000		TRIG
1554989274.614000	-12.400000
1554989274.714000	-13.000000
1554989274.794000	-13.500000
1554989274.874000	-13.500000
1554989274.974000	-12.100000
1554989275.054000	-5.900000
1554989275.154000	1.800000
1554989275.234000	6.000000
1554989275.314000	5.400000
1554989275.414000	-2.200000
1554989275.494000	-10.200000
1554989275.594000	-12.900000
1554989275.674000	-12.300000
1554989275.754000	-12.000000
1554989275.854000	-12.100000
1554989275.934000	-12.200000
1554989276.014000	-12.500000
1554989276.134000	-12.600000
1554989276.154000		TRIG
1554989276.194000	-12.400000
1554989276.294000	-12.300000
1554989276.374000	-12.500000
1554989276.454000	-13.000000
1554989276.554000	-11.900000
1554989276.634000	-6.000000
1554989276.714000	1.500000
1554989276.814000	6.900000
1554989276.894000	6.400000
1554989276.994000	-1.800000
1554989277.074000	-9.700000
1554989277.154000	-11.900000
1554989277.254000	-11.900000
1554989277.334000	-12.100000
1554989277.414000	-12.200000
1554989277.514000	-12.300000
1554989277.594000	-12.500000
1554989277.694000	-12.500000
1554989277.714000		TRIG
1554989277.774000	-12.500000
1554989277.854000	-12.600000
1554989277.953000	-12.700000
1554989278.033000	-12.800000
1554989278.133000	-10.800000
1554989278.213000	-4.300000
1554989278.293000	2.300000
1554989278.393000	6.100000
1554989278.473000	4.800000
1554989278.553000	-3.000000
1554989278.653000	-10.200000
1554989278.733000	-12.500000
1554989278.833000	-12.700000
1554989278.913000	-12.800000
1554989278.993000	-12.900000
1554989279.093000	-13.000000
