# Supplementary material for: Dynamic MRI of plantar flexion: A comprehensive repeatability study of electrical stimulation-gated muscle contraction standardized on evoked force
Source: PLoS One. 2020 Nov 5;15(11):e0241832. doi: 10.1371/journal.pone.0241832 (PMC7644050; doi:10.1371/journal.pone.0241832)
Supplement: S1 File — (ZIP) [file pone.0241832.s001.zip › Force/S8_Dfat.txt]

time	force	other
1554989281.633000	5.100000
1554989281.713000	-3.200000
1554989281.793000	-9.800000
1554989281.893000	-12.100000
1554989281.973000	-12.500000
1554989282.073000	-12.600000
1554989282.153000	-12.500000
1554989282.233000	-12.500000
1554989282.333000	-12.400000
1554989282.413000		TRIG
1554989282.433000	-12.500000
1554989282.513000	-12.600000
1554989282.593000	-13.400000
1554989282.673000	-14.100000
1554989282.773000	-14.000000
1554989282.853000	-10.900000
1554989282.933000	-3.500000
1554989283.033000	3.500000
1554989283.113000	7.200000
1554989283.193000	3.600000
1554989283.293000	-5.600000
1554989283.373000	-12.300000
1554989283.473000	-13.800000
1554989283.553000	-13.400000
1554989283.633000	-13.100000
1554989283.733000	-13.100000
1554989283.813000	-13.500000
1554989283.913000	-13.900000
1554989283.993000		TRIG
1554989284.013000	-14.100000
1554989284.073000	-14.200000
1554989284.173000	-14.400000
1554989284.253000	-14.700000
1554989284.333000	-14.200000
1554989284.433000	-11.100000
1554989284.513000	-4.200000
1554989284.613000	2.700000
1554989284.693000	5.900000
1554989284.773000	1.600000
1554989284.873000	-7.200000
1554989284.953000	-12.400000
1554989285.053000	-13.000000
1554989285.133000	-12.800000
1554989285.213000	-13.000000
1554989285.313000	-13.300000
1554989285.393000	-13.500000
1554989285.473000	-13.700000
1554989285.573000		TRIG
1554989285.593000	-13.800000
1554989285.653000	-14.000000
1554989285.753000	-14.400000
1554989285.833000	-14.600000
1554989285.913000	-14.300000
1554989286.013000	-11.000000
1554989286.093000	-4.300000
1554989286.173000	1.200000
1554989286.273000	4.200000
1554989286.353000	1.100000
1554989286.453000	-6.400000
1554989286.533000	-12.300000
1554989286.613000	-14.100000
1554989286.713000	-13.800000
1554989286.793000	-13.600000
1554989286.873000	-13.600000
1554989286.973000	-13.800000
1554989287.053000	-13.800000
1554989287.153000		TRIG
1554989287.173000	-13.800000
1554989287.233000	-13.900000
1554989287.313000	-14.200000
1554989287.413000	-14.300000
1554989287.493000	-13.800000
1554989287.573000	-10.200000
1554989287.673000	-3.300000
1554989287.753000	2.600000
1554989287.853000	5.000000
1554989287.933000	0.400000
1554989288.013000	-7.700000
1554989288.113000	-12.000000
1554989288.193000	-11.900000
1554989288.293000	-11.300000
1554989288.373000	-11.300000
1554989288.453000	-11.800000
1554989288.553000	-12.200000
1554989288.633000	-12.300000
1554989288.693000		TRIG
1554989288.713000	-12.400000
1554989288.813000	-12.600000
1554989288.893000	-13.000000
1554989288.993000	-13.200000
1554989289.073000	-12.700000
1554989289.153000	-8.600000
1554989289.253000	-1.700000
1554989289.333000	3.600000
1554989289.413000	5.700000
1554989289.513000	1.300000
1554989289.593000	-6.900000
1554989289.693000	-12.200000
1554989289.773000	-12.700000
1554989289.853000	-11.500000
1554989289.953000	-11.300000
1554989290.033000	-11.300000
1554989290.113000	-11.200000
1554989290.213000	-11.300000
1554989290.253000		TRIG
1554989290.293000	-11.700000
1554989290.393000	-12.400000
1554989290.473000	-13.100000
1554989290.553000	-13.400000
1554989290.653000	-12.600000
1554989290.733000	-8.100000
1554989290.813000	-1.200000
1554989290.913000	4.700000
1554989290.993000	6.300000
1554989291.093000	0.000000
1554989291.173000	-9.000000
1554989291.253000	-12.700000
1554989291.353000	-11.600000
1554989291.433000	-10.900000
1554989291.534000	-10.600000
1554989291.614000	-10.200000
1554989291.694000	-10.100000
1554989291.794000	-10.100000
1554989291.814000		TRIG
1554989291.874000	-10.100000
1554989291.954000	-10.300000
1554989292.054000	-10.700000
1554989292.134000	-10.900000
1554989292.234000	-10.100000
1554989292.314000	-5.400000
1554989292.394000	0.900000
1554989292.494000	4.600000
1554989292.574000	5.100000
1554989292.654000	-0.100000
1554989292.754000	-7.500000
1554989292.834000	-12.000000
1554989292.934000	-13.000000
1554989293.014000	-12.300000
1554989293.094000	-11.700000
1554989293.194000	-12.000000
1554989293.274000	-12.400000
1554989293.374000	-12.100000
1554989293.394000		TRIG
1554989293.454000	-12.200000
1554989293.534000	-12.600000
1554989293.634000	-13.200000
1554989293.714000	-13.500000
1554989293.794000	-12.400000
1554989293.894000	-7.300000
1554989293.974000	-0.300000
1554989294.054000	4.700000
1554989294.154000	5.600000
1554989294.234000	-0.900000
1554989294.334000	-9.200000
1554989294.414000	-12.700000
1554989294.494000	-12.300000
1554989294.594000	-12.100000
1554989294.674000	-12.200000
1554989294.774000	-12.200000
1554989294.854000	-12.300000
1554989294.974000	-12.500000
1554989294.994000		TRIG
1554989295.034000	-12.800000
1554989295.114000	-13.200000
1554989295.194000	-13.600000
1554989295.294000	-13.800000
1554989295.374000	-12.600000
1554989295.473000	-6.700000
1554989295.553000	0.900000
1554989295.633000	6.700000
1554989295.733000	6.200000
1554989295.813000	-2.100000
1554989295.913000	-9.800000
1554989295.993000	-11.100000
1554989296.073000	-10.800000
1554989296.173000	-11.200000
1554989296.253000	-11.400000
1554989296.333000	-11.600000
1554989296.433000	-12.000000
1554989296.533000	-12.300000
1554989296.553000		TRIG
1554989296.613000	-12.400000
1554989296.693000	-12.700000
1554989296.773000	-13.200000
1554989296.873000	-13.700000
1554989296.953000	-13.000000
1554989297.033000	-7.800000
1554989297.133000	-0.800000
1554989297.213000	4.500000
1554989297.313000	4.100000
1554989297.393000	-3.200000
1554989297.473000	-10.100000
1554989297.573000	-12.500000
1554989297.653000	-12.500000
1554989297.753000	-12.500000
1554989297.833000	-12.300000
1554989297.913000	-12.200000
1554989298.013000	-12.200000
1554989298.093000	-12.300000
1554989298.113000		TRIG
1554989298.173000	-12.400000
1554989298.273000	-12.700000
1554989298.353000	-13.300000
1554989298.453000	-13.900000
1554989298.533000	-12.300000
1554989298.613000	-6.000000
1554989298.713000	1.600000
1554989298.793000	6.900000
1554989298.873000	5.000000
1554989298.973000	-4.000000
1554989299.053000	-11.600000
1554989299.153000	-13.600000
1554989299.233000	-13.500000
1554989299.313000	-13.300000
1554989299.413000	-13.100000
1554989299.493000	-12.900000
1554989299.573000	-12.700000
1554989299.673000	-12.600000
1554989299.693000		TRIG
1554989299.753000	-12.800000
1554989299.853000	-13.100000
1554989299.933000	-13.300000
1554989300.013000	-13.300000
1554989300.113000	-11.400000
1554989300.193000	-5.100000
1554989300.273000	2.300000
1554989300.373000	7.100000
1554989300.453000	4.700000
1554989300.553000	-4.400000
1554989300.633000	-11.500000
1554989300.713000	-12.400000
1554989300.813000	-11.700000
1554989300.893000	-11.800000
1554989300.993000	-11.800000
1554989301.073000	-12.100000
1554989301.153000	-12.300000
1554989301.253000	-12.300000
1554989301.273000		TRIG
1554989301.333000	-12.400000
1554989301.413000	-13.100000
1554989301.513000	-14.000000
1554989301.593000	-14.500000
1554989301.693000	-12.800000
1554989301.773000	-6.400000
1554989301.853000	1.500000
1554989301.953000	6.500000
1554989302.033000	3.900000
1554989302.113000	-4.400000
1554989302.213000	-10.900000
1554989302.293000	-13.400000
1554989302.393000	-13.600000
1554989302.473000	-13.300000
1554989302.553000	-13.000000
1554989302.653000	-13.000000
1554989302.733000	-13.000000
1554989302.833000		TRIG
1554989302.853000	-13.300000
1554989302.913000	-13.800000
1554989302.993000	-14.700000
1554989303.093000	-15.800000
1554989303.173000	-15.800000
1554989303.253000	-13.100000
1554989303.353000	-5.800000
1554989303.433000	2.100000
1554989303.513000	6.300000
1554989303.613000	2.900000
1554989303.693000	-6.000000
1554989303.793000	-12.100000
1554989303.873000	-13.100000
1554989303.953000	-12.500000
1554989304.053000	-12.500000
1554989304.133000	-12.500000
1554989304.233000	-12.500000
1554989304.313000	-12.800000
1554989304.393000		TRIG
1554989304.413000	-13.300000
1554989304.493000	-13.600000
1554989304.573000	-14.000000
1554989304.653000	-14.300000
1554989304.753000	-14.200000
1554989304.833000	-11.300000
1554989304.933000	-4.300000
1554989305.013000	2.600000
1554989305.093000	7.000000
1554989305.193000	3.900000
1554989305.273000	-5.200000
1554989305.373000	-11.800000
1554989305.453000	-12.800000
1554989305.533000	-12.000000
1554989305.633000	-12.100000
1554989305.713000	-12.500000
1554989305.793000	-13.000000
1554989305.893000	-13.400000
1554989305.973000		TRIG
1554989305.993000	-13.700000
1554989306.073000	-13.900000
1554989306.153000	-14.100000
1554989306.233000	-14.100000
1554989306.333000	-14.100000
1554989306.413000	-11.300000
1554989306.493000	-3.900000
1554989306.593000	3.000000
1554989306.673000	6.900000
1554989306.753000	3.200000
1554989306.853000	-6.100000
1554989306.933000	-12.300000
1554989307.033000	-13.200000
1554989307.113000	-12.400000
1554989307.193000	-12.400000
1554989307.293000	-12.500000
1554989307.373000	-12.600000
1554989307.473000	-12.500000
1554989307.553000		TRIG
1554989307.573000	-12.500000
1554989307.633000	-12.800000
1554989307.733000	-13.400000
1554989307.813000	-14.000000
1554989307.913000	-13.500000
1554989307.993000	-9.800000
1554989308.073000	-1.900000
1554989308.173000	4.800000
1554989308.253000	7.500000
1554989308.333000	2.600000
1554989308.433000	-6.700000
1554989308.513000	-12.300000
1554989308.613000	-13.300000
1554989308.693000	-13.200000
1554989308.773000	-13.400000
1554989308.873000	-13.300000
1554989308.953000	-13.200000
1554989309.034000	-13.200000
1554989309.134000		TRIG
1554989309.154000	-13.200000
1554989309.214000	-13.500000
1554989309.314000	-14.000000
1554989309.394000	-14.400000
1554989309.474000	-14.300000
1554989309.574000	-10.700000
1554989309.654000	-3.600000
1554989309.734000	2.700000
1554989309.834000	6.300000
1554989309.914000	1.600000
1554989310.014000	-8.000000
1554989310.094000	-13.500000
1554989310.174000	-13.600000
1554989310.274000	-12.500000
1554989310.354000	-12.300000
1554989310.434000	-12.400000
1554989310.534000	-12.700000
1554989310.614000	-13.100000
1554989310.654000		TRIG
1554989310.714000	-13.200000
1554989310.794000	-13.300000
1554989310.874000	-13.800000
1554989310.974000	-14.700000
1554989311.054000	-14.700000
1554989311.154000	-10.500000
1554989311.234000	-3.000000
1554989311.314000	3.500000
1554989311.414000	5.500000
1554989311.494000	-0.800000
1554989311.574000	-9.400000
1554989311.674000	-13.200000
1554989311.754000	-12.800000
1554989311.854000	-12.400000
1554989311.934000	-12.400000
1554989312.014000	-12.200000
1554989312.114000	-12.200000
1554989312.194000	-12.000000
1554989312.234000		TRIG
1554989312.274000	-12.000000
1554989312.374000	-12.500000
1554989312.454000	-12.900000
1554989312.554000	-13.100000
1554989312.634000	-12.600000
1554989312.714000	-7.900000
1554989312.814000	-0.400000
1554989312.894000	5.700000
1554989312.973000	6.100000
1554989313.073000	-1.900000
1554989313.153000	-10.200000
1554989313.253000	-12.500000
1554989313.333000	-11.900000
1554989313.413000	-12.000000
1554989313.513000	-12.500000
1554989313.593000	-13.100000
1554989313.693000	-13.300000
1554989313.773000	-13.400000
1554989313.793000		TRIG
1554989313.853000	-13.600000
1554989313.953000	-13.900000
1554989314.033000	-14.500000
1554989314.113000	-15.100000
1554989314.213000	-14.600000
1554989314.293000	-9.800000
1554989314.393000	-1.900000
1554989314.473000	4.600000
1554989314.553000	5.000000
1554989314.653000	-2.400000
1554989314.733000	-10.900000
1554989314.813000	-13.700000
1554989314.913000	-12.000000
1554989314.993000	-10.900000
1554989315.093000	-10.300000
1554989315.173000	-9.800000
1554989315.253000	-9.600000
1554989315.373000	-9.600000
1554989315.393000		TRIG
1554989315.433000	-9.700000
1554989315.533000	-10.100000
1554989315.613000	-10.800000
1554989315.693000	-11.300000
1554989315.793000	-10.000000
1554989315.873000	-4.100000
1554989315.953000	3.200000
1554989316.053000	8.900000
1554989316.133000	8.800000
1554989316.213000	0.600000
1554989316.313000	-8.100000
1554989316.393000	-11.500000
1554989316.493000	-12.000000
1554989316.573000	-11.700000
1554989316.653000	-11.600000
1554989316.753000	-11.500000
1554989316.833000	-11.400000
1554989316.933000	-11.400000
1554989316.953000		TRIG
1554989317.013000	-11.400000
1554989317.093000	-11.900000
1554989317.193000	-12.800000
1554989317.273000	-13.500000
1554989317.353000	-12.400000
1554989317.453000	-6.400000
1554989317.533000	1.100000
1554989317.633000	5.600000
1554989317.713000	4.500000
1554989317.793000	-3.100000
1554989317.893000	-10.000000
1554989317.973000	-12.200000
1554989318.073000	-11.800000
1554989318.153000	-11.900000
1554989318.233000	-11.900000
1554989318.333000	-11.700000
1554989318.413000	-12.100000
1554989318.513000	-12.400000
1554989318.533000		TRIG
1554989318.593000	-12.600000
1554989318.673000	-12.800000
1554989318.773000	-13.200000
1554989318.853000	-13.500000
1554989318.933000	-12.100000
1554989319.033000	-5.600000
1554989319.113000	2.500000
1554989319.193000	7.200000
1554989319.293000	4.300000
1554989319.373000	-4.300000
1554989319.473000	-10.600000
1554989319.553000	-12.200000
1554989319.633000	-12.100000
1554989319.733000	-12.100000
1554989319.813000	-12.300000
1554989319.893000	-12.400000
1554989319.993000	-12.400000
1554989320.093000	-12.300000
1554989320.113000		TRIG
1554989320.173000	-12.500000
1554989320.253000	-13.000000
1554989320.333000	-13.500000
1554989320.433000	-13.700000
1554989320.513000	-12.100000
1554989320.593000	-6.200000
1554989320.693000	1.500000
1554989320.773000	7.600000
1554989320.873000	7.000000
1554989320.953000	-2.400000
1554989321.033000	-11.200000
1554989321.133000	-13.200000
1554989321.213000	-12.100000
1554989321.313000	-11.900000
1554989321.393000	-11.900000
1554989321.473000	-11.800000
1554989321.573000	-11.800000
1554989321.653000	-11.700000
1554989321.673000		TRIG
1554989321.733000	-11.900000
1554989321.833000	-12.200000
1554989321.913000	-12.700000
1554989322.013000	-13.100000
1554989322.093000	-10.900000
1554989322.173000	-4.200000
1554989322.273000	2.500000
1554989322.353000	5.500000
1554989322.433000	3.000000
1554989322.533000	-4.800000
1554989322.613000	-11.500000
1554989322.713000	-13.200000
1554989322.793000	-12.200000
1554989322.873000	-11.800000
1554989322.973000	-11.700000
1554989323.053000	-11.400000
1554989323.153000	-11.000000
1554989323.233000		TRIG
1554989323.253000	-11.200000
1554989323.313000	-11.500000
1554989323.413000	-11.900000
1554989323.493000	-12.200000
1554989323.573000	-12.000000
1554989323.673000	-9.500000
1554989323.753000	-2.800000
1554989323.833000	4.000000
1554989323.933000	7.900000
1554989324.013000	4.600000
1554989324.113000	-4.900000
1554989324.193000	-11.600000
1554989324.273000	-12.100000
1554989324.373000	-10.900000
1554989324.453000	-11.100000
1554989324.553000	-11.600000
1554989324.633000	-11.900000
1554989324.713000	-12.300000
1554989324.813000		TRIG
1554989324.833000	-12.400000
1554989324.893000	-12.400000
1554989324.973000	-12.800000
1554989325.073000	-13.700000
1554989325.153000	-14.000000
1554989325.253000	-11.100000
1554989325.333000	-3.100000
1554989325.413000	4.600000
1554989325.513000	8.100000
1554989325.593000	3.200000
1554989325.673000	-6.100000
1554989325.773000	-10.900000
1554989325.853000	-11.500000
1554989325.953000	-11.700000
1554989326.033000	-12.100000
1554989326.113000	-12.400000
1554989326.213000	-12.700000
1554989326.293000	-12.800000
1554989326.393000		TRIG
1554989326.413000	-13.000000
1554989326.474000	-13.500000
1554989326.554000	-14.500000
1554989326.654000	-15.400000
1554989326.734000	-15.200000
1554989326.814000	-11.800000
1554989326.914000	-4.500000
1554989326.994000	2.400000
1554989327.074000	5.500000
1554989327.174000	1.900000
1554989327.254000	-6.200000
1554989327.354000	-12.000000
1554989327.434000	-12.800000
1554989327.514000	-11.500000
1554989327.614000	-11.500000
1554989327.694000	-12.200000
1554989327.794000	-12.900000
1554989327.874000	-13.400000
1554989327.954000		TRIG
1554989327.974000	-13.500000
1554989328.054000	-13.800000
1554989328.134000	-14.500000
1554989328.234000	-15.200000
1554989328.314000	-15.200000
1554989328.394000	-11.700000
1554989328.494000	-4.000000
1554989328.574000	3.500000
1554989328.654000	6.500000
1554989328.754000	1.200000
1554989328.834000	-7.400000
1554989328.934000	-11.500000
1554989329.014000	-11.800000
1554989329.094000	-11.900000
1554989329.194000	-12.300000
1554989329.274000	-13.000000
1554989329.354000	-13.600000
1554989329.454000	-13.800000
1554989329.534000		TRIG
1554989329.554000	-14.100000
1554989329.634000	-14.600000
1554989329.714000	-15.300000
1554989329.794000	-15.800000
1554989329.894000	-15.300000
1554989329.974000	-11.300000
1554989330.054000	-3.700000
1554989330.154000	3.600000
1554989330.234000	6.700000
1554989330.314000	0.700000
1554989330.413000	-8.700000
1554989330.493000	-12.200000
1554989330.593000	-10.700000
1554989330.673000	-9.700000
1554989330.753000	-9.700000
1554989330.853000	-10.400000
1554989330.933000	-11.800000
1554989331.033000	-12.900000
1554989331.073000		TRIG
1554989331.113000	-13.500000
1554989331.193000	-13.700000
1554989331.293000	-14.000000
1554989331.373000	-14.500000
1554989331.473000	-14.100000
1554989331.553000	-9.900000
1554989331.633000	-2.200000
1554989331.733000	4.200000
1554989331.813000	5.500000
1554989331.893000	-0.400000
1554989331.993000	-8.200000
1554989332.073000	-11.800000
1554989332.173000	-12.100000
1554989332.253000	-12.100000
1554989332.333000	-12.100000
1554989332.433000	-12.000000
1554989332.513000	-12.300000
1554989332.613000	-12.700000
1554989332.633000		TRIG
1554989332.693000	-13.100000
1554989332.773000	-13.700000
1554989332.873000	-14.500000
1554989332.953000	-15.200000
1554989333.033000	-14.600000
1554989333.133000	-9.700000
1554989333.213000	-2.500000
1554989333.293000	2.600000
1554989333.393000	4.600000
1554989333.473000	-0.700000
1554989333.573000	-8.800000
1554989333.653000	-13.200000
1554989333.733000	-13.800000
1554989333.833000	-13.000000
1554989333.913000	-12.900000
1554989334.013000	-13.100000
1554989334.093000	-13.000000
1554989334.173000	-12.600000
1554989334.213000		TRIG
1554989334.273000	-12.600000
1554989334.353000	-12.900000
1554989334.433000	-13.600000
1554989334.533000	-14.100000
1554989334.613000	-13.300000
1554989334.713000	-8.100000
1554989334.793000	-0.200000
1554989334.873000	5.900000
1554989334.973000	6.800000
1554989335.053000	-0.600000
1554989335.133000	-9.100000
1554989335.233000	-12.100000
1554989335.313000	-12.000000
1554989335.413000	-12.100000
1554989335.493000	-12.300000
1554989335.573000	-12.500000
1554989335.673000	-12.700000
1554989335.773000	-13.000000
1554989335.793000		TRIG
1554989335.853000	-13.400000
1554989335.933000	-14.000000
1554989336.013000	-14.800000
1554989336.113000	-15.100000
1554989336.193000	-13.900000
1554989336.273000	-8.500000
1554989336.373000	-0.600000
1554989336.453000	5.100000
1554989336.533000	6.000000
1554989336.633000	-0.600000
1554989336.713000	-9.100000
1554989336.813000	-13.500000
1554989336.893000	-14.300000
1554989336.973000	-13.900000
1554989337.073000	-12.800000
1554989337.153000	-12.000000
1554989337.253000	-12.100000
1554989337.353000	-12.200000
1554989337.373000		TRIG
1554989337.413000	-12.300000
1554989337.513000	-12.700000
1554989337.593000	-13.200000
1554989337.673000	-13.500000
1554989337.773000	-12.100000
1554989337.853000	-6.100000
1554989337.953000	1.300000
1554989338.033000	6.700000
1554989338.113000	5.800000
1554989338.213000	-3.300000
1554989338.293000	-11.300000
1554989338.393000	-12.600000
1554989338.473000	-11.400000
1554989338.553000	-11.100000
1554989338.653000	-11.000000
1554989338.733000	-11.100000
1554989338.813000	-11.400000
1554989338.913000	-11.600000
1554989338.933000		TRIG
1554989338.993000	-11.700000
1554989339.093000	-12.200000
1554989339.173000	-12.800000
1554989339.253000	-13.300000
1554989339.353000	-12.000000
1554989339.433000	-5.600000
1554989339.513000	2.300000
1554989339.613000	7.400000
1554989339.693000	5.700000
1554989339.793000	-2.900000
1554989339.873000	-10.300000
1554989339.953000	-12.000000
1554989340.053000	-11.400000
1554989340.133000	-11.600000
1554989340.213000	-11.800000
1554989340.313000	-12.100000
1554989340.393000	-12.300000
1554989340.493000	-12.400000
1554989340.513000		TRIG
1554989340.573000	-12.600000
1554989340.653000	-13.000000
1554989340.753000	-13.800000
1554989340.833000	-14.700000
1554989340.933000	-14.000000
1554989341.013000	-8.500000
1554989341.093000	-1.200000
1554989341.193000	4.100000
1554989341.273000	3.300000
1554989341.353000	-4.600000
1554989341.453000	-11.500000
1554989341.533000	-13.700000
1554989341.633000	-13.600000
1554989341.713000	-13.300000
1554989341.793000	-12.900000
1554989341.893000	-12.900000
1554989341.973000	-13.100000
1554989342.073000	-13.500000
1554989342.093000		TRIG
1554989342.153000	-13.900000
1554989342.233000	-14.400000
1554989342.333000	-14.900000
1554989342.413000	-15.100000
1554989342.493000	-13.400000
1554989342.593000	-6.500000
1554989342.673000	1.800000
1554989342.753000	6.600000
1554989342.853000	4.200000
1554989342.933000	-4.200000
1554989343.033000	-11.400000
1554989343.113000	-13.900000
1554989343.193000	-13.700000
1554989343.293000	-13.300000
1554989343.373000	-13.500000
1554989343.473000	-13.800000
1554989343.553000	-14.000000
1554989343.653000	-14.200000
1554989343.673000		TRIG
1554989343.733000	-14.800000
1554989343.813000	-15.400000
1554989343.893000	-15.700000
1554989343.994000	-15.900000
1554989344.074000	-13.800000
1554989344.154000	-6.700000
1554989344.254000	1.600000
1554989344.334000	6.100000
1554989344.434000	3.000000
1554989344.514000	-5.600000
1554989344.594000	-11.400000
1554989344.694000	-12.200000
1554989344.774000	-11.900000
1554989344.874000	-12.300000
1554989344.954000	-12.600000
1554989345.034000	-13.200000
1554989345.134000	-13.700000
1554989345.214000		TRIG
1554989345.234000	-14.000000
1554989345.294000	-14.300000
1554989345.394000	-14.800000
1554989345.474000	-15.300000
1554989345.574000	-15.100000
1554989345.654000	-12.400000
1554989345.734000	-4.900000
1554989345.834000	2.300000
1554989345.914000	5.300000
1554989345.994000	1.800000
1554989346.094000	-6.000000
1554989346.174000	-11.900000
1554989346.274000	-14.000000
1554989346.354000	-13.800000
1554989346.434000	-13.100000
1554989346.534000	-13.100000
1554989346.614000	-13.500000
1554989346.714000	-13.800000
1554989346.794000		TRIG
1554989346.814000	-13.900000
1554989346.874000	-14.200000
1554989346.974000	-14.700000
1554989347.054000	-15.000000
1554989347.134000	-14.900000
1554989347.234000	-12.000000
1554989347.314000	-4.400000
1554989347.394000	3.700000
1554989347.494000	7.600000
1554989347.574000	2.500000
1554989347.674000	-7.100000
1554989347.754000	-12.300000
1554989347.834000	-12.600000
1554989347.933000	-12.300000
1554989348.013000	-12.800000
1554989348.113000	-13.200000
1554989348.193000	-13.600000
1554989348.273000	-13.700000
1554989348.373000		TRIG
1554989348.393000	-13.700000
1554989348.453000	-14.000000
1554989348.553000	-14.400000
1554989348.633000	-14.800000
1554989348.713000	-14.500000
1554989348.813000	-10.400000
1554989348.893000	-2.200000
1554989348.973000	5.000000
1554989349.073000	8.100000
1554989349.153000	2.800000
1554989349.253000	-7.500000
1554989349.333000	-13.600000
1554989349.413000	-13.900000
1554989349.513000	-12.700000
1554989349.593000	-12.100000
1554989349.673000	-12.000000
1554989349.773000	-12.300000
1554989349.853000	-12.500000
1554989349.953000		TRIG
1554989349.973000	-12.700000
1554989350.033000	-12.900000
1554989350.113000	-13.000000
1554989350.213000	-12.800000
1554989350.293000	-11.900000
1554989350.373000	-8.100000
1554989350.473000	-1.700000
1554989350.553000	3.400000
1554989350.653000	5.300000
1554989350.733000	-0.000000
1554989350.813000	-8.300000
1554989350.913000	-12.900000
1554989350.993000	-13.500000
1554989351.093000	-13.100000
1554989351.173000	-13.100000
1554989351.253000	-13.100000
1554989351.353000	-13.400000
1554989351.433000	-13.500000
1554989351.473000		TRIG
1554989351.513000	-13.600000
1554989351.613000	-13.800000
1554989351.693000	-14.400000
1554989351.793000	-15.100000
1554989351.873000	-15.300000
1554989351.953000	-11.700000
1554989352.053000	-3.500000
1554989352.133000	4.000000
1554989352.213000	6.500000
1554989352.313000	0.400000
1554989352.393000	-8.700000
1554989352.493000	-12.400000
1554989352.573000	-11.600000
1554989352.653000	-11.100000
1554989352.753000	-11.400000
1554989352.833000	-11.400000
1554989352.913000	-11.600000
1554989353.013000	-11.900000
1554989353.053000		TRIG
1554989353.093000	-12.100000
1554989353.193000	-12.600000
1554989353.273000	-13.000000
1554989353.353000	-13.400000
1554989353.453000	-12.800000
1554989353.533000	-8.200000
1554989353.613000	-0.400000
1554989353.713000	6.000000
1554989353.793000	7.300000
1554989353.893000	0.500000
1554989353.973000	-8.600000
1554989354.053000	-12.500000
1554989354.153000	-12.600000
1554989354.233000	-12.600000
1554989354.333000	-12.700000
1554989354.413000	-12.800000
1554989354.493000	-12.900000
1554989354.593000	-13.000000
1554989354.613000		TRIG
1554989354.673000	-13.200000
1554989354.753000	-13.600000
1554989354.853000	-13.800000
1554989354.933000	-14.100000
1554989355.033000	-13.800000
1554989355.113000	-9.100000
1554989355.193000	-1.300000
1554989355.293000	5.500000
1554989355.373000	7.500000
1554989355.453000	0.600000
1554989355.553000	-8.600000
1554989355.633000	-12.800000
1554989355.733000	-12.700000
1554989355.813000	-12.700000
1554989355.893000	-13.200000
1554989355.993000	-13.300000
1554989356.073000	-13.400000
1554989356.193000	-13.800000
1554989356.213000		TRIG
1554989356.253000	-14.200000
1554989356.333000	-14.500000
1554989356.433000	-14.800000
1554989356.513000	-15.100000
1554989356.593000	-14.300000
1554989356.693000	-8.700000
1554989356.773000	-0.500000
1554989356.853000	5.800000
1554989356.953000	5.800000
1554989357.033000	-2.500000
1554989357.133000	-10.900000
1554989357.213000	-13.200000
1554989357.293000	-12.100000
1554989357.393000	-12.000000
1554989357.473000	-12.300000
1554989357.573000	-12.500000
1554989357.653000	-12.600000
1554989357.753000	-12.900000
1554989357.773000		TRIG
1554989357.833000	-13.100000
1554989357.913000	-13.600000
1554989357.993000	-14.200000
1554989358.093000	-14.600000
1554989358.173000	-13.600000
1554989358.273000	-7.700000
1554989358.353000	0.500000
1554989358.433000	6.500000
1554989358.533000	6.100000
1554989358.613000	-2.300000
1554989358.713000	-10.300000
1554989358.793000	-12.300000
1554989358.873000	-11.700000
1554989358.973000	-11.700000
1554989359.053000	-11.600000
1554989359.133000	-11.500000
1554989359.233000	-11.900000
1554989359.333000	-12.700000
1554989359.353000		TRIG
1554989359.413000	-13.400000
1554989359.493000	-13.900000
1554989359.573000	-14.600000
1554989359.673000	-15.000000
1554989359.753000	-13.400000
1554989359.833000	-6.600000
1554989359.933000	2.000000
1554989360.013000	6.900000
1554989360.093000	5.300000
1554989360.193000	-3.300000
1554989360.273000	-11.100000
1554989360.373000	-12.700000
1554989360.453000	-11.900000
1554989360.533000	-12.200000
1554989360.633000	-12.500000
1554989360.713000	-12.800000
1554989360.813000	-13.600000
1554989360.893000	-14.100000
1554989360.913000		TRIG
1554989360.973000	-14.500000
1554989361.073000	-14.900000
1554989361.153000	-15.100000
1554989361.233000	-15.300000
1554989361.333000	-13.300000
1554989361.414000	-6.500000
1554989361.514000	1.700000
1554989361.594000	7.200000
1554989361.674000	5.000000
1554989361.774000	-5.100000
1554989361.854000	-13.100000
1554989361.954000	-13.800000
1554989362.034000	-12.300000
1554989362.114000	-12.100000
1554989362.214000	-12.200000
1554989362.294000	-12.400000
1554989362.374000	-12.900000
1554989362.474000	-13.200000
1554989362.494000		TRIG
1554989362.554000	-13.500000
1554989362.654000	-14.000000
1554989362.734000	-14.700000
1554989362.814000	-14.900000
1554989362.914000	-12.600000
1554989362.994000	-5.200000
1554989363.074000	2.400000
1554989363.174000	8.300000
1554989363.254000	7.700000
1554989363.354000	-1.500000
1554989363.434000	-10.300000
1554989363.514000	-13.000000
1554989363.614000	-12.500000
1554989363.694000	-12.500000
1554989363.774000	-12.500000
1554989363.874000	-12.600000
1554989363.954000	-13.100000
1554989364.054000	-13.600000
1554989364.074000		TRIG
1554989364.134000	-14.200000
1554989364.214000	-14.600000
1554989364.314000	-15.100000
1554989364.394000	-15.700000
1554989364.494000	-13.700000
1554989364.574000	-6.800000
1554989364.654000	0.800000
1554989364.754000	5.300000
1554989364.834000	2.400000
1554989364.914000	-6.400000
1554989365.014000	-12.700000
1554989365.094000	-13.900000
1554989365.194000	-13.300000
1554989365.274000	-13.100000
1554989365.354000	-13.100000
1554989365.453000	-13.200000
1554989365.533000	-13.300000
1554989365.633000		TRIG
1554989365.653000	-13.700000
1554989365.713000	-14.400000
1554989365.793000	-15.100000
1554989365.893000	-15.700000
1554989365.973000	-15.900000
1554989366.053000	-13.500000
1554989366.153000	-6.600000
1554989366.233000	0.900000
1554989366.313000	5.200000
1554989366.413000	2.300000
1554989366.493000	-5.600000
1554989366.593000	-11.400000
1554989366.673000	-12.300000
1554989366.753000	-12.000000
1554989366.853000	-12.400000
1554989366.933000	-12.700000
1554989367.033000	-13.200000
1554989367.113000	-13.700000
1554989367.193000		TRIG
1554989367.213000	-14.200000
1554989367.293000	-14.800000
1554989367.373000	-15.300000
1554989367.453000	-15.900000
1554989367.553000	-16.200000
1554989367.633000	-13.900000
1554989367.733000	-6.900000
1554989367.813000	0.400000
1554989367.893000	4.400000
1554989367.993000	1.100000
1554989368.073000	-7.100000
1554989368.153000	-12.500000
1554989368.253000	-13.200000
1554989368.333000	-12.300000
1554989368.433000	-12.300000
1554989368.513000	-12.700000
1554989368.593000	-13.300000
1554989368.693000	-14.100000
1554989368.773000		TRIG
1554989368.793000	-14.600000
1554989368.873000	-15.100000
1554989368.953000	-15.800000
1554989369.033000	-16.200000
1554989369.133000	-16.100000
1554989369.213000	-12.700000
1554989369.293000	-4.800000
1554989369.393000	3.200000
1554989369.473000	7.300000
1554989369.553000	2.800000
1554989369.653000	-7.000000
1554989369.733000	-12.500000
1554989369.833000	-11.900000
1554989369.913000	-10.700000
1554989369.993000	-11.000000
1554989370.093000	-11.600000
1554989370.173000	-12.200000
1554989370.273000	-12.200000
1554989370.353000		TRIG
1554989370.373000	-12.300000
1554989370.433000	-12.700000
1554989370.533000	-13.200000
1554989370.613000	-13.700000
1554989370.693000	-13.400000
1554989370.793000	-9.500000
1554989370.873000	-1.700000
1554989370.973000	4.600000
1554989371.053000	6.600000
1554989371.133000	0.900000
1554989371.233000	-8.300000
1554989371.313000	-12.800000
1554989371.413000	-12.700000
1554989371.493000	-12.600000
1554989371.573000	-12.900000
1554989371.673000	-13.000000
1554989371.753000	-13.200000
1554989371.833000	-13.100000
1554989371.893000		TRIG
1554989371.933000	-13.000000
1554989372.013000	-13.600000
1554989372.113000	-14.200000
1554989372.193000	-14.800000
1554989372.273000	-14.700000
1554989372.373000	-10.400000
1554989372.453000	-1.700000
1554989372.533000	5.000000
1554989372.633000	6.600000
1554989372.713000	0.900000
1554989372.813000	-7.800000
1554989372.893000	-12.800000
1554989372.973000	-13.600000
1554989373.073000	-13.300000
1554989373.153000	-13.700000
1554989373.233000	-14.100000
1554989373.333000	-14.100000
1554989373.413000	-14.300000
1554989373.453000		TRIG
1554989373.513000	-14.600000
1554989373.593000	-15.100000
1554989373.673000	-15.600000
1554989373.773000	-15.900000
1554989373.853000	-15.000000
1554989373.933000	-9.800000
1554989374.033000	-1.000000
1554989374.113000	6.300000
1554989374.213000	7.200000
1554989374.293000	-0.700000
1554989374.373000	-9.900000
1554989374.473000	-13.200000
1554989374.553000	-13.000000
1554989374.653000	-12.900000
1554989374.733000	-12.900000
1554989374.813000	-12.900000
1554989374.913000	-13.100000
1554989374.993000	-13.400000
1554989375.033000		TRIG
1554989375.073000	-13.700000
1554989375.173000	-14.200000
1554989375.253000	-14.500000
1554989375.353000	-14.800000
1554989375.433000	-14.200000
1554989375.513000	-9.700000
1554989375.613000	-2.400000
1554989375.693000	3.400000
1554989375.773000	5.600000
1554989375.873000	-0.100000
1554989375.953000	-8.800000
1554989376.053000	-13.400000
1554989376.133000	-14.000000
1554989376.213000	-13.900000
1554989376.313000	-14.000000
1554989376.393000	-14.200000
1554989376.473000	-14.400000
1554989376.593000	-14.500000
1554989376.613000		TRIG
1554989376.653000	-14.800000
1554989376.753000	-15.200000
1554989376.833000	-15.900000
1554989376.913000	-16.100000
1554989377.013000	-15.200000
1554989377.093000	-10.300000
1554989377.173000	-2.300000
1554989377.273000	3.700000
1554989377.353000	3.500000
1554989377.453000	-4.300000
1554989377.533000	-11.900000
1554989377.613000	-14.800000
1554989377.713000	-14.900000
1554989377.793000	-14.900000
1554989377.893000	-14.800000
1554989377.973000	-14.900000
1554989378.053000	-15.000000
1554989378.173000	-14.900000
1554989378.193000		TRIG
1554989378.233000	-14.900000
1554989378.313000	-15.300000
1554989378.413000	-16.100000
1554989378.493000	-16.600000
1554989378.593000	-15.600000
1554989378.673000	-10.100000
1554989378.753000	-2.100000
1554989378.853000	4.400000
1554989378.934000	5.000000
1554989379.014000	-2.600000
1554989379.114000	-10.500000
1554989379.194000	-13.300000
1554989379.294000	-12.600000
1554989379.374000	-12.400000
1554989379.454000	-12.800000
1554989379.554000	-13.400000
1554989379.634000	-13.900000
1554989379.734000	-14.500000
1554989379.754000		TRIG
1554989379.814000	-14.900000
1554989379.894000	-15.400000
1554989379.994000	-16.000000
1554989380.074000	-16.300000
1554989380.154000	-15.100000
1554989380.254000	-9.500000
1554989380.334000	-1.700000
1554989380.414000	3.900000
1554989380.514000	3.200000
1554989380.594000	-4.300000
1554989380.694000	-11.400000
1554989380.774000	-13.500000
1554989380.854000	-12.400000
1554989380.954000	-12.000000
1554989381.034000	-12.800000
1554989381.134000	-13.700000
1554989381.214000	-14.300000
1554989381.314000	-14.800000
1554989381.334000		TRIG
1554989381.394000	-15.100000
1554989381.474000	-15.600000
1554989381.554000	-16.300000
1554989381.654000	-16.900000
1554989381.734000	-15.200000
1554989381.834000	-8.800000
1554989381.914000	-0.900000
1554989381.994000	4.900000
1554989382.094000	4.100000
1554989382.174000	-4.300000
1554989382.274000	-11.900000
1554989382.354000	-14.000000
1554989382.434000	-13.800000
1554989382.534000	-13.900000
1554989382.614000	-14.000000
1554989382.694000	-13.700000
1554989382.794000	-13.300000
1554989382.893000	-13.000000
1554989382.913000		TRIG
1554989382.973000	-13.200000
1554989383.053000	-13.700000
1554989383.133000	-14.000000
1554989383.233000	-14.100000
1554989383.313000	-11.900000
1554989383.393000	-5.200000
1554989383.493000	2.700000
1554989383.573000	8.300000
1554989383.673000	6.600000
1554989383.753000	-2.400000
1554989383.833000	-10.600000
1554989383.933000	-13.400000
1554989384.013000	-13.700000
1554989384.113000	-13.800000
1554989384.193000	-14.100000
1554989384.273000	-14.500000
1554989384.373000	-14.800000
1554989384.453000	-14.600000
1554989384.473000		TRIG
1554989384.533000	-14.900000
1554989384.633000	-15.400000
1554989384.713000	-15.500000
1554989384.813000	-15.400000
1554989384.893000	-13.400000
1554989384.973000	-6.400000
1554989385.073000	2.400000
1554989385.153000	7.900000
1554989385.233000	4.100000
1554989385.333000	-6.000000
1554989385.413000	-12.200000
1554989385.513000	-12.800000
1554989385.593000	-12.900000
1554989385.673000	-13.400000
1554989385.773000	-13.800000
1554989385.853000	-14.400000
1554989385.933000	-14.900000
1554989386.033000		TRIG
1554989386.053000	-15.000000
1554989386.113000	-15.100000
1554989386.213000	-15.600000
1554989386.293000	-15.800000
1554989386.373000	-15.600000
1554989386.473000	-12.100000
1554989386.553000	-4.100000
1554989386.633000	3.100000
1554989386.733000	7.400000
1554989386.813000	4.000000
1554989386.913000	-6.100000
1554989386.993000	-13.200000
1554989387.073000	-14.500000
1554989387.173000	-14.100000
1554989387.253000	-14.100000
1554989387.353000	-14.200000
1554989387.433000	-14.400000
1554989387.513000	-14.700000
1554989387.613000		TRIG
1554989387.633000	-14.600000
1554989387.693000	-14.600000
1554989387.773000	-14.800000
1554989387.873000	-14.900000
1554989387.953000	-14.600000
1554989388.053000	-11.300000
1554989388.133000	-3.700000
1554989388.213000	4.700000
1554989388.313000	9.100000
1554989388.393000	3.000000
1554989388.473000	-8.700000
1554989388.573000	-15.000000
1554989388.653000	-14.100000
1554989388.753000	-12.500000
1554989388.833000	-12.700000
1554989388.913000	-12.800000
1554989389.013000	-12.900000
1554989389.093000	-12.800000
1554989389.193000		TRIG
1554989389.213000	-12.900000
1554989389.273000	-13.400000
1554989389.353000	-14.100000
1554989389.453000	-14.800000
1554989389.533000	-15.000000
1554989389.613000	-12.000000
1554989389.713000	-3.900000
1554989389.793000	4.300000
1554989389.873000	8.200000
1554989389.973000	3.000000
1554989390.053000	-7.600000
1554989390.153000	-13.900000
1554989390.233000	-14.800000
1554989390.313000	-14.400000
1554989390.413000	-14.200000
1554989390.493000	-14.000000
1554989390.593000	-13.700000
1554989390.673000	-13.300000
1554989390.753000		TRIG
1554989390.773000	-13.000000
1554989390.853000	-13.200000
1554989390.933000	-13.800000
1554989391.013000	-14.100000
1554989391.113000	-13.600000
1554989391.193000	-9.500000
1554989391.293000	-2.500000
1554989391.373000	3.200000
1554989391.453000	6.600000
1554989391.553000	2.100000
1554989391.633000	-8.100000
1554989391.713000	-14.200000
1554989391.813000	-14.000000
1554989391.893000	-12.700000
1554989391.993000	-12.700000
1554989392.073000	-13.000000
1554989392.153000	-13.200000
1554989392.253000	-13.200000
1554989392.293000		TRIG
1554989392.333000	-13.100000
1554989392.433000	-13.500000
1554989392.513000	-14.200000
1554989392.593000	-14.600000
1554989392.693000	-14.400000
1554989392.773000	-10.300000
1554989392.853000	-2.600000
1554989392.953000	3.800000
1554989393.033000	5.400000
1554989393.133000	-1.600000
1554989393.213000	-10.500000
1554989393.293000	-13.300000
1554989393.393000	-12.500000
1554989393.473000	-12.700000
1554989393.553000	-13.300000
1554989393.653000	-13.800000
1554989393.733000	-13.900000
1554989393.833000	-14.000000
1554989393.873000		TRIG
1554989393.913000	-14.200000
1554989393.993000	-14.700000
1554989394.093000	-15.200000
1554989394.173000	-15.300000
1554989394.253000	-14.700000
1554989394.353000	-10.600000
1554989394.433000	-3.400000
1554989394.533000	2.700000
1554989394.613000	5.100000
1554989394.693000	-0.900000
1554989394.793000	-9.500000
1554989394.873000	-13.500000
1554989394.973000	-13.900000
1554989395.053000	-14.000000
1554989395.133000	-14.000000
1554989395.233000	-14.000000
1554989395.313000	-14.300000
1554989395.393000	-14.700000
1554989395.433000		TRIG
1554989395.493000	-15.100000
1554989395.573000	-15.700000
1554989395.673000	-16.400000
1554989395.753000	-16.700000
1554989395.833000	-16.200000
1554989395.933000	-11.800000
1554989396.013000	-4.200000
1554989396.093000	1.500000
1554989396.193000	2.300000
1554989396.273000	-3.900000
1554989396.374000	-11.000000
1554989396.454000	-13.500000
1554989396.534000	-13.300000
1554989396.634000	-13.300000
1554989396.714000	-13.500000
1554989396.794000	-13.500000
1554989396.894000	-13.600000
1554989396.974000	-14.000000
1554989397.014000		TRIG
1554989397.074000	-14.800000
1554989397.154000	-15.700000
1554989397.234000	-16.500000
1554989397.334000	-17.000000
1554989397.414000	-16.200000
1554989397.514000	-10.900000
1554989397.594000	-1.700000
1554989397.674000	6.200000
1554989397.774000	7.700000
1554989397.854000	-0.800000
1554989397.934000	-11.400000
1554989398.034000	-15.000000
1554989398.114000	-13.000000
1554989398.214000	-12.200000
1554989398.294000	-12.600000
1554989398.374000	-12.700000
1554989398.474000	-12.700000
1554989398.574000	-12.800000
1554989398.594000		TRIG
1554989398.634000	-13.000000
1554989398.734000	-13.800000
1554989398.814000	-14.700000
1554989398.914000	-15.300000
1554989398.994000	-14.700000
1554989399.074000	-9.400000
1554989399.174000	-1.500000
1554989399.254000	5.200000
1554989399.334000	6.000000
1554989399.434000	-2.800000
1554989399.514000	-11.900000
1554989399.614000	-13.900000
1554989399.694000	-12.800000
1554989399.774000	-12.900000
1554989399.874000	-13.200000
1554989399.954000	-13.300000
1554989400.054000	-13.300000
1554989400.154000	-13.300000
1554989400.174000		TRIG
1554989400.214000	-13.600000
1554989400.314000	-14.300000
1554989400.393000	-15.000000
1554989400.473000	-15.500000
1554989400.573000	-14.200000
1554989400.653000	-8.000000
1554989400.753000	-0.000000
1554989400.833000	5.500000
1554989400.913000	5.100000
1554989401.013000	-3.200000
1554989401.093000	-11.700000
1554989401.173000	-13.900000
1554989401.273000	-12.800000
1554989401.353000	-12.600000
1554989401.453000	-12.800000
1554989401.533000	-13.100000
1554989401.613000	-13.500000
1554989401.713000	-13.700000
1554989401.733000		TRIG
1554989401.793000	-14.100000
1554989401.893000	-14.800000
1554989401.973000	-15.500000
1554989402.053000	-15.900000
1554989402.153000	-14.900000
1554989402.233000	-9.200000
1554989402.313000	-1.900000
1554989402.413000	2.300000
1554989402.493000	1.200000
1554989402.573000	-5.500000
1554989402.673000	-11.800000
1554989402.753000	-13.900000
1554989402.853000	-12.900000
1554989402.933000	-12.400000
1554989403.013000	-12.800000
1554989403.113000	-13.400000
1554989403.193000	-14.100000
1554989403.293000	-14.400000
1554989403.313000		TRIG
1554989403.373000	-14.600000
1554989403.453000	-15.000000
1554989403.553000	-15.400000
1554989403.633000	-15.600000
1554989403.713000	-14.100000
1554989403.813000	-8.200000
1554989403.893000	-1.300000
1554989403.993000	4.500000
1554989404.073000	4.400000
1554989404.153000	-3.600000
1554989404.253000	-11.600000
1554989404.333000	-14.200000
1554989404.433000	-14.000000
1554989404.513000	-13.900000
1554989404.593000	-13.800000
1554989404.693000	-13.700000
1554989404.773000	-13.600000
1554989404.873000	-13.500000
1554989404.893000		TRIG
1554989404.953000	-13.500000
1554989405.033000	-13.800000
1554989405.133000	-14.100000
1554989405.213000	-14.100000
1554989405.293000	-11.900000
1554989405.393000	-5.100000
1554989405.473000	1.400000
1554989405.553000	4.900000
1554989405.653000	1.600000
1554989405.733000	-7.500000
1554989405.833000	-13.600000
1554989405.913000	-13.900000
1554989405.993000	-13.000000
1554989406.093000	-12.900000
1554989406.173000	-13.000000
1554989406.253000	-13.000000
1554989406.353000	-13.100000
1554989406.453000	-13.000000
1554989406.473000		TRIG
1554989406.533000	-13.200000
1554989406.613000	-13.500000
1554989406.693000	-13.800000
1554989406.793000	-13.900000
1554989406.873000	-12.300000
1554989406.953000	-6.700000
1554989407.053000	-1.000000
1554989407.133000	2.400000
1554989407.233000	0.700000
1554989407.313000	-6.400000
1554989407.393000	-12.300000
1554989407.493000	-13.800000
1554989407.573000	-13.200000
1554989407.673000	-13.000000
1554989407.753000	-13.200000
1554989407.833000	-13.400000
1554989407.933000	-14.100000
1554989408.013000		TRIG
1554989408.033000	-14.700000
1554989408.093000	-15.100000
1554989408.193000	-15.600000
1554989408.273000	-15.800000
1554989408.373000	-15.700000
1554989408.453000	-12.800000
1554989408.533000	-5.100000
1554989408.633000	2.300000
1554989408.713000	6.100000
1554989408.793000	2.600000
1554989408.893000	-6.500000
1554989408.973000	-12.700000
1554989409.073000	-13.500000
1554989409.153000	-12.700000
1554989409.233000	-12.200000
1554989409.333000	-12.200000
1554989409.413000	-12.600000
1554989409.493000	-13.500000
1554989409.593000		TRIG
1554989409.613000	-14.100000
1554989409.673000	-14.600000
1554989409.773000	-15.100000
1554989409.853000	-15.300000
1554989409.933000	-15.000000
1554989410.033000	-11.800000
1554989410.113000	-4.000000
1554989410.193000	1.500000
1554989410.293000	2.400000
1554989410.373000	-0.600000
1554989410.473000	-6.200000
1554989410.553000	-10.800000
1554989410.633000	-12.900000
1554989410.733000	-13.100000
1554989410.813000	-13.200000
1554989410.913000	-13.700000
1554989410.993000	-14.300000
1554989411.073000	-14.900000
1554989411.173000		TRIG
1554989411.193000	-15.200000
1554989411.253000	-15.200000
1554989411.333000	-15.200000
1554989411.433000	-15.100000
1554989411.513000	-14.800000
1554989411.613000	-10.900000
1554989411.693000	-2.400000
1554989411.773000	4.300000
1554989411.873000	5.800000
1554989411.953000	0.100000
1554989412.033000	-8.200000
1554989412.133000	-12.800000
1554989412.213000	-13.500000
1554989412.313000	-12.500000
1554989412.393000	-12.400000
1554989412.473000	-12.800000
1554989412.573000	-13.300000
1554989412.653000	-13.500000
1554989412.753000		TRIG
1554989412.773000	-13.800000
1554989412.833000	-14.100000
1554989412.913000	-14.500000
1554989413.013000	-14.700000
1554989413.093000	-14.400000
1554989413.173000	-10.500000
1554989413.273000	-3.200000
1554989413.353000	2.900000
1554989413.433000	5.900000
1554989413.533000	0.300000
1554989413.613000	-8.800000
1554989413.713000	-13.200000
1554989413.793000	-13.100000
1554989413.874000	-12.500000
1554989413.974000	-12.300000
1554989414.054000	-12.400000
1554989414.154000	-12.900000
1554989414.234000	-13.400000
1554989414.274000		TRIG
1554989414.314000	-13.700000
1554989414.414000	-14.000000
1554989414.494000	-14.300000
1554989414.574000	-14.800000
1554989414.674000	-14.900000
1554989414.754000	-11.500000
