# Supplementary material for: Dynamic MRI of plantar flexion: A comprehensive repeatability study of electrical stimulation-gated muscle contraction standardized on evoked force
Source: PLoS One. 2020 Nov 5;15(11):e0241832. doi: 10.1371/journal.pone.0241832 (PMC7644050; doi:10.1371/journal.pone.0241832)
Supplement: S1 File — (ZIP) [file pone.0241832.s001.zip › Force/S8_Dfor.txt]

time	force	other
1556021487.280000	2.500000
1556021487.360000	11.000000
1556021487.460000	24.000000
1556021487.540000	33.500000
1556021487.620000	33.600000
1556021487.720000	17.100000
1556021487.800000	1.200000
1556021487.880000	-1.900000
1556021487.980000	-0.800000
1556021488.060000	-0.200000
1556021488.160000	-0.100000
1556021488.240000	0.100000
1556021488.320000	0.300000
1556021488.420000	0.400000
1556021488.440000		TRIG
1556021488.500000	0.600000
1556021488.580000	0.600000
1556021488.680000	0.300000
1556021488.760000	0.200000
1556021488.860000	2.000000
1556021488.940000	10.400000
1556021489.020000	23.200000
1556021489.120000	32.700000
1556021489.200000	33.000000
1556021489.280000	19.300000
1556021489.380000	3.500000
1556021489.460000	-1.900000
1556021489.560000	-1.400000
1556021489.640000	-0.300000
1556021489.720000	0.100000
1556021489.820000	0.300000
1556021489.900000	0.400000
1556021490.020000	0.400000
1556021490.040000		TRIG
1556021490.080000	0.500000
1556021490.160000	0.600000
1556021490.260000	0.600000
1556021490.340000	0.600000
1556021490.420000	3.200000
1556021490.520000	12.700000
1556021490.600000	23.800000
1556021490.700000	31.400000
1556021490.780000	31.600000
1556021490.860000	18.100000
1556021490.960000	3.700000
1556021491.040000	-1.200000
1556021491.120000	-1.100000
1556021491.220000	-0.400000
1556021491.300000	-0.200000
1556021491.400000	-0.100000
1556021491.480000	0.000000
1556021491.580000	0.200000
1556021491.600000		TRIG
1556021491.660000	0.500000
1556021491.740000	0.600000
1556021491.820000	0.500000
1556021491.920000	0.400000
1556021492.000000	2.000000
1556021492.100000	9.700000
1556021492.180000	21.200000
1556021492.260000	28.500000
1556021492.360000	26.600000
1556021492.440000	14.300000
1556021492.520000	3.000000
1556021492.620000	-0.600000
1556021492.700000	-0.600000
1556021492.801000	0.000000
1556021492.881000	0.200000
1556021492.961000	0.200000
1556021493.061000	0.200000
1556021493.161000	0.100000
1556021493.181000		TRIG
1556021493.221000	0.300000
1556021493.321000	0.400000
1556021493.401000	0.300000
1556021493.501000	0.200000
1556021493.581000	2.800000
1556021493.661000	12.500000
1556021493.761000	23.800000
1556021493.841000	31.700000
1556021493.941000	30.500000
1556021494.021000	16.700000
1556021494.101000	3.300000
1556021494.201000	-0.900000
1556021494.281000	-0.800000
1556021494.361000	-0.100000
1556021494.461000	-0.100000
1556021494.541000	-0.000000
1556021494.641000	-0.000000
1556021494.721000	0.100000
1556021494.741000		TRIG
1556021494.801000	0.300000
1556021494.901000	0.400000
1556021494.981000	0.200000
1556021495.061000	0.000000
1556021495.161000	2.400000
1556021495.241000	11.600000
1556021495.341000	22.300000
1556021495.421000	28.500000
1556021495.501000	23.700000
1556021495.601000	7.700000
1556021495.681000	-2.400000
1556021495.781000	-2.000000
1556021495.861000	-0.000000
1556021495.941000	0.500000
1556021496.041000	0.500000
1556021496.121000	0.500000
1556021496.201000	0.400000
1556021496.301000	0.300000
1556021496.321000		TRIG
1556021496.381000	0.400000
1556021496.461000	0.600000
1556021496.561000	0.500000
1556021496.641000	0.300000
1556021496.741000	3.100000
1556021496.821000	12.500000
1556021496.901000	22.700000
1556021497.001000	27.100000
1556021497.081000	20.800000
1556021497.181000	6.000000
1556021497.260000	-2.400000
1556021497.340000	-1.600000
1556021497.440000	0.000000
1556021497.520000	0.400000
1556021497.600000	0.300000
1556021497.700000	0.300000
1556021497.780000	0.200000
1556021497.880000		TRIG
1556021497.900000	0.100000
1556021497.960000	0.200000
1556021498.040000	-0.100000
1556021498.140000	-1.100000
1556021498.220000	-2.100000
1556021498.300000	0.500000
1556021498.400000	9.900000
1556021498.480000	20.800000
1556021498.580000	26.600000
1556021498.660000	20.800000
1556021498.740000	6.300000
1556021498.840000	-1.700000
1556021498.920000	-1.300000
1556021499.020000	0.100000
1556021499.100000	0.500000
1556021499.180000	0.400000
1556021499.280000	0.300000
1556021499.360000	0.300000
1556021499.440000		TRIG
1556021499.460000	0.300000
1556021499.540000	0.500000
1556021499.620000	0.500000
1556021499.720000	0.400000
1556021499.800000	0.800000
1556021499.880000	5.600000
1556021499.980000	16.000000
1556021500.060000	24.800000
1556021500.160000	29.200000
1556021500.240000	23.300000
1556021500.320000	8.600000
1556021500.420000	-0.600000
1556021500.500000	-1.500000
1556021500.580000	0.000000
1556021500.680000	0.700000
1556021500.760000	0.700000
1556021500.840000	0.600000
1556021500.940000	0.600000
1556021501.020000		TRIG
1556021501.040000	0.600000
1556021501.120000	0.800000
1556021501.200000	1.000000
1556021501.280000	0.900000
1556021501.380000	1.600000
1556021501.460000	6.900000
1556021501.560000	18.100000
1556021501.640000	27.100000
1556021501.720000	30.700000
1556021501.820000	24.200000
1556021501.900000	8.900000
1556021501.980000	-1.000000
1556021502.080000	-3.400000
1556021502.160000	-3.500000
1556021502.260000	-2.700000
1556021502.340000	-1.200000
1556021502.420000	-0.700000
1556021502.520000	-0.800000
1556021502.600000		TRIG
1556021502.620000	-0.700000
1556021502.680000	-0.400000
1556021502.780000	-0.200000
1556021502.860000	-0.400000
1556021502.960000	0.200000
1556021503.040000	5.400000
1556021503.120000	16.600000
1556021503.220000	26.200000
1556021503.300000	29.700000
1556021503.400000	21.700000
1556021503.480000	6.400000
1556021503.560000	-2.200000
1556021503.660000	-3.300000
1556021503.740000	-2.100000
1556021503.820000	-1.500000
1556021503.920000	-1.600000
1556021504.000000	-1.700000
1556021504.100000	-1.900000
1556021504.140000		TRIG
1556021504.180000	-1.900000
1556021504.260000	-1.800000
1556021504.360000	-1.800000
1556021504.440000	-1.900000
1556021504.520000	-1.400000
1556021504.620000	3.100000
1556021504.700000	12.700000
1556021504.800000	21.400000
1556021504.880000	23.700000
1556021504.960000	14.600000
1556021505.060000	1.400000
1556021505.140000	-2.800000
1556021505.220000	-1.300000
1556021505.320000	-0.700000
1556021505.400000	-0.900000
1556021505.500000	-0.800000
1556021505.580000	-0.600000
1556021505.660000	-0.500000
1556021505.720000		TRIG
1556021505.760000	-0.500000
1556021505.840000	-0.400000
1556021505.940000	-0.500000
1556021506.020000	-0.700000
1556021506.100000	0.400000
1556021506.200000	6.900000
1556021506.280000	17.400000
1556021506.360000	25.700000
1556021506.460000	27.400000
1556021506.540000	16.600000
1556021506.620000	1.500000
1556021506.720000	-3.900000
1556021506.800000	-2.600000
1556021506.900000	-1.300000
1556021506.980000	-1.100000
1556021507.060000	-1.100000
1556021507.160000	-1.000000
1556021507.240000	-0.900000
1556021507.280000		TRIG
1556021507.340000	-0.900000
1556021507.420000	-0.800000
1556021507.500000	-1.000000
1556021507.600000	-1.400000
1556021507.680000	-0.900000
1556021507.760000	3.100000
1556021507.860000	11.700000
1556021507.940000	20.000000
1556021508.040000	21.300000
1556021508.120000	10.900000
1556021508.200000	-1.600000
1556021508.300000	-4.000000
1556021508.380000	-1.200000
1556021508.460000	0.200000
1556021508.560000	0.300000
1556021508.640000	0.300000
1556021508.740000	0.500000
1556021508.840000	0.600000
1556021508.860000		TRIG
1556021508.900000	0.600000
1556021509.000000	0.600000
1556021509.080000	0.600000
1556021509.160000	0.600000
1556021509.260000	2.500000
1556021509.340000	10.900000
1556021509.440000	22.800000
1556021509.520000	29.800000
1556021509.600000	29.700000
1556021509.700000	18.100000
1556021509.780000	3.400000
1556021509.880000	-3.300000
1556021509.960000	-4.800000
1556021510.040000	-4.600000
1556021510.140000	-3.700000
1556021510.220000	-2.900000
1556021510.301000	-2.400000
1556021510.401000	-2.300000
1556021510.421000		TRIG
1556021510.481000	-2.300000
1556021510.581000	-2.500000
1556021510.661000	-2.700000
1556021510.741000	-2.900000
1556021510.841000	-2.100000
1556021510.921000	4.300000
1556021511.001000	15.200000
1556021511.101000	24.000000
1556021511.181000	23.600000
1556021511.281000	11.700000
1556021511.361000	0.100000
1556021511.441000	-1.800000
1556021511.541000	-0.200000
1556021511.621000	0.300000
1556021511.701000	0.100000
1556021511.801000	-0.000000
1556021511.881000	-0.000000
1556021511.981000	0.100000
1556021512.001000		TRIG
1556021512.061000	0.200000
1556021512.141000	0.300000
1556021512.241000	0.100000
1556021512.321000	-0.300000
1556021512.401000	0.700000
1556021512.501000	7.400000
1556021512.581000	15.800000
1556021512.681000	21.500000
1556021512.761000	20.800000
1556021512.841000	8.700000
1556021512.941000	-3.300000
1556021513.021000	-4.600000
1556021513.121000	-1.300000
1556021513.201000	0.100000
1556021513.281000	0.200000
1556021513.381000	0.200000
1556021513.461000	0.200000
1556021513.561000	0.300000
1556021513.581000		TRIG
1556021513.641000	0.500000
1556021513.721000	0.400000
1556021513.821000	-0.400000
1556021513.901000	-1.400000
1556021513.981000	-0.400000
1556021514.081000	8.000000
1556021514.161000	20.900000
1556021514.241000	29.400000
1556021514.341000	28.000000
1556021514.421000	15.200000
1556021514.521000	2.900000
1556021514.601000	-1.000000
1556021514.681000	-1.100000
1556021514.780000	-0.800000
1556021514.860000	-0.700000
1556021514.960000	-0.600000
1556021515.040000	-0.900000
1556021515.140000	-1.700000
1556021515.160000		TRIG
1556021515.220000	-2.500000
1556021515.300000	-3.400000
1556021515.380000	-4.100000
1556021515.480000	-3.900000
1556021515.560000	-0.900000
1556021515.660000	8.800000
1556021515.740000	21.400000
1556021515.820000	29.900000
1556021515.920000	26.800000
1556021516.000000	11.700000
1556021516.080000	-0.100000
1556021516.180000	-2.200000
1556021516.260000	-1.600000
1556021516.360000	-1.300000
1556021516.440000	-1.400000
1556021516.520000	-1.400000
1556021516.620000	-1.500000
1556021516.700000		TRIG
1556021516.720000	-1.900000
1556021516.800000	-2.000000
1556021516.880000	-2.300000
1556021516.960000	-3.100000
1556021517.060000	-3.600000
1556021517.140000	-1.100000
1556021517.220000	8.500000
1556021517.320000	20.800000
1556021517.400000	29.000000
1556021517.500000	25.900000
1556021517.580000	11.700000
1556021517.660000	-0.300000
1556021517.760000	-3.600000
1556021517.840000	-3.900000
1556021517.920000	-4.300000
1556021518.020000	-4.500000
1556021518.100000	-4.500000
1556021518.200000	-5.000000
1556021518.280000		TRIG
1556021518.300000	-5.400000
1556021518.360000	-5.400000
1556021518.460000	-5.400000
1556021518.540000	-5.700000
1556021518.620000	-5.600000
1556021518.720000	-2.300000
1556021518.800000	7.000000
1556021518.900000	17.000000
1556021518.980000	23.000000
1556021519.060000	19.200000
1556021519.160000	5.900000
1556021519.240000	-3.900000
1556021519.340000	-4.700000
1556021519.420000	-2.700000
1556021519.500000	-2.100000
1556021519.600000	-2.400000
1556021519.680000	-2.600000
1556021519.760000	-2.900000
1556021519.860000		TRIG
1556021519.880000	-3.100000
1556021519.940000	-3.200000
1556021520.040000	-3.400000
1556021520.120000	-4.000000
1556021520.200000	-4.400000
1556021520.300000	-2.000000
1556021520.380000	5.900000
1556021520.460000	13.800000
1556021520.560000	17.400000
1556021520.640000	12.500000
1556021520.740000	1.200000
1556021520.820000	-4.400000
1556021520.900000	-2.300000
1556021521.000000	-0.200000
1556021521.080000	-0.400000
1556021521.160000	-0.900000
1556021521.260000	-0.900000
1556021521.340000	-0.800000
1556021521.440000		TRIG
1556021521.460000	-0.700000
1556021521.520000	-0.500000
1556021521.600000	-0.500000
1556021521.700000	-0.900000
1556021521.780000	-1.100000
1556021521.860000	2.100000
1556021521.960000	9.500000
1556021522.040000	16.500000
1556021522.140000	18.900000
1556021522.220000	12.700000
1556021522.300000	2.000000
1556021522.400000	-2.600000
1556021522.480000	-1.300000
1556021522.580000	-0.300000
1556021522.660000	-0.100000
1556021522.740000	-0.100000
1556021522.840000	-0.100000
1556021522.920000	-0.100000
1556021522.960000		TRIG
1556021523.000000	-0.000000
1556021523.100000	0.100000
1556021523.180000	0.200000
1556021523.280000	0.100000
1556021523.360000	0.400000
1556021523.440000	4.800000
1556021523.540000	14.900000
1556021523.620000	23.500000
1556021523.700000	25.900000
1556021523.800000	18.000000
1556021523.880000	3.700000
1556021523.980000	-3.300000
1556021524.060000	-2.500000
1556021524.140000	-1.300000
1556021524.240000	-1.000000
1556021524.320000	-1.000000
1556021524.400000	-1.100000
1556021524.500000	-1.200000
1556021524.540000		TRIG
1556021524.580000	-1.400000
1556021524.680000	-1.500000
1556021524.760000	-1.800000
1556021524.840000	-2.500000
1556021524.940000	-2.400000
1556021525.020000	2.200000
1556021525.120000	11.900000
1556021525.200000	20.700000
1556021525.280000	23.300000
1556021525.380000	15.200000
1556021525.460000	2.200000
1556021525.540000	-3.000000
1556021525.640000	-1.600000
1556021525.720000	-0.600000
1556021525.820000	-0.400000
1556021525.900000	-0.400000
1556021525.980000	-0.300000
1556021526.080000	-0.300000
1556021526.100000		TRIG
1556021526.160000	-0.300000
1556021526.240000	-0.300000
1556021526.340000	-0.400000
1556021526.420000	-0.700000
1556021526.520000	-0.100000
1556021526.600000	5.700000
1556021526.680000	17.200000
1556021526.780000	26.100000
1556021526.860000	26.300000
1556021526.940000	16.300000
1556021527.040000	2.900000
1556021527.120000	-3.300000
1556021527.220000	-4.100000
1556021527.300000	-3.700000
1556021527.380000	-2.800000
1556021527.480000	-1.900000
1556021527.560000	-1.300000
1556021527.680000	-1.100000
1556021527.700000		TRIG
1556021527.741000	-1.100000
1556021527.821000	-1.200000
1556021527.921000	-1.700000
1556021528.001000	-2.500000
1556021528.081000	-2.100000
1556021528.181000	3.900000
1556021528.261000	16.000000
1556021528.361000	26.700000
1556021528.441000	28.700000
1556021528.521000	18.600000
1556021528.621000	4.400000
1556021528.701000	-2.800000
1556021528.781000	-4.200000
1556021528.881000	-4.000000
1556021528.961000	-3.500000
1556021529.061000	-3.100000
1556021529.141000	-2.800000
1556021529.241000	-2.500000
1556021529.261000		TRIG
1556021529.321000	-2.100000
1556021529.401000	-1.900000
1556021529.481000	-2.300000
1556021529.581000	-2.700000
1556021529.661000	-1.500000
1556021529.761000	5.800000
1556021529.841000	18.600000
1556021529.921000	29.300000
1556021530.021000	28.900000
1556021530.101000	15.900000
1556021530.181000	2.200000
1556021530.281000	-2.400000
1556021530.361000	-2.900000
1556021530.461000	-3.100000
1556021530.541000	-3.300000
1556021530.621000	-3.300000
1556021530.721000	-3.200000
1556021530.821000	-3.100000
1556021530.841000		TRIG
1556021530.901000	-3.000000
1556021530.981000	-3.000000
1556021531.061000	-3.300000
1556021531.161000	-3.700000
1556021531.241000	-2.800000
1556021531.321000	3.600000
1556021531.421000	13.900000
1556021531.501000	22.100000
1556021531.601000	22.600000
1556021531.681000	12.200000
1556021531.761000	0.200000
1556021531.861000	-4.000000
1556021531.941000	-3.500000
1556021532.021000	-3.000000
1556021532.121000	-2.900000
1556021532.200000	-2.300000
1556021532.300000	-1.600000
1556021532.380000	-1.700000
1556021532.400000		TRIG
1556021532.460000	-1.900000
1556021532.560000	-2.100000
1556021532.640000	-2.400000
1556021532.740000	-3.100000
1556021532.820000	-2.000000
1556021532.900000	5.100000
1556021533.000000	15.300000
1556021533.080000	22.700000
1556021533.160000	22.200000
1556021533.260000	11.400000
1556021533.340000	-1.000000
1556021533.440000	-5.600000
1556021533.520000	-4.300000
1556021533.600000	-2.500000
1556021533.700000	-1.900000
1556021533.780000	-1.900000
1556021533.860000	-1.900000
1556021533.960000	-2.100000
1556021533.980000		TRIG
1556021534.040000	-2.000000
1556021534.140000	-1.800000
1556021534.220000	-1.700000
1556021534.300000	-1.700000
1556021534.400000	0.000000
1556021534.480000	7.600000
1556021534.560000	18.000000
1556021534.660000	25.600000
1556021534.740000	23.500000
1556021534.840000	10.800000
1556021534.920000	0.100000
1556021535.000000	-1.900000
1556021535.100000	-1.800000
1556021535.180000	-1.800000
1556021535.280000	-1.900000
1556021535.360000	-2.100000
1556021535.440000	-2.200000
1556021535.540000	-2.300000
1556021535.560000		TRIG
1556021535.620000	-2.400000
1556021535.700000	-2.600000
1556021535.800000	-2.800000
1556021535.880000	-2.700000
1556021535.980000	-0.200000
1556021536.060000	8.900000
1556021536.140000	20.300000
1556021536.240000	28.200000
1556021536.320000	26.500000
1556021536.400000	13.700000
1556021536.500000	1.100000
1556021536.580000	-3.300000
1556021536.680000	-2.800000
1556021536.760000	-2.100000
1556021536.840000	-2.300000
1556021536.940000	-2.800000
1556021537.020000	-3.200000
1556021537.120000		TRIG
1556021537.140000	-3.700000
1556021537.200000	-4.100000
1556021537.280000	-4.400000
1556021537.380000	-5.000000
1556021537.460000	-5.300000
1556021537.540000	-3.000000
1556021537.640000	5.300000
1556021537.720000	15.700000
1556021537.820000	22.600000
1556021537.900000	19.700000
1556021537.980000	7.300000
1556021538.080000	-3.300000
1556021538.160000	-5.300000
1556021538.240000	-3.100000
1556021538.340000	-1.300000
1556021538.420000	-0.700000
1556021538.520000	-0.600000
1556021538.600000	-0.600000
1556021538.680000		TRIG
1556021538.700000	-0.600000
1556021538.780000	-0.600000
1556021538.860000	-0.800000
1556021538.940000	-1.000000
1556021539.040000	-1.000000
1556021539.120000	2.000000
1556021539.220000	12.000000
1556021539.300000	23.400000
1556021539.380000	29.400000
1556021539.480000	25.900000
1556021539.560000	11.900000
1556021539.640000	-0.900000
1556021539.740000	-6.000000
1556021539.820000	-7.000000
1556021539.920000	-6.900000
1556021540.000000	-6.100000
1556021540.080000	-4.700000
1556021540.180000	-4.100000
1556021540.260000		TRIG
1556021540.280000	-4.200000
1556021540.340000	-4.300000
1556021540.440000	-4.700000
1556021540.520000	-5.900000
1556021540.620000	-6.600000
1556021540.700000	-3.900000
1556021540.780000	5.900000
1556021540.880000	18.100000
1556021540.960000	24.600000
1556021541.060000	19.500000
1556021541.140000	6.000000
1556021541.220000	-3.800000
1556021541.320000	-5.800000
1556021541.400000	-4.700000
1556021541.480000	-3.100000
1556021541.580000	-2.000000
1556021541.660000	-1.600000
1556021541.760000	-1.700000
1556021541.840000		TRIG
1556021541.860000	-1.900000
1556021541.920000	-1.900000
1556021542.020000	-1.900000
1556021542.100000	-2.200000
1556021542.180000	-1.900000
1556021542.280000	2.200000
1556021542.360000	13.100000
1556021542.460000	24.300000
1556021542.540000	28.100000
1556021542.620000	22.100000
1556021542.720000	8.200000
1556021542.800000	-3.100000
1556021542.880000	-7.000000
1556021542.980000	-6.700000
1556021543.060000	-5.100000
1556021543.160000	-4.000000
1556021543.240000	-4.000000
1556021543.320000	-4.500000
1556021543.380000		TRIG
1556021543.420000	-5.000000
1556021543.500000	-5.100000
1556021543.600000	-5.300000
1556021543.680000	-5.600000
1556021543.760000	-5.700000
1556021543.860000	-2.800000
1556021543.940000	5.800000
1556021544.020000	15.900000
1556021544.120000	20.600000
1556021544.200000	14.100000
1556021544.280000	1.300000
1556021544.380000	-5.000000
1556021544.460000	-3.800000
1556021544.560000	-3.600000
1556021544.640000	-5.000000
1556021544.720000	-5.600000
1556021544.820000	-5.700000
1556021544.900000	-5.800000
1556021544.940000		TRIG
1556021545.000000	-5.800000
1556021545.080000	-5.900000
1556021545.160000	-6.100000
1556021545.261000	-6.600000
1556021545.341000	-6.600000
1556021545.421000	-3.000000
1556021545.521000	6.200000
1556021545.601000	15.600000
1556021545.701000	20.000000
1556021545.781000	13.800000
1556021545.861000	1.200000
1556021545.961000	-6.000000
1556021546.041000	-5.800000
1556021546.121000	-4.800000
1556021546.221000	-5.100000
1556021546.301000	-5.900000
1556021546.401000	-6.600000
1556021546.481000	-7.200000
1556021546.521000		TRIG
1556021546.561000	-7.400000
1556021546.661000	-7.400000
1556021546.741000	-7.600000
1556021546.841000	-8.000000
1556021546.921000	-7.500000
1556021547.001000	-2.500000
1556021547.101000	7.800000
1556021547.181000	17.300000
1556021547.261000	20.700000
1556021547.361000	13.400000
1556021547.441000	0.600000
1556021547.541000	-6.900000
1556021547.621000	-8.300000
1556021547.701000	-8.100000
1556021547.801000	-7.400000
1556021547.881000	-6.400000
1556021547.961000	-5.900000
1556021548.061000	-6.100000
1556021548.081000		TRIG
1556021548.141000	-6.400000
1556021548.241000	-6.700000
1556021548.321000	-7.400000
1556021548.401000	-8.000000
1556021548.501000	-7.200000
1556021548.581000	-1.700000
1556021548.661000	9.400000
1556021548.761000	19.200000
1556021548.841000	21.200000
1556021548.941000	11.900000
1556021549.021000	-0.700000
1556021549.101000	-6.000000
1556021549.201000	-6.300000
1556021549.281000	-5.800000
1556021549.381000	-5.000000
1556021549.461000	-4.300000
1556021549.541000	-4.100000
1556021549.661000	-4.300000
1556021549.681000		TRIG
1556021549.720000	-4.500000
1556021549.800000	-4.700000
1556021549.900000	-5.200000
1556021549.980000	-5.900000
1556021550.080000	-5.500000
1556021550.160000	-0.100000
1556021550.240000	10.200000
1556021550.340000	18.700000
1556021550.420000	20.200000
1556021550.500000	11.600000
1556021550.600000	-0.400000
1556021550.680000	-5.300000
1556021550.780000	-4.600000
1556021550.860000	-3.800000
1556021550.940000	-3.900000
1556021551.040000	-4.300000
1556021551.120000	-4.500000
1556021551.220000	-4.900000
1556021551.240000		TRIG
1556021551.300000	-5.200000
1556021551.380000	-5.400000
1556021551.480000	-5.700000
1556021551.560000	-5.900000
1556021551.640000	-4.500000
1556021551.740000	2.600000
1556021551.820000	14.200000
1556021551.920000	23.100000
1556021552.000000	23.800000
1556021552.080000	14.100000
1556021552.180000	1.200000
1556021552.260000	-4.500000
1556021552.340000	-5.100000
1556021552.440000	-4.800000
1556021552.520000	-4.400000
1556021552.620000	-4.100000
1556021552.700000	-4.100000
1556021552.800000	-4.100000
1556021552.820000		TRIG
1556021552.880000	-4.200000
1556021552.960000	-4.000000
1556021553.040000	-3.900000
1556021553.140000	-4.200000
1556021553.220000	-3.000000
1556021553.320000	4.500000
1556021553.400000	16.500000
1556021553.480000	24.000000
1556021553.580000	22.200000
1556021553.660000	11.500000
1556021553.760000	-0.200000
1556021553.840000	-5.200000
1556021553.920000	-5.800000
1556021554.020000	-5.400000
1556021554.100000	-5.000000
1556021554.180000	-4.800000
1556021554.280000	-4.900000
1556021554.360000	-5.200000
1556021554.380000		TRIG
1556021554.460000	-5.500000
1556021554.540000	-6.000000
1556021554.620000	-6.600000
1556021554.720000	-7.100000
1556021554.800000	-5.700000
1556021554.880000	1.400000
1556021554.980000	12.300000
1556021555.060000	19.900000
1556021555.160000	19.000000
1556021555.240000	8.100000
1556021555.320000	-3.100000
1556021555.420000	-5.900000
1556021555.500000	-4.300000
1556021555.580000	-3.900000
1556021555.680000	-4.500000
1556021555.760000	-5.000000
1556021555.860000	-5.400000
1556021555.940000	-5.900000
1556021555.960000		TRIG
1556021556.020000	-6.200000
1556021556.120000	-6.400000
1556021556.200000	-6.800000
1556021556.280000	-7.100000
1556021556.380000	-5.300000
1556021556.460000	2.200000
1556021556.560000	12.700000
1556021556.640000	19.400000
1556021556.720000	17.900000
1556021556.820000	6.500000
1556021556.900000	-4.600000
1556021557.000000	-6.800000
1556021557.080000	-4.700000
1556021557.160000	-3.800000
1556021557.260000	-3.700000
1556021557.340000	-3.400000
1556021557.420000	-3.300000
1556021557.520000	-3.400000
1556021557.540000		TRIG
1556021557.600000	-3.500000
1556021557.700000	-3.500000
1556021557.780000	-3.900000
1556021557.860000	-4.200000
1556021557.960000	-1.900000
1556021558.040000	6.800000
1556021558.120000	18.500000
1556021558.220000	24.400000
1556021558.300000	19.900000
1556021558.400000	6.800000
1556021558.480000	-4.100000
1556021558.560000	-6.900000
1556021558.660000	-6.600000
1556021558.740000	-6.300000
1556021558.820000	-6.100000
1556021558.920000	-5.900000
1556021559.000000	-6.000000
1556021559.100000		TRIG
1556021559.120000	-6.300000
1556021559.180000	-6.300000
1556021559.260000	-6.300000
1556021559.360000	-6.500000
1556021559.440000	-6.400000
1556021559.540000	-3.500000
1556021559.620000	5.900000
1556021559.700000	17.600000
1556021559.800000	23.100000
1556021559.880000	18.300000
1556021559.960000	5.600000
1556021560.060000	-3.700000
1556021560.140000	-5.300000
1556021560.240000	-4.700000
1556021560.320000	-4.400000
1556021560.400000	-4.300000
1556021560.500000	-3.900000
1556021560.580000	-3.900000
1556021560.660000		TRIG
1556021560.680000	-4.300000
1556021560.760000	-4.600000
1556021560.840000	-5.100000
1556021560.940000	-5.900000
1556021561.020000	-6.300000
1556021561.100000	-3.600000
1556021561.200000	4.700000
1556021561.280000	13.800000
1556021561.360000	19.300000
1556021561.460000	16.000000
1556021561.540000	3.900000
1556021561.640000	-5.700000
1556021561.720000	-6.800000
1556021561.800000	-3.600000
1556021561.900000	-1.500000
1556021561.980000	-1.400000
1556021562.080000	-1.400000
1556021562.160000	-1.100000
1556021562.240000		TRIG
1556021562.260000	-0.700000
1556021562.340000	-0.500000
1556021562.420000	-0.500000
1556021562.500000	-0.400000
1556021562.600000	0.100000
1556021562.680000	4.500000
1556021562.781000	15.400000
1556021562.861000	27.000000
1556021562.941000	28.600000
1556021563.041000	18.600000
1556021563.121000	4.900000
1556021563.201000	-3.000000
1556021563.301000	-4.900000
1556021563.381000	-4.900000
1556021563.481000	-4.800000
1556021563.561000	-5.300000
1556021563.641000	-6.000000
1556021563.741000	-6.500000
1556021563.781000		TRIG
1556021563.821000	-6.500000
1556021563.901000	-6.200000
1556021564.001000	-6.300000
1556021564.081000	-6.500000
1556021564.181000	-6.000000
1556021564.261000	-2.000000
1556021564.341000	7.500000
1556021564.441000	17.500000
1556021564.521000	22.100000
1556021564.601000	16.800000
1556021564.701000	4.600000
1556021564.781000	-4.300000
1556021564.881000	-6.800000
1556021564.961000	-6.700000
1556021565.041000	-6.600000
1556021565.141000	-6.600000
1556021565.221000	-6.900000
1556021565.321000	-7.300000
1556021565.361000		TRIG
1556021565.401000	-7.700000
1556021565.481000	-7.800000
1556021565.581000	-8.000000
1556021565.661000	-8.400000
1556021565.741000	-8.200000
1556021565.841000	-5.000000
1556021565.921000	3.400000
1556021566.021000	12.700000
1556021566.101000	17.000000
1556021566.181000	11.800000
1556021566.281000	0.700000
1556021566.361000	-4.800000
1556021566.441000	-3.600000
1556021566.541000	-2.100000
1556021566.621000	-2.200000
1556021566.721000	-2.800000
1556021566.801000	-2.900000
1556021566.881000	-3.000000
1556021566.921000		TRIG
1556021566.981000	-3.300000
1556021567.061000	-3.400000
1556021567.141000	-4.200000
1556021567.240000	-6.200000
1556021567.320000	-7.700000
1556021567.420000	-4.000000
1556021567.500000	6.200000
1556021567.580000	16.200000
1556021567.680000	19.900000
1556021567.760000	13.700000
1556021567.860000	2.100000
1556021567.940000	-5.200000
1556021568.020000	-6.900000
1556021568.120000	-6.700000
1556021568.200000	-6.600000
1556021568.280000	-6.500000
1556021568.380000	-6.600000
1556021568.460000	-6.700000
1556021568.500000		TRIG
1556021568.560000	-7.000000
1556021568.640000	-7.100000
1556021568.720000	-7.100000
1556021568.820000	-7.200000
1556021568.900000	-6.600000
1556021569.000000	-2.100000
1556021569.080000	7.900000
1556021569.160000	17.600000
1556021569.260000	20.800000
1556021569.340000	13.300000
1556021569.420000	0.900000
1556021569.520000	-6.200000
1556021569.600000	-7.900000
1556021569.700000	-8.200000
1556021569.780000	-8.300000
1556021569.860000	-8.100000
1556021569.960000	-7.900000
1556021570.060000	-8.000000
1556021570.080000		TRIG
1556021570.120000	-8.200000
1556021570.220000	-8.200000
1556021570.300000	-8.400000
1556021570.400000	-8.900000
1556021570.480000	-8.400000
1556021570.560000	-3.300000
1556021570.660000	7.400000
1556021570.740000	17.000000
1556021570.820000	18.900000
1556021570.920000	9.900000
1556021571.000000	-2.700000
1556021571.100000	-7.400000
1556021571.180000	-5.800000
1556021571.260000	-4.700000
1556021571.360000	-5.000000
1556021571.440000	-5.600000
1556021571.520000	-6.300000
1556021571.640000	-6.800000
1556021571.660000		TRIG
1556021571.700000	-7.300000
1556021571.800000	-7.500000
1556021571.880000	-7.800000
1556021571.960000	-7.900000
1556021572.060000	-6.800000
1556021572.140000	-0.400000
1556021572.240000	10.300000
1556021572.320000	17.700000
1556021572.400000	18.900000
1556021572.500000	10.900000
1556021572.580000	-0.400000
1556021572.660000	-6.000000
1556021572.760000	-6.800000
1556021572.840000	-6.100000
1556021572.940000	-5.600000
1556021573.020000	-5.600000
1556021573.100000	-5.800000
1556021573.200000	-6.000000
1556021573.220000		TRIG
1556021573.280000	-6.100000
1556021573.360000	-6.100000
1556021573.460000	-6.400000
1556021573.540000	-7.000000
1556021573.640000	-6.400000
1556021573.720000	-1.200000
1556021573.800000	8.600000
1556021573.900000	17.500000
1556021573.980000	18.600000
1556021574.060000	8.500000
1556021574.160000	-3.600000
1556021574.240000	-7.200000
1556021574.340000	-5.700000
1556021574.420000	-4.900000
1556021574.500000	-4.900000
1556021574.600000	-5.000000
1556021574.680000	-5.300000
1556021574.780000	-6.000000
1556021574.800000		TRIG
1556021574.860000	-6.200000
1556021574.940000	-6.000000
1556021575.040000	-6.200000
1556021575.120000	-6.700000
1556021575.200000	-5.800000
1556021575.300000	0.400000
1556021575.380000	10.300000
1556021575.480000	18.200000
1556021575.560000	18.900000
1556021575.640000	9.600000
1556021575.740000	-1.900000
1556021575.820000	-7.400000
1556021575.900000	-8.000000
1556021576.000000	-6.500000
1556021576.080000	-5.100000
1556021576.180000	-4.800000
1556021576.260000	-5.000000
1556021576.360000	-5.400000
1556021576.380000		TRIG
1556021576.440000	-5.600000
1556021576.520000	-5.600000
1556021576.600000	-5.800000
1556021576.700000	-5.900000
1556021576.780000	-4.400000
1556021576.880000	2.700000
1556021576.960000	13.000000
1556021577.040000	20.600000
1556021577.140000	20.500000
1556021577.220000	10.100000
1556021577.300000	-1.700000
1556021577.400000	-6.000000
1556021577.480000	-6.100000
1556021577.580000	-6.300000
1556021577.660000	-6.400000
1556021577.740000	-6.300000
1556021577.840000	-6.600000
1556021577.920000	-7.000000
1556021577.940000		TRIG
1556021578.020000	-6.900000
1556021578.100000	-6.700000
1556021578.180000	-6.900000
1556021578.280000	-7.100000
1556021578.360000	-5.300000
1556021578.440000	2.300000
1556021578.540000	14.100000
1556021578.620000	22.300000
1556021578.720000	19.900000
1556021578.800000	7.400000
1556021578.880000	-3.900000
1556021578.980000	-7.100000
1556021579.060000	-7.000000
1556021579.140000	-7.200000
1556021579.240000	-7.400000
1556021579.320000	-7.600000
1556021579.420000	-7.800000
1556021579.500000		TRIG
1556021579.520000	-7.900000
1556021579.580000	-7.800000
1556021579.680000	-7.800000
1556021579.760000	-8.100000
1556021579.840000	-8.300000
1556021579.940000	-6.200000
1556021580.020000	0.300000
1556021580.120000	7.700000
1556021580.201000	13.700000
1556021580.281000	13.300000
1556021580.381000	3.800000
1556021580.461000	-5.700000
1556021580.561000	-8.600000
1556021580.641000	-7.200000
1556021580.721000	-6.100000
1556021580.821000	-6.000000
1556021580.901000	-6.200000
1556021580.981000	-6.300000
1556021581.081000		TRIG
1556021581.101000	-6.500000
1556021581.161000	-6.400000
1556021581.261000	-6.300000
1556021581.341000	-6.500000
1556021581.421000	-6.400000
1556021581.521000	-3.900000
1556021581.601000	3.000000
1556021581.681000	10.700000
1556021581.781000	16.000000
1556021581.861000	14.100000
1556021581.961000	3.500000
1556021582.041000	-6.000000
1556021582.121000	-8.600000
1556021582.221000	-7.200000
1556021582.301000	-5.900000
1556021582.381000	-5.900000
1556021582.481000	-6.100000
1556021582.561000	-6.200000
1556021582.661000		TRIG
1556021582.681000	-6.400000
1556021582.741000	-6.500000
1556021582.821000	-6.800000
1556021582.921000	-7.500000
1556021583.001000	-7.600000
1556021583.081000	-5.100000
1556021583.181000	2.600000
1556021583.261000	11.000000
1556021583.361000	15.900000
1556021583.441000	12.900000
1556021583.521000	2.200000
1556021583.621000	-6.200000
1556021583.701000	-8.000000
1556021583.801000	-7.800000
1556021583.881000	-8.000000
1556021583.961000	-8.100000
1556021584.061000	-8.000000
1556021584.141000	-8.100000
1556021584.221000		TRIG
1556021584.241000	-8.300000
1556021584.321000	-8.300000
1556021584.401000	-8.500000
1556021584.501000	-8.700000
1556021584.581000	-8.500000
1556021584.660000	-5.800000
1556021584.760000	2.500000
1556021584.840000	12.200000
1556021584.920000	16.800000
1556021585.020000	12.800000
1556021585.100000	1.800000
1556021585.200000	-6.700000
1556021585.280000	-9.100000
1556021585.360000	-9.300000
1556021585.460000	-9.000000
1556021585.540000	-8.800000
1556021585.640000	-8.800000
1556021585.720000	-8.900000
1556021585.760000		TRIG
1556021585.800000	-9.100000
1556021585.900000	-9.100000
1556021585.980000	-9.400000
1556021586.060000	-9.500000
1556021586.160000	-9.200000
1556021586.240000	-6.200000
1556021586.340000	2.400000
1556021586.420000	13.000000
1556021586.500000	18.300000
1556021586.600000	13.300000
1556021586.680000	1.600000
1556021586.760000	-6.200000
1556021586.860000	-8.200000
1556021586.940000	-8.200000
1556021587.040000	-7.400000
1556021587.120000	-6.000000
1556021587.200000	-5.000000
1556021587.300000	-5.200000
1556021587.340000		TRIG
1556021587.380000	-5.600000
1556021587.460000	-5.800000
1556021587.560000	-6.300000
1556021587.640000	-6.900000
1556021587.740000	-6.800000
1556021587.820000	-2.900000
1556021587.900000	6.100000
1556021588.000000	14.600000
1556021588.080000	17.900000
1556021588.180000	11.400000
1556021588.260000	-0.800000
1556021588.340000	-6.900000
1556021588.440000	-6.400000
1556021588.520000	-5.600000
1556021588.600000	-5.500000
1556021588.700000	-5.200000
1556021588.780000	-4.800000
1556021588.880000	-5.100000
1556021588.900000		TRIG
1556021588.960000	-5.500000
1556021589.040000	-5.600000
1556021589.140000	-5.900000
1556021589.220000	-6.700000
1556021589.300000	-7.500000
1556021589.400000	-5.100000
1556021589.480000	3.000000
1556021589.580000	12.400000
1556021589.660000	15.700000
1556021589.740000	9.200000
1556021589.840000	-2.000000
1556021589.920000	-8.400000
1556021590.000000	-9.200000
1556021590.100000	-8.500000
1556021590.180000	-8.100000
1556021590.280000	-7.900000
1556021590.360000	-8.000000
1556021590.440000	-8.200000
1556021590.480000		TRIG
1556021590.540000	-8.400000
1556021590.620000	-8.500000
1556021590.720000	-8.800000
1556021590.800000	-9.300000
1556021590.880000	-8.800000
1556021590.980000	-4.000000
1556021591.060000	6.000000
1556021591.140000	16.100000
1556021591.240000	19.500000
1556021591.320000	12.300000
1556021591.400000	0.300000
1556021591.500000	-6.700000
1556021591.580000	-8.700000
1556021591.680000	-9.100000
1556021591.760000	-9.000000
1556021591.840000	-8.700000
1556021591.940000	-8.600000
1556021592.040000	-8.800000
1556021592.060000		TRIG
1556021592.120000	-8.900000
1556021592.200000	-8.800000
1556021592.280000	-8.900000
1556021592.380000	-9.000000
1556021592.460000	-8.200000
1556021592.540000	-3.200000
1556021592.640000	6.800000
1556021592.720000	15.300000
1556021592.820000	17.200000
1556021592.900000	9.600000
1556021592.980000	-1.200000
1556021593.080000	-6.200000
1556021593.160000	-7.400000
1556021593.260000	-7.800000
1556021593.340000	-7.900000
1556021593.420000	-7.900000
1556021593.520000	-8.000000
1556021593.620000	-8.100000
1556021593.640000		TRIG
1556021593.680000	-8.100000
1556021593.780000	-8.100000
1556021593.860000	-8.300000
1556021593.960000	-8.300000
1556021594.040000	-7.600000
1556021594.120000	-2.100000
1556021594.220000	8.300000
1556021594.300000	16.800000
1556021594.380000	17.800000
1556021594.480000	8.500000
1556021594.560000	-3.300000
1556021594.660000	-8.500000
1556021594.740000	-9.100000
1556021594.820000	-9.000000
1556021594.920000	-8.800000
1556021595.000000	-8.800000
1556021595.080000	-9.100000
1556021595.180000	-9.300000
1556021595.200000		TRIG
1556021595.260000	-9.200000
1556021595.360000	-9.100000
1556021595.440000	-9.000000
1556021595.520000	-9.000000
1556021595.620000	-7.800000
1556021595.700000	-2.000000
1556021595.780000	7.500000
1556021595.880000	15.200000
1556021595.960000	16.400000
1556021596.060000	7.900000
1556021596.140000	-2.800000
1556021596.220000	-8.000000
1556021596.320000	-9.400000
1556021596.400000	-9.800000
1556021596.500000	-10.000000
1556021596.580000	-9.900000
1556021596.660000	-9.500000
1556021596.760000	-9.200000
1556021596.780000		TRIG
1556021596.840000	-9.100000
1556021596.920000	-9.400000
1556021597.020000	-9.900000
1556021597.100000	-10.300000
1556021597.200000	-8.900000
1556021597.280000	-2.400000
1556021597.360000	7.300000
1556021597.460000	14.200000
1556021597.540000	14.100000
1556021597.620000	5.400000
1556021597.721000	-4.600000
1556021597.801000	-8.900000
1556021597.901000	-9.200000
1556021597.981000	-9.200000
1556021598.061000	-9.500000
1556021598.161000	-9.800000
1556021598.241000	-10.000000
1556021598.341000	-10.000000
1556021598.361000		TRIG
1556021598.421000	-10.000000
1556021598.501000	-10.000000
1556021598.601000	-10.200000
1556021598.681000	-10.200000
1556021598.761000	-8.800000
1556021598.861000	-2.500000
1556021598.941000	8.200000
1556021599.041000	16.000000
1556021599.121000	15.400000
1556021599.201000	5.900000
1556021599.301000	-4.200000
1556021599.381000	-8.600000
1556021599.461000	-9.500000
1556021599.561000	-9.500000
1556021599.641000	-9.200000
1556021599.741000	-8.900000
1556021599.821000	-8.800000
1556021599.901000		TRIG
1556021599.921000	-8.800000
1556021600.001000	-8.700000
1556021600.081000	-8.800000
1556021600.161000	-9.200000
1556021600.261000	-9.200000
1556021600.341000	-7.500000
1556021600.441000	-1.400000
1556021600.521000	7.300000
1556021600.601000	13.400000
1556021600.701000	11.500000
1556021600.781000	1.600000
1556021600.861000	-7.200000
1556021600.961000	-9.500000
1556021601.041000	-8.400000
1556021601.141000	-7.800000
1556021601.221000	-7.700000
1556021601.301000	-7.700000
1556021601.401000	-7.600000
1556021601.481000		TRIG
1556021601.501000	-7.600000
1556021601.581000	-7.600000
1556021601.661000	-7.700000
1556021601.741000	-8.200000
1556021601.841000	-8.800000
1556021601.921000	-7.500000
1556021602.001000	-1.400000
1556021602.101000	7.200000
1556021602.180000	14.200000
1556021602.280000	13.200000
1556021602.360000	3.000000
1556021602.440000	-6.800000
1556021602.540000	-9.500000
1556021602.620000	-8.000000
1556021602.700000	-7.000000
1556021602.800000	-6.900000
1556021602.880000	-7.000000
1556021602.980000	-7.000000
1556021603.060000		TRIG
1556021603.080000	-7.000000
1556021603.140000	-6.900000
1556021603.240000	-7.000000
1556021603.320000	-7.200000
1556021603.420000	-7.100000
1556021603.500000	-4.500000
1556021603.580000	3.700000
1556021603.680000	12.800000
1556021603.760000	18.200000
1556021603.840000	14.100000
1556021603.940000	1.700000
1556021604.020000	-7.200000
1556021604.120000	-8.200000
1556021604.200000	-7.500000
1556021604.280000	-7.700000
1556021604.380000	-8.000000
1556021604.460000	-8.400000
1556021604.540000	-8.600000
1556021604.640000		TRIG
1556021604.660000	-8.600000
1556021604.720000	-8.700000
1556021604.820000	-8.900000
1556021604.900000	-9.400000
1556021604.980000	-9.500000
1556021605.080000	-7.100000
1556021605.160000	0.800000
1556021605.240000	10.000000
1556021605.340000	15.000000
1556021605.420000	10.700000
1556021605.520000	-0.300000
1556021605.600000	-8.300000
1556021605.680000	-10.500000
1556021605.780000	-10.400000
1556021605.860000	-10.000000
1556021605.960000	-9.800000
1556021606.040000	-9.600000
1556021606.120000	-9.500000
1556021606.220000		TRIG
1556021606.240000	-9.400000
1556021606.300000	-9.300000
1556021606.380000	-9.300000
1556021606.480000	-9.500000
1556021606.560000	-9.500000
1556021606.660000	-7.300000
1556021606.740000	-0.300000
1556021606.820000	8.100000
1556021606.920000	12.500000
1556021607.000000	7.700000
1556021607.080000	-3.000000
1556021607.180000	-9.800000
1556021607.260000	-10.100000
1556021607.360000	-8.800000
1556021607.440000	-8.600000
1556021607.520000	-8.700000
1556021607.620000	-8.600000
1556021607.700000	-8.600000
1556021607.740000		TRIG
1556021607.780000	-8.700000
1556021607.880000	-8.700000
1556021607.960000	-9.000000
1556021608.060000	-9.700000
1556021608.140000	-9.700000
1556021608.220000	-6.000000
1556021608.320000	3.000000
1556021608.400000	12.300000
1556021608.480000	16.400000
1556021608.580000	9.900000
1556021608.660000	-1.900000
1556021608.760000	-8.000000
1556021608.840000	-8.600000
1556021608.920000	-8.100000
1556021609.020000	-7.800000
1556021609.100000	-7.600000
1556021609.200000	-7.800000
1556021609.280000	-8.100000
1556021609.320000		TRIG
1556021609.360000	-8.300000
1556021609.460000	-8.400000
1556021609.540000	-8.700000
1556021609.620000	-9.000000
1556021609.720000	-8.800000
1556021609.800000	-5.000000
1556021609.900000	3.400000
1556021609.980000	11.700000
1556021610.060000	14.200000
1556021610.160000	7.200000
1556021610.240000	-3.500000
1556021610.320000	-8.900000
1556021610.420000	-10.100000
1556021610.500000	-10.200000
1556021610.600000	-10.200000
1556021610.680000	-10.300000
1556021610.760000	-10.300000
1556021610.860000	-10.200000
1556021610.880000		TRIG
1556021610.940000	-10.100000
1556021611.020000	-9.900000
1556021611.120000	-10.000000
1556021611.200000	-10.400000
1556021611.300000	-10.600000
1556021611.380000	-8.000000
1556021611.460000	-0.700000
1556021611.560000	7.800000
1556021611.640000	11.600000
1556021611.720000	6.700000
1556021611.820000	-2.200000
1556021611.900000	-7.900000
1556021612.000000	-9.600000
1556021612.080000	-9.700000
1556021612.160000	-9.700000
1556021612.260000	-9.800000
1556021612.340000	-9.800000
1556021612.460000	-9.800000
1556021612.480000		TRIG
1556021612.520000	-9.700000
1556021612.600000	-9.700000
1556021612.700000	-9.800000
1556021612.780000	-10.000000
1556021612.860000	-9.500000
1556021612.960000	-5.400000
1556021613.040000	2.500000
1556021613.140000	9.900000
1556021613.220000	12.100000
1556021613.300000	5.400000
1556021613.400000	-4.300000
1556021613.480000	-9.000000
1556021613.560000	-9.100000
1556021613.660000	-8.900000
1556021613.740000	-9.000000
1556021613.840000	-9.000000
1556021613.920000	-9.000000
1556021614.020000	-9.000000
1556021614.040000		TRIG
1556021614.100000	-9.100000
1556021614.180000	-9.400000
1556021614.280000	-9.800000
1556021614.360000	-10.000000
1556021614.440000	-9.400000
1556021614.540000	-5.200000
1556021614.620000	2.400000
1556021614.700000	9.100000
1556021614.800000	11.400000
1556021614.880000	6.100000
1556021614.980000	-2.900000
1556021615.060000	-8.800000
1556021615.140000	-10.800000
1556021615.241000	-11.100000
1556021615.321000	-11.000000
1556021615.401000	-10.700000
1556021615.501000	-10.300000
1556021615.601000	-10.300000
1556021615.621000		TRIG
1556021615.681000	-10.300000
1556021615.761000	-10.200000
1556021615.841000	-10.400000
1556021615.941000	-10.600000
1556021616.021000	-9.800000
1556021616.101000	-4.700000
1556021616.201000	4.200000
1556021616.281000	11.100000
1556021616.381000	11.600000
1556021616.461000	3.500000
1556021616.541000	-5.700000
1556021616.641000	-9.200000
1556021616.721000	-9.100000
1556021616.801000	-8.700000
1556021616.901000	-8.300000
1556021616.981000	-8.100000
1556021617.081000	-8.300000
1556021617.161000	-8.600000
1556021617.181000		TRIG
1556021617.241000	-8.800000
1556021617.341000	-8.800000
1556021617.421000	-9.000000
1556021617.521000	-9.500000
1556021617.601000	-8.500000
1556021617.681000	-2.000000
1556021617.781000	7.300000
1556021617.861000	13.600000
1556021617.941000	13.900000
1556021618.041000	6.000000
1556021618.121000	-3.600000
1556021618.221000	-8.900000
1556021618.301000	-10.600000
1556021618.381000	-10.700000
1556021618.481000	-10.500000
1556021618.561000	-10.400000
1556021618.661000	-10.400000
1556021618.741000	-10.300000
1556021618.761000		TRIG
1556021618.821000	-10.100000
1556021618.921000	-10.100000
1556021619.001000	-10.300000
1556021619.081000	-10.500000
1556021619.181000	-9.400000
1556021619.261000	-3.700000
1556021619.341000	6.300000
1556021619.441000	14.200000
1556021619.521000	14.200000
1556021619.620000	5.300000
1556021619.700000	-4.700000
1556021619.780000	-8.700000
1556021619.880000	-9.000000
1556021619.960000	-8.800000
1556021620.060000	-8.600000
1556021620.140000	-8.500000
1556021620.220000	-8.500000
1556021620.320000	-8.600000
1556021620.400000	-8.700000
1556021620.480000	-8.900000
1556021620.580000	-9.000000
1556021620.660000	-9.000000
1556021620.760000	-8.900000
1556021620.840000	-9.000000
