# Supplementary material for: Dynamic MRI of plantar flexion: A comprehensive repeatability study of electrical stimulation-gated muscle contraction standardized on evoked force
Source: PLoS One. 2020 Nov 5;15(11):e0241832. doi: 10.1371/journal.pone.0241832 (PMC7644050; doi:10.1371/journal.pone.0241832)
Supplement: S1 File — (ZIP) [file pone.0241832.s001.zip › Force/S8_Dcur.txt]

time	force	other
1556022158.961000	28.400000
1556022159.041000	34.900000
1556022159.141000	30.200000
1556022159.221000	13.900000
1556022159.301000	0.800000
1556022159.401000	-1.700000
1556022159.481000	0.500000
1556022159.561000	2.000000
1556022159.661000	2.400000
1556022159.741000	2.500000
1556022159.841000	2.600000
1556022159.921000	2.500000
1556022159.941000		TRIG
1556022160.001000	2.500000
1556022160.101000	2.700000
1556022160.181000	2.800000
1556022160.261000	3.200000
1556022160.361000	7.400000
1556022160.441000	18.400000
1556022160.541000	29.000000
1556022160.621000	34.000000
1556022160.701000	27.200000
1556022160.801000	10.500000
1556022160.881000	0.100000
1556022160.961000	-0.200000
1556022161.061000	1.700000
1556022161.141000	2.500000
1556022161.241000	2.700000
1556022161.321000	2.700000
1556022161.401000	2.600000
1556022161.501000		TRIG
1556022161.521000	2.700000
1556022161.581000	3.000000
1556022161.680000	3.200000
1556022161.760000	3.000000
1556022161.840000	2.800000
1556022161.940000	7.200000
1556022162.020000	18.000000
1556022162.100000	28.000000
1556022162.200000	33.500000
1556022162.280000	27.100000
1556022162.380000	9.800000
1556022162.460000	-0.500000
1556022162.540000	-0.300000
1556022162.640000	1.800000
1556022162.720000	2.600000
1556022162.800000	2.800000
1556022162.900000	2.900000
1556022162.980000	2.900000
1556022163.080000		TRIG
1556022163.100000	2.800000
1556022163.160000	2.800000
1556022163.240000	2.900000
1556022163.340000	2.900000
1556022163.420000	3.900000
1556022163.520000	10.900000
1556022163.600000	23.900000
1556022163.680000	34.100000
1556022163.780000	38.800000
1556022163.860000	31.400000
1556022163.940000	12.000000
1556022164.040000	0.100000
1556022164.120000	-0.900000
1556022164.220000	0.500000
1556022164.300000	1.200000
1556022164.380000	1.700000
1556022164.480000	2.000000
1556022164.560000	2.100000
1556022164.640000		TRIG
1556022164.660000	2.300000
1556022164.740000	2.300000
1556022164.820000	1.800000
1556022164.920000	1.300000
1556022165.000000	2.300000
1556022165.080000	9.200000
1556022165.180000	20.600000
1556022165.260000	29.600000
1556022165.340000	32.100000
1556022165.440000	23.400000
1556022165.520000	8.900000
1556022165.620000	1.800000
1556022165.700000	1.300000
1556022165.780000	1.700000
1556022165.880000	1.900000
1556022165.960000	1.900000
1556022166.040000	2.000000
1556022166.140000	1.900000
1556022166.220000		TRIG
1556022166.240000	2.000000
1556022166.320000	2.200000
1556022166.400000	2.200000
1556022166.480000	2.200000
1556022166.580000	3.600000
1556022166.660000	10.500000
1556022166.760000	19.500000
1556022166.840000	26.000000
1556022166.920000	29.400000
1556022167.020000	21.500000
1556022167.100000	6.300000
1556022167.180000	-1.400000
1556022167.280000	-0.800000
1556022167.360000	1.400000
1556022167.460000	2.200000
1556022167.540000	2.400000
1556022167.620000	2.500000
1556022167.720000	2.400000
1556022167.800000		TRIG
1556022167.820000	2.300000
1556022167.880000	2.600000
1556022167.980000	2.800000
1556022168.060000	2.900000
1556022168.160000	4.600000
1556022168.240000	12.600000
1556022168.320000	22.900000
1556022168.420000	29.300000
1556022168.500000	32.000000
1556022168.600000	22.500000
1556022168.680000	5.600000
1556022168.760000	-2.200000
1556022168.860000	-0.900000
1556022168.940000	1.400000
1556022169.020000	2.200000
1556022169.120000	2.400000
1556022169.200000	2.500000
1556022169.300000	2.400000
1556022169.340000		TRIG
1556022169.380000	2.500000
1556022169.460000	2.600000
1556022169.560000	2.600000
1556022169.640000	2.600000
1556022169.720000	4.600000
1556022169.820000	13.100000
1556022169.900000	24.400000
1556022170.000000	30.800000
1556022170.080000	30.300000
1556022170.160000	18.900000
1556022170.260000	3.900000
1556022170.340000	-1.500000
1556022170.420000	0.000000
1556022170.520000	1.900000
1556022170.600000	2.600000
1556022170.700000	2.600000
1556022170.780000	2.400000
1556022170.860000	1.300000
1556022170.900000		TRIG
1556022170.960000	-0.100000
1556022171.040000	-0.900000
1556022171.140000	-1.300000
1556022171.220000	-1.400000
1556022171.300000	0.300000
1556022171.400000	7.800000
1556022171.480000	17.800000
1556022171.560000	24.100000
1556022171.660000	23.400000
1556022171.740000	12.200000
1556022171.840000	0.000000
1556022171.920000	-2.100000
1556022172.000000	0.700000
1556022172.100000	2.300000
1556022172.180000	2.600000
1556022172.260000	3.000000
1556022172.360000	3.100000
1556022172.440000	2.900000
1556022172.480000		TRIG
1556022172.540000	2.800000
1556022172.620000	2.900000
1556022172.700000	2.900000
1556022172.800000	2.900000
1556022172.880000	5.600000
1556022172.960000	15.700000
1556022173.060000	27.800000
1556022173.140000	32.800000
1556022173.240000	29.600000
1556022173.320000	16.600000
1556022173.400000	2.000000
1556022173.500000	-3.500000
1556022173.580000	-3.200000
1556022173.680000	-0.900000
1556022173.760000	1.100000
1556022173.840000	1.900000
1556022173.940000	2.100000
1556022174.040000	2.000000
1556022174.060000		TRIG
1556022174.100000	2.000000
1556022174.200000	2.000000
1556022174.280000	1.100000
1556022174.380000	0.000000
1556022174.460000	0.900000
1556022174.540000	8.400000
1556022174.641000	18.500000
1556022174.721000	24.500000
1556022174.801000	20.400000
1556022174.901000	7.200000
1556022174.981000	-1.300000
1556022175.081000	-0.100000
1556022175.161000	2.000000
1556022175.241000	2.600000
1556022175.341000	2.700000
1556022175.421000	2.800000
1556022175.501000	2.800000
1556022175.621000	2.700000
1556022175.641000		TRIG
1556022175.681000	2.700000
1556022175.781000	2.800000
1556022175.861000	2.800000
1556022175.941000	2.900000
1556022176.041000	5.800000
1556022176.121000	14.700000
1556022176.221000	23.000000
1556022176.301000	26.800000
1556022176.381000	25.800000
1556022176.481000	15.300000
1556022176.561000	3.900000
1556022176.641000	0.300000
1556022176.741000	1.200000
1556022176.821000	2.200000
1556022176.901000	2.500000
1556022177.001000	2.500000
1556022177.081000	2.500000
1556022177.181000	2.300000
1556022177.201000		TRIG
1556022177.261000	2.000000
1556022177.341000	1.600000
1556022177.441000	0.600000
1556022177.521000	0.100000
1556022177.621000	3.000000
1556022177.701000	12.500000
1556022177.781000	23.400000
1556022177.881000	28.900000
1556022177.961000	24.200000
1556022178.041000	11.000000
1556022178.141000	1.400000
1556022178.221000	0.200000
1556022178.321000	0.900000
1556022178.401000	1.300000
1556022178.481000	1.400000
1556022178.581000	1.500000
1556022178.661000	1.500000
1556022178.761000	1.500000
1556022178.781000		TRIG
1556022178.841000	1.700000
1556022178.921000	1.600000
1556022179.021000	0.900000
1556022179.100000	0.500000
1556022179.180000	2.500000
1556022179.280000	10.900000
1556022179.360000	20.400000
1556022179.460000	25.900000
1556022179.540000	22.400000
1556022179.620000	8.800000
1556022179.720000	-1.200000
1556022179.800000	-1.900000
1556022179.880000	0.300000
1556022179.980000	1.000000
1556022180.060000	1.200000
1556022180.160000	1.500000
1556022180.240000	1.500000
1556022180.340000	1.400000
1556022180.360000		TRIG
1556022180.420000	1.400000
1556022180.500000	1.200000
1556022180.580000	0.000000
1556022180.680000	-2.100000
1556022180.760000	-0.200000
1556022180.860000	9.600000
1556022180.940000	19.300000
1556022181.020000	22.700000
1556022181.120000	17.600000
1556022181.200000	6.100000
1556022181.300000	-1.400000
1556022181.380000	-1.600000
1556022181.460000	0.300000
1556022181.560000	1.100000
1556022181.640000	1.100000
1556022181.720000	0.700000
1556022181.820000	0.600000
1556022181.900000	0.700000
1556022181.920000		TRIG
1556022182.000000	0.700000
1556022182.080000	0.700000
1556022182.160000	0.500000
1556022182.260000	0.600000
1556022182.340000	3.800000
1556022182.420000	11.600000
1556022182.520000	19.300000
1556022182.600000	21.800000
1556022182.700000	14.300000
1556022182.780000	1.500000
1556022182.860000	-2.700000
1556022182.960000	0.000000
1556022183.040000	2.100000
1556022183.120000	2.600000
1556022183.220000	2.600000
1556022183.300000	2.500000
1556022183.400000	2.400000
1556022183.480000		TRIG
1556022183.500000	2.400000
1556022183.560000	2.500000
1556022183.660000	2.600000
1556022183.740000	2.400000
1556022183.840000	2.300000
1556022183.920000	4.800000
1556022184.000000	10.400000
1556022184.100000	15.000000
1556022184.180000	18.400000
1556022184.260000	14.000000
1556022184.360000	1.800000
1556022184.440000	-5.500000
1556022184.540000	-4.300000
1556022184.620000	-1.000000
1556022184.700000	-0.100000
1556022184.800000	0.100000
1556022184.880000	0.700000
1556022184.960000	1.400000
1556022185.060000		TRIG
1556022185.080000	1.800000
1556022185.140000	2.100000
1556022185.240000	2.400000
1556022185.320000	2.300000
1556022185.400000	2.400000
1556022185.500000	4.700000
1556022185.580000	7.800000
1556022185.660000	9.900000
1556022185.760000	12.200000
1556022185.840000	9.000000
1556022185.940000	-0.200000
1556022186.020000	-5.700000
1556022186.100000	-4.500000
1556022186.200000	-1.000000
1556022186.280000	1.100000
1556022186.380000	1.800000
1556022186.460000	2.000000
1556022186.540000	2.200000
1556022186.640000		TRIG
1556022186.660000	2.400000
1556022186.720000	2.500000
1556022186.800000	2.400000
1556022186.900000	2.300000
1556022186.980000	2.700000
1556022187.080000	5.900000
1556022187.160000	12.200000
1556022187.240000	18.100000
1556022187.340000	20.700000
1556022187.420000	14.400000
1556022187.500000	2.000000
1556022187.600000	-3.800000
1556022187.680000	-2.100000
1556022187.780000	0.800000
1556022187.860000	2.000000
1556022187.940000	2.400000
1556022188.040000	2.400000
1556022188.120000	2.400000
1556022188.160000		TRIG
1556022188.200000	2.300000
1556022188.300000	2.400000
1556022188.380000	2.200000
1556022188.480000	1.700000
1556022188.560000	2.500000
1556022188.640000	8.400000
1556022188.740000	15.500000
1556022188.820000	18.200000
1556022188.920000	17.900000
1556022189.000000	11.900000
1556022189.080000	1.100000
1556022189.180000	-4.800000
1556022189.260000	-4.100000
1556022189.340000	-0.800000
1556022189.440000	1.300000
1556022189.520000	2.100000
1556022189.620000	2.400000
1556022189.700000	2.400000
1556022189.740000		TRIG
1556022189.780000	1.400000
1556022189.880000	-1.000000
1556022189.960000	-4.500000
1556022190.040000	-5.200000
1556022190.140000	-1.700000
1556022190.220000	6.400000
1556022190.320000	15.500000
1556022190.400000	18.800000
1556022190.480000	17.100000
1556022190.580000	10.200000
1556022190.660000	0.500000
1556022190.760000	-2.600000
1556022190.840000	-0.500000
1556022190.920000	1.400000
1556022191.020000	2.000000
1556022191.100000	2.200000
1556022191.180000	2.400000
1556022191.280000	2.800000
1556022191.300000		TRIG
1556022191.360000	2.800000
1556022191.440000	2.700000
1556022191.540000	2.500000
1556022191.620000	2.300000
1556022191.720000	3.300000
1556022191.800000	8.600000
1556022191.880000	15.200000
1556022191.980000	18.600000
1556022192.060000	17.700000
1556022192.161000	8.400000
1556022192.241000	-2.100000
1556022192.321000	-3.400000
1556022192.421000	-0.200000
1556022192.501000	1.700000
1556022192.581000	2.400000
1556022192.681000	2.500000
1556022192.761000	2.500000
1556022192.881000	2.600000
1556022192.901000		TRIG
1556022192.941000	2.800000
1556022193.021000	2.400000
1556022193.121000	1.800000
1556022193.201000	1.400000
1556022193.281000	1.600000
1556022193.381000	4.200000
1556022193.461000	8.600000
1556022193.561000	13.100000
1556022193.641000	11.900000
1556022193.721000	3.200000
1556022193.821000	-3.500000
1556022193.901000	-2.100000
1556022193.981000	0.900000
1556022194.081000	2.100000
1556022194.161000	2.400000
1556022194.261000	2.600000
1556022194.341000	2.500000
1556022194.441000	2.500000
1556022194.461000		TRIG
1556022194.521000	2.600000
1556022194.601000	2.900000
1556022194.701000	3.000000
1556022194.781000	1.600000
1556022194.861000	0.600000
1556022194.961000	6.200000
1556022195.041000	14.200000
1556022195.121000	17.200000
1556022195.221000	14.300000
1556022195.301000	5.300000
1556022195.401000	-1.200000
1556022195.481000	-0.600000
1556022195.561000	1.200000
1556022195.661000	1.800000
1556022195.741000	2.000000
1556022195.821000	2.400000
1556022195.921000	2.400000
1556022196.021000	2.000000
1556022196.041000		TRIG
1556022196.101000	1.000000
1556022196.181000	-0.900000
1556022196.261000	-3.800000
1556022196.361000	-5.000000
1556022196.441000	-1.800000
1556022196.521000	6.500000
1556022196.620000	15.300000
1556022196.700000	20.300000
1556022196.800000	17.600000
1556022196.880000	7.300000
1556022196.960000	-0.100000
1556022197.060000	0.100000
1556022197.140000	0.800000
1556022197.240000	0.200000
1556022197.320000	0.200000
1556022197.400000	1.100000
1556022197.500000	1.700000
1556022197.580000	1.600000
1556022197.600000		TRIG
1556022197.660000	1.400000
1556022197.760000	0.900000
1556022197.840000	-0.100000
1556022197.940000	-0.800000
1556022198.020000	1.700000
1556022198.100000	10.300000
1556022198.200000	18.500000
1556022198.280000	21.000000
1556022198.380000	16.800000
1556022198.460000	6.800000
1556022198.540000	-1.100000
1556022198.640000	-2.400000
1556022198.720000	-0.600000
1556022198.800000	0.800000
1556022198.900000	0.900000
1556022198.980000	0.300000
1556022199.080000	-0.500000
1556022199.160000	-1.300000
1556022199.180000		TRIG
1556022199.240000	-1.800000
1556022199.340000	-2.700000
1556022199.420000	-4.600000
1556022199.500000	-5.400000
1556022199.600000	-2.900000
1556022199.680000	4.400000
1556022199.780000	11.200000
1556022199.860000	14.500000
1556022199.940000	13.000000
1556022200.040000	4.200000
1556022200.120000	-2.900000
1556022200.200000	-2.400000
1556022200.300000	0.100000
1556022200.380000	1.100000
1556022200.480000	1.200000
1556022200.560000	1.400000
1556022200.640000	1.600000
1556022200.740000		TRIG
1556022200.760000	1.700000
1556022200.820000	2.000000
1556022200.900000	2.000000
1556022201.000000	1.500000
1556022201.080000	0.800000
1556022201.180000	2.200000
1556022201.260000	8.000000
1556022201.340000	15.500000
1556022201.440000	20.900000
1556022201.520000	16.200000
1556022201.600000	3.200000
1556022201.700000	-3.200000
1556022201.780000	-1.000000
1556022201.880000	1.200000
1556022201.960000	1.200000
1556022202.040000	0.700000
1556022202.140000	0.600000
1556022202.220000	0.400000
1556022202.300000		TRIG
1556022202.320000	0.300000
1556022202.400000	0.500000
1556022202.480000	0.600000
1556022202.580000	0.200000
1556022202.660000	-0.400000
1556022202.740000	0.400000
1556022202.840000	5.200000
1556022202.920000	12.600000
1556022203.020000	15.900000
1556022203.100000	9.900000
1556022203.180000	-0.800000
1556022203.280000	-4.200000
1556022203.360000	-1.300000
1556022203.440000	1.100000
1556022203.540000	1.900000
1556022203.620000	2.100000
1556022203.720000	2.000000
1556022203.800000	2.000000
1556022203.880000		TRIG
1556022203.900000	2.000000
1556022203.980000	1.900000
1556022204.060000	1.000000
1556022204.140000	-1.200000
1556022204.240000	-2.700000
1556022204.320000	0.300000
1556022204.420000	8.600000
1556022204.500000	14.800000
1556022204.580000	17.100000
1556022204.680000	13.500000
1556022204.760000	3.800000
1556022204.860000	-2.400000
1556022204.940000	-2.000000
1556022205.020000	-0.500000
1556022205.120000	-0.400000
1556022205.200000	-0.600000
1556022205.280000	-0.800000
1556022205.380000	-1.100000
1556022205.460000		TRIG
1556022205.480000	-1.500000
1556022205.560000	-2.100000
1556022205.640000	-3.500000
1556022205.720000	-5.000000
1556022205.820000	-4.400000
1556022205.900000	0.700000
1556022205.980000	10.300000
1556022206.080000	17.000000
1556022206.160000	18.100000
1556022206.260000	12.500000
1556022206.340000	1.800000
1556022206.420000	-4.300000
1556022206.520000	-4.300000
1556022206.600000	-3.100000
1556022206.680000	-3.000000
1556022206.780000	-3.300000
1556022206.860000	-3.500000
1556022206.960000	-3.600000
1556022207.040000		TRIG
1556022207.060000	-3.900000
1556022207.120000	-4.400000
1556022207.220000	-5.200000
1556022207.300000	-6.400000
1556022207.380000	-6.900000
1556022207.480000	-3.100000
1556022207.560000	6.200000
1556022207.660000	15.100000
1556022207.740000	18.100000
1556022207.820000	11.700000
1556022207.920000	0.800000
1556022208.000000	-3.400000
1556022208.100000	-1.800000
1556022208.180000	-0.900000
1556022208.260000	-0.800000
1556022208.360000	-0.400000
1556022208.440000	0.100000
1556022208.520000	0.100000
1556022208.580000		TRIG
1556022208.620000	-0.300000
1556022208.700000	-0.500000
1556022208.800000	-0.900000
1556022208.880000	-1.500000
1556022208.960000	-0.700000
1556022209.060000	5.300000
1556022209.140000	15.500000
1556022209.220000	21.800000
1556022209.320000	21.500000
1556022209.400000	13.400000
1556022209.500000	1.500000
1556022209.580000	-3.300000
1556022209.661000	-3.000000
1556022209.761000	-2.600000
1556022209.841000	-2.400000
1556022209.921000	-1.900000
1556022210.021000	-1.600000
1556022210.101000	-1.900000
1556022210.141000		TRIG
1556022210.201000	-2.900000
1556022210.281000	-4.200000
1556022210.361000	-6.300000
1556022210.461000	-6.700000
1556022210.541000	-4.600000
1556022210.621000	2.000000
1556022210.721000	11.300000
1556022210.801000	17.700000
1556022210.901000	19.000000
1556022210.981000	11.600000
1556022211.061000	0.600000
1556022211.161000	-3.600000
1556022211.241000	-2.000000
1556022211.341000	-0.100000
1556022211.421000	0.300000
1556022211.501000	0.000000
1556022211.601000	0.000000
1556022211.681000	0.200000
1556022211.721000		TRIG
1556022211.761000	0.200000
1556022211.861000	-0.300000
1556022211.941000	-1.100000
1556022212.041000	-2.000000
1556022212.121000	-1.000000
1556022212.201000	5.700000
1556022212.301000	15.700000
1556022212.381000	21.900000
1556022212.461000	22.500000
1556022212.561000	13.500000
1556022212.641000	0.900000
1556022212.741000	-4.300000
1556022212.821000	-4.000000
1556022212.901000	-2.400000
1556022213.001000	-1.500000
1556022213.081000	-1.900000
1556022213.161000	-2.900000
1556022213.281000	-3.900000
1556022213.301000		TRIG
1556022213.341000	-4.400000
1556022213.441000	-4.400000
1556022213.521000	-4.700000
1556022213.601000	-4.900000
1556022213.701000	-3.800000
1556022213.781000	2.400000
1556022213.861000	12.900000
1556022213.961000	21.000000
1556022214.041000	22.600000
1556022214.140000	13.700000
1556022214.220000	1.900000
1556022214.300000	-3.000000
1556022214.400000	-2.300000
1556022214.480000	-1.300000
1556022214.580000	-1.100000
1556022214.660000	-0.800000
1556022214.740000	-0.400000
1556022214.860000	-0.500000
1556022214.880000		TRIG
1556022214.920000	-0.700000
1556022215.000000	-0.500000
1556022215.100000	-0.600000
1556022215.180000	-0.900000
1556022215.280000	-0.000000
1556022215.360000	4.200000
1556022215.440000	9.700000
1556022215.540000	14.700000
1556022215.620000	16.000000
1556022215.700000	7.700000
1556022215.800000	-2.300000
1556022215.880000	-4.500000
1556022215.980000	-1.700000
1556022216.060000	-0.000000
1556022216.140000	0.100000
1556022216.240000	0.200000
1556022216.320000	0.600000
1556022216.420000	0.700000
1556022216.440000		TRIG
1556022216.500000	0.600000
1556022216.580000	0.600000
1556022216.680000	0.100000
1556022216.760000	-1.300000
1556022216.840000	-1.200000
1556022216.940000	4.100000
1556022217.020000	12.100000
1556022217.120000	18.100000
1556022217.200000	17.800000
1556022217.280000	7.800000
1556022217.380000	-2.500000
1556022217.460000	-3.700000
1556022217.540000	-0.700000
1556022217.640000	0.400000
1556022217.720000	0.200000
1556022217.820000	0.200000
1556022217.900000	0.800000
1556022218.000000	1.200000
1556022218.020000		TRIG
1556022218.080000	1.200000
1556022218.160000	1.100000
1556022218.240000	0.700000
1556022218.340000	0.500000
1556022218.420000	2.400000
1556022218.520000	9.500000
1556022218.600000	18.600000
1556022218.680000	23.800000
1556022218.780000	19.700000
1556022218.860000	6.700000
1556022218.960000	-2.100000
1556022219.040000	-2.000000
1556022219.120000	-1.700000
1556022219.220000	-2.400000
1556022219.300000	-2.800000
1556022219.380000	-3.500000
1556022219.480000	-4.300000
1556022219.560000	-4.900000
1556022219.580000		TRIG
1556022219.660000	-5.000000
1556022219.740000	-4.900000
1556022219.820000	-5.000000
1556022219.920000	-4.800000
1556022220.000000	-2.700000
1556022220.080000	3.800000
1556022220.180000	11.900000
1556022220.260000	17.900000
1556022220.360000	15.600000
1556022220.440000	4.400000
1556022220.520000	-3.700000
1556022220.620000	-3.100000
1556022220.700000	-0.400000
1556022220.780000	0.200000
1556022220.880000	-0.100000
1556022220.960000	-0.300000
1556022221.060000	-0.800000
1556022221.140000	-1.400000
1556022221.160000		TRIG
1556022221.220000	-2.000000
1556022221.320000	-2.600000
1556022221.400000	-3.900000
1556022221.480000	-5.300000
1556022221.580000	-4.800000
1556022221.660000	0.500000
1556022221.760000	8.500000
1556022221.840000	14.600000
1556022221.920000	13.500000
1556022222.020000	3.900000
1556022222.100000	-3.800000
1556022222.200000	-3.900000
1556022222.280000	-1.500000
1556022222.360000	-1.000000
1556022222.460000	-1.300000
1556022222.540000	-1.600000
1556022222.620000	-2.100000
1556022222.720000		TRIG
1556022222.740000	-2.900000
1556022222.800000	-3.500000
1556022222.900000	-4.100000
1556022222.980000	-5.100000
1556022223.060000	-5.700000
1556022223.160000	-3.900000
1556022223.240000	2.300000
1556022223.320000	10.000000
1556022223.420000	14.900000
1556022223.500000	12.700000
1556022223.600000	3.600000
1556022223.680000	-3.300000
1556022223.760000	-3.200000
1556022223.860000	-0.900000
1556022223.940000	-0.100000
1556022224.020000	-0.500000
1556022224.120000	-1.000000
1556022224.200000	-1.700000
1556022224.300000		TRIG
1556022224.320000	-2.400000
1556022224.380000	-3.300000
1556022224.460000	-5.100000
1556022224.560000	-7.300000
1556022224.640000	-7.600000
1556022224.720000	-4.000000
1556022224.820000	4.200000
1556022224.900000	11.800000
1556022225.000000	14.200000
1556022225.080000	10.300000
1556022225.160000	2.700000
1556022225.260000	-1.000000
1556022225.340000	-0.700000
1556022225.420000	0.100000
1556022225.520000	0.100000
1556022225.600000	-0.100000
1556022225.700000	-0.300000
1556022225.780000	-0.500000
1556022225.860000		TRIG
1556022225.880000	-1.000000
1556022225.960000	-1.400000
1556022226.040000	-1.900000
1556022226.140000	-2.600000
1556022226.220000	-3.100000
1556022226.300000	-0.600000
1556022226.400000	5.500000
1556022226.480000	12.100000
1556022226.560000	16.600000
1556022226.660000	13.200000
1556022226.740000	2.400000
1556022226.840000	-4.300000
1556022226.920000	-3.800000
1556022227.000000	-1.400000
1556022227.101000	-0.700000
1556022227.181000	-0.400000
1556022227.261000	0.300000
1556022227.361000	1.000000
1556022227.441000		TRIG
1556022227.461000	1.300000
1556022227.541000	1.100000
1556022227.621000	0.400000
1556022227.701000	-0.600000
1556022227.801000	-0.500000
1556022227.881000	3.900000
1556022227.961000	12.000000
1556022228.061000	17.500000
1556022228.141000	19.800000
1556022228.241000	15.000000
1556022228.321000	3.600000
1556022228.401000	-3.600000
1556022228.501000	-5.200000
1556022228.581000	-4.800000
1556022228.681000	-3.600000
1556022228.761000	-3.000000
1556022228.841000	-3.100000
1556022228.941000	-3.500000
1556022228.981000		TRIG
1556022229.021000	-4.000000
1556022229.101000	-4.300000
1556022229.201000	-5.100000
1556022229.281000	-6.700000
1556022229.381000	-7.400000
1556022229.461000	-3.900000
1556022229.541000	5.200000
1556022229.641000	15.100000
1556022229.721000	19.300000
1556022229.801000	13.300000
1556022229.901000	1.900000
1556022229.981000	-3.600000
1556022230.081000	-2.600000
1556022230.161000	-1.600000
1556022230.241000	-1.900000
1556022230.341000	-2.100000
1556022230.421000	-2.300000
1556022230.501000	-2.800000
1556022230.561000		TRIG
1556022230.601000	-3.300000
1556022230.681000	-3.400000
1556022230.781000	-3.900000
1556022230.861000	-4.900000
1556022230.941000	-4.800000
1556022231.041000	-0.300000
1556022231.121000	8.000000
1556022231.221000	14.900000
1556022231.301000	16.500000
1556022231.381000	9.500000
1556022231.481000	0.100000
1556022231.560000	-2.300000
1556022231.640000	-0.600000
1556022231.740000	-0.900000
1556022231.820000	-2.500000
1556022231.920000	-3.200000
1556022232.000000	-3.400000
1556022232.080000	-3.500000
1556022232.120000		TRIG
1556022232.180000	-3.600000
1556022232.260000	-3.400000
1556022232.340000	-3.400000
1556022232.440000	-3.700000
1556022232.520000	-3.100000
1556022232.620000	2.200000
1556022232.700000	12.100000
1556022232.780000	19.600000
1556022232.880000	22.200000
1556022232.960000	14.800000
1556022233.040000	2.200000
1556022233.140000	-4.500000
1556022233.220000	-5.800000
1556022233.320000	-5.300000
1556022233.400000	-4.000000
1556022233.480000	-3.300000
1556022233.580000	-3.600000
1556022233.700000	-4.000000
1556022233.720000		TRIG
1556022233.760000	-4.500000
1556022233.840000	-4.700000
1556022233.920000	-5.300000
1556022234.020000	-5.800000
1556022234.100000	-5.100000
1556022234.180000	-0.300000
1556022234.280000	6.800000
1556022234.360000	12.900000
1556022234.460000	15.600000
1556022234.540000	9.000000
1556022234.620000	-1.500000
1556022234.720000	-6.000000
1556022234.800000	-4.100000
1556022234.880000	-1.200000
1556022234.980000	-0.300000
1556022235.060000	-0.400000
1556022235.160000	-0.500000
1556022235.260000	-0.700000
1556022235.280000		TRIG
1556022235.320000	-0.700000
1556022235.420000	-0.600000
1556022235.500000	-1.000000
1556022235.580000	-1.800000
1556022235.680000	-1.500000
1556022235.760000	2.300000
1556022235.860000	8.200000
1556022235.940000	11.800000
1556022236.020000	11.800000
1556022236.120000	6.400000
1556022236.200000	0.100000
1556022236.280000	-1.700000
1556022236.380000	-1.800000
1556022236.460000	-2.100000
1556022236.560000	-1.800000
1556022236.640000	-0.900000
1556022236.720000	-0.400000
1556022236.840000	-1.000000
1556022236.860000		TRIG
1556022236.900000	-1.800000
1556022237.000000	-2.200000
1556022237.080000	-2.600000
1556022237.160000	-2.500000
1556022237.260000	-0.300000
1556022237.340000	7.700000
1556022237.420000	17.700000
1556022237.520000	23.300000
1556022237.600000	20.700000
1556022237.680000	9.900000
1556022237.780000	0.700000
1556022237.860000	-1.800000
1556022237.960000	-3.000000
1556022238.040000	-3.900000
1556022238.120000	-3.900000
1556022238.220000	-3.600000
1556022238.300000	-3.600000
1556022238.400000	-3.800000
1556022238.420000		TRIG
1556022238.480000	-4.100000
1556022238.560000	-4.500000
1556022238.660000	-5.400000
1556022238.740000	-6.200000
1556022238.820000	-5.100000
1556022238.920000	1.300000
1556022239.000000	9.600000
1556022239.100000	15.600000
1556022239.180000	16.700000
1556022239.260000	9.200000
1556022239.360000	-0.400000
1556022239.440000	-4.400000
1556022239.520000	-3.700000
1556022239.620000	-3.100000
1556022239.700000	-3.400000
1556022239.800000	-3.800000
1556022239.880000	-4.200000
1556022239.980000	-4.600000
1556022240.000000		TRIG
1556022240.060000	-4.800000
1556022240.140000	-4.800000
1556022240.240000	-4.900000
1556022240.320000	-4.900000
1556022240.400000	-3.000000
1556022240.500000	3.800000
1556022240.580000	13.400000
1556022240.660000	20.900000
1556022240.760000	21.000000
1556022240.840000	10.100000
1556022240.940000	-1.400000
1556022241.020000	-4.500000
1556022241.100000	-3.400000
1556022241.200000	-3.200000
1556022241.280000	-3.600000
1556022241.360000	-3.700000
1556022241.460000	-3.900000
1556022241.560000	-4.200000
1556022241.580000		TRIG
1556022241.640000	-4.400000
1556022241.720000	-4.900000
1556022241.800000	-5.800000
1556022241.900000	-6.200000
1556022241.980000	-4.300000
1556022242.060000	2.600000
1556022242.160000	11.500000
1556022242.240000	18.500000
1556022242.340000	18.000000
1556022242.420000	8.200000
1556022242.500000	-1.100000
1556022242.600000	-3.500000
1556022242.680000	-3.100000
1556022242.780000	-3.200000
1556022242.860000	-3.400000
1556022242.940000	-3.500000
1556022243.040000	-3.700000
1556022243.120000		TRIG
1556022243.140000	-4.000000
1556022243.200000	-4.200000
1556022243.300000	-4.400000
1556022243.380000	-4.800000
1556022243.480000	-4.900000
1556022243.560000	-2.600000
1556022243.640000	5.000000
1556022243.740000	14.300000
1556022243.820000	20.500000
1556022243.900000	17.800000
1556022244.000000	6.400000
1556022244.080000	-2.300000
1556022244.180000	-3.600000
1556022244.260000	-3.300000
1556022244.340000	-3.700000
1556022244.440000	-3.900000
1556022244.520000	-4.100000
1556022244.601000	-4.300000
1556022244.701000		TRIG
1556022244.721000	-4.400000
1556022244.781000	-4.300000
1556022244.881000	-4.500000
1556022244.961000	-5.000000
1556022245.041000	-5.100000
1556022245.141000	-2.700000
1556022245.221000	4.700000
1556022245.301000	12.800000
1556022245.401000	18.000000
1556022245.481000	15.800000
1556022245.581000	5.700000
1556022245.661000	-3.000000
1556022245.741000	-4.900000
1556022245.841000	-3.900000
1556022245.921000	-3.500000
1556022246.021000	-3.400000
1556022246.101000	-3.500000
1556022246.181000	-4.000000
1556022246.281000		TRIG
1556022246.301000	-4.500000
1556022246.361000	-4.800000
1556022246.441000	-5.300000
1556022246.541000	-5.800000
1556022246.621000	-5.700000
1556022246.721000	-2.800000
1556022246.801000	5.700000
1556022246.881000	15.500000
1556022246.981000	21.300000
1556022247.061000	18.200000
1556022247.141000	6.800000
1556022247.241000	-2.400000
1556022247.321000	-4.500000
1556022247.421000	-3.900000
1556022247.501000	-3.900000
1556022247.581000	-4.100000
1556022247.681000	-4.200000
1556022247.761000	-4.200000
1556022247.841000		TRIG
1556022247.861000	-4.400000
1556022247.941000	-4.500000
1556022248.021000	-4.600000
1556022248.121000	-4.900000
1556022248.201000	-4.800000
1556022248.281000	-1.200000
1556022248.381000	8.500000
1556022248.461000	19.400000
1556022248.541000	25.900000
1556022248.641000	21.800000
1556022248.721000	9.100000
1556022248.821000	-0.700000
1556022248.901000	-3.600000
1556022248.981000	-3.600000
1556022249.080000	-3.500000
1556022249.160000	-3.500000
1556022249.260000	-3.600000
1556022249.340000	-3.900000
1556022249.420000		TRIG
1556022249.440000	-4.200000
1556022249.520000	-4.300000
1556022249.600000	-4.700000
1556022249.680000	-5.100000
1556022249.780000	-4.800000
1556022249.860000	-0.600000
1556022249.960000	9.600000
1556022250.040000	19.100000
1556022250.120000	22.700000
1556022250.220000	16.700000
1556022250.300000	4.400000
1556022250.380000	-3.500000
1556022250.480000	-5.200000
1556022250.560000	-4.800000
1556022250.660000	-4.600000
1556022250.740000	-4.600000
1556022250.820000	-4.600000
1556022250.920000	-4.500000
1556022250.960000		TRIG
1556022251.000000	-4.600000
1556022251.100000	-4.700000
1556022251.180000	-5.300000
1556022251.260000	-6.300000
1556022251.360000	-6.200000
1556022251.440000	-1.800000
1556022251.520000	8.200000
1556022251.620000	18.300000
1556022251.700000	22.700000
1556022251.800000	17.100000
1556022251.880000	5.800000
1556022251.960000	-1.600000
1556022252.060000	-3.900000
1556022252.140000	-4.600000
1556022252.220000	-4.700000
1556022252.320000	-4.500000
1556022252.400000	-4.100000
1556022252.500000	-4.000000
1556022252.540000		TRIG
1556022252.580000	-4.200000
1556022252.660000	-4.500000
1556022252.760000	-5.200000
1556022252.840000	-6.000000
1556022252.920000	-5.600000
1556022253.020000	-1.100000
1556022253.100000	7.900000
1556022253.200000	16.300000
1556022253.280000	20.400000
1556022253.360000	15.300000
1556022253.460000	4.500000
1556022253.540000	-2.100000
1556022253.620000	-4.100000
1556022253.720000	-4.800000
1556022253.800000	-5.000000
1556022253.900000	-5.000000
1556022253.980000	-5.000000
1556022254.060000	-5.100000
1556022254.100000		TRIG
1556022254.160000	-4.900000
1556022254.240000	-4.800000
1556022254.340000	-4.900000
1556022254.420000	-5.200000
1556022254.500000	-4.700000
1556022254.600000	-0.100000
1556022254.680000	9.100000
1556022254.760000	18.500000
1556022254.860000	22.100000
1556022254.940000	15.000000
1556022255.020000	2.900000
1556022255.120000	-3.200000
1556022255.200000	-2.700000
1556022255.300000	-1.400000
1556022255.380000	-1.500000
1556022255.460000	-1.600000
1556022255.560000	-1.400000
1556022255.680000	-1.500000
1556022255.700000		TRIG
1556022255.740000	-1.800000
1556022255.820000	-1.800000
1556022255.900000	-2.200000
1556022256.000000	-2.500000
1556022256.080000	-1.600000
1556022256.160000	4.000000
1556022256.260000	13.600000
1556022256.340000	21.300000
1556022256.440000	23.000000
1556022256.520000	14.000000
1556022256.600000	1.300000
1556022256.700000	-3.900000
1556022256.780000	-4.100000
1556022256.860000	-3.700000
1556022256.960000	-3.000000
1556022257.040000	-2.200000
1556022257.140000	-2.200000
1556022257.240000	-2.300000
1556022257.260000		TRIG
1556022257.300000	-2.200000
1556022257.400000	-2.100000
1556022257.480000	-2.300000
1556022257.580000	-2.600000
1556022257.660000	-1.900000
1556022257.740000	4.000000
1556022257.840000	14.600000
1556022257.920000	22.300000
1556022258.000000	22.200000
1556022258.100000	12.200000
1556022258.180000	0.400000
1556022258.280000	-4.500000
1556022258.360000	-5.000000
1556022258.440000	-4.900000
1556022258.540000	-5.100000
1556022258.620000	-5.200000
1556022258.700000	-5.100000
1556022258.820000	-5.100000
1556022258.840000		TRIG
1556022258.880000	-5.300000
1556022258.980000	-5.500000
1556022259.060000	-6.000000
1556022259.140000	-6.500000
1556022259.240000	-5.500000
1556022259.320000	0.600000
1556022259.400000	10.900000
1556022259.500000	19.200000
1556022259.580000	19.500000
1556022259.680000	10.700000
1556022259.760000	1.000000
1556022259.840000	-2.600000
1556022259.940000	-3.300000
1556022260.020000	-4.000000
1556022260.100000	-4.500000
1556022260.200000	-4.600000
1556022260.280000	-4.600000
1556022260.380000	-4.700000
1556022260.400000		TRIG
1556022260.460000	-4.400000
1556022260.540000	-4.400000
1556022260.640000	-4.700000
1556022260.720000	-4.900000
1556022260.820000	-3.400000
1556022260.900000	4.000000
1556022260.980000	15.100000
1556022261.080000	22.900000
1556022261.160000	22.200000
1556022261.240000	11.900000
1556022261.340000	0.800000
1556022261.420000	-4.500000
1556022261.520000	-5.900000
1556022261.600000	-6.000000
1556022261.680000	-5.700000
1556022261.780000	-5.300000
1556022261.860000	-5.000000
1556022261.960000	-5.200000
1556022261.980000		TRIG
1556022262.040000	-5.300000
1556022262.121000	-5.400000
1556022262.221000	-5.700000
1556022262.301000	-6.000000
1556022262.381000	-4.300000
1556022262.481000	3.000000
1556022262.561000	14.000000
1556022262.641000	21.800000
1556022262.741000	20.700000
1556022262.821000	10.200000
1556022262.921000	-0.100000
1556022263.001000	-3.400000
1556022263.081000	-3.400000
1556022263.181000	-3.400000
1556022263.261000	-3.600000
1556022263.341000	-3.600000
1556022263.441000	-3.800000
1556022263.541000	-4.100000
1556022263.561000		TRIG
1556022263.621000	-4.100000
1556022263.701000	-4.200000
1556022263.781000	-4.600000
1556022263.881000	-4.400000
1556022263.961000	-1.700000
1556022264.041000	6.400000
1556022264.141000	16.300000
1556022264.221000	21.800000
1556022264.321000	19.200000
1556022264.401000	8.800000
1556022264.481000	-0.900000
1556022264.581000	-4.600000
1556022264.661000	-5.100000
1556022264.761000	-5.000000
1556022264.841000	-5.100000
1556022264.921000	-5.000000
1556022265.021000	-5.000000
1556022265.101000		TRIG
1556022265.121000	-5.100000
1556022265.181000	-5.300000
1556022265.281000	-5.600000
1556022265.361000	-6.200000
1556022265.461000	-6.300000
1556022265.541000	-4.500000
1556022265.621000	1.300000
1556022265.721000	8.700000
1556022265.801000	14.800000
1556022265.881000	14.100000
1556022265.981000	5.100000
1556022266.061000	-3.400000
1556022266.161000	-5.300000
1556022266.241000	-3.100000
1556022266.321000	-0.900000
1556022266.421000	-0.800000
1556022266.501000	-0.800000
1556022266.600000	-0.800000
1556022266.680000		TRIG
1556022266.700000	-1.000000
1556022266.760000	-1.100000
1556022266.860000	-1.000000
1556022266.940000	-1.100000
1556022267.020000	-1.100000
1556022267.120000	1.400000
1556022267.200000	10.100000
1556022267.300000	20.900000
1556022267.380000	25.200000
1556022267.460000	18.700000
1556022267.560000	4.800000
1556022267.640000	-4.000000
1556022267.720000	-3.800000
1556022267.820000	-2.800000
1556022267.900000	-3.400000
1556022268.000000	-3.800000
1556022268.080000	-3.900000
1556022268.160000	-3.900000
1556022268.260000		TRIG
1556022268.280000	-3.800000
1556022268.340000	-3.600000
1556022268.420000	-3.600000
1556022268.520000	-3.800000
1556022268.600000	-3.700000
1556022268.700000	-0.900000
1556022268.780000	6.600000
1556022268.860000	13.800000
1556022268.960000	16.400000
1556022269.040000	13.200000
1556022269.120000	4.600000
1556022269.220000	-2.200000
1556022269.300000	-3.700000
1556022269.400000	-2.500000
1556022269.480000	-1.100000
1556022269.560000	-0.300000
1556022269.660000	-0.400000
1556022269.740000	-1.000000
1556022269.840000		TRIG
1556022269.860000	-1.700000
1556022269.920000	-1.900000
1556022270.000000	-1.900000
1556022270.100000	-2.100000
1556022270.180000	-1.700000
1556022270.260000	2.100000
1556022270.360000	11.100000
1556022270.440000	20.100000
1556022270.540000	24.400000
1556022270.620000	18.500000
1556022270.700000	5.500000
1556022270.800000	-2.500000
1556022270.880000	-4.300000
1556022270.960000	-4.700000
1556022271.060000	-5.000000
1556022271.140000	-5.000000
1556022271.240000	-5.100000
1556022271.320000	-5.100000
1556022271.360000		TRIG
1556022271.400000	-5.200000
1556022271.500000	-5.300000
1556022271.580000	-5.400000
1556022271.660000	-5.800000
1556022271.760000	-5.800000
1556022271.840000	-2.200000
1556022271.940000	7.200000
1556022272.020000	17.100000
1556022272.100000	22.700000
1556022272.200000	18.400000
1556022272.280000	6.600000
1556022272.380000	-1.900000
1556022272.460000	-4.300000
1556022272.540000	-4.300000
1556022272.640000	-4.500000
1556022272.720000	-4.900000
1556022272.800000	-5.000000
1556022272.900000	-5.100000
1556022272.940000		TRIG
1556022272.980000	-5.100000
1556022273.080000	-5.000000
1556022273.160000	-4.900000
1556022273.240000	-5.100000
1556022273.340000	-4.700000
1556022273.420000	-0.600000
1556022273.500000	8.200000
1556022273.600000	17.600000
1556022273.680000	21.500000
1556022273.780000	14.500000
1556022273.860000	2.300000
1556022273.940000	-4.100000
1556022274.040000	-4.600000
1556022274.120000	-4.200000
1556022274.200000	-4.200000
1556022274.300000	-4.400000
1556022274.380000	-4.500000
1556022274.480000	-4.300000
1556022274.520000		TRIG
1556022274.560000	-4.300000
1556022274.640000	-4.600000
1556022274.740000	-5.000000
1556022274.820000	-5.300000
1556022274.920000	-4.700000
1556022275.000000	0.500000
1556022275.080000	10.700000
1556022275.180000	19.900000
1556022275.260000	24.100000
1556022275.340000	17.500000
1556022275.440000	4.500000
1556022275.520000	-3.800000
1556022275.620000	-6.000000
1556022275.700000	-5.900000
1556022275.780000	-5.700000
1556022275.880000	-5.500000
1556022275.960000	-5.600000
1556022276.040000	-5.700000
1556022276.080000		TRIG
1556022276.140000	-5.600000
1556022276.220000	-5.300000
1556022276.320000	-5.300000
1556022276.400000	-5.300000
1556022276.480000	-4.500000
1556022276.580000	0.500000
1556022276.660000	10.300000
1556022276.740000	19.700000
1556022276.840000	22.600000
1556022276.920000	14.300000
1556022277.020000	2.100000
1556022277.100000	-3.400000
1556022277.180000	-3.500000
1556022277.280000	-3.600000
1556022277.360000	-4.200000
1556022277.440000	-4.400000
1556022277.540000	-4.400000
1556022277.660000	-4.300000
1556022277.680000		TRIG
1556022277.720000	-4.300000
1556022277.800000	-4.300000
1556022277.880000	-4.700000
1556022277.980000	-5.400000
1556022278.060000	-5.400000
1556022278.160000	-1.000000
1556022278.240000	8.300000
1556022278.320000	15.800000
1556022278.420000	16.600000
1556022278.500000	9.000000
1556022278.580000	-0.400000
1556022278.680000	-3.300000
1556022278.760000	-3.100000
1556022278.860000	-3.500000
1556022278.940000	-3.700000
1556022279.020000	-3.800000
1556022279.120000	-4.000000
1556022279.220000	-4.300000
1556022279.240000		TRIG
1556022279.280000	-4.400000
1556022279.380000	-4.500000
1556022279.460000	-4.900000
1556022279.561000	-5.400000
1556022279.641000	-4.800000
1556022279.721000	0.600000
1556022279.821000	10.300000
1556022279.901000	19.100000
1556022279.981000	22.200000
1556022280.081000	13.900000
1556022280.161000	1.600000
1556022280.261000	-4.700000
1556022280.341000	-5.300000
1556022280.421000	-4.800000
1556022280.521000	-4.900000
1556022280.601000	-5.000000
1556022280.681000	-4.900000
1556022280.781000	-4.900000
1556022280.801000		TRIG
1556022280.861000	-4.900000
1556022280.961000	-4.800000
1556022281.041000	-5.000000
1556022281.121000	-5.200000
1556022281.221000	-4.300000
1556022281.301000	1.700000
1556022281.401000	11.300000
1556022281.481000	19.100000
1556022281.561000	20.000000
1556022281.661000	10.200000
1556022281.741000	-1.000000
1556022281.821000	-5.100000
1556022281.921000	-5.000000
1556022282.001000	-4.800000
1556022282.101000	-4.800000
1556022282.181000	-4.600000
1556022282.261000	-4.500000
1556022282.361000	-4.300000
1556022282.381000		TRIG
1556022282.441000	-4.300000
1556022282.521000	-4.600000
1556022282.621000	-5.300000
1556022282.701000	-6.100000
1556022282.801000	-5.300000
1556022282.881000	0.700000
1556022282.961000	10.800000
1556022283.061000	19.100000
1556022283.141000	19.200000
1556022283.221000	9.700000
1556022283.321000	-0.200000
1556022283.401000	-3.700000
1556022283.501000	-3.700000
1556022283.581000	-3.900000
1556022283.661000	-4.000000
1556022283.761000	-4.000000
1556022283.841000	-4.000000
1556022283.941000	-4.100000
1556022283.961000		TRIG
1556022284.020000	-4.300000
1556022284.100000	-4.600000
1556022284.200000	-5.100000
1556022284.280000	-5.500000
1556022284.360000	-3.800000
1556022284.460000	3.400000
1556022284.540000	13.700000
1556022284.640000	20.400000
1556022284.720000	18.400000
1556022284.800000	8.000000
1556022284.900000	-1.000000
1556022284.980000	-3.500000
1556022285.060000	-4.000000
1556022285.160000	-4.400000
1556022285.240000	-4.300000
1556022285.340000	-4.000000
1556022285.420000	-4.000000
1556022285.520000	-4.400000
1556022285.540000		TRIG
1556022285.600000	-4.800000
1556022285.680000	-5.200000
1556022285.760000	-6.000000
1556022285.860000	-6.600000
1556022285.940000	-5.100000
1556022286.040000	1.400000
1556022286.120000	11.600000
1556022286.200000	19.700000
1556022286.300000	19.500000
1556022286.380000	9.600000
1556022286.480000	-0.500000
1556022286.560000	-4.400000
1556022286.640000	-4.900000
1556022286.740000	-4.900000
1556022286.820000	-4.900000
1556022286.900000	-5.000000
1556022287.000000	-5.000000
1556022287.080000		TRIG
1556022287.100000	-4.900000
1556022287.180000	-5.000000
1556022287.260000	-5.300000
1556022287.340000	-5.800000
1556022287.440000	-6.000000
1556022287.520000	-4.000000
1556022287.600000	3.900000
1556022287.700000	14.700000
1556022287.780000	21.500000
1556022287.880000	18.900000
1556022287.960000	8.000000
1556022288.040000	-1.100000
1556022288.140000	-4.200000
1556022288.220000	-4.800000
1556022288.300000	-5.000000
1556022288.400000	-5.200000
1556022288.480000	-5.300000
1556022288.580000	-5.400000
1556022288.660000		TRIG
1556022288.680000	-5.400000
1556022288.740000	-5.400000
1556022288.840000	-5.500000
1556022288.920000	-5.800000
1556022289.000000	-5.800000
1556022289.100000	-3.700000
1556022289.180000	2.500000
1556022289.280000	11.400000
1556022289.360000	17.800000
1556022289.440000	14.900000
1556022289.540000	4.200000
1556022289.620000	-4.400000
1556022289.720000	-6.100000
1556022289.800000	-4.500000
1556022289.880000	-3.500000
1556022289.980000	-2.900000
1556022290.060000	-2.500000
1556022290.140000	-2.700000
1556022290.240000		TRIG
1556022290.260000	-3.300000
1556022290.320000	-3.500000
1556022290.420000	-3.500000
1556022290.500000	-3.700000
1556022290.580000	-3.500000
1556022290.680000	-0.000000
1556022290.760000	8.500000
1556022290.840000	17.700000
1556022290.940000	22.500000
1556022291.020000	17.600000
1556022291.120000	5.200000
1556022291.200000	-3.500000
1556022291.280000	-5.300000
1556022291.380000	-5.400000
1556022291.460000	-5.400000
1556022291.540000	-5.200000
1556022291.640000	-5.100000
1556022291.720000	-5.200000
1556022291.820000		TRIG
1556022291.840000	-5.400000
1556022291.900000	-5.600000
1556022291.980000	-6.000000
1556022292.080000	-6.500000
1556022292.160000	-6.600000
1556022292.260000	-4.200000
1556022292.340000	2.700000
1556022292.420000	11.300000
1556022292.520000	16.700000
1556022292.600000	13.600000
1556022292.680000	4.000000
1556022292.780000	-3.300000
