# Supplementary material for: Dynamic MRI of plantar flexion: A comprehensive repeatability study of electrical stimulation-gated muscle contraction standardized on evoked force
Source: PLoS One. 2020 Nov 5;15(11):e0241832. doi: 10.1371/journal.pone.0241832 (PMC7644050; doi:10.1371/journal.pone.0241832)
Supplement: S1 Data — (CSV) [file pone.0241832.s002.csv]

Dataset	D0	Dfat	Dfor	D0	Dfat	Dfor	Dcur	D0	Dfat	Dfor	Dcur	D0	Dfat	Dfor	Dcur	D0	Dfat	Dfor	Dcur	D0	Dfat	Dfor	Dcur	D0	Dfat	Dfor	Dcur	D0	Dfat	Dfor	Dcur
Subject	S1	S1	S1	S2	S2	S2	S2	S3	S3	S3	S3	S4	S4	S4	S4	S5	S5	S5	S5	S6	S6	S6	S6	S7	S7	S7	S7	S8	S8	S8	S8
	0.016	0.018	0.01	0.013	0.013	0.013	0.013	0.008	0.011	0.011	0.01	0.007	0.007	0.007	0.007	0.011	0.009	0.009	0.009	0.007	0.007	0.008	0.01	0.007	0.007	0.008	0.007	0.006	0.006	0.006	0.006
	0.029	0.032	0.018	0.024	0.022	0.021	0.02	0.015	0.02	0.021	0.018	0.012	0.013	0.013	0.013	0.019	0.017	0.015	0.016	0.012	0.011	0.015	0.01	0.013	0.013	0.013	0.012	0.011	0.011	0.01	0.011
	0.037	0.041	0.025	0.032	0.029	0.027	0.025	0.02	0.028	0.029	0.025	0.016	0.017	0.016	0.017	0.025	0.022	0.019	0.02	0.015	0.015	0.019	0.02	0.016	0.016	0.017	0.016	0.015	0.014	0.014	0.014
	0.043	0.047	0.031	0.039	0.034	0.03	0.03	0.024	0.033	0.035	0.031	0.019	0.02	0.019	0.019	0.029	0.025	0.023	0.023	0.018	0.018	0.022	0.02	0.019	0.019	0.019	0.02	0.018	0.017	0.016	0.016
	0.049	0.051	0.037	0.045	0.039	0.035	0.034	0.028	0.038	0.039	0.036	0.022	0.022	0.021	0.021	0.032	0.028	0.025	0.025	0.021	0.021	0.025	0.02	0.021	0.022	0.02	0.022	0.02	0.019	0.018	0.018
	0.053	0.056	0.041	0.048	0.043	0.039	0.038	0.032	0.042	0.043	0.04	0.023	0.023	0.022	0.023	0.036	0.031	0.027	0.027	0.024	0.025	0.027	0.03	0.023	0.023	0.022	0.024	0.022	0.021	0.02	0.022
	0.058	0.061	0.046	0.05	0.047	0.041	0.041	0.037	0.046	0.046	0.044	0.025	0.025	0.023	0.025	0.041	0.033	0.029	0.029	0.029	0.03	0.03	0.03	0.025	0.024	0.023	0.026	0.027	0.025	0.025	0.027
	0.062	0.064	0.05	0.055	0.05	0.043	0.043	0.043	0.05	0.05	0.049	0.028	0.03	0.025	0.026	0.044	0.035	0.03	0.031	0.037	0.038	0.035	0.04	0.026	0.026	0.025	0.028	0.039	0.035	0.031	0.033
	0.065	0.068	0.059	0.059	0.055	0.048	0.046	0.05	0.055	0.055	0.055	0.034	0.038	0.027	0.027	0.045	0.037	0.03	0.032	0.047	0.048	0.042	0.04	0.029	0.029	0.027	0.03	0.052	0.049	0.038	0.04
	0.068	0.071	0.069	0.063	0.059	0.055	0.051	0.058	0.061	0.063	0.065	0.041	0.046	0.028	0.028	0.046	0.04	0.032	0.033	0.057	0.059	0.053	0.04	0.031	0.032	0.032	0.034	0.064	0.063	0.047	0.05
	0.071	0.074	0.081	0.066	0.063	0.063	0.057	0.065	0.067	0.074	0.078	0.047	0.052	0.03	0.028	0.048	0.042	0.033	0.034	0.065	0.067	0.066	0.05	0.034	0.035	0.037	0.039	0.072	0.072	0.059	0.061
	0.081	0.082	0.092	0.07	0.067	0.07	0.064	0.072	0.073	0.086	0.092	0.053	0.056	0.034	0.029	0.049	0.044	0.036	0.037	0.071	0.073	0.077	0.05	0.036	0.037	0.04	0.043	0.078	0.077	0.07	0.069
	0.098	0.095	0.1	0.073	0.071	0.076	0.071	0.076	0.076	0.098	0.104	0.056	0.059	0.042	0.029	0.052	0.047	0.043	0.044	0.076	0.078	0.087	0.05	0.037	0.039	0.042	0.045	0.082	0.081	0.078	0.075
	0.115	0.111	0.104	0.078	0.075	0.081	0.078	0.08	0.081	0.107	0.114	0.059	0.061	0.053	0.029	0.056	0.053	0.053	0.052	0.08	0.082	0.095	0.06	0.039	0.04	0.044	0.045	0.085	0.083	0.084	0.08
	0.127	0.124	0.112	0.082	0.077	0.086	0.083	0.089	0.089	0.115	0.122	0.06	0.062	0.061	0.029	0.062	0.061	0.06	0.059	0.083	0.085	0.102	0.06	0.04	0.042	0.045	0.045	0.087	0.086	0.09	0.084
	0.133	0.131	0.123	0.084	0.079	0.089	0.087	0.097	0.095	0.12	0.128	0.06	0.062	0.067	0.029	0.065	0.064	0.065	0.065	0.085	0.086	0.107	0.06	0.04	0.041	0.046	0.045	0.089	0.087	0.092	0.086
	0.14	0.139	0.13	0.085	0.08	0.09	0.089	0.103	0.1	0.123	0.131	0.059	0.062	0.069	0.03	0.065	0.067	0.068	0.067	0.085	0.086	0.11	0.06	0.04	0.041	0.047	0.044	0.089	0.087	0.093	0.087
	0.143	0.143	0.132	0.082	0.077	0.089	0.089	0.103	0.102	0.123	0.13	0.057	0.06	0.068	0.031	0.067	0.071	0.068	0.066	0.082	0.083	0.108	0.06	0.039	0.04	0.046	0.043	0.087	0.085	0.091	0.086
	0.141	0.141	0.128	0.078	0.071	0.086	0.086	0.099	0.099	0.119	0.126	0.053	0.057	0.066	0.032	0.07	0.074	0.066	0.064	0.075	0.075	0.098	0.05	0.038	0.039	0.043	0.041	0.082	0.08	0.088	0.083
	0.132	0.133	0.118	0.072	0.065	0.083	0.082	0.09	0.093	0.112	0.118	0.048	0.052	0.063	0.032	0.07	0.073	0.063	0.06	0.064	0.063	0.083	0.05	0.037	0.038	0.04	0.039	0.074	0.074	0.081	0.078
	0.119	0.121	0.104	0.068	0.06	0.079	0.078	0.083	0.086	0.101	0.108	0.044	0.047	0.058	0.033	0.067	0.068	0.058	0.055	0.053	0.053	0.069	0.04	0.036	0.036	0.039	0.036	0.065	0.066	0.073	0.072
	0.107	0.107	0.09	0.064	0.056	0.077	0.074	0.077	0.079	0.09	0.098	0.04	0.043	0.052	0.033	0.061	0.062	0.052	0.05	0.045	0.045	0.06	0.04	0.035	0.034	0.038	0.034	0.057	0.058	0.065	0.066
	0.097	0.097	0.079	0.063	0.054	0.074	0.072	0.072	0.073	0.083	0.091	0.037	0.04	0.046	0.032	0.056	0.056	0.046	0.045	0.041	0.041	0.055	0.04	0.034	0.033	0.037	0.033	0.05	0.05	0.058	0.059
	0.089	0.089	0.071	0.063	0.054	0.072	0.071	0.068	0.069	0.078	0.087	0.036	0.038	0.042	0.032	0.053	0.051	0.042	0.041	0.039	0.039	0.052	0.04	0.032	0.032	0.036	0.032	0.044	0.042	0.052	0.052
	0.083	0.085	0.066	0.063	0.054	0.071	0.069	0.065	0.066	0.076	0.085	0.034	0.037	0.039	0.031	0.051	0.047	0.039	0.039	0.038	0.037	0.049	0.04	0.031	0.031	0.035	0.032	0.041	0.037	0.045	0.046
	0.08	0.081	0.063	0.062	0.054	0.068	0.068	0.062	0.065	0.074	0.084	0.033	0.035	0.037	0.031	0.05	0.045	0.037	0.039	0.037	0.036	0.047	0.04	0.03	0.031	0.035	0.032	0.038	0.034	0.041	0.041
	0.077	0.078	0.061	0.062	0.054	0.066	0.066	0.059	0.064	0.073	0.082	0.033	0.033	0.035	0.031	0.05	0.043	0.038	0.038	0.036	0.034	0.045	0.04	0.029	0.03	0.034	0.032	0.036	0.032	0.039	0.038
	0.074	0.076	0.059	0.062	0.054	0.064	0.063	0.057	0.063	0.072	0.079	0.033	0.032	0.034	0.032	0.049	0.043	0.037	0.038	0.035	0.033	0.044	0.04	0.028	0.029	0.034	0.032	0.034	0.031	0.037	0.036
	0.072	0.075	0.057	0.061	0.055	0.061	0.06	0.055	0.062	0.07	0.076	0.032	0.032	0.034	0.032	0.047	0.044	0.037	0.037	0.034	0.032	0.042	0.04	0.028	0.029	0.033	0.032	0.033	0.03	0.035	0.034
	0.07	0.072	0.055	0.059	0.056	0.059	0.058	0.053	0.061	0.068	0.074	0.031	0.031	0.033	0.031	0.045	0.045	0.036	0.037	0.033	0.032	0.041	0.04	0.028	0.028	0.033	0.031	0.031	0.029	0.033	0.032
	0.067	0.07	0.053	0.058	0.055	0.058	0.056	0.05	0.061	0.067	0.07	0.03	0.031	0.032	0.03	0.044	0.045	0.036	0.036	0.031	0.03	0.04	0.04	0.028	0.027	0.032	0.031	0.03	0.028	0.031	0.03
	0.064	0.067	0.051	0.056	0.053	0.056	0.053	0.047	0.06	0.064	0.067	0.029	0.03	0.03	0.029	0.043	0.042	0.035	0.035	0.03	0.028	0.04	0.04	0.027	0.026	0.031	0.03	0.029	0.028	0.029	0.029
	0.062	0.065	0.049	0.054	0.051	0.054	0.051	0.045	0.058	0.061	0.063	0.029	0.029	0.029	0.029	0.043	0.04	0.033	0.035	0.029	0.027	0.039	0.04	0.026	0.025	0.03	0.03	0.028	0.027	0.028	0.028
	0.06	0.062	0.046	0.053	0.049	0.052	0.049	0.044	0.057	0.058	0.06	0.028	0.027	0.028	0.027	0.041	0.037	0.031	0.034	0.028	0.026	0.037	0.03	0.026	0.024	0.028	0.028	0.026	0.027	0.026	0.026
	0.058	0.059	0.044	0.05	0.047	0.049	0.045	0.042	0.054	0.054	0.056	0.027	0.026	0.027	0.025	0.04	0.035	0.029	0.032	0.026	0.025	0.034	0.03	0.025	0.023	0.026	0.027	0.025	0.026	0.025	0.025
	0.055	0.057	0.041	0.047	0.045	0.046	0.042	0.039	0.051	0.049	0.052	0.025	0.024	0.026	0.024	0.038	0.034	0.027	0.031	0.025	0.024	0.032	0.03	0.023	0.022	0.025	0.026	0.024	0.024	0.024	0.023
	0.051	0.054	0.039	0.044	0.042	0.042	0.038	0.037	0.047	0.045	0.046	0.023	0.023	0.024	0.022	0.036	0.031	0.025	0.028	0.024	0.023	0.029	0.03	0.022	0.021	0.023	0.025	0.022	0.022	0.022	0.02
	0.047	0.05	0.035	0.041	0.04	0.038	0.034	0.033	0.042	0.04	0.042	0.021	0.021	0.022	0.021	0.033	0.028	0.023	0.025	0.022	0.021	0.026	0.02	0.019	0.02	0.021	0.024	0.02	0.02	0.02	0.018
	0.042	0.045	0.031	0.037	0.036	0.033	0.031	0.029	0.037	0.036	0.037	0.019	0.019	0.02	0.018	0.028	0.025	0.02	0.021	0.019	0.019	0.023	0.02	0.017	0.018	0.019	0.021	0.017	0.017	0.017	0.016
	0.038	0.04	0.027	0.032	0.031	0.028	0.026	0.025	0.032	0.03	0.032	0.016	0.017	0.017	0.016	0.024	0.021	0.018	0.018	0.016	0.017	0.02	0.02	0.014	0.016	0.017	0.017	0.014	0.014	0.014	0.013
	0.033	0.034	0.023	0.026	0.024	0.023	0.021	0.02	0.027	0.024	0.027	0.013	0.013	0.013	0.012	0.02	0.016	0.014	0.014	0.013	0.013	0.016	0.01	0.011	0.013	0.013	0.013	0.011	0.01	0.011	0.01
	0.025	0.026	0.018	0.017	0.016	0.016	0.015	0.015	0.021	0.018	0.023	0.008	0.007	0.007	0.007	0.014	0.011	0.008	0.009	0.008	0.008	0.012	0.01	0.007	0.008	0.008	0.008	0.007	0.007	0.007	0.007
